# Supplementary material for: A high-density consensus linkage map of white lupin highlights synteny with narrow-leafed lupin and provides markers tagging key agronomic traits
Source: Sci Rep. 2017 Nov 10;7:15335. doi: 10.1038/s41598-017-15625-w (PMC5681670; doi:10.1038/s41598-017-15625-w)
Supplement: Supplementary file 1 — Supplementary Table S1 [file 41598_2017_15625_MOESM1_ESM.xlsx]

## Sheet: Arkusz1
A high-density consensus linkage map of white lupin highlights synteny with narrow-leafed lupin and provides markers tagging key agronomic traits
Michał Książkiewicz, Nelson Nazzicari, Hua’an Yang, Matthew N. Nelson, Daniel Renshaw, Sandra Rychel, Barbara Ferrari, Maria Carelli, Magdalena Tomaszewska, Stanisław Stawiński, Barbara Naganowska, Bogdan Wolko, Paolo Annicchiarico
Supplementary Table S1. White lupin marker allele sequences.
Marker name	Kiev Mutant allele	P27174 allele
TP171308	CAGCGCAACATTGAGTCTATTACACTTCTTTTGCATTGATTGGGGCCTACACTACTTGGTTTGT	CAGCGCAACATTGAGTCTATTGCACTTCTTTTGCATTGATTGGGGCCTACACTACTTGGTTTGT
TP81737	CAGCATCATGCTCTACCCCTTCTCTTTCTCTTGTTGTTGTTGTTGTTGTAGTATGATCATGATG	CAGCATCATGCTCTGCCCCTTCTCTTTCTCTTGTTGTTGTTGTTGTTGTAGTATGATCATGATG
TP386478	CTGCGCTATTTGACGAGTCTACCTTTTCATCTTCTATCTGCCCACAAAAAGATACATATTTCTC	CTGCGCTATTTGATGAGTCTACCTTTTCATCTTCTATCTGCCCACAAAAAGATACATATTTCTC
TP74779	CAGCAGTTTGCTCAGTTGGTGGAATGGCTGTGGCTGATGAGCCCAAACCTGGTTCACCCGAAGC	CAGCAGTTTGCTCAGTTGGTGGAATGGCTGTGGCTGATGAGCCCAAACCTGGTTCACCTGAAGC
TP290333	CTGCAATGATTGGTTCTCCTAATAAGATTGAGATGATGGATGAGCTTCTCAGATCCAAGACTGC	CTGCAATGGTTGGTTCTCCTAATAAGATTGAGATGATGGATGAGCTTCTCAGATCCAAGACTGC
TP339928	CTGCCATTCTCTTTTGTAATTTCCAGTTCTCCAGGTAAACTATTAATAATGCTGGCAATCACTC	CTGCCATTCTCTTTTGTAATTTCCGGTTCTCCAGGTAAACTATTAATAATGCTGGCAATCACTC
TP270286	CAGCTTTAATATTTTTTTTTCATTAAAGTTTGGAACTTTGGCTGAAACCCAATTCGTGTTTTTG	CAGCTTTAATATTTTTTTTTCATTAAAGTTTGGAACTTTGGTTGAAACCCAATTCGTGTTTTTG
TP407001	CTGCTAAAACTGAATAATCACAGCCAATAACCATCAACGAGCAAGAAGAATGCTATAACCAAAA	CTGCTAAAACTGAATAATCACGGCCAATAACCATCAACGAGCAAGAAGAATGCTATAACCAAAA
TP263008	CAGCTTCAACAAGGCGTGGCTCATTTCCTCCTGAAAATGTAATATACTTGATTTTCATAGTAAA	CAGCTTCAACAAGGCGTGGCTCATTTCCTCCTGAAAATGTAATGTACTTGATTTTCATAGTAAA
TP88829	CAGCATGGTTGTGATTGTGATTAGGTTCCATCATCATGATCATGTTGTTGTGGTTGTCATGAAT	CTGCATGGTTGTGATTGTGATTAGGTTCCATCATCATGATCATGTTGTTGTGGTTGTCATGAAT
TP350781	CTGCCGAAAATGAGTGCCACCAAGTGACCTGTGACCAGGACTGCATTGGATTGAAGGAAAGCAG	CTGCTGAAAATGAGTGCCACCAAGTGACCTGTGACCAGGACTGCATTGGATTGAAGGAAAGCAG
TP22448	CAGCAATAACATAGGCAATCACCAAACCTAAAGAAGCATGTACGGTTCATCCCTCACCCAATAA	CAGCAATAACATAGGCAATCACCAAACCTAAAAAAGCATGTACGGTTCATCCCTCACCCAATAA
TP281076	CTGCAACAGGTAGTGAATTATTGGAAGGAGGTATTACCATGGCAACAATGAAAACCAATATTTT	CTGCAACAGGTAGTGAATTATTTGAAGGAGGTATTACCATGGCAACAATGAAAACCAATATTTT
TP76355	CAGCATAATTGTAAAAATAAATGTCTATATATAATAAACAATTAATAGCCCCTGTATCAGTGTT	CAGCATAATTGTAAAAATAAATGTCTATATATAATAAACAATTAATAGCCCTTGTATCAGTGTT
TP327874	CTGCATTCCAAGCAGGTTGATGACTGTATTTACAGCTTCAACCAAGCTCTCCCTTGGGCCGAGA	CTGCATTCCAAGCAGGTTGATGACTGTATTTACAGCTTCAGCCAAGCTCTCCCTTGGGCCGAGA
TP46680	CAGCACTAGAAAAACAGCAGGGTTGATGCAGGAAGTTGTGTGTGGTTGTTGTATACTTATACAT	CAGCACTAGAAAAACAGCAGGGTTGATGCAGGAAGTTGTGTGTGGTTGTTGTATACTTATATAT
TP164323	CAGCGACTCTTTCGTAATCACCTGCAAAGAACAAAGCAGTTTGGCAGAGTATGAGTAGTGCAAG	CAGCGACTCTTTTGTAATCACCTGCAAAGAACAAAGCAGTTTGGCAGAGTATGAGTAGTGCAAG
TP452346	CTGCTTTGGTTATTCTTATTGTCGTCGCTCCTAGTCTACTTGCAAGCCGATTCAGAGATGACAT	CTGCTTTGGTTATTCTTATTGTCGTCGCTCCTAGTCTACTTGCAATCCGATTCAGAGATGACAT
TP439893	CTGCTGTAAGACACATTAGAAACGTAACAGGCCCGTATCTGAAGCCCATAAGTGTAATATTCTA	CTGCTGTAAGACACATTAGAAACGTAACAGGCCCGTATCTGAAGCCCATAAGTGTAATCTTCTA
TP232447	CAGCTATATATTATGTTTGCTAGAAGCTACTATATGTAATTCTTAGGTTTACTTGAGCACAGGC	CAGCTATATATTATGTTTGCTAGAAGCTACTATATGTAATTCTTAGGTTTACTTGAGTACAGGC
TP137274	CAGCCGCCGGAGACTTCCGCGCCGCCGAAGCGGCACGGGAAATGTCGTGGGAGCAG	CAGCCGCCGTAGACTTCCGCGCCGCCGAAGCGGCACGGGAAATGTCGTGGGAGCAG
TP48656	CAGCACTGCCTTTAAATCTCTGTTAACTGAAAAATCAGTCCTGCTGATACACATTATCATTCTG	CAGCACTGCCTTTAAATCTCTTTTAACTGAAAAATCAGTCCTGCTGATACACATTATCATTCTG
TP432098	CTGCTGAGGTAACCACCACTCTTCTTAGAACCTCATAATTGAAAATGTCTGTGTTAATTTCACA	CTGCTGAGGTAACCACCACTCTTCTTAGAACCTCATAATTGAAAATGTGTGTGTTAATTTCACA
TP412191	CTGCTAGCAGATATAATGACCGCCAGGGTGAGTTATTTGTTTTTTTATAGGCAAAGTTTGTTTC	CTGCTAGCAGATATAATGACTGCCAGGGTGAGTTATTTGTTTTTTTATAGGCAAAGTTTGTTTC
TP261377	CAGCTTACCCCCGCAAGCAGAGAGGTTGTTTCTAAGATTTGAACTCGTTACCTTATGGTCACTA	CAGCTTACCCCCGCAAGCAGAGAGGTTGTTTCTAAGATTTGAACTTGTTACCTTATGGTCACTA
TP313101	CTGCAGGGGGTGCACAGGAAGATTGACCAAAAACAAGAGAAGGACGAGTAGTAACTTGTGGTCT	CTGCAGGGGGTGCACAGGAAGATTGACCAAAAACTAGAGAAGGACGAGTAGTAACTTGTGGTCT
TP92554	CAGCATTGAAAATATTGCATGCATACCTTCGTCATTTCTTTGCTGAACTCTTGCATTGTCACGG	CAGCATTGAAAATATTGCATGCATACCTTTGTCATTTCTTTGCTGAACTCTTGCATTGTCACGG
TP22172	CAGCAAGTTTTAATAAGACTAAGCATCCCCAAAAGAAACGTTTACAACTTTTTTCTTTTTTGGA	CAGCAAGTTTTAATAAGACTATGCATCCCCAAAAGAAACGTTTACAACTTTTTTCTTTTTTGGA
TP84482	CAGCATCTCTCCTTTTATTATTTCCCCTCTAAAATTGCCAGGTTCTCCTTCAGGCAATAATCTC	CAGCATCTCTCCTTTTCTTATTTCCCCTCTAAAATTGCCAGGTTCTCCTTCAGGCAATAATCTC
TP104592	CAGCCACGGCGATACTCAGGACAGACTGTACTAGAATAGTGGTACAGTCTGGGGTCCCGCCGGC	CAGCCGCGGCGATACTCAGGACAGACTGTACTAGAATAGTGGTACAGTCTGGGGTCCCGCCGGC
TP271680	CAGCTTTCTTCACATCATCAAGTTCATTGATTAGACCTGAAACTACTTGGAGGCCAAGACGTCG	CAGCTTTTTTCACATCATCAAGTTCATTGATTAGACCTGAAACTACTTGGAGGCCAAGACGTCG
TP332535	CTGCCAAGTACGTGGGAAACCCAGTGGTGAATTACTCAAATCTTTCCACTCTTCCTTCACGCCC	CTGCCAAGTACGTGGGAAACCCAGTGGTGAATTACTCAAATCTTTCTACTCTTCCTTCACGCCC
TP193682	CAGCGCTTTCTAAAAAATTCGAAGGATGAAGAGATTTCGCCATTTACAGCTGTTGATAAGTATG	CAGCGCTTTCTTAAAAATTCGAAGGATGAAGAGATTTCGCCATTTACAGCTGTTGATAAGTATG
TP257231	CAGCTGTAAGCAATGGCAATTTTTCTGGATCAGCAGTACCAATGGCAGGATTGGGACCCACTGA	CAGCTGTAAGCAATGGCAATTTTTCTGGATCAGCAGTACCTATGGCAGGATTGGGACCCACTGA
TP101987	CAGCCACAGCTAGTTCCAGCACTGTCCTTAAACCAACCACTTTCCGTGGCCAAAACAAGGGAAC	CAGCCACAGCTAGTTCCAGCACTGTCCTTAAACCAACCACTTTCCTTGGCCAAAACAAGGGAAC
TP368800	CTGCCTTTACACGTGTACTTATTACCAGTTTTCTTAAAAGTTAGGTGCCTTCCCTTCCCTTGTG	CTGCCTTTACACGTGTACTTATTACCAGTTTTCTTAACAGTTAGGTGCCTTCCCTTCCCTTGTG
TP225215	CAGCTAACTAGTGTTTTCAATTACGATTTGTTACCAACGTAGTTATTAGGTATCCTTCCAGAGC	CAGCTAACTATTGTTTTCAATTACGATTTGTTACCAACGTAGTTATTAGGTATCCTTCCAGAGC
TP57068	CAGCAGAGTCACTCTTACAGAGCATCTTGATGTTATGTACTAGGTTACATTATACATAGAGCCA	CAGCAGAGTCACTCTTACAGAGTATCTTGATGTTATGTACTAGGTTACATTATACATAGAGCCA
TP131333	CAGCCCTTCGAAGAAGGGCTTTTTTGTAATTTGGTAGGATAAGTAAAGCTTGATTGGAGTCTTC	CAGCCCTTCGAAGAAGGGCTTTTTTGTAATTTGGTTGGATAAGTAAAGCTTGATTGGAGTCTTC
TP10715	CAGCAACAGCGGTGACAGTGTTGCAAATGTGAGGGTCAGTGGTAGTGAATCAGTGAAGAGAGGA	CAGCAACAGCGGTGACGGTGTTGCAAATGTGAGGGTCAGTGGTAGTGAATCAGTGAAGAGAGGA
TP339536	CTGCCATGGTTTGATGTAAAGTCAAGCCGTACTGTGTCTATGAGACCAGAACTAGCAGAAGTTA	CTGCCATGGTTTGATGTAAAGTCAAGCCGTACTGTGTCTATGAGACCAGAACTGGCAGAAGTTA
TP119747	CAGCCCCAGTGTCAAAGATCAGGTTACCAGGAGCTGAAACAACCTCAACGGCATTGATGAATGC	CAGCCCCGGTGTCAAAGATCAGGTTACCAGGAGCTGAAACAACCTCAACGGCATTGATGAATGC
TP159944	CAGCGAAGAGTACAGCACAAGCAACCTTCTTCATCTCCATGGCGTATATTAGGTAACAAAAAAG	CAGCGAAGAGTACAGCACAAGCAACCTTCTTCATCTCCATGGCGTATATTAGGTAACAGAAAAG
TP283195	CTGCAACTATCATTGTACACTTCATTCCACGTTATGCATGCAATCTTCATAATCACACACACGT	CTGCAACTATCATTGTACACTTCATTCCACGTTATGCATGCAATCTTCATAATCACGCACACGT
TP260385	CAGCTGTTTTTTCATAGGTAATGACTATCTTCCATCCTCCTATGATCTGCATTGTATTTTGTAT	CAGCTGTTTTTTCTTAGGTAATGACTATCTTCCATCCTCCTATGATCTGCATTGTATTTTGTAT
TP105130	CAGCCACTATTCATAGTTCCGTTAGTGGTATTTTTTCTAATTAAGACTTTTCTTCCATCTTCAA	CAGCCACTATTCATAGTTCTGTTAGTGGTATTTTTTCTAATTAAGACTTTTCTTCCATCTTCAA
TP147262	CAGCCTACAGGTGAAAATGGAGCTACTAGGGCTCCTATATGCATTGATCTACAGCGAGATGCCA	CAGCCTACAGGTGAAAATGGAGCTACTAGGGCTCCTATATGCATTGATCTACTGCGAGATGCCA
TP289805	CTGCAATCTATGGCCCGGGTGAAGACAGGCACCTTCCAAGGATCATAACCACGGCAAGGTTGGG	CTGCAATCTATGGGCCGGGTGAAGACAGGCACCTTCCAAGGATCATAACCACGGCAAGGTTGGG
TP101436	CAGCCACACAATTTTATGCATTTGTTCTAACTTTATGCTTTGTTTGAAAGCTATTTCATGTGTT	CAGCCACACAATTTTTTGCATTTGTTCTAACTTTATGCTTTGTTTGAAAGCTATTTCATGTGTT
TP24501	CAGCAATCCCTTAAACCTCTATATATTTCATCTATTTAAACACACTACATTATCCTGGATTTAT	CAGCAATCCCTTAAACCTCTATATATTTCATCTATTTAAACACACTACATTATCCTGGATTTTT
TP88622	CAGCATGGTATTCAAGTTTCCTTCATGGTTTTAGTTGATAAATCTTAATTTCACTCCGTTCTTG	CAGCATGGTATTCAGGTTTCCTTCATGGTTTTAGTTGATAAATCTTAATTTCACTCCGTTCTTG
TP439559	CTGCTGGTGTTGCCAGTGCTTTTCGGGCTCCAGTAGGTGGTGTCCTCTTTGCCCTTGAAGAGGC	CTGCTGGTGTTGCCAGTGCTTTTCGGGCTCCCGTAGGTGGTGTCCTCTTTGCCCTTGAAGAGGC
TP275028	CTGCAAAAGAGGCCCACAATTGCAGTAAGCCTTGCCTTTGAAGGCTTTTGTGCACCTAGTTTGT	CTGCAAAAGAGGCCCACAATTGCAGTAAGCTTTGCCTTTGAAGGCTTTTGTGCACCTAGTTTGT
TP231849	CAGCTATAAAGAGAAAAGGGAAGAGTAAAGAGGGAGAAAGCCTTCCAGAGCCTGAGAAGGAAAT	CAGCTATAAAGAGAAAAGGGAAGCGTAAAGAGGGAGAAAGCCTTCCAGAGCCTGAGAAGGAAAT
TP352547	CTGCCGCAACCGGAAAACCTCATAGCAGAAAGACAAATAAGAAATACTAATATATGCCATTTTG	CTGCCGCAACTGGAAAACCTCATAGCAGAAAGACAAATAAGAAATACTAATATATGCCATTTTG
TP157565	CAGCCTTGGTCTCTAGACCTTTGCATATGCTTCATTCCACAGATTGCTTAGACCTTTTTTCAAC	CAGCCTTGGTCTGTAGACCTTTGCATATGCTTCATTCCACAGATTGCTTAGACCTTTTTTCAAC
TP257264	CAGCTGTAATAGCTCCAAACATCTGCAGGGGCATTCTCCTTCTCAATATATCTCTTCGCATGCT	CAGCTGTAATAGCTCCAAACATCTGCAGGGGCATTCTCCTTCTTAATATATCTCTTCGCATGCT
TP132728	CAGCCGACCAATTTCGTGAAACACTCCACGAAAGTGATCGAAATTGACCCAATGATCTATGTTG	CAGCCGACCAATTTCGTGAAACACTCCACGAAAGTGATCGAGATTGACCCAATGATCTATGTTG
TP164946	CAGCGAGACGAGTTCGATTTGGTCCCTCGCAGATTTGGCCTTCTGAGCATGGGAAGGAGTTAAG	CAGCGAGACGAGTTTGATTTGGTCCCTCGCAGATTTGGCCTTCTGAGCATGGGAAGGAGTTAAG
TP98539	CAGCCAACTGACCTTTAGTGACAGTAATGATTGACTATACACATAGCTGAAACTAAAGAGTAGT	CAGCCAACTGACCTTTAGTGACAGTAATGATTGACTATACACATGGCTGAAACTAAAGAGTAGT
TP432933	CTGCTGATGGTGATTGGGCCGAGGAGCTTGACATAGTTGATGTGGATGGCTTACAAAATGGGGA	CTGCTGATGGTGATTGGGCCGAGGAGCTTGACATAGTTGATGTGGATGGCTTACAAAATGGGGG
TP250139	CAGCTGAACTGAGGGATAATGTCCCATCTTTGCCAGAGGGAAATGTACCATCTCTCTTGATCCC	CAGCTGAACTGGGGGATAATGTCCCATCTTTGCCAGAGGGAAATGTACCATCTCTCTTGATCCC
TP270907	CAGCTTTATTGGTGGTAACAAAGGCCTCTGTGGTCCACCTCTCGGTGATTGCAACGACGACCCA	CAGCTTTATTGGTGGTAACAAAGGCCTCTGTGGTCCACCTCTCGGTGATTGCAACGATGACCCA
TP250401	CAGCTGAAGGAGGGACACTTCTCGCAGAGCAGTTGGAGGAATTCCTTCCTCATCCATCTCCAAT	CAGCTGAAGGAGGGACACTTCTTGCAGAGCAGTTGGAGGAATTCCTTCCTCATCCATCTCCAAT
TP252828	CAGCTGATGGCAATCAATTAGAATGTGTTCAATCACTGTTAAGTTTTTCATTCTTGTAACAGGG	CAGCTGATGGCAATCAATTAGAATGTGTTGAATCACTGTTAAGTTTTTCATTCTTGTAACAGGG
TP155957	CAGCCTTACCCGCAACCAGAGAAGCTGTTTCTAATATTTGAACTCGTGACCTTATAGTTGCGCC	CAGCCTTACCCGCAACTAGAGAAGCTGTTTCTAATATTTGAACTCGTGACCTTATAGTTGCGCC
TP408819	CTGCTAATGCCAGATTTGCAAAGGAACTTATAACCATACTTGAGGAAGCTGGACAAAAAGTGAG	CTGCTAATGCCAGATTTGCGAAGGAACTTATAACCATACTTGAGGAAGCTGGACAAAAAGTGAG
TP75472	CAGCATAACAAAATGGACAGGTAGCAGAAGGAGAATTACTCCGACGAGAATTCAGTTGACAGGA	CAGCATAACAAAATGGACAGGTAGCAGAAGGAGAATTACTCCGCCGAGAATTCAGTTGACAGGA
TP363688	CTGCCTCAAGGCCGTGGCCTTCTAGGTCCTCCTCTTGGTGGACAATGCAACATATAGGCCTAGC	CTGCCTCAAGGCTGTGGCCTTCTAGGTCCTCCTCTTGGTGGACAATGCAACATATAGGCCTAGC
TP27545	CAGCAATTGCAAATAAAGAATATTGCAAAACTACACACCTTCCAAAAAAAGAATCAAGGCTTAT	CAGCAATTGCAAATAAAGAATATTGCAAAACTACACACCTTCCAAAAAAAGAATCAAGGTTTAT
TP197290	CAGCGGCAAGGTTGTTGCTTAGTAACAATAAGGTCACGGGTTCAAATCCTGGAAACAGACTCTC	CAGCGGTAAGGTTGTTGCTTAGTAACAATAAGGTCACGGGTTCAAATCCTGGAAACAGACTCTC
TP281001	CTGCAACAGCTCTAGATTCAGCAGATGCGACTGCACGCAAAGCACTAGCTAACTCTTTGCTCAT	CTGCAACAGCTCTAGATTCAGCAGATGCGACTGCATGCAAAGCACTAGCTAACTCTTTGCTCAT
TP413429	CTGCTAGTTTGAAAGAAAAGCTTGAGAAGTGTGAAGCTGAAATTGAAACAAGGAAAAAGACGAA	CTGCTAGTTTGAAAGAAAAGCTTGAGAAGTGTGAAGCTGAAATTGAGACAAGGAAAAAGACGAA
TP274484	CTGCAAAAATGTCATCAGTGCAATATTTGTAGTTGCTTATTTGAAATAAACGATATATAATTTT	CTGCAAAAATGTCATCGGTGCAATATTTGTAGTTGCTTATTTGAAATAAACGATATATAATTTT
TP150383	CAGCCTCCTAAAAGCACCCAAATAAATATAAAGCATGACTAGTTACACATTTGAATAAAGAACA	CAGCCTCCTAAAAGCACCCAAATAAATATAAAGCATGACTAGTTACACATTTGAGTAAAGAACA
TP281840	CTGCAACCATGGCTTCAACTCAACCTCCCATTTATTTTGGTTATATATTATGAATGCTTATTTT	CTGCAACCATGGCTTCAACTCAACCTCCCATTTATTTTGGTTATATGTTATGAATGCTTATTTT
TP414709	CTGCTATGACTAATGATGTGGGCTTGGTTAAGGTAAGTGAATCAGCTTCTTGATTAGTATGAAA	CTGCTATGACTAATGATGTGGGCTTGGTTAAGGTAAGTGAATCAGCTTCTTGATTGGTATGAAA
TP41390	CAGCACCTTGATGGGTAGGAGGGTTACTATTGTGGGAAGCAAGGAGTTTATCCAAGAATGACCA	CAGCACTTTGATGGGTAGGAGGGTTACTATTGTGGGAAGCAAGGAGTTTATCCAAGAATGACCA
TP411606	CTGCTACTTTTATTCTTGGTTAGTACTATTTATCTATCTGTCTTGTCGATTTTGTCCGGCCTGA	CTGCTACTTTTATTCTTGGTTAGTACTATTTATCTATTTGTCTTGTCGATTTTGTCCGGCCTGA
TP406931	CTGCTAAAAAGCAGATGAGTATACTTCAAGCACCTAATGTCCTTGTGATACAACTGAAGGTTGG	CTGCTAAAAAGCAGATGAGTATACTTCAAGCGCCTAATGTCCTTGTGATACAACTGAAGGTTGG
TP124477	CAGCCCGAGATGACATAAATGCTTCCGGGCATTCTCAACTTGTCCTAGCCTGCAACATTACCAC	CAGCCCGAGATGACATAAATGCTTCCGGGCATTCTCAACTTGTCCTAGCCTGCGACATTACCAC
TP97981	CAGCCAACATATATTATTCTGGCATGAATCCTTCTTCTAGTAGTGGTGTATTTACCCCTTTGCC	CAGCCAACATATATTATTCTGGCATGAATCCTTCTTCTAGTAGTGGTGTATTTACTCCTTTGCC
TP233474	CAGCTATGCCCTTTTTGTGGTCAACCTTTTTCTGGTAAGTGCCCAATCTCACATTATGTCGATA	CAGCTATGCCCTTTTTGTGGTCAACCTTTTTCTGGTAAGTGCCCAATCTCACATTATTTCGATA
TP158056	CAGCCTTTCTTTTAAAGTAACTTGTCTATTACAGTATTAGACTGTAGTTGGTGATAAAAATACT	CAGCCTTTCTTTTAAAGTAACTTGTCTATTACAGTATTAGATTGTAGTTGGTGATAAAAATACT
TP80259	CAGCATCAATGGTAATAAATTTAATTACCAAACACAAACAGGTCCTAATCCTATATACATAACT	CAGCATCAATGGTAATAAATTTATTTACCAAACACAAACAGGTCCTAATCCTATATACATAACT
TP299231	CTGCACCTATTGTTTCAAAGCAGTTGTCTGACACTATTTCAAGGCAGGTTTTGATCTTTCTTGT	CTGCACCTGTTGTTTCAAAGCAGTTGTCTGACACTATTTCAAGGCAGGTTTTGATCTTTCTTGT
TP104908	CAGCCACTAAAAAATTGAATTTTTTTGCTTGCCATGTAATTTTGAACTCTAGTTGTTAGTACAT	CAGCCACTAAAAAATTGATTTTTTTTGCTTGCCATGTAATTTTGAACTCTAGTTGTTAGTACAT
TP248402	CAGCTCTGCTTTTCGTAGCTTATGGTACTTTTTCACGTCGTATTGCTTTGCCATGGCCTTCAAA	CAGCTCTGCTTTTCGTAGCTTATGGTACTTTTTCTCGTCGTATTGCTTTGCCATGGCCTTCAAA
TP91541	CAGCATTCAAAAGTGAAGGCTTTTAACAAGGTAAAATGAGATTAGAAAGACAATTTTTCTTAAT	CAGCATTTAAAAGTGAAGGCTTTTAACAAGGTAAAATGAGATTAGAAAGACAATTTTTCTTAAT
TP56841	CAGCAGAGGTAAGTTGTGTTTCCTCAATGTTTCTTTATATACATGTTTTCATACTTACTATCTA	CAGCAGAGGTAAGTTGTGTTTCCTCAATGTTTCTTTATATGCATGTTTTCATACTTACTATCTA
TP276531	CTGCAAACCTGGGCTGATCTCCCCGCCGAACTCTTAGAATTGACTTTGTCCCGTTTGACCCTAG	CTGCAAACCTGGGCTGATCTCCCTGCCGAACTCTTAGAATTGACTTTGTCCCGTTTGACCCTAG
TP148703	CAGCCTCAATGCTGTATTCTTCACAAAAAATTGCAATCTCCTCAATGGGGTTCCAACTAATATA	CAGCCTCAATGCTGTATTCTTCACAAAAAATTGCAATCTCCTCAATGGGTTTCCAACTAATATA
TP39789	CAGCACCGGGTCATAGAACTCATAACAGTCCCCAAATTTCGGAAAATACATAAGCCACGGTGAT	CAGCACCGGGTCATAGAACTCATAACAGTCCCCAAATTTCGGAAAATACATAAGCCATGGTGAT
TP327908	CTGCATTCCATCTTTAGCTTTCAACGCTGGAATTCGGGGTTAACTTCACACTTCCATGCAATGC	CTGCATTCCATCTTTAGCTTTCAATGCTGGAATTCGGGGTTAACTTCACACTTCCATGCAATGC
TP266356	CAGCTTCTGGATTCAAAGCGACCAAAGCCTTAGACATTTCACCATCTTGAAGTTCCATATTTTC	CAGCTTCTGGATTCAAAGTGACCAAAGCCTTAGACATTTCACCATCTTGAAGTTCCATATTTTC
TP53875	CAGCAGACATTTTGAGTAATATTTTTCTTTTTAGGGGCGAATATTTTTTAACGGGAGGGGGGAG	CAGCAGACATTTTGAGTAATATTTTTCTTTTTAGGGGCGAATATTTTTTAACTGGAGGGGGGAG
TP282433	CTGCAACGAAGTCTTCACTATGCTTTCCACTTACAGTTATATAGTCAAAAAAACAAACTGCTTT	CTGCAACGAAGTCTTCACTATGCTTTCCACTTACAGTTATATAGTCAAAAAAACAGACTGCTTT
TP309662	CTGCAGATTAGATGTGCTTTTGAACATCTTGAACGTGCAAAATCGGAATCTGGTCAGAGAGAGG	CTGCAGATTAGATGTGCTTTTGAACATCTTGAACGTGCAAAATTGGAATCTGGTCAGAGAGAGG
TP245990	CAGCTCGTCCCCTAGTCTCCGTTCAGCTCGTCTCCGGCGACAGTGCCACCGACACACCCGCCTC	CAGCTCGTCCCCTAGTCTCCGTTCAGCTCGTCTCCGGCGACATTGCCACCGACACACCCGCCTC
TP446168	CTGCTTCAGTTGGCATTCCGTGTGCAACAAACTTATGACCCGACTGTGCGACCCCAGCATCATT	CTGCTTCAGTTGGCATTCCGTGTGCAACAAACTTATGACCTGACTGTGCGACCCCAGCATCATT
TP77424	CAGCATAGATTAGCATAAGCCATGGGGTTGTAAGGCGCAAACGGATAAAGTTAGATAGCCAAAG	CAGCATAGATTAGCATAAGCCATGGGGTTGTAAGGCGCAAACGGATAAAGTTAGATAGCCAGAG
TP5681	CAGCAAAGGCTGATGGTGATGGAAGAATCAGTATAGGATTTCCATCATGGACAAATTCACTGTG	CAGCATAGGCTGATGGTGATGGAAGAATCAGTATAGGATTTCCATCATGGACAAATTCACTGTG
TP79057	CAGCATATGTCTTGTGCATCAGAGCTTCCCCCTGAAGCTCACCAGCATTGTCTGAATTTGCTTC	CAGCATATGTCTTGTGCATCAGAGCTTCTCCCTGAAGCTCACCAGCATTGTCTGAATTTGCTTC
TP157026	CAGCCTTCTTATTTTTTCAGACCCTCTCTGAGCCTGTTCCGGAATTCTCCTTCTGCTCATGCTC	CAGCCTTCTTATTTTTTCAGACCCTCTCTGAGCCTGTTCCGGAATTCTCCTTCTGCTCATGCTT
TP76111	CAGCATAATATGTATGGTAAGAGTATCAGAAAGCAACTTGCAGTTAGCTTTTAAAGGCACTTAC	CAGCGTAATATGTATGGTAAGAGTATCAGAAAGCAACTTGCAGTTAGCTTTTAAAGGCACTTAC
TP72454	CAGCAGTGGCTAAGTGACGAAACTACAGTCCAATAGAAGGCATCACAATGTCGATCTCTAATGT	CAGCAGTGGCTAAGTGACGATACTACAGTCCAATAGAAGGCATCACAATGTCGATCTCTAATGT
TP155904	CAGCCTTACCCAATGTTTTAAATTGTCTTTGCAGTAACGGTTGCGGCTACTACGAATGCGGTCA	CAGCCTTACCCAATGTTTTAAATTGTCTTTGCAGTAACGGTTGCGGCTACTGCGAATGCGGTCA
TP139553	CAGCCGCTATATTGCTATTTCAGTCGGCACCGCGATACAACAGCAATAACAGCAACCGCAATTC	CAGCCGCTATATTGCTATTTCAGTTGGCACCGCGATACAACAGCAATAACAGCAACCGCAATTC
TP57652	CAGCAGATAGTCTAATTACCTGCATTTTTACAGTCGATTAATTCCAAGAGAGCGAGCATTGTTA	CAGCAGATAGTCTAATTACCTGCATTTTTACAGTCGATTAATTCCAAGAGAGTGAGCATTGTTA
TP30276	CAGCACAATGTGATGATTCTGAAAAGGTTATGGAACTCCTGGAACAGGGACTGGATCCTTGCAC	CAGCACAATGTGATGATTCTGAAAAGGTTATGGAACTCCTGGAACAGGGATTGGATCCTTGCAC
TP240937	CAGCTCCGAGGTGAAAAATAGGTGAGGTTGAATGTTTGAGTAATGAATGTACTAATCCATATTG	CAGCTCCGAGGTGAAAAATAGGTGAGGTTGAATGTTTGAGTAATGAATGTACTATTCCATATTG
TP445060	CTGCTTAGTAACCAACAGGGTCACGGGTTCAAATCCCCGAAGCAACCTCTATGGTCGCTGGATA	CTGCTTAGTAACCAACAGGGTCACGGGTTCAAATCCCCGAAGCAACCTCTATGGTTGCTGGATA
TP171606	CAGCGCAAGGATAGCTAGTAATTCATCGATATGAAGTCGGTCCTTGATCTTCCTCACGATCACC	CAGCGCAAGGATAGCTAGTAATTCATCGATATGAAGTCGGTCCTTGATCTTCCTCATGATCACC
TP258531	CAGCTGTGACATAGTTGGACGAAGTGTAATTGGTGATCATGCTAGCATTCTCTGTTGAAGTGCT	CAGCTGTGACATAGTTGGATGAAGTGTAATTGGTGATCATGCTAGCATTCTCTGTTGAAGTGCT
TP451856	CTGCTTTGACACATTCCCAATCATATCCTCTTTTCTCACCTTCGCCAATGAAAACACATCGATG	CTGCTTTGACACATTCCCAATCATCTCCTCTTTTCTCACCTTCGCCAATGAAAACACATCGATG
TP233010	CAGCTATCTATAAATCCATTCCAGAAAATATCATAAATATCAAATACTAAATACAACTATACAA	CAGCTATCTATAAATCCATTCCAGAAAATATCATAAATATCAAATACTAAATACAAGTATACAA
TP415517	CTGCTATTCAGTTGTTGAGAAAGATTGAATCGAAAGTGATCGAGCTGGACGTTGTAATGTACAA	CTGCTATTCAGTTGTTGAGAAAGATTGAATCGAAAGTGATCGAGCTGGATGTTGTAATGTACAA
TP25772	CAGCAATGCTATATTCTTCCACCAGTGGTTCCTTTGTTAAGTGAATTTGGAGTGGATCATCAGT	CAGCAATGCTATATTCTTCGACCAGTGGTTCCTTTGTTAAGTGAATTTGGAGTGGATCATCAGT
TP268302	CAGCTTGCGTGTCACCAATTAGGTATTGTTATGTTTGAGAGAAAAGAATATAAAGACGCACAAC	CAGCTTGCTTGTCACCAATTAGGTATTGTTATGTTTGAGAGAAAAGAATATAAAGACGCACAAC
TP268656	CAGCTTGGATCAATCATGAACATACTTTTGTTATGGAAGAACACTTTTCCCATCATTGTCGTCG	CAGCTTGGATCAATCATGGACATACTTTTGTTATGGAAGAACACTTTTCCCATCATTGTCGTCG
TP23903	CAGCAATATTGAGAGCAACCAAGATGCCAATTCGGGGACGACACAATCAAAGCCATATAATACA	CAGCAATATTGAGAGCAACCAAGATGCCAATTCGGGGATGACACAATCAAAGCCATATAATACA
TP135791	CAGCCGCATCACGTGATGCGGTCCACAATTTGAAACACTGTGCTAAACCATTATTACTTAAATG	CAGCCGCATCATGTGATGCGGTCCACAATTTGAAACACTGTGCTAAACCATTATTACTTAAATG
TP458	CAGCAAAAACTACCTTGAGTTTTATTCTGAAAGATGCTGAAATCATTGTTTAACTGCTCTGAAT	CAGCAAAAACTACCTTGAGTTTTATTCTGAAAGATGCTGAAATCATTGTTTAACTGTTCTGAAT
TP446132	CTGCTTCAGGTGTTGAAGACTCTTGACATTAACAGCGAGCATTTGTGTGAAGATAAGCTTGAAG	CTGCTTCAGGTGTTGAAGACTCTTGACATTAACAGTGAGCATTTGTGTGAAGATAAGCTTGAAG
TP38227	CAGCACCCGGGGCTGGTCCTGTCTGTCTGTACAACAAAGTAGAATGCTCCAGAATGTTGATCAA	CAGCACCCGGGGTTGGTCCTGTCTGTCTGTACAACAAAGTAGAATGCTCCAGAATGTTGATCAA
TP152838	CAGCCTGAGCTTAAAATGCTAAAGAAGGAGAAGCAAGAAGCCGAAAAAGATGCAATACTTTTTC	CAGCCTGAGCTTAAAATGCTAAAGAAGGAGAAGCAAGAAGCTGAAAAAGATGCAATACTTTTTC
TP22620	CAGCAATAAGTGTTTATAATAAACGAAAAGGGAGTTATAGTCTAAACAGGTACAATAAGAATGT	CAGCAATAAGTGTTTATAATAAGCGAAAAGGGAGTTATAGTCTAAACAGGTACAATAAGAATGT
TP262598	CAGCTTATGGGACAAGGGCAGAATTTTCTTTGGGGTATGTATGTACATGAGTGCGTGATCACTC	CAGCTTATGGGACAAGGGCAGAGTTTTCTTTGGGGTATGTATGTACATGAGTGCGTGATCACTC
TP258530	CAGCTGTGACATAAAAAAAGTTCTAAATCATCAATTGGCACTAACAATTAGGAGCCCACCACCA	CAGCTGTGACATAAAAAAAGTTCTCAATCATCAATTGGCACTAACAATTAGGAGCCCACCACCA
TP418891	CTGCTCCACCATCCTTCCCAGATGGGTCTTCTCCCCCAGCTGTTAAAACCCGATTGTGCAACAA	CTGCTCCACCATCCTTCCCAGATGGGTTTTCTCCCCCAGCTGTTAAAACCCGATTGTGCAACAA
TP156253	CAGCCTTATATTTTCAGTATTTGCAGTAAAACATAAGCCAAAAAGGAAAGTTCGCTATTCTGAC	CAGCCTTATATTTTCAGTATTTGCAGTAAATCATAAGCCAAAAAGGAAAGTTCGCTATTCTGAC
TP76043	CAGCATAATAAGCATAAATGGGATAAAAAAACATTATCAAAGCCAATTAGGAGAGCAGTACAAA	CAGCATAATAAGCATAAGTGGGATAAAAAAACATTATCAAAGCCAATTAGGAGAGCAGTACAAA
TP271235	CAGCTTTCCAGACAAGCAACCAGCATTACTCATAGAGAATACCTAAATCATTATATAATCATCA	CAGCTTTCCGGACAAGCAACCAGCATTACTCATAGAGAATACCTAAATCATTATATAATCATCA
TP27066	CAGCAATTATTCCTAAGATCCTAAAATCAGAAATAGAAAACAACCTGCCTGATTGCCACAACAG	CAGCAATTATTCCTAAGATCCTAAAATCAGAAATAGAAAACAACCTGCCTGATTGTCACAACAG
TP284610	CTGCAAGAATTGGCAATGGTATTGAAGCAAGAACTGCTCCGAATTTCCCTGAATAGGAATCACA	CTGCAAGAATTGGCAATGGTATTGAAGCAAGAACTGCTCCGAATTTCCCTGAATGGGAATCACA
TP113073	CAGCCATGCAGGTAATATCATACTGTCTGAAGCTTTCACACACTATTATTACACTAATCCTAAA	CAGCCATGCAGGTAATATCATACTGTCTGAAGCTTTCACGCACTATTATTACACTAATCCTAAA
TP238590	CAGCTCATTGTTTACAGCGTGGAGCTGAGCATTCTCTTGTCGCAGAGCTTCCACCTCTTTCGAA	CAGCTCATTGTTTACAGCGTGGAGCTGAGCATTCTCTTGTCGCAGAGCTTCCACCTCTTTGGAA
TP47049	CAGCACTATCTTTTCTCAGTACCACGGGTTCAGAGAATATTGATTTGAACAAGTTTGAAGAAGC	CAGCACTATCTTTTCTCAGTACCACGGGTTCAGAGAATCTTGATTTGAACAAGTTTGAAGAAGC
TP235826	CAGCTCAATATACTATTCACAACTCATGCCAACATTCTTGAAATTATGACAACAAACCTTCAAA	CAGCTCAGTATACTATTCACAACTCATGCCAACATTCTTGAAATTATGACAACAAACCTTCAAA
TP280948	CTGCAACAGCATTTGATGGTGGAGGAGGCAAGTTCAAAGTGCTTAAATCTGGTATCTCCAGATC	CTGCAACAGTATTTGATGGTGGAGGAGGCAAGTTCAAAGTGCTTAAATCTGGTATCTCCAGATC
TP274906	CTGCAAAACTTAGGCACATGGTACATGGAGGGGTTCCTCAATCCAACCAGCAAACTCATCAGCA	CTGCAAAACTTAGGCACATGGTACATGGAGGGGTTCCTCAATCCAACCAGCAAACTCATCCGCA
TP73282	CAGCAGTGTTGTAAGTACCTAACCAGAGACGGGTACTCCTAAAAGGGTCACGGATCTCAGCAG	CAGCAGTGTTGTAAGTACCTAACCAGAGACGGGTACTCCTAAACGGGTCACGGATCTCAGCAG
TP29252	CAGCACAACCATCCCCTGCTACCTTAGGTGGACCTAACTCACTACCTCTAGACCTCTTCCCCCA	CAGCACAACCATCCCCTGCTACCTTAGGTGGACCTAACTCACTACCTCTAGACCTCTTTCCCCA
TP23060	CAGCAATAGAAATAATCATATGTCTCTCATTACCCTCACAAAAGTTTGATGACCTCTCCAAACG	CAGCAATAGAAATAATCATATGTCTCTCATTACCCTCACAAAAGTTTGATGACCTCTCCAAATG
TP305240	CTGCACTTCTACGATCTGTGCATATGAGAACCCACCCTCCTGGCTCTGCATCTTTGGAGCTG	CTGCACTTCTACGATCTGTGCATATGAGAACTCACCCTCCTGGCTCTGCATCTTTGGAGCTG
TP74427	CAGCAGTTGTCCCTGGATTACAAACCAGTCTCTCTTGAGGAAAACAAGTGTTGTAAGGGAAACT	CAGCAGTTGTTCCTGGATTACAAACCAGTCTCTCTTGAGGAAAACAAGTGTTGTAAGGGAAACT
TP261526	CAGCTTACTACTTTTTTTTTTGTAATCTCATTGAACTTTTTCAAACCCCATAAACCACATACTT	CAGCTTACTACTTTTTTTTTTGTAATCTCGTTGAACTTTTTCAAACCCCATAAACCACATACTT
TP287384	CTGCAAGTGATTTCACTGCGAGTGTGATCGACGAAGAAGTGGTAACACCGGTGCTG	CTGCAAGTGATTTCACTGCGAGTGTGATCGACGAAGAAGTGGTAACATCGGTGCTG
TP376433	CTGCGATTAACATTCACAATTTTAGCAATCATAGTGGAATTTTGAAGAGCTAACTAACTATAGT	CTGCGATTAACATTCACAATTTTAGCAATCATAGTGGAATTTTGAAGAGCTGACTAACTATAGT
TP236229	CAGCTCACCAACCCATAGTGTCGGATATTGAGGCGGTGAAAGAAACTGAAACCTCAGAGTCAGA	CAGCTCACCAACCCATAGTGTCGGATATTGAGGCGGTGAAAGAAACTGGAACCTCAGAGTCAGA
TP73833	CAGCAGTTCCAGTAGTAACAGACTTGGGAGAGATGTATCGCCTGGCTGATACTGGTGCAATTGC	CAGCAGTTCCAGTAGTTACAGACTTGGGAGAGATGTATCGCCTGGCTGATACTGGTGCAATTGC
TP227862	CAGCTACCAAGTACACCACCTCCGACCTATACCCCTCTCCAAACATTGAACACAACACCCTTCC	CAGCTACCAAGTACACCACCTCCGACCTATACCCCTCTCCAAACATTGAACACAACACCCTTCG
TP266604	CAGCTTCTTCGGGTTCTTGACGAGCTCCTCCGCCTCCTCCTCCTCCTCGATGCTTCGCACGGTG	CAGCTTCTTCGGGTTCTTGACGAGCTCCTCCTCCTCCTCCTCCTCCTCGATGCTTCGCACGGTG
TP414637	CTGCTATGAAAACTTCCACTGATGACCCTAAAACTCCATTGTCTCAAAGGACAAACCAGAAAGC	CTGCTATGAAAACTTCCACTGATGACCCTAAAACTCCATTGTCTCAAAGGACAAATCAGAAAGC
TP2927	CAGCAAAATTGTTTGTCCCAGGTACATTTTTTGTTTTAAGTTCTTCCTGTCTTTCGGAAAGTTT	CAGCAAAATTGTTTGTCCCAGGTACATTTTTTGTTTTAAGTTCTTCCTGTCTTTTGGAAAGTTT
TP376589	CTGCGATTGATGGTCTTCCAGATCCCGATGGGCCCTCATTCAAAGACAACAAACGCGAGTCTAA	CTGCGATTGATGGTCTTCCAGATCCCGGTGGGCCCTCATTCAAAGACAACAAACGCGAGTCTAA
TP270275	CAGCTTTAATAAGAATCTGAATTGCAAAATTGTTTCTGCTAAAATCTTTTTGGATAATCACTTA	CAGCTTTAATAAGAATCTGAATTGCAAAATTGTTTCTGCTAATATCTTTTTGGATAATCACTTA
TP23177	CAGCAATAGCAACAGCATTTCCATAACCCACATTTTGTTGGAAGTGAATGAGACCAATTGAGAA	CAGCAATAGCAACAGCATTTCCATAACCCACATTTTGTTGGAAGTGAATGAGACCAATTGGGAA
TP113243	CAGCCATGCTGTTTGGCAAGCATGGTGCCCCTTCAATCAAACCAGTTACACCAACTGACACATT	CAGCCATGCTGTTTGGCAAGCATGGTGCCCCTTCAATCCAACCAGTTACACCAACTGACACATT
TP74140	CAGCAGTTGAGGCCACAGGGTTCCCCATCATCGCATCTCTGTAGGACTGCGGAACATTAGTTGC	CAGCAGTTGAGGCCACAGGGTTCCCCATCATCACATCTCTGTAGGACTGCGGAACATTAGTTGC
TP230400	CAGCTAGCCCATTGGATCCTAATCCGTCACCTGCAACTAATGTTCCGCAGTCCTACAGAGATGC	CAGCTAGCCCATTGGATCCTAATCCGTCACCTGCAACTAATGTTCCGCAGTCCTACAGAGATGT
TP99192	CAGCCAAGCTTCGGCGTAAGACTTTCCTGAGGAAGTGACATATCCAATAAGAAATAGTAAAAAA	CAGCCAAGCTTCGGCGTAAGACTTTCCTGAGGAAGTGACATATCCAATAAGAAATAGTAAAAAT
TP251175	CAGCTGACGATCTTCCCCATTTTTGAATAAGCGCACCACCTCTCTGCCAATCGAACAAATACTT	CAGCTGATGATCTTCCCCATTTTTGAATAAGCGCACCACCTCTCTGCCAATCGAACAAATACTT
TP28359	CAGCAATTTTTATTCAATCCATAAACCAAATGAATATTAGTAGTACATTATGGTTTGAATTGTT	CAGCAATTTTTATTCAATCCATAAACCAAATGAATATTGGTAGTACATTATGGTTTGAATTGTT
TP225469	CAGCTAAGAGAGCTTGGGCACTTCACAACAAAGCACACTCAACAGAAAACTTCTATCATATCAA	CAGCTAAGAGAGCTTGGGCACTTCACAACAAAGCACACTCAACAGAAAACTTCTATCATATCAG
TP154184	CAGCCTGCTTAGCACCAACAGCAGTTTAGTGATGACTTCAAGGGGCGAGCCTTTTGTTTCTGGA	CAGCCTGCTTAGCACCAACATCAGTTTAGTGATGACTTCAAGGGGCGAGCCTTTTGTTTCTGGA
TP28057	CAGCAATTTCTCCAGATTGGCTTGTTTCAGCTCTTGCTCTTAGTGACTTAGAATCTGGTTTTAG	CAGCAATTTCTCTAGATTGGCTTGTTTCAGCTCTTGCTCTTAGTGACTTAGAATCTGGTTTTAG
TP94870	CAGCATTTGAAGGCTTCGGTGAGCTTGTACACGGTAGTTTCGCCTTCATATACTATTTTCTTTG	CAGCATTTGAAGGCTTTGGTGAGCTTGTACACGGTAGTTTCGCCTTCATATACTATTTTCTTTG
TP323343	CTGCATCGGTGAAGGCATTGATAAGCCAGATGGTGGTCGAAGCAAAGATTGCTG	CTGCATCGGTGAAGGCATTGATAAGCCAGGTGGTGGTCGAAGCAAAGATTGCTG
TP128324	CAGCCCGTCCTCCTCCACCACCTGTTGATTCTTACTCAAGATATGGACCCAAAGCAG	CAGCCCGTCCTCCTCCACCACCTGTTGATTCTTACTCAAGATATGGGCCCAAAGCAG
TP224596	CAGCTAAATACATTCCAAGGAATTCGACTAATTTATGAATAGTTTGTAAATAAACAATAACAGT	CAGCTAAATACTTTCCAAGGAATTCGACTAATTTATGAATAGTTTGTAAATAAACAATAACAGT
TP151960	CAGCCTCTGCAGGTCTTGTTGAAACAGTGAGTTCTCTTTTATTAATAATCACAGTTTTTTTCAC	CAGCCTCTGCAGGTCTTGTTGAAACAGTGAGTTCTTTTTTATTAATAATCACAGTTTTTTTCAC
TP248931	CAGCTCTTATCATTGATTTCAGTTTGCATGTTTAATAATGCAAGCTGAGAATTTCATTCTCGAG	CAGCTCTTATCATTGATTTCAGTTTGCATGTTTAATAATGCAAGCTGAGAATTTCATTCTTGAG
TP258773	CAGCTGTGCCTTCTTTTCCTATACCTGACTCCAAGATCAGAACCACTCACCTCAAGGTTACTTA	CAGCTGTGCCTTCTTTTCCTATACCTGACTCCAAGATTAGAACCACTCACCTCAAGGTTACTTA
TP319284	CTGCATACATCGACCTCCTAAGACCCCACTAAGTGGACCCTCGTGCACCCGGCTG	CTGCATACATCGACCTCCTAAGACCCCACTAAGTGGACCCTCGTGCACCTGGCTG
TP231446	CAGCTAGTGATACCATACCAAACACCATAAAAAGCCTTAAAGTGCACAGATCTATATAAACACC	CAGCTAGTGATACCATACCAAACACCATAAAAAGCCTTAAAGTGCACAGATCTATATAAACCCC
TP63661	CAGCAGGCTTCTGTGGCTCATAGTGGGTTGTTGCCCCGAGCGGTTATATCACAGCAG	CAGCAGGCTTCTGTGGCTCATAGTGGGTTGTTGCCCCGAGCGGTTATATCCCAGCAG
TP5188	CAGCAAAGCCAGGACCAGAACCAAGGAATGGTTTACTATAGCAATCCACCTCCTCAACAGGAAA	CAGCAAAGCCAGGACCAGAACCAAGGAATGGTTTACTATGGCAATCCACCTCCTCAACAGGAAA
TP33442	CAGCACATAATGGTTTCACCGATTTTACAACCTCGCCGAGGGAGTCAGGGAATAATGCTGATTT	CAGCACATAATGGTTTCACCGATTTTGCAACCTCGCCGAGGGAGTCAGGGAATAATGCTGATTT
TP232432	CAGCTATATATATACCCACGTGTTGGTTTTGCCACAATGCCCTCCATAAAATATTATGCCAACT	CAGCTATATATATACCCACGTGTTTGTTTTGCCACAATGCCCTCCATAAAATATTATGCCAACT
TP349407	CTGCCCTCTATAGAACCTACGTGTGCCATATGGGCTTGTGCTTGCCTTTCTCTTTGATTTCCCA	CTGCCCTCTATAGAACCTACGTGTGCCATATGGGCTTGTGCTTGCTTTTCTCTTTGATTTCCCA
TP299131	CTGCACCTAACTCACCCCAAAAGCAAACTGAAAGGGTGAGGGATGTCCAAGCATTTATGTTCCT	CTGCACCTAACTCACCCCAAAAGCTAACTGAAAGGGTGAGGGATGTCCAAGCATTTATGTTCCT
TP262063	CAGCTTAGTTGGAATGCCAAGCACCAAGTGAATTATGGTTAAATCAGGCACACAAAAAAACAAT	CAGCTTAGTTGGAATGCCAAGCACCAAGTGAATTATGGTTAAATCAGGCACACAAAAAGACAAT
TP445667	CTGCTTCAAACTGTGGGAATGAGCTGTGGGGTAATCTTATCAATTACCAAGTTCCAGAATTTGG	CTGCTTCAAGCTGTGGGAATGAGCTGTGGGGTAATCTTATCAATTACCAAGTTCCAGAATTTGG
TP39614	CAGCACCGGCCTGAAGTTGGAACATCAGAAACTATGAAAGAAGAGCATATTGTGAGGTACCAAC	CAGCACCGGCCTGAAGTTGGAACATCAGAAACTATGAAAGAAGGGCATATTGTGAGGTACCAAC
TP114572	CAGCCATTGCGATGCGGATTGTAGCCGTTGCGGTTGAATTATTTTTCTATCAAAACAATATTTT	CAGCCATTGCGATGCGGATTGTAGCCGTTGTGGTTGAATTATTTTTCTATCAAAACAATATTTT
TP292201	CTGCAATTGCTACCACATTAAACCCACCTGAATAATGGTATGCACCATTAGGACTTTGTGAATA	CTGCAATTGCTACCATATTAAACCCACCTGAATAATGGTATGCACCATTAGGACTTTGTGAATA
TP439845	CTGCTGTAAATTCAGTTGTCTTTGAACTGCCACCAAGATCAGCAGTTCGGTACTTCCCTTCAGC	CTGCTGTAAATTCAGTTGTCTTTGAACTGCCACCGAGATCAGCAGTTCGGTACTTCCCTTCAGC
TP25763	CAGCAATGCTAGTGAGAATCAACACTCTACTACAAGGTTATTCAGGCATTAGATTTGAAATCTT	CAGCAATGCTAGTTAGAATCAACACTCTACTACAAGGTTATTCAGGCATTAGATTTGAAATCTT
TP12311	CAGCAACCCAACAACTACAAGAAGAACTATTAATCCTGGGTTCAACCCTTTGGAATCAGAATCC	CAGCAACCCAACAACTACCAGAAGAACTATTAATCCTGGGTTCAACCCTTTGGAATCAGAATCC
TP241628	CAGCTCCGTCTCTCTGTCCAACAATCTTCCCTTCAACTCAGCTATATCAGCATCCAATTCTTTT	CAGCTCCGTCTCTCTGTCCAACAATCTTCCCTTCAACTCGGCTATATCAGCATCCAATTCTTTT
TP58457	CAGCAGATGTCAACTACCCAGCCAGGCCGTCAGCGAAAACACCACTCCATGTCGCGGCAG	CAGCAGATGTCAACTACCCAGCCAGGCCGTCAGCGAAAACACCGCTCCATGTCGCGGCAG
TP15653	CAGCAACTTTAGTCACTGTACCTAAAGGGACATCAAATTTATAAAAAACAATTACACAATAAGC	CAGCAACTTTAGTCACTGTACCTAAAGGGGCATCAAATTTATAAAAAACAATTACACAATAAGC
TP94353	CAGCATTTATGTTGTTGGGACAATCAAGTGCAACACTCCTTGGAAGATTGTACTATGAGAAAGG	CAGCATTTATGTTGTTGGGACAATCAAGTGCAACACTCCTTGGAAGATTGTATTATGAGAAAGG
TP278885	CTGCAAATCGCTTCTGCGAATTTCCATCCAAAAGATCGGCATTGAGCATTCGCAATCCAGATTG	CTGCAAATCGCTTCTGGGAATTTCCATCCAAAAGATCGGCATTGAGCATTCGCAATCCAGATTG
TP237672	CAGCTCAGTGCACGAAGCTCCTACTTAGTGGGGTATAGGGGAGAGTAGATATACGTAGTCTTAC	CAGCTCAGTGCACGGAGCTCCTACTTAGTGGGGTATAGGGGAGAGTAGATATACGTAGTCTTAC
TP250121	CAGCTGAACTATGATCAATTTCAGAAAATCCCATTTGAGAAGAGGCTGAGAAGAAGCCACCAAA	CAGCTGAACTATGATCAATTTCAGAAAATCCCATTTGAGAAGAGGCTGAGAAGAAGCCACCGAA
TP94867	CAGCATTTGAAGCACTTCAACAGTGGTAGGATCTTGAAGATTTTAAACATCTATGAATTCCTTA	CAGCATTTGAAGCACTTCAACAGTGGTAGGATCTTGAAGATTTTAAACATGTATGAATTCCTTA
TP114357	CAGCCATTCTGGATGGATAACCAAACAATTAATGATCAGAATAAGGATTTCATTCCTTTAAATC	CAGCCATTCTGGATGGATAACCAGACAATTAATGATCAGAATAAGGATTTCATTCCTTTAAATC
TP27589	CAGCAATTGCCAGTTCTTAACCAAACTAGCAAGACAACAAAAAACACTTTTATATAGTTATTAA	CAGCAATTGCCAGTTCTTAACCAAACTAGCAAGACAACAAAAAACACTTTTATATAGTTATTAC
TP283681	CTGCAACTGCATTGATCGGATCCTGTGCCCATGAGCTGAGTACACCACCTTTGCAG	CTGCAACTGCATTGATCGGATCTTGTGCCCATGAGCTGAGTACACCACCTTTGCAG
TP92269	CAGCATTCTATATAGAAGATCCACCTTCTCCAGTTAAAAAGAAACCACACATCTCAAAAGATTT	CAGCATTCTATATAGAAGATCCACCTTCTCCAGTTAAAAAGAAACCAGACATCTCAAAAGATTT
TP405457	CTGCGTGTATTTACCCTCCTCGTAGTTCAGTGAGTTGGAGCGGATAATTGCATATCAATGTGAA	CTGCGTGTATTTACCCTCCTCGTAGTTCAGTGAGTTGGAGCGTATAATTGCATATCAATGTGAA
TP447033	CTGCTTCGACGAACCACCGAATGTGAAAGATATGTAGAAGGGTGATACTCTTGGAAAAATCGTT	CTGCTTCGACGGACCACCGAATGTGAAAGATATGTAGAAGGGTGATACTCTTGGAAAAATCGTT
TP271658	CAGCTTTCTTAAGACCCTTACAATTGGGATTCCCACAGTTCCTACAAGTGTAAACAACAACACC	CAGCTTTCTTAAGACCCTTACAATTGGGATTCCCGCAGTTCCTACAAGTGTAAACAACAACACC
TP20987	CAGCAAGTATGTCTTTGCTTCAACATTATGGAACCAGAACATATGCTAGACACATTACCTTGAA	CAGCAAGTATGTCTTTGCTTCAACATTATGGAACCAGAACTTATGCTAGACACATTACCTTGAA
TP128928	CAGCCCTAATGTTCGCTATATAATCCTGCACCAAGATATCAAGAGCTACAGTAAATAAAAAAAT	CAGCCCTAATGTTCGCTATATAATCCTGCACCAAGATATCAAGAGCTACAGTAAATAAAAAATT
TP335982	CTGCCAGAAACAACTTTGATGATAGTAGCTAAGAAATGAGAACTACATACAAACATAGGGCTTT	CTGCCAGAAACAACTTTTATGATAGTAGCTAAGAAATGAGAACTACATACAAACATAGGGCTTT
TP8338	CAGCAAATTTTGAAGAAATACATACATGCATTCTCTGGAAGGCCATCATAGTCGTCGTAACAGT	CAGCAAATTTTGAAGAAATACATACATGCGTTCTCTGGAAGGCCATCATAGTCGTCGTAACAGT
TP155365	CAGCCTGTGAAAGACTCCAAGGAAAGCTCTGATGATAGTTCAGAGAGTTCAGAGGACTCGGAGG	CAGCCTGTGAAAGACTCCAAGGAAAGCTCTGATGATAGTTCAGAGAGTTCAGAGGACTTGGAGG
TP803	CAGCAAAAATCAAAGCCAAATCAAAGTAGAGAGGCTAGAATAAATACTAAAATTATATTTAAAC	CAGCAAAAATCAAAGCCAATTCAAAGTAGAGAGGCTAGAATAAATACTAAAATTATATTTAAAC
TP402853	CTGCGTCCATCTTCCGTTTCCTACCTTCTCAGTAAAAATTGATTTTGAATGATAATCTATATAA	CTGCGTCCATCTTCCGTTTCCTACTTTCTCAGTAAAAATTGATTTTGAATGATAATCTATATAA
TP451940	CTGCTTTGATGAGAAGAAATAACCCAACCAAAGCAATATTCTCATTCCCTTCCCCTGCTTCACG	CTGCTTTGATGAGAAGAAATAACCCAACCAATGCAATATTCTCATTCCCTTCCCCTGCTTCACG
TP79535	CAGCATCAAAAGAGTCAGCAGAGTCATCAAAAAAGCTTTTTGGAGTAATAGTTTTATATGCTAT	CAGCATCAAAAGAGTCAGCAGAGTCATCAAAAAAGCTTTTTGGAGTCATAGTTTTATATGCTAT
TP138604	CAGCCGCGCTACTTCTGCAAGACTTGTAGGCGTTACTGGACGAAAGGGGGTAATCTCAGGAACG	CAGCCGCGCTACTTCTGCAAGACTTGTAGGCGTTACTGGACGAAAGGGGGTACTCTCAGGAACG
TP267090	CAGCTTGAATTCTCTTATTTGATTTGAACATCCAACAGATATTAAGGAAAAGTTAGTGTCTTTG	CAGCTTGCATTCTCTTATTTGATTTGAACATCCAACAGATATTAAGGAAAAGTTAGTGTCTTTG
TP273148	CAGCTTTTCCGATTTCGATGATGAAATCTCTGTCGACAATGAGTTTCGCATTGCCGGAAACTCC	CAGCTTTTCCGATTTCGATGATGAAATCTCTGTCGACAATGAGTTTCGCATTGCTGGAAACTCC
TP11116	CAGCAACATAAAGTGCTGTTTCTCCCGCTTGATTCTGCTTTGCCAATAATTCACGCACTTCACC	CAGCAACATAAAGTGCTGTTTCTCCCGCTTGATTCTGCTTTGCCAATAATTCGCGCACTTCACC
TP34611	CAGCACATTTTATACTTGAGGAAACATTAGATATGGTATGGCACAGATTAAAAGGCAAGAACCA	CAGCACATTTTATACTTGAGGAAACATTAGATATGGTATGGCACAGATTAAAAGGCAAGAATCA
TP90768	CAGCATTACTGAGACACAGAGAATCCAACTCAATCCCATTGGCAGTAGAATAATCAATATGTCC	CAGCATTATTGAGACACAGAGAATCCAACTCAATCCCATTGGCAGTAGAATAATCAATATGTCC
TP172568	CAGCGCACCTCTGTAGTCCACCTCCTCACCCTGAATTTAGATGACGAGTTACTGTTATAAATGT	CAGCGCACCTCTGTAGTCCACCTCCTCACCCTGAATTTAGATGATGAGTTACTGTTATAAATGT
TP19376	CAGCAAGGAGGTGAGAATGTTACACTGTGATTACTTACTACTTGGTTTCAGCAATCTAGCAAAG	CAGCAAGGAGGTGAGAATGTTACACTGTGATTACTTATTACTTGGTTTCAGCAATCTAGCAAAG
TP156062	CAGCCTTACTCCCGCAGGCGGAGAGACTGTTTCCAGGATTTGAACCTGTAACCTTATGGTCACT	CAGCCTTACTCCCGCGGGCGGAGAGACTGTTTCCAGGATTTGAACCTGTAACCTTATGGTCACT
TP258328	CAGCTGTCTCACCAGCTATTTCGGTTAAGACTTTATCAACTTCTTCTTCAATCTCATATTCTAT	CAGCTGTCTCACCAGCTATTTCGGTTAAGACTTTATCAACTTCTTCTTCAATCTCATCTTCTAT
TP253381	CAGCTGGAAGGGTTGCAGGTGTTGACCCTTTAGAACAGATACACCAGAGGTGCATACGTATAGT	CAGCTGGAAGGGTTGCTGGTGTTGACCCTTTAGAACAGATACACCAGAGGTGCATACGTATAGT
TP128862	CAGCCCTAAATCGCCCAGCTGGCTCATCAGGTTCACACTTTATTTTGCCCCTTCATATTAAAGC	CTGCCCTAAATCGCCCAGCTGGCTCATCAGGTTCACACTTTATTTTGCCCCTTCATATTAAAGC
TP133001	CAGCCGACGCCGCTAAGTGTGATTAAGTCTTGGTTGTTATTGTAGTGCTTGCATGAGACAATCA	CAGCTGACGCCGCTAAGTGTGATTAAGTCTTGGTTGTTATTGTAGTGCTTGCATGAGACAATCA
TP36019	CAGCACCACTTCACTCTCATTGATACAAAACAACAGGAGGAACCTTAAATGTGTCCAACAGAAA	CAGCATCACTTCACTCTCATTGATACAAAACAACAGGAGGAACCTTAAATGTGTCCAACAGAAA
TP328000	CTGCATTCCGTTTTCTGATTAATTTATAGTGATATAGTCTGTTAACATTCTATTCTCTGAACGT	CTGCATTCCGTTTTCTGGTTAATTTATAGTGATATAGTCTGTTAACATTCTATTCTCTGAACGT
TP155240	CAGCCTGTCATCCAGAGACATCATCTGATACTGACCATCAGTAGAAGGAAAGCGAGGAATACAT	CAGCCTGTCATCCAGAGACATCATCTGATACTGACCATCAGTAGAAGGAAAGCGAGGAATACTT
TP131121	CAGCCCTTACCACGTCTAATTTTTGCTCTCCTTCGTAATCCTCTTCTACGTTTTCATGAAGAAG	CAGCCCTTACCGCGTCTAATTTTTGCTCTCCTTCGTAATCCTCTTCTACGTTTTCATGAAGAAG
TP231778	CAGCTAGTTTTCTAGCTGAAACAGAAGAAACTTCCTTGTCCTTAAAGGGTATCCCAGAACCAGA	CAGCTAGTTTTCTAGCTGAAACAGAAGAAACTTCCTTGTCCTTAAAGGTTATCCCAGAACCAGA
TP155748	CAGCCTTAAACATATGGAACAAATCTTATCAGGCGTTTGGAGACAAGGCCAAGTTAATTCTAAT	CAGCCTTAAACATATGGAACAAATCTTATCAGGCGTTTGGAGACAAGGCCATGTTAATTCTAAT
TP87816	CAGCATGGAATGACTGTTGGCTCTCTATCAATAGAGAGCACAGAGTAGATAGGTTTTGGAAAAA	CAGCATGGGATGACTGTTGGCTCTCTATCAATAGAGAGCACAGAGTAGATAGGTTTTGGAAAAA
TP39655	CAGCACCGGCGGTTGCTGTTGAATCTGCGGCGTCGACGGAGATCCTCCGCCTGAAGGCAACTCC	CAGCACCGGCGGTTGCTGTTGAATCTGCGGCGTCGACGGAGATCCTCCGCCTGAAGGCGACTCC
TP285888	CTGCAAGCGTCGTCACAAGAATCCTGGACTCCGCCTTCCACAAAAGCAG	CTGCAAGCGTCGTCGCAAGAATCCTGGACTCCGCCTTCCACAAAAGCAG
TP224895	CAGCTAACAATGATTTAACTTATTTATATGAAAAGAAAAATGTTTGTCATCCACACAAATGAAT	CAGCTAACAATGATTTAACTTATTTATATGAAAAGAAAAATGTTTGTGATCCACACAAATGAAT
TP232460	CAGCTATATCAATAAGCATAATACACGTCTTGATAATAACAATATGAAATTGAAATAAAAAGGA	CAGCTATCTCAATAAGCATAATACACGTCTTGATAATAACAATATGAAATTGAAATAAAAAGGA
TP273919	CAGCTTTTTTCACATCACCAAGTTCATTGCTTAAACCTGAAACTACTTGGAGGCCAAGTCGCCG	CAGCTTTTTTCACATCACCAAGTTCATTGCTTAAACCTGAAACTACTTGGAGGCCAAGTTGCCG
TP367413	CTGCCTGGTCTTGCTCCTCGCCCGCCGGTGCCGCCACCACCAAGAGCAGGTCATCCACCACCTC	CTGCCTGGTCTTGCTCCTCGCCCGCCGGTTCCGCCACCACCAAGAGCAGGTCATCCACCACCTC
TP249705	CAGCTGAAAACATTTCTCTAAGCTCAAATCTTCAAGACCCCGGCAACCAACATGAAGATATTTC	CAGCTGAAAACATTTCTCTAAGCTCAAATCTTCAAGACCCCGGCAACCAACATGGAGATATTTC
TP81912	CAGCATCATTTACGAGCATACACCTTAAATATTTATATTAATAGGGTGATAATGAAATAAGAAT	CAGCATCATTTACGAGCATACACCTTAAATATTTATATTAATAGGGTGATCATGAAATAAGAAT
TP82656	CAGCATCCGAGTTTCATGATTCTAAAAGCAATAAGGGGACGATCATTAGTGTTGTTGCTGGAGT	CAGCATCCGAGTTTCATGATTCTAAAAGCAATAAGGGGACGATCATTGGTGTTGTTGCTGGAGT
TP390456	CTGCGGCAATACAGTGGAACAAGGGAGGATTGAGAAACTTCTGACTTGCATACTGGACATTGTG	CTGCGGCAATACAGTGGAACAAGGGAGGATTGAGAAACTTCTGATTTGCATACTGGACATTGTG
TP79521	CAGCATCAAAACACACCTTCAAATCAGACTCTGCCATAGTCTCATAATATGCCTTTAGAGTTCC	CAGCATCAAACCACACCTTCAAATCAGACTCTGCCATAGTCTCATAATATGCCTTTAGAGTTCC
TP453290	CTGCTTTTTGACTTGAGTGCTGTATTGTATTTTCGGTCAACCTAATCCATTACTGTTCTTGGTT	CTGCTTTTTTACTTGAGTGCTGTATTGTATTTTCGGTCAACCTAATCCATTACTGTTCTTGGTT
TP283252	CTGCAACTCAAACAGCACAACAAAAAAGTGTGCAAGCAAAAGACACCGCTATTGAGAAAGCAAA	CTGCAACTCAAACAGCACAAGAAAAAAGTGTGCAAGCAAAAGACACCGCTATTGAGAAAGCAAA
TP226263	CAGCTAATCATGCTAGTAAAAATTTATGGTCATTTCCAACAGTAAGTCCTCCATTACCCAATGT	CAGCTAATCATGCTAGTAAAAATTTATGGTCATTTCCAACAGTAAGTCCTCCATTACCCAGTGT
TP331161	CTGCCAAACTTAGCCATGGTCTTACAAAAGCCAGAGAGTTGTTAGACAAAAACCTGAAGAACGT	CTGCCAAACTTAGCCATGGTCTTACAAAAGCCAGAGAGTTGTTAGACCAAAACCTGAAGAACGT
TP419544	CTGCTCCATGCAATGTGCTTTTTGATTACCATTCTTGAAAAAAATCCAGTCACTGGCTTTGTTT	CTGCTCCATGCAATGTGCTTTTTGATTACCATTGTTGAAAAAAATCCAGTCACTGGCTTTGTTT
TP256700	CAGCTGGTGCACCTGTTCCCGAGAAATAATAATGTAAAGCGGCAATGGCAATTGTTCGGGAACT	CAGCTGGTGCACCTGTTCCTGAGAAATAATAATGTAAAGCGGCAATGGCAATTGTTCGGGAACT
TP265782	CAGCTTCTATCAGCAACAATGTGGTAGGTAATCATTATGACAAAAATATATAAGTTACAAACTA	CAGCTTCTATCAGCAACAATGTGGTAGGTAATCATTATGACAAAAATATCTAAGTTACAAACTA
TP287966	CTGCAATAAATAGCATAAAAAAGAGGAAGGGGAGTCAATCATTCACCAAATAGCTACATATAAC	CTGCAATAAATAGCATAAAAAAGAGGAGGGGGAGTCAATCATTCACCAAATAGCTACATATAAC
TP66371	CAGCAGGTAACATAGGGTTGTGAGGACTTAAACTGATGCATCCATTTTCAACTTCATTCTGGGC	CAGCAGGTAACATAGGGTTGTGAGGACTTAAACTGATGCATCCATTTTCAACTTCATTTTGGGC
TP98428	CAGCCAACTAACTATCTTTATTCTGTTATTCTAGATCTCTTGCATGAAGATACTACGACAAATG	CAGCCAACTAACTATCTTTATTCTGTTATTCTAGATCTCTTGCATGAAGATACTACTACAAATG
TP19512	CAGCAAGGCAACTAGTCTAGAAGAAACATTTTCCCCTGCTTGGATAGGCTATGGGAATGCTTAT	CAGCAAGGCAACTAGTCTAGAAGAAACATTTTCCCCTGCTTGGATAGGTTATGGGAATGCTTAT
TP4424	CAGCAAACTTTTTGGAGCAGACCTAATACAACACCAGGAAACTATTTGGAGTACATGAAATCAC	CAGCAAACTTTTTGGAGCAGACCTAATACAACACCGGGAAACTATTTGGAGTACATGAAATCAC
TP247927	CAGCTCTCTTGTACTCACGGCAATCGAAATAAGACTTGGCCAAAAGGTAAAAATCACCATCTAC	CAGCTCTCTTGTACTCGCGGCAATCGAAATAAGACTTGGCCAAAAGGTAAAAATCACCATCTAC
TP9988	CAGCAACACCGTGAACCGCCACGAGTTCAGGTCGGAGATGAAGAAGATACTGGTTGCTATTGCT	CAGCAACACCGTGAACCGCCACGAGTTCAGGTCGGAGATGACGAAGATACTGGTTGCTATTGCT
TP414986	CTGCTATGGACCACATTTGTGAGTACACCGGTGAGAATCTGGAACCTCTTCTATTTTCTTCAAA	CTGCTATGGACCACATTTGTGAGTACATCGGTGAGAATCTGGAACCTCTTCTATTTTCTTCAAA
TP260116	CAGCTGTTGTGTCTGCATCATTAGTTCACAAACTCTATGGCAACATATTGGTGAGTGTATATAC	CAGCTGTTGTGTCTGCATCATTAGTTCACAAACTCTATGGCAACATATTGGTGAGTGTGTATAC
TP252390	CAGCTGATATAAAATGCATGTTGTGCATAAATAAATAGAAATATTCTTCATTCTGTATTTATTC	CAGCTGATATAAAATGCATGTTGTGCATAAATAAATAGAAATATTCTTCATTCTGTGTTTATTC
TP260247	CAGCTGTTTCTGGAGACAATTTCATTGGTGTGGATGTAACATTCAGAAACACAGCAGGTCCTGA	CAGCTGTTTCTGGAGATAATTTCATTGGTGTGGATGTAACATTCAGAAACACAGCAGGTCCTGA
TP218264	CAGCGTCTTCGGGAGGGTTTTATTCGAGTGACGGGACGGTGAGGATGGTGGGAGTGTCAGGGAT	CAGCGTCTTCGGGAGGGTTTTATTCGAGTGATGGGACGGTGAGGATGGTGGGAGTGTCAGGGAT
TP102237	CAGCCACATAGGTATATACCCCAAAAAAGATATGTTTAAGACTGTGGTTTAAGTACATTATGAA	CAGCCGCATAGGTATATACCCCAAAAAAGATATGTTTAAGACTGTGGTTTAAGTACATTATGAA
TP118776	CAGCCCATTTACAATATGGTTGTGGGTAAAGACATCAGGAAGAATACCTTTCTGCACCATTTTT	CAGCCCATTTACAATATGGTTTTGGGTAAAGACATCAGGAAGAATACCTTTCTGCACCATTTTT
TP349546	CTGCCCTGACCATCTCTGCATGGCCAACTCAACAACCTTCATATTCAGTACATTCTCCTTCCTG	CTGCCCTGACCATCTCTGCATGGCCAACTCAACAACCTTCATATTCGGTACATTCTCCTTCCTG
TP38711	CAGCACCGAGCATTGCCCATCTGGCGTGAATCAACTCATATGACTGATATCTGCATCAAACCAC	CAGCACCGAGCATTGCCCATCTGGCGTGAATCAACTCATATGACTGATATCTGTATCAAACCAC
TP123564	CAGCCCCTGCCCACCGATGATAGCCAGATTGATATGGCTGGTTTGATGTCTCAGGTTTTGCGTA	CAGCCCCTGCCCACTGATGATAGCCAGATTGATATGGCTGGTTTGATGTCTCAGGTTTTGCGTA
TP411369	CTGCTACTGTATCCTCAGTTGGTTGTAATTCTGAAAGTGGACTACAGAAGGTAGTACTTCTGCC	CTGCTACTGTATCCTCAGTTGGTTGTAATTCTGAAAGTGGACTACAGAAGGTAGTACTTCTGGC
TP284027	CTGCAACTTCGGTAATTACCCATATCATGGACTATAAGTTAGGCATAGAATAACGGCTTTGTTC	CTGCAACTTCGGTAATTACCCATATCATGGACTATAAGTTAGGCATAGAATAATGGCTTTGTTC
TP26721	CAGCAATTAAACTAACCATATTAATATGTTCATCACAAAAAAGTAAACTCACAATTAGTAGGAG	CAGCAATTAAACTAACCATATTAATATGTTCATCACAAAAAAGTAAACTCAGAATTAGTAGGAG
TP153982	CAGCCTGCTACTGCTCCTAGTACTTCTAAGATAGTGAATATTTCTGGCAATGTAAATACTTGGA	CAGCCTGCTACTGCTCCTAGTACTTCTAAGATAGTGAATATTTCTGTCAATGTAAATACTTGGA
TP283534	CTGCAACTGAAACAAAAGAAACCCCACGAACCCTAACAAAGAAAACATTCAATTGCTTAGCAAC	CTGCAACTGAAACAAAAGAAACCCCTCGAACCCTAACAAAGAAAACATTCAATTGCTTAGCAAC
TP241391	CAGCTCCGGCATCAGGAGACGGCGCCGGAGAGGATGCCGGCGAGAGATCGTAAGCAGTGGCGGC	CAGCTCCGGCATCAGGAGACGGCGCCGGAGAGGATGCCGGCGAGAGATCGTGAGCAGTGGCGGC
TP113698	CAGCCATGTCCATGACATTAGGAGTAGAGGCAAATGACCTCGGCGAAGGGACCACAGATCCCAC	CAGCCATGTCCATGACATTAGGAGTAGAGGCAAATGACCTTGGCGAAGGGACCACAGATCCCAC
TP26847	CAGCAATTACATCCCAAAGAACCAGAGATTTGTCAACATGTTGAAATTGATTTAGAGACCATAA	CAGCAATTACATCCCAAAGAACCAGAGATTTGTCAACATGTTGAAATTGATTTAGAGACCATAT
TP98793	CAGCCAAGACCTTCTTAGATATCACATAAGAGGATAAAAGGAGGACAATTAAACTCACCTTCAT	CAGCCAAGACCTTCTTAGATATCACATAAGAGGATAAAAGGAGGACAATTATACTCACCTTCAT
TP259552	CAGCTGTTATTGCAGTCCATGACATATTTAAACCTACAAGCATTGCAATCAACATTCCTAATGT	CAGCTGTTATTGCAGTCCATGACATATTTAAACCTATAAGCATTGCAATCAACATTCCTAATGT
TP257228	CAGCTGTAAGATTGATGCTTCGTGACCAATTGGTCATTCAAATCTCAGAACTGTCTCTCCCCTT	CAGCTGTAAGATTGATGCTTTGTGACCAATTGGTCATTCAAATCTCAGAACTGTCTCTCCCCTT
TP324354	CTGCATCTTTTAGAAACATGTCATTAAGAGTAGTCTAATATGGATATCATTAGGTCGAGAGACT	CTGCATCTTTTAGAAACATGTCATTAAGAGTATTCTAATATGGATATCATTAGGTCGAGAGACT
TP449190	CTGCTTGCCTTATGACTTGGAGGTCATGAGTTCAAATACCTGGAAACAACTTCTCTACTTGCGA	CTGCTTGCCTTATGACTTGGAGGTCATGAGTTCAAATACCTGGAAACAGCTTCTCTACTTGCGA
TP81257	CAGCATCAGGCGAGAGTTTATATGAAGGTGTTTGCAAAGAGGCACAAAACCCAAATTGTCTACC	CAGCATCAGGCGAGAGTTTATATGAAGGTGTTTGCAAAGAGGCACAAAACCCAGATTGTCTACC
TP154415	CAGCCTGGATGTTCAATGTCGTCACTTCTGTTGGAATTATCATTGTAAACAAAGCTTTGATGGC	CAGCGTGGATGTTCAATGTCGTCACTTCTGTTGGAATTATCATTGTAAACAAAGCTTTGATGGC
TP267812	CAGCTTGCACCAACGCATGTACTAAAAAGCCCTTGATAAAAATCAAAGTATTCTGAACTAAGAA	CAGCTTGCACCAACGCATGTACTAAAAAGCCCTTGATAAAAATCAAAGTATTCTGAACTAGGAA
TP110905	CAGCCATAAAAGAATGTGCAACTTTTGATTATGATGGAGTTGTTGGATCATTAAAAAGTGCATT	CAGCCATAAAAGAATGTGCAACTTTTGATTATGATGGAGTTGTTGGATCCTTAAAAAGTGCATT
TP86667	CAGCATGATTTCCGTTCATTATATTTTCACTTTGGTGTTATGTTATTGAAGTTTTATATGTCTT	CAGCATGATTTCCGTTCATTTTATTTTCACTTTGGTGTTATGTTATTGAAGTTTTATATGTCTT
TP236952	CAGCTCAGAGTCTCTTGCACATGCAATGCATCTGCATACTTAAGAAAAAAATTCTCACTAGTGG	CAGCTCAGAGTCTCTTGCACATGCAATGCATCTGCATACTTAAGAAAAAAATTCTCACTGGTGG
TP427160	CTGCTCTCCAACTGAATTTAAATTTTTCTCAAATTCTACTTTGTCACTAATACATTCTTCACCC	CTGCTCTCCAACTGAATTTAACTTTTTCTCAAATTCTACTTTGTCACTAATACATTCTTCACCC
TP157368	CAGCCTTGCTGTGTTCCACCATAGAATGCTAATCTAATACTGTTGTTTACTTATGTCGACATTT	CAGCCTTGCTGTGTTCCACCATAGAATGCTAATCTAATATTGTTGTTTACTTATGTCGACATTT
TP77244	CAGCATAGAATCAACAGAAAATCTTAAAAACATTTTGAAATTCAATCTTAAAATTTAACATTAA	CAGCATAGAATCAACAGAAAATCTTTAAAACATTTTGAAATTCAATCTTAAAATTTAACATTAA
TP210	CAGCAAAAAAGTACACCTTTAGCATGCAGATAACTTTACAAAAGTATTATACTATCAACAAGAA	CAGCAAAACAGTACACCTTTAGCATGCAGATAACTTTACAAAAGTATTATACTATCAACAAGAA
TP15389	CAGCAACTTCCACTCTTTCGGTAGCATCAAGTCCGTCAGCCTATAAATATGAAAAGATCAAAGA	CAGCAACTTCCACTCTTTCGGTAGCGTCAAGTCCGTCAGCCTATAAATATGAAAAGATCAAAGA
TP264530	CAGCTTCCCATGATTTCTAACCAAATCTTTACTTCCCAAAGGACAAGTCTAAACAGCTAACTTT	CAGCTTCCCATGATTTCTAACCAAATCTTTGCTTCCCAAAGGACAAGTCTAAACAGCTAACTTT
TP272713	CAGCTTTGTTGTGTTGCTTATAAATATATTTTGAAGTGTAGGCACACAAGTTTGTTGGGGTGGA	CAGCTTTGTTGTGTTGCTTATAAATATATTTTGATGTGTAGGCACACAAGTTTGTTGGGGTGGA
TP369146	CTGCCTTTTCAACCTTGGCATTCATGGAGCGTGGGGCCACATCAAAAGCTG	CTGCCTTTTCATCCTTGGCATTCATGGAGCGTGGGGCCACATCAAAAGCTG
TP87087	CAGCATGCATTCCTACTGCAAAACCCTGCTCAGTGGCATGAATTGCTTCCCTGGTGGAGTTGCT	CAGCATGCATTCCTCCTGCAAAACCCTGCTCAGTGGCATGAATTGCTTCCCTGGTGGAGTTGCT
TP415001	CTGCTATGGAGGTGTCACAGGCCTAAGGGTTGCTAAGGACATAGCAGAAAACAACCCCGGTAGC	CTGCTATGGAGGTGTCACAGGCCTAAGGGTTGCTAAGGACATAGCAGAAAACAACCCGGGTAGC
TP64007	CAGCAGGGAGAGACTTGAGACCTGCTCAACTGGGAAACATGATACATACACTCTCAAACTGGTA	CAGCAGGGAGAGACTTGAGGCCTGCTCAACTGGGAAACATGATACATACACTCTCAAACTGGTA
TP226526	CAGCTAATGGCAAACTCCACCCATCAAAGCATACAGCAAGAGACTTTGTAGGGCATGGTACCCA	CAGCTAATGGCAAACTCCACCCATCACAGCATACAGCAAGAGACTTTGTAGGGCATGGTACCCA
TP281995	CTGCAACCCTAGCACTTGGAGACCCACCCTTAGCAGTGCCATTTCCATTACCAAACATATTTGC	CTGCAACCCTAGCACTTGGAGACCCACCCTTAGCAGTGCCATTTCCATTACCAAATATATTTGC
TP117976	CAGCCCAGTGCACGACGGAATTAACCTTACCATTGCGCCGAGGAAAGTATCGAATATATAAAAT	CAGCCCAGTGCACGACGGAATTAACCTTACCATTGCGCCGAGGAAAGTATCGAATATATGAAAT
TP294049	CTGCACACATCGCTACTGCAACCAGCAATTGGAGATTCAAGTTCAGCAAGTTCTCTTTGCAG	CTGCACACATCGTTACTGCAACCAGCAATTGGAGATTCAAGTTCAGCAAGTTCTCTTTGCAG
TP443040	CTGCTGTTCCAAAGTTTTGGGACTGGGATGAGAGTAATCCTGCCACAACCGATGGCTATACTCA	CTGCTGTTCCAAAGTTTTGGGACTGGGATGAGAGTAATCCTGCCGCAACCGATGGCTATACTCA
TP152909	CAGCCTGAGTTTCCATCATAAAATCATACATGTCAATGTTTTAATTGAATTGCCTCTTGGTTCC	CAGCCTTAGTTTCCATCATAAAATCATACATGTCAATGTTTTAATTGAATTGCCTCTTGGTTCC
TP376818	CTGCGCAAAATTCGCCAGGCACACCTAATGGTAGATGTTTGCGGTCAACAACCAATCTGCCAAT	CTGCGCAAAATTCGCCAGGCACACCTAATGGTAGATGTTTGTGGTCAACAACCAATCTGCCAAT
TP411840	CTGCTAGACGCCATTACTCCATCACCATGTGTGTGTTTGATTTGAGCAACAATTGCATTGGCCG	CTGCTAGACGCCATTATTCCATCACCATGTGTGTGTTTGATTTGAGCAACAATTGCATTGGCCG
TP327986	CTGCATTCCGGCTTTCAATTTATCAAGTTTGCTCAAAGATAATGCATCGTAAGCCACATCGAAA	CTGCATTCCGGCTTTCAATTTATCAAGTTTGCTCAATGATAATGCATCGTAAGCCACATCGAAA
TP266562	CAGCTTCTTCCAAATGCTGAATTGCTTCTTCCAAGTGTAAGACATGTTGAAGTGCTTCTTCTAA	CAGCTTCTTCCAAATGCTGAATTGCTTCTTCCAAGTGTAAGATATGTTGAAGTGCTTCTTCTAA
TP10889	CAGCAACAGGGGCAGGAACAGAATTCCCCCAAAGATGCGGCTTTGCAACATCAACCTCAACAAA	CAGCAACAGGGGCAGGAACAGAATTCCCCCAAAGATGCGGCTTTGCAACCTCAACCTCAACAAA
TP224764	CAGCTAAATTAATTAGTTGGCAGAGAGCTTTGACCATTTTTATCTTACCCAAACTCAAATGTGA	CAGCTACATTAATTAGTTGGCAGAGAGCTTTGACCATTTTTATCTTACCCAAACTCAAATGTGA
TP369699	CTGCGAAAGTGTGAAACATGGGAATGCAGAGACTGAAATAGAGTCAGGAGTTAGTGCAG	CTGCGAAAGTGTGAAACATGGGAATGCAGAGACTGAAATAGAGTCGGGAGTTAGTGCAG
TP94597	CAGCATTTCCCTAATGGACAAGACTTTGATCAAAATGCCAAACACCTGCATGCCACAAAAATCA	CAGCATTTCCCTAATGGAGAAGACTTTGATCAAAATGCCAAACACCTGCATGCCACAAAAATCA
TP3776	CAGCAAACCTACACAGAAATGGGATGTGTATTCATTCGGAGTTGTGTTACTTGAATTGCTTACT	CAGCAAGCCTACACAGAAATGGGATGTGTATTCATTCGGAGTTGTGTTACTTGAATTGCTTACT
TP86382	CAGCATGAGTTTCAGAGACAGGAACATAGGAGAAGGGATGGAATGTGATGAATCAAAATCAGTG	CAGCATGCGTTTCAGAGACAGGAACATAGGAGAAGGGATGGAATGTGATGAATCAAAATCAGTG
TP21657	CAGCAAGTGGGTAGTAAGGTTCATTTGTAAAAAAAAATTCTCATTTAATTTAAAAATAAAAAAT	CAGCAAGTGGGTAGTAAGGTTCATTTGTAAAAAAAAATTCTCATTTAATTTAAGAATAAAAAAT
TP257259	CAGCTGTAATACACAAAAAATACCTTTATTTAACTTCAGTTATCTAGAAAAACAATATAAGAGG	CAGCTGTAATACACAAAAAATACCTTTATTTAACTTCTGTTATCTAGAAAAACAATATAAGAGG
TP155726	CAGCCTGTTTTGATAGTTCTAGAAACTTTTCAAATTCCCAACAGAAAAACAAGGTCAAGAAAAA	CAGCCTGTTTTGATAGTTCTAGAAACTTTTCAAATTCCCAATAGAAAAACAAGGTCAAGAAAAA
TP429796	CTGCTGAAAGTGACGCCAAGATTTAGCAAGGTTCCTCCTAAAACCGTATAAATTGTAGCCATTT	CTGCTGAAAGTGACGCCAAGATTTAGCAGGGTTCCTCCTAAAACCGTATAAATTGTAGCCATTT
TP291286	CTGCAATTAACATTATGAACAATAAAACATGCTTTTTGCTCTCAAATACAATGACATGATTCAT	CTGCAATTAACATTATGAACAATAAATCATGCTTTTTGCTCTCAAATACAATGACATGATTCAT
TP236093	CAGCTCACACCATGGTAATGTTGAACAAGAGAGTAAAGAGGAACCAGAATGTAGGAAAAGAAAG	CAGCTCACACCATGGTAATGTTGAACAAGAGAGTAAAGAGGAACCAGAATGTAGGAAGAGAAAG
TP408444	CTGCTAAGTGTGATTTGATACTCCTCCTGTTTGATCCTCACAAACTTGACGTCAGTGATGAGTT	CTGCTAAGTGTGATTTGATACTCCTCCTGTTTGATCCTCACAAACTTGATGTCAGTGATGAGTT
TP264517	CAGCTTCCCAGTGAACTGAAGTACATAAAGTGGAGGCCTCCACATACAGGAATAAAACAGGATT	CAGCTTCGCAGTGAACTGAAGTACATAAAGTGGAGGCCTCCACATACAGGAATAAAACAGGATT
TP227947	CAGCTACCAGCTGTTTCAATGTAATAGGAGATGTGTAAGTTGAAGGACCATTAAAAATTCTGTC	CAGCTACCAGCTGTTTCAATGTGATAGGAGATGTGTAAGTTGAAGGACCATTAAAAATTCTGTC
TP1016	CAGCAAAACACAAGAGAGGTTGAACTTGATCCACAAGTGGATAGTGCAAGAAGTAGACGATGCC	CAGCGAAACACAAGAGAGGTTGAACTTGATCCACAAGTGGATAGTGCAAGAAGTAGACGATGCC
TP270309	CAGCTTTAATTATACTTTGCACTAGCTCAATCATCTTCTTCTCAGGAGATCCGTTACTGTCATA	CAGCTTTAATTATACTTTGCACTAGCTCAATCATCTTCTTCTCAGGAGATCCGTTATTGTCATA
TP95472	CAGCATTTTATTATGTTATTGAAATGTTGTTGTGTTAAATGGGCAGGCCAACAGTTTTTATAGA	CAGCATTTTATTATGTTATTGAAATGTTGTTGTGTTAAATGGTCAGGCCAACAGTTTTTATAGA
TP430213	CTGCTGAAGCTCAGAAGTTACTAGACACAGAGAGAAGTAAGGAAAAGGAAACCAGTGAGTTGAA	CTGCTGAAGCTCAGAAGTTACTAGACGCAGAGAGAAGTAAGGAAAAGGAAACCAGTGAGTTGAA
TP271747	CAGCTTTCTTTTTCTCCATCTCGGCATTCTTCCTCTCAGATTCAGCCCTTATTTGCTCCACCTC	CAGCTTTCTTTTTCTCCATCTCGGCATTCTTCCTCTCAGATTCAGCCCTTATTTTCTCCACCTC
TP34445	CAGCACATTCTCTCAGTTTTTCTTCTGTTTCTGTGTTAGTCCGCAATCTTTCATCCTCACATTC	CAGCACATTCTCTCAGTTTTTCTTCTGTTTCTGTTTTAGTCCGCAATCTTTCATCCTCACATTC
TP111425	CAGCCATAGCATAGTGATAGAGTGCAATAGCAATCTAACAATAACACTATAGAATTAATCTAAT	CAGCCATAGCATAGTGATAGAGTGCAATAGCAATCTAACAATAACACTATAGAATTAATCTACT
TP95619	CAGCATTTTCTATCTCACCCTTCACTTTCAGATACCCTGATGGTTTATGTCTCATGTTAATTGC	CAGCATTTTCTATCTCACCCTTTACTTTCAGATACCCTGATGGTTTATGTCTCATGTTAATTGC
TP54880	CAGCAGAGAAAAACAAGGTTTTCTTTTTTCACATTTTTGACTCCCTTATTAGGTTCCTAAAATT	CAGCAGAGAAAAACCAGGTTTTCTTTTTTCACATTTTTGACTCCCTTATTAGGTTCCTAAAATT
TP412857	CTGCTAGGGGAAAGAACAGCAAGGCCTTCAGTTCAGTCCTATCAGCTAGAAGCAAGGTAATTTC	CTGCTAGGGGAAAGAACAGCAAGGCCTTCAGTTCAGTCCTATCAGCTAGAAGCAAGGTAATTTT
TP284785	CTGCAAGACTTTAAACTAGTAACTAAATTTTATTGAAAGGACATTTAGGCCAGGGAGTGTAAAT	CTGCAAGACTTTAAACTAGTAACTAAATTTTATTGAAAGGACATTTTGGCCAGGGAGTGTAAAT
TP27876	CAGCAATTTAAAAGACATGAGTGCACATGACTTAATGATTTGTAGAATGGACACATATCATGCA	CAGCAATTTAGAAGACATGAGTGCACATGACTTAATGATTTGTAGAATGGACACATATCATGCA
TP288609	CTGCAATAGCCTCATCTAGTGAACCTGTGGAAGAGATTCTTAAAGTTAAGGAATGGGAAGTGGG	CTGCAATAGTCTCATCTAGTGAACCTGTGGAAGAGATTCTTAAAGTTAAGGAATGGGAAGTGGG
TP409424	CTGCTACACCCTTAGCAGGACAAGGTGCTGATTTGTATTCAAGAATAGCAGTGGTAGTTGTGTT	CTGCTACACCCTTAGCAGGACAAGGTGCTGATTTGTATTCAAGAATAGCAGTGGTGGTTGTGTT
TP294609	CTGCACAGAATTATGGACTTTCTTCTTCCCCAAACAAACACCAGTCCAGAAGCAATAAATTACG	CTGCACAGAATTATGGACTTTCTTCTTCCCCAAACAAACCCCAGTCCAGAAGCAATAAATTACG
TP236034	CAGCTCACAAATACTAAACTGTAACCAACTGGCAGGGAATGCATTAAACCATGCAAATCAAGAC	CAGCTCACAAATACTAAACTGTAACCAACTGGCAGGGAATGCATTAAGCCATGCAAATCAAGAC
TP11961	CAGCAACCAATTTCTCAACGCGTGCAACAATATGCTTTCCATAGGTGTACTTCTTCAAGGCATT	CAGCAACCAATTTCTCAACGCGTGCAACAATATGCTTTCCGTAGGTGTACTTCTTCAAGGCATT
TP6207	CAGCAAAGTTCCTCTGCCTACTCCCAAGTCCTGATGCTGGCGGCGGCAACCCAATAAAGCCGTC	CAGCAAAGTTCCTCTGCCTACTCCCAAGTCCTGATGCTGGCGGCGGCAACCCAATAAAGCCGTG
TP213815	CAGCGGTTTAGGGGTCAGAAGGTTGGTGGTATTGGTGATAGGAGGATAATGAGTGGTGATGAAG	CAGCGGTTTAGGGGTCAGAAGGTTGGTGGTATTGGTGATAGGAGGATAGTGAGTGGTGATGAAG
TP7395	CAGCAAATGATCTCACTTGTAAAACTTTTTGATTTGATTGTCATTAAAACCCATTTTGAACATA	CAGCAATTGATCTCACTTGTAAAACTTTTTGATTTGATTGTCATTAAAACCCATTTTGAACATA
TP451694	CTGCTTTCTCGGAGGGGAAGAGAGTGACGATAGATTGCAGAAGCTCACGTTGCTGGATTCTTAA	CTGCTTTCTCGGTGGGGAAGAGAGTGACGATAGATTGCAGAAGCTCACGTTGCTGGATTCTTAA
TP433066	CTGCTGATTCCTCGTCGTCACCGGCACCTCATTTTTATCCTCCGCCGCGCCACTCCTCAGTTGC	CTGCTGATTCCTCGTCGTCACCGTCACCTCATTTTTATCCTCCGCCGCGCCACTCCTCAGTTGC
TP215559	CAGCGTCAAATGAGATTTCGGCGAACTTGGACAAAATTGGTGGATCAAGAGACCCAAAACTGTC	CAGCGTCAAATGAGATTTTGGCGAACTTGGACAAAATTGGTGGATCAAGAGACCCAAAACTGTC
TP147627	CAGCCTAGATAAATGGCTATTTAGTGATGGTGTTCTTCCATGGGCACGCCGATTAAAGATTATT	CAGCCTAGATAAATGGCTATTTAGTGATGGTGTTCTTCCATGGGCGCGCCGATTAAAGATTATT
TP36219	CAGCACCAGCAATATTTGACGCCGGAACCATCCTCGGCAGAGCATAGTAAGTAGGCCCCAATGG	CAGCACCAGCGATATTTGACGCCGGAACCATCCTCGGCAGAGCATAGTAAGTAGGCCCCAATGG
TP7256	CAGCAAATCTTTGGACTTTAATTTCTCAGGGAGGTTATCTTTATGTCTGTGGTGATGCCAAGGG	CAGCAAATCTTTGGACTTTAATTTCTCGGGGAGGTTATCTTTATGTCTGTGGTGATGCCAAGGG
TP450898	CTGCTTTACGAAGAGCCCCTTCGTGTGGTGTGTATTTGTATTCTGTGGTAAGGGTGTATGGACT	CTGCTTTACGAAGAGCCGCTTCGTGTGGTGTGTATTTGTATTCTGTGGTAAGGGTGTATGGACT
TP295274	CTGCACATAACTGATATCATAATCCCATAATAAAAAATGCAGAACAAGAAAGAACTTATTGTGA	CTGCACATAACTGATATCATAATCCCATAATAAAAAATGCAGAACAAGAAAGAACTTGTTGTGA
TP280013	CTGCAACAAATATGGTAGAAAGAGTGAATAAAGTAGTCAAATGGTTAAAATGAAAAAAAATGAA	CTGCAACAAATATGGTAGAAAGAGTGAATAAAGTAGTCAAATGGTTAAAATGAAGAAAAATGAA
TP13116	CAGCAACCTTGAATAATATTTAGTGGTCAATGAAAAAGATATGTGCACTTCAATTTTAATAGCA	CAGCAACCTTGAATAATATTTAGTGGTCAATGAGAAAGATATGTGCACTTCAATTTTAATAGCA
TP353134	CTGCCGCCAAGTGACAAGTCCATGAACTCTATCTGCTTTGTGTGATGATGATTCATGAAATTGG	CTGCCTCCAAGTGACAAGTCCATGAACTCTATCTGCTTTGTGTGATGATGATTCATGAAATTGG
TP380722	CTGCGCCGCCACAGCCCACAAGTGCATGACGAAATCTTGGAAAAAGTAACCGAGATCACGTTTT	CTGCGCCGCCACAGCCCACAAGTGCATGACGAAATCTTGGAAAAAGTAAGCGAGATCACGTTTT
TP274186	CTGCAAAAACAGCAGAACCAATACCATCAACAAACCATAAACTCAAACAATAATTTAAAACATC	CTGCAAAAACAGCAGAACCGATACCATCAACAAACCATAAACTCAAACAATAATTTAAAACATC
TP20691	CAGCAAGTAAAATGGGCAAAGTAGAAGTAATTGTTCAAGGAGACCTTTGCTTTGCTTCATTTAT	CAGCAAGTAAAATGGGCAAAGTAGAAGTATTTGTTCAAGGAGACCTTTGCTTTGCTTCATTTAT
TP76619	CAGCATACATATCCCAATCAATTTCTAGTAATTGTGCTCAACCATTCAAAAGAAGCTTACCTTA	CAGCATACATATCCCAATCAATTTCTAGTAATTGTGCTCAACCATTCAAAAGAAGCTTAGCTTA
TP29570	CAGCACAAGAGGTAATGATCATGATATTTGTAACTCCAACTAGACTCTACAAGTATTGCAAAAT	CAGCACAAGAGGTAATGATCATGATATTTGTAACTCCAACTAGACTCTATAAGTATTGCAAAAT
TP450471	CTGCTTGTGGCCGATCCAATGCGTATTGGACTTGTAGGATGGAACCATCATCATAGCAAATAAT	CTGCTTGTGGCCGATCCAATTCGTATTGGACTTGTAGGATGGAACCATCATCATAGCAAATAAT
TP237496	CAGCTCAGGGACAATTACAGATTCAAAAAAGCTTTGAACATCAACAAGTTCAGTGGAGACATAA	CAGCTCAGGGACAATTACAGATTTAAAAAAGCTTTGAACATCAACAAGTTCAGTGGAGACATAA
TP282223	CTGCAACCTCATTATCTTGCCCATTGGCAATCATCGACATGCTAGCAAGGACAAGGTGTTCGAG	CTGCAACCTCATTATCTTGCCCATTGGCAATCATTGACATGCTAGCAAGGACAAGGTGTTCGAG
TP21756	CAGCAAGTGTTCATAATTTCATAAAGAAACTATGCATACAGAAAGATATGACCATATCATGAAA	CAGCAAGTGTTCATAATTTCATAAAGAAACTATGCATACAGAGAGATATGACCATATCATGAAA
TP451781	CTGCTTTCTTGAGTTTTCTCTCCATTTTTGCACTTACCTCCGTCGATTTTAAGGTAGCTTTCAT	CTGCTTTCTTGAGTTTTCTCTCCATTTTTGCACTTACCTCTGTCGATTTTAAGGTAGCTTTCAT
TP36760	CAGCACCAGTTAAAGATCCAGAAGCAGGGACTAGTTCAAATTGGAGAGATGGGTACCTTGGCAT	CAGCACCAGTTAAAGATCCAGAAGCAGGGATTAGTTCAAATTGGAGAGATGGGTACCTTGGCAT
TP273308	CAGCTTTTGAAAAATGTAACCATTCGGTCAATTAGCATCTAAAAAGATCGGGTTCCCTTGATAA	CAGCTTTTGAAAAATGTAACCATTTGGTCAATTAGCATCTAAAAAGATCGGGTTCCCTTGATAA
TP156702	CAGCCTTCCCTTTGTAAATTGAGTGACCCACATAAACCCTAGGTGGAAAATCTCCAACTGAAGC	CAGCCTTCCCTTTGTAAATTGAGTGACCCACATAAACCCTAGGTGGCAAATCTCCAACTGAAGC
TP79477	CAGCATATTTTTATATTAAAGAACATCTAGGGCACTAAACACTATCAGTGTGCACTAACAAAAA	CAGCATATTTTTATATTAAATAACATCTAGGGCACTAAACACTATCAGTGTGCACTAACAAAAA
TP330657	CTGCATTTTTCAGCAGTTGTCTTAAACACAACGTAACAACAATTGCGAATTTAAAACACGACGA	CTGCATTTTTCAGCAGTTGTCTTAAACACAACATAACAACAATTGCGAATTTAAAACACGACGA
TP101279	CAGCCACAATATTGTTATTTTAATAATAGTCTCTATAGGCACACAATGGTCACATTTTACCACA	CAGCCACAATATTGTTATTTTAATAATAGTCTCTATAGGCACACAGTGGTCACATTTTACCACA
TP19090	CAGCAAGGAAATATACTCCAGTTTCTTCAGAGGCTACACAGTTGGAGCCAAAGGAACCAGATGC	CAGCTAGGAAATATACTCCAGTTTCTTCAGAGGCTACACAGTTGGAGCCAAAGGAACCAGATGC
TP285116	CTGCAAGATAATGAGCACCAACAGGACCACGACTACCATAGGGATAGTATTCTGGGATTACATG	CTGCAAGATAATGAGCACCAACAGGACCACGACTACCGTAGGGATAGTATTCTGGGATTACATG
TP370389	CTGCGAAGGAGGAAGAAGCAGAAGATGAGGATTACATGGATGGTTTTCAATCTGATGATGAAGA	CTGCGAAGGAGGAAGAAGCAGAAGATGATGATTACATGGATGGTTTTCAATCTGATGATGAAGA
TP362226	CTGCCGTTGTTAACGAATTGTCCAAGGAAATAACCAAGATTCTGGTTTCTCATCCAGTGAATGC	CTGCCGTTGTTAACGAATTGTCCAAGGAAATAACCAAGATTTTGGTTTCTCATCCAGTGAATGC
TP96144	CAGCCAAAAAGAGAAAAGACCGTCGACTCCACCATAGAACAAACACAACAAGCATTCATGGTTA	CAGCCAAAAAGAGAAAAGACCGTCGACTCCACCATAGAACAAACACAATAAGCATTCATGGTTA
TP87632	CAGCATGCTGTAGCATCTGCTCAAGCTAGCCAGGAGAAGCAAAGCATGTTCTATTGCACGATTA	CAGCATGCTGTAGCATCTGCTCAGGCTAGCCAGGAGAAGCAAAGCATGTTCTATTGCACGATTA
TP97207	CAGCCAAAGTAAATTAGGTCTTTTGGAAACAGGTAAAACCACCATAGTAGTAAAATTGGAGTAC	CAGCCAAAGTAAATTAGGTCTTTTGGAAACAGGTAAAACCGCCATAGTAGTAAAATTGGAGTAC
TP1017	CAGCAAAACACAATAGCCTGACCCATCATATTTGAACCCAAAGCCAAGACATGTTGAGTCTGTT	CAGCAAAACACAATAGCCTGATCCATCATATTTGAACCCAAAGCCAAGACATGTTGAGTCTGTT
TP140317	CAGCCGGAAAGGAAATAACAGAACATTCGGTTCCATCCTATCCGATCTGCGTGCCAAACGTTGA	CAGCCGGAATGGAAATAACAGAACATTCGGTTCCATCCTATCCGATCTGCGTGCCAAACGTTGA
TP3626	CAGCAAACCAGAGAGTTCTGAAGAGACAATACATGAACTGGTTCTTGAAGGAGAAAAAGTTTCA	CAGCAAACCAGAGAGTTCTGAAGAGACAATACATGACCTGGTTCTTGAAGGAGAAAAAGTTTCA
TP76928	CAGCATACGTATTCGACAAGAGTGAATAGTTCCCACTATTATCGGGCTCTAGCATAATTAAATG	CAGCATACGTATTCGATAAGAGTGAATAGTTCCCACTATTATCGGGCTCTAGCATAATTAAATG
TP31574	CAGCACACTCACCCTGCATTGCCACACTATGATTCCTCCGAGTGGGACTGGTTCAGAGGTGCTT	CAGCACACTCACCCTGCATTGCCACACTATGATTCCTCCGAGTGGGATTGGTTCAGAGGTGCTT
TP5833	CAGCAAAGGTCAGTCCATGGTTTCCCATCATCCTGAAAGTTCTTAATAGCCCTGGAAGAGCAAC	CAGCAAAGGTCAGTCCATGGTTTCTCATCATCCTGAAAGTTCTTAATAGCCCTGGAAGAGCAAC
TP6216	CAGCAAAGTTCTTACACATGGCACAAGGCCTAGGCACACATCAGTAAAGCCACACAAAAAATCT	CAGCAAAGTTCTTACACATGGCACAAGGCCTAGGCACACATCAGTAAAGCTACACAAAAAATCT
TP224974	CAGCTAACAGTTTCACCTTGTTCCAAACATCAATGGGGTCTTAGTTTAGGATTTTGTAGTTGGT	CAGCTAACAGTTTCACCTTGTTCCAAACATCAATGGGTTCTTAGTTTAGGATTTTGTAGTTGGT
TP47426	CAGCACTCATTTCAGAAATAGCCAGGTTGGTTAGTTGACAAACACTGCCCTTCGGTTACAAATT	CAGCACTCATTTCAGAAATAGCCAGGTTGGTTAGTTGACAAACACTGCCCTTTGGTTACAAATT
TP81412	CAGCATCAGTTACTTACCAGAACAGCAGACTATGAGAAAAGAGAAGAACAAGAGGCACATAAAA	CAGCATCAGTTACTTACCAGAACAGCAGATTATGAGAAAAGAGAAGAACAAGAGGCACATAAAA
TP260558	CAGCTTAAAGCATGAAGAACTGAAGTTAAGATGACACATGTTTATTGTGCCTTTGGTTTCTCTT	CAGCTTAAAGCATGAAGGACTGAAGTTAAGATGACACATGTTTATTGTGCCTTTGGTTTCTCTT
TP116058	CAGCCCAATGCATAAGACTCGGGTAAATGTACACAAGCTAACCCCACAAATGGAGAGGATGTTT	CAGCCCAATGCATAAGACTCGGGTAAATGTACACAAGCTACCCCCACAAATGGAGAGGATGTTT
TP71029	CAGCAGTCTTACCACCTTCAACATAATATACACCGATCAGTGCTTCCACAACATCTGCAAGTGT	CAGCAGTCTTACCACCTTCAACATAATATACACCGATCAGTGCTTCCACAACATCTGCGAGTGT
TP9417	CAGCAACAAGGTTGTTAACAGAACAAAAACTAGAAATTGTTGACTTCACTAGCCATGTTGACTT	CAGCAACAAGGTTGTTAGCAGAACAAAAACTAGAAATTGTTGACTTCACTAGCCATGTTGACTT
TP400902	CTGCGGTGTAATATTCTCAATCTTTCCCTTCTCTTGCTCCAAACGACTACTTCGGTTGCCTTTT	CTGCGTTGTAATATTCTCAATCTTTCCCTTCTCTTGCTCCAAACGACTACTTCGGTTGCCTTTT
TP22756	CAGCAATAATTGAATTCAACATATTACCCATGTGAGAGAGAGGGTAAAAAACAGTAATAATGAT	CAGCAATAATTGAATTTAACATATTACCCATGTGAGAGAGAGGGTAAAAAACAGTAATAATGAT
TP155926	CAGCCTTACCCCCCACAAGGGAAGAGACTGTTTAAATGATTTGAACTCGTGACCTAATGGCCAC	CAGCCTTACCCCCCGCAAGGGAAGAGACTGTTTAAATGATTTGAACTCGTGACCTAATGGCCAC
TP102131	CAGCCACAGTCAAAAGAAGAACAATTACTTTGCAAGATTGTGTGTATTAAACTATTAATTCTCA	CAGCCACAGTCAAAAGAAGAACAATTACTTTGCAAGGTTGTGTGTATTAAACTATTAATTCTCA
TP390425	CTGCGGCAAGAATTTGAGTCAAGGCATGGAGTTGAGGAAAGGGTGCCTTTAACTAAACCAGGCA	CTGCGGCAAGAATTTGAGTCAAGGCATGGCGTTGAGGAAAGGGTGCCTTTAACTAAACCAGGCA
TP210950	CAGCGGTAACAGCACCATGATTCAATTTCACCATCCAATGTTGCAACCTGTAGCAG	CAGCGGTAACAGCACCATGATTCAATTTCACCATCCAATGTTGCAACCTGTGGCAG
TP445741	CTGCTTCAAGAGCCAAAAGAGGATAAGCCAATGCACCAGAATAACCAGCCGAGTGAATTGCTTC	CTGCTTCAGGAGCCAAAAGAGGATAAGCCAATGCACCAGAATAACCAGCCGAGTGAATTGCTTC
TP11994	CAGCAACCACAGGTGTGAAATTGCTTGATGCAGTAGATAAGAGGAGTATCTGTGTTGCTTTGGC	CAGCAACCACAGGTGTGAAATTGCTTGATGCAGTTGATAAGAGGAGTATCTGTGTTGCTTTGGC
TP154225	CAGCCTGCTTTTTGGAAAGCTCTTCACCTGACATGAGAGACAGACTAATATAAAACGGGACTGT	CAGCCTGCTTTTTGGAAAGCTCTTCACCTGACATGAGAGACAGTCTAATATAAAACGGGACTGT
TP149038	CAGCCTCAGCATGTCCAAGTCGAACCATCACATTAAACAACTGAACACCAAATTGTGTCTAGTA	CAGCCTCAGCATGTCCAAGTCGAACCATCACATTAAACAATTGAACACCAAATTGTGTCTAGTA
TP416765	CTGCTCAATCTTCTCACACGCAGTTCCCCGGTATGTATCATCCTCCTCCTCCACATCCAGCCGC	CTGCTCAATCTTCTCACACGCAGTTCTCCGGTATGTATCATCCTCCTCCTCCACATCCAGCCGC
TP272081	CAGCTTTGCCGTCTCCTTCGTTGTCCATTTTGCAACAGAACATAATACATAGAAAAGAGAAATG	CAGCTTTGCCGTCTCCTTCGTTGTCCATTTTGCAACAGATCATAATACATAGAAAAGAGAAATG
TP345661	CTGCCCCTTTCTCCTATGTTTACTCATTTCTCCAGTATCGATCCAGCTCTCCTTTCTCTCGCTT	CTGCCCCTTTCTCCTATGTTTTCTCATTTCTCCAGTATCGATCCAGCTCTCCTTTCTCTCGCTT
TP432453	CTGCTGATATATAGTTTTTTTGTATTATATATTTGAAAACAGATACTAAGAGTGAGAGCAGAAG	CTGCTGATATATAGTTTTTTTGTATTATATATTTGAAAACAGATCCTAAGAGTGAGAGCAGAAG
TP73498	CAGCAGTTACGTGTTGATGCCTGGAGGTGGCTCCCATCTTAACGCCAACAGAGATCGGAAGAGC	CAGCAGTTATGTGTTGATGCCTGGAGGTGGCTCCCATCTTAACGCCAACAGAGATCGGAAGAGC
TP364001	CTGCCTCATGACACCGGCGAATTGCTGGCTCTGAGTGTTGAGTTGGTTGAGTCGCGACATGGAA	CTGCCTCATGACACCGGCGAATTGCTGGTTCTGAGTGTTGAGTTGGTTGAGTCGCGACATGGAA
TP277222	CTGCAAAGAGTAAGTCTCTCTTCTGGTGCTCTCTTTAGCAATATACCCCACCGTCATGATTCAT	CTGCAAAGAGTAAGTCTCTCTTCTGGTGCTCTCTTTAGCAATATACCCCACCGTCATGATTCGT
TP37593	CAGCACCCATTTGGAAAGTTCAAGTGTCCTTGTTACTCTGGTGACAACGGTGGAAGATGGCGTT	CAGCACCCATTTGGAAAGTTCAAGTGTCCTTGTTACTCTGGTGACAACGGTGGATGATGGCGTT
TP338317	CTGCCATAGATGGTGACCCTATAACAATTGGAGAAGCTCTCGAAGCAGTCATCACATCAGTCGG	CTGCCATAGATGGTGACCCTATAACAATTGGAGAAGCTCTCGAAGCAGTCATCATATCAGTCGG
TP106254	CAGCCAGAATTTTTGCCATAATGAGTTGCCATTTTAATATTGGATAGATGAGTGATCCCTGCCT	CAGCCAGAGTTTTTGCCATAATGAGTTGCCATTTTAATATTGGATAGATGAGTGATCCCTGCCT
TP440375	CTGCTGTATGAAATACCCACATTTATGTAAACCTTTGACATTAAATGTCATATGAATACTTTTT	CTGCTGTATGAAATACCCACATTTATGTAAACCTTTGACATTAAGTGTCATATGAATACTTTTT
TP338761	CTGCCATCCCACCTTGACTCAGTCACATAAATTGTGGTATCCTTTTGAAAACCAATCTTCCTCA	CTGCCATCCCACCTTGACTGAGTCACATAAATTGTGGTATCCTTTTGAAAACCAATCTTCCTCA
TP9473	CAGCAACAATAAACTATACATTTGCAAATGCAGTATAAGATGATAAATCCGTCTCATTCCTATT	CAGCAACAATAAACTATACATTTGCAAATGCAGTATAAGATGATAAATCCGTCTCATTTCTATT
TP242172	CAGCTCCTCTCTGGGACTAAAGAAAAGGTTTTAAGGATAAAAATGTTTTTGCTTTGTTTTTCAC	CAGCTCCTCTCTGGGACTAGAGAAAAGGTTTTAAGGATAAAAATGTTTTTGCTTTGTTTTTCAC
TP261662	CAGCTTAGAAGGAGATAAGATCATCTTTTGATGATTGCGGCTTCTTTATATCACATCCTCCATC	CAGCTTAGAAGGAGATAAGATCATCTTTTGATGATTGCGGCTTCTTTATATCACGTCCTCCATC
TP368957	CTGCCTTTCTTGGTTGGGACAGTAGAAAAGGAAAATAGCCAGGAAGAGCATCCAGATGTGTCAG	CTGCCTTTCTTGGTTGGGACAGTAGAAACGGAAAATAGCCAGGAAGAGCATCCAGATGTGTCAG
TP102182	CAGCCACATAAACAAAAAAGTCATGCACATTCTTCATGACTTTGGGAAGAGATTGCAATAATGA	CAGCCACATTAACAAAAAAGTCATGCACATTCTTCATGACTTTGGGAAGAGATTGCAATAATGA
TP305197	CTGCACTTCCTGCTCATCTTGTTTCTGGATCTTCCACCCCAGCTTCTCAGCAAACACCATCATC	CTGCACTTCCTGTTCATCTTGTTTCTGGATCTTCCACCCCAGCTTCTCAGCAAACACCATCATC
TP14248	CAGCAACTACCAGTGTTGCGCTGGGATCACCCTCTTATTTATTTGTCCCATCCTGCTTCCCCCC	CAGCAACTACCGGTGTTGCGCTGGGATCACCCTCTTATTTATTTGTCCCATCCTGCTTCCCCCC
TP262047	CAGCTTAGTTAACAGTTTGAGTTCACTTGTGTTTCAGTCATGTTTCTCAACTCCCTAAAAAGTT	CAGCTTAGTTAACAGTTTGAGTTTACTTGTGTTTCAGTCATGTTTCTCAACTCCCTAAAAAGTT
TP48406	CAGCACTGATGTACAACCATCTCAATCCAATGATGCTAAAAGAGTTAAAATTGTCTACAACAAC	CAGCACTGATGTACAACCATCTCAATCCAATGATGCTAAAAGAGTTAACATTGTCTACAACAAC
TP410280	CTGCTACCTAAAAAAGCATCCTCAAGGAATATGATTCACACTATTGGGTAGCGGTAGAAGCACA	CTGCTACCTAAAAAAGCATCCTCAAGGAATATGATTCACACTATTGGGTAGCGGTAGAGGCACA
TP269664	CAGCTTGTGCCTTTTTGGAGTGGTTTGTGTGGCTTCTGGCTTTTTCGAGTGGATTGTGTTGCTT	CAGCTTGTGCCTTTTTGGAGTGGTTTGTGTGGCTTGTGGCTTTTTCGAGTGGATTGTGTTGCTT
TP98156	CAGCCAACCCCGTCTAGTGAGATCAAGGCTTGAATGTTGTTGTTTGAGCGAGCAAAATACAGTA	CAGCCAACCCCGTCTAGTGAGATCAAGGTTTGAATGTTGTTGTTTGAGCGAGCAAAATACAGTA
TP21772	CAGCAAGTGTTGGGTGGAGTATTAGTGGAGTTTATGTAGTCTAAACACTGGGATATCTGATCTG	CAGCAAGTGTTGGGTGGAGTATTAGTGGAGTTTATGTAGTCTAAACATTGGGATATCTGATCTG
TP158338	CAGCCTTTTCTGTTTACAAGATGGACTTAAAGAGCGTGAGATATGTGTTTTTTTCCGGAACAAT	CAGCCTTTTCTGTTTACAAGATGGGCTTAAAGAGCGTGAGATATGTGTTTTTTTCCGGAACAAT
TP109491	CAGCCAGGCTTTGCGATAATTCGTTGATAAAGATTCCGATTAAAATAAAAGTTCCTGAGAAACT	CAGCCAGGCTTTGCGATAATTCGTTGATAAAGATTCTGATTAAAATAAAAGTTCCTGAGAAACT
TP56563	CAGCAGAGGCGTGGTCCAGAACCCGTTCCAGCATGAAGAACCCTAATTTTAATGGGGAATGTCA	CAGCAGAGGCGTGGTCCAGGACCCGTTCCAGCATGAAGAACCCTAATTTTAATGGGGAATGTCA
TP80138	CAGCATCAAGTTTATCAGAATGACTTTCTCTCTCCCCATTTTATGAAATGTTGGAGACCCCCAA	CAGCATCGAGTTTATCAGAATGACTTTCTCTCTCCCCATTTTATGAAATGTTGGAGACCCCCAA
TP234034	CAGCTATTAATCACACCGCAAATTCCTAATTGACATGCATTGCAATTGCTATATATCCCTAAAA	CAGCTATTAATCACACCGCAAATTCCTAATTGACATGCATTGCAATTGCTATATATCCCTAAAC
TP52347	CAGCAGAAGATTTTATTCGTAGTTCATAATTCTTTTGTCATAATTTACTCCTCTGGGTAGAATT	CAGCAGAAGATTTTATTCGTAGTTCATAATTCTTTTGTGATAATTTACTCCTCTGGGTAGAATT
TP51515	CAGCAGAAATACTCAATTTCCGGGTTAAAGGTTTCCACTGCTTTTCCTGGAATGCATTAGGGTC	CAGCAGAAATACTCAATTTTCGGGTTAAAGGTTTCCACTGCTTTTCCTGGAATGCATTAGGGTC
TP350491	CTGCCCTTGCCACACGGTGATGACGTGCCTAGGATGGAGAGGAGGCTGTCACTGATGAAATCGG	CTGCCCTTGCCACACGGTGATGACGTTCCTAGGATGGAGAGGAGGCTGTCACTGATGAAATCGG
TP345696	CTGCCCGAAAGGCTAAAGTAAACTCGCAAAAGGATGGTGCTCCTCCATCAAAACAAGCAG	CTGCCCGAAAGTCTAAAGTAAACTCGCAAAAGGATGGTGCTCCTCCATCAAAACAAGCAG
TP121119	CAGCCCCCTATTTATTTATACCTCTAACCTTAACCTTTTCATTCTTGTCTTCCCCTCTCTATGA	CAGCCCCTTATTTATTTATACCTCTAACCTTAACCTTTTCATTCTTGTCTTCCCCTCTCTATGA
TP151919	CAGCCTCTGAGTGCATCAATTATGCTATGATAATCAAAAGGATCTGATCGAAAAATCTTGAGCT	CAGCCTCTGAGTGCATCAATTATGCTATGATAATCAAAAGGGTCTGATCGAAAAATCTTGAGCT
TP123268	CAGCCCCTCCTCCAATGCCTTACAGTAACGCCATACCCAGACCACCTGCTCAGTTTGGACAGCC	CAGCCCCTCCTCCAATGCCTTACAGTAACGCCATACCCAGGCCACCTGCTCAGTTTGGACAGCC
TP430230	CTGCTGAAGCTTCCAGTGCAAGTCCTGGTTTATAGAACTCAAAGACTCAATAGAAGAAGCAAGG	CTGCTGAAGCTTCCAGTGCAAGTCCTGGTTTATAGAACTCAAGGACTCAATAGAAGAAGCAAGG
TP275350	CTGCAAAAGTAAGTCACTTAAACTTTTCTTAGAATGGCTTCAGCGCCAAATTTCCGTATAATGT	CTGCAAAAGTAAGTCACTTAAACTTTTCTTAGAATGGTTTCAGCGCCAAATTTCCGTATAATGT
TP233709	CAGCTATGGTGGCAAGATCCACCCCCGCTACCCCGAAGGCAAGCTCCGATATGTCGGTGGCCAC	CAGCTATGGTGGCAAGATCCACCCCCGCTACCCCGAAGGCAAGCTCCGATATGTCGGTGGCCAT
TP9150	CAGCAACAACGGGTTTTTCCTAAAAAATAATATGAAAGAAACACCCTTAAGTAGAAAACTATAC	CAGCAACAACGGGTTTTTCCTAAAAAATAATATGAACGAAACACCCTTAAGTAGAAAACTATAC
TP230151	CAGCTAGATTGAAAAATCAATCAATCCATCCATCAATCAGTCAAAGTTGAAAACTGAATAAGAA	CAGCTAGATTGAAAAATCAATCAATCCATCCATCAATTAGTCAAAGTTGAAAACTGAATAAGAA
TP154252	CAGCCTGGAAGTTTGGCACAAGAGGAAGCTATGAAAATGGTGGCTGGTTCTCTATGTGGCATGT	CAGCCTGGAAGTTTGGCACAAGAGGAAGCTATGAAAATGGTGGCTGGTTTTCTATGTGGCATGT
TP829	CAGCAAAAATCTCTATTATTGATGCTAAAACTGATTCTATTGTTTTGGTTTTTCAACTAGTTAT	CAGCATAAATCTCTATTATTGATGCTAAAACTGATTCTATTGTTTTGGTTTTTCAACTAGTTAT
TP22066	CAGCAAGTTGTGCAGGATTTAGTTCTAGTAAACTTTTATTGCGAAGAACCATTGCAAGCCAAAG	CAGCAAGTTGTGCAGGTTTTAGTTCTAGTAAACTTTTATTGCGAAGAACCATTGCAAGCCAAAG
TP78720	CAGCATATCTGGGGAAGGTTGACTCCCTTAATGCTTCAAAACTCAAGATCATGATTTCTTCAGA	CAGCATATTTGGGGAAGGTTGACTCCCTTAATGCTTCAAAACTCAAGATCATGATTTCTTCAGA
TP132950	CAGCCGACGACTACGAAGACGAAGAAGAAGAAGAAGAAGAAGAAGAATTTGAAGGAGAAGACGA	CAGCTGACGACTACGAAGACGAAGAAGAAGAAGAAGAAGAAGAAGAATTTGAAGGAGAAGACGA
TP197715	CAGCGGCACGGAAAGCAAACTCCAAAAGAAAGAATTATGATGATGATAACCCTCCACTTAAAGA	CAGCGGCACGGAAAGCAAATTCCAAAAGAAAGAATTATGATGATGATAACCCTCCACTTAAAGA
TP225718	CAGCTAAGGACCCCCATAACTTGCCCCTCTTGCTTTTACTTGTCAATTTGTTGTTGTATCATGG	CAGCTAAGGACCCCCGTAACTTGCCCCTCTTGCTTTTACTTGTCAATTTGTTGTTGTATCATGG
TP292035	CTGCAATTGAGGGGATTGGTATGCTAATGTACAAAAGGCCACAAACTGTGAGAACTGGGAAGGT	CTGCAATTGAGGGGATTGGTATGCTAATGTACAAAAGGCCACAAACTGTGAGAACTGGGAGGGT
TP36490	CAGCACCAGCTCGACCTGCTCCTCAGCCAGGTATGTGAATGTGATACAAGAAAATGCCCACCTT	CAGCACCAGCTCGACCTGCTCCTCAGCCAGGTATGTGAATGTGATACATGAAAATGCCCACCTT
TP131047	CAGCCCTGTGTGCCACTGCACTTCCAGTGCCAAAAGCCATACCTACAAAATTAAAGCATAAACA	CAGCCCTGTGTGCCACTGCACTTCCAGTGCCAAAAGCCATACCTACATAATTAAAGCATAAACA
TP404437	CTGCGTGATTGTCCACTCGAATGACTCCATCACCTCCTGATCATAATCCAGCTTCTGCTCAGCC	CTGCGTGATTGTCCACTCGAATGACTCGATCACCTCCTGATCATAATCCAGCTTCTGCTCAGCC
TP427132	CTGCTCTCATGAATAACAAGTACTTGTGAATATAGTTTAGCAGTTTCAAGCAATCATGTTTTGC	CTGCTGTCATGAATAACAAGTACTTGTGAATATAGTTTAGCAGTTTCAAGCAATCATGTTTTGC
TP76600	CAGCATACATAAACACAAAAACATATATCCACATGCATAAAATGGGCAAGTCTCTGTGTATGTA	CAGCATACATAAACACAAAAACATATATCCACATGCATAAAATGGGCAAGTCTCTGTGTATGTG
TP128105	CAGCCCGTAATACAATATTGCGGTTTTGGAAGTTTCCATAACCATATCACACCACTAAAGCATA	CAGCCTGTAATACAATATTGCGGTTTTGGAAGTTTCCATAACCATATCACACCACTAAAGCATA
TP285281	CTGCAAGATTGCTAGCAGAATCGTCAAGACTGAGGCCCAAAATAGCATCAATGATTGTCTTTGC	CTGCAAGATTGCTAGCAGAATCGTCAAGACTGAGGCCCAAAATAGCATCAATTATTGTCTTTGC
TP155195	CAGCCTGTATCTTAGTTGCAGAGGCATGCTGGTTCATTAGAGTTGCCTCTGCTCTGTAGCCAAC	CAGCCTGTATCTTAGTTGCAGAGGCATGCTGGTTCATTAGAGTTGGCTCTGCTCTGTAGCCAAC
TP115673	CAGCCCAACTTTTTTTTGAAGGTTTTTAGTTAGATTCATAGTGAAGACACATACAATAATAATG	CAGCCCAACTTTTTTTTGAATGTTTTTAGTTAGATTCATAGTGAAGACACATACAATAATAATG
TP97406	CAGCCAAATCAAGCTCAATGACAAAGAGTATGTTACTTTGCACTACGTTTTGTTTTTGGAGGTT	CAGCCAAATCAAGCTCAATGACAAAGAGTATGTTACTTTGCACTATGTTTTGTTTTTGGAGGTT
TP330399	CTGCATTTTCATTGCAGTGGATCAGAATTATTTATATGGGTAACCACCATGACATGGGTAGGAA	CTGCATTTTCATTGCAGTGGATCCGAATTATTTATATGGGTAACCACCATGACATGGGTAGGAA
TP227047	CAGCTACAAGTAGGTATCACACTCAGGGCAATGAATGCATGAGCGCTAGTCACTTCAGTAGACC	CAGCTACAAGTAGGTATCACATTCAGGGCAATGAATGCATGAGCGCTAGTCACTTCAGTAGACC
TP333666	CTGCCACAGTGTCGGGCACTGACCGTGGCATCAACCGTTGTATAGTACCGGAAGTAGCTG	CTGCCATAGTGTCGGGCACTGACCGTGGCATCAACCGTTGTATAGTACCGGAAGTAGCTG
TP80741	CAGCATCACTGTTAGAATCTTCGGTTTTCAGCGTTGTATTGTCCTTGTTGGAGTCCTCTACCTC	CAGCATCACTGTTAGAATCTTCTGTTTTCAGCGTTGTATTGTCCTTGTTGGAGTCCTCTACCTC
TP249845	CAGCTGAAACTGCATTGGAAGAGTGGATGTGGACACTCACCAAAATTGTTCGGCGGGAGGGGAC	CAGCTGAAACTGCATTGGAAGAGTGGATGTGGACACTCACCAAGATTGTTCGGCGGGAGGGGAC
TP106823	CAGCCAGAGTCGTTAACAAAATCGGAAAATCTTATAACTATCTCATATTAAAACCAGATAAATT	CAGCCAGAGTCGTTAACAAAATCGGAAAATCTTATAACTATCTCATATTATAACCAGATAAATT
TP106731	CAGCCAGAGGCATGATATTCTTGCCAATGCCGCCTGTCCAGCAACTCGCGCACGATAAACAACA	CAGCCAGAGGCATGATATTCTTGCCAATGCCGCCTGTCCAGCAACTCGCGCACGGTAAACAACA
TP291142	CTGCAATGTTACCTCTGGTGAATTAGCTAAAGTCCTGGCAAGTGCAACTCTCTGAGCTTGACCC	CTGCTATGTTACCTCTGGTGAATTAGCTAAAGTCCTGGCAAGTGCAACTCTCTGAGCTTGACCC
TP147882	CAGCCTAGTAGGGATTTATTTTTTTCTTCTGTATAACCGTTATGCTAGATGCCATAATACAACT	CAGCCTAGTAGGGATTTATTTTTTTCTTCTGTATAACCGTTATGCTAGATGCCATGATACAACT
TP115170	CAGCCCAAAAGTCCAAAAAACGCGTTCACCAAACCTGCCCTATTGCCTCCGCACCTGCCCGCTG	CAGCCCAAAGGTCCAAAAAACGCGTTCACCAAACCTGCCCTATTGCCTCCGCACCTGCCCGCTG
TP256103	CAGCTGGGGTTCTTGCTCTTGGGAGTGGGCCCCTCTCGTTTCATTCTCAGATCAAAGCGTCGTC	CAGCTGGGGTTCTTGCTCTTGGGAGTGGGCCCCTTTCGTTTCATTCTCAGATCAAAGCGTCGTC
TP447885	CTGCTTCTGCACATCTCAACTTTTTTTGGGTCCTTGCCAGGAAACCCTCGCCCTTTGAACGAGG	CTGCTTCTGCACATCTCAACTTTTTTTGGGTCCTTGCCAGGAAACCTTCGCCCTTTGAACGAGG
TP133316	CAGCCGAGACTATTGCCATCGAGCATTCTAATGATGGATCCGGCATTGGAGCAG	CAGCCGAGACTATTGCCATCGAGCATTCTAATGATGGATCTGGCATTGGAGCAG
TP179409	CAGCGCCGCCGATGTCAACCTCAAAATATTCTCATCTCCGGTGAACATCCTCCCCCACCGATTC	CAGCGCCGCCGATGTCAACCTCAAAATATTGTCATCTCCGGTGAACATCCTCCCCCACCGATTC
TP419546	CTGCTCCATGCAGTATTTCTTCTCATGTTTCAATTTTCTGTAATTATGGAAGAATGAATAGTTG	CTGCTCCATGCAGTATTTCTTCTCATGTTTCAATTTTCTGTAATTGTGGAAGAATGAATAGTTG
TP260835	CAGCTTAAGCAAATTTATAAGGACATAAGCATTATTTAGTGTTGTGGGAGCCAAGATTTTATAT	CAGCTTGAGCAAATTTATAAGGACATAAGCATTATTTAGTGTTGTGGGAGCCAAGATTTTATAT
TP408068	CTGCTAAGACAAAGTAATGAATCAGAGCATGTTCAATCTTGTCTTGGTGTTTTGTAGACTAAAG	CTGCTTAGACAAAGTAATGAATCAGAGCATGTTCAATCTTGTCTTGGTGTTTTGTAGACTAAAG
TP192493	CAGCGCTGAATATAAAACCATGCCCAAAAATCAAACAAATAAGTATCATCTTTGATTTCTTGAT	CAGCGCTGAATATAAAACCATGCTCAAAAATCAAACAAATAAGTATCATCTTTGATTTCTTGAT
TP365250	CTGCCTCGTCCTCATCTATGTTCAAACCCAACTCCGGCATTCTATCGATTCTTGCAG	CTGCCTCGTCCTCATCTATGTTCAAACCCAACTCCGGCATTCTATGGATTCTTGCAG
TP267776	CAGCTTGCAAGTGAACTGAGAGCACAGTTCCTTGACATAGTATGCCTTCTTGTCTAGAGCTGGC	CAGCTTGCAAGTGAACTGAGAGCAGAGTTCCTTGACATAGTATGCCTTCTTGTCTAGAGCTGGC
TP230059	CAGCTAGATCAACCTTTTTTTGTTTTACTGTCAGTTGGTCTTGTTTGAGGATTAACATCCAAAC	CAGCTAGATCAACCTTTTTTTGTTTTACTGTCAGTTGGTCTTGTTTGAGGATTAGCATCCAAAC
TP405961	CTGCGTTATTATGCCGCACAATGTATTCTTGCATTCTGCTCTTGTACAATCAAGGCACATCGAC	CTGCGTTATTATGCCGCACAATGTGTTCTTGCATTCTGCTCTTGTACAATCAAGGCACATCGAC
TP350254	CTGCCCTTATTACCTGCCCGGAAATATAGAAGAAACGGAAAGGCGTGTGACTTGTGAAGTGATA	CTGCCCTTATTACCTGCCCGGAAATATTGAAGAAACGGAAAGGCGTGTGACTTGTGAAGTGATA
TP276008	CTGCAAAATTTTGGATGCTGTGCGAGAAAGCATTACTCTTGAGAATTGGAGCTCGCTCATTTTC	CTGCAACATTTTGGATGCTGTGCGAGAAAGCATTACTCTTGAGAATTGGAGCTCGCTCATTTTC
TP263679	CAGCTTCAGCCTTTGCTTTCTGCAAGTTCTCCCATGCAATGACTTTGGCTTCCTCTCTCTGAAA	CAGCTTCAGCCTTTGCTTTCTGCAAGTTCTCCCATGCAATGATTTTGGCTTCCTCTCTCTGAAA
TP448350	CTGCTTCTTTAGTGGTTTCTATTCTTTTTTTCATGGATTGTTAGTACTGAGTTATTAGCGTTGT	CTGCTTCTTTAGTGGTTTCTATTCTTTTTTTCATGGATTGTTAGTACTGAGTTATTATCGTTGT
TP47420	CAGCACTCATTCCAAAAACAAGGTTCTCTGGTTAAAATTCCAGTAAAATATGTGCTAGTGTTCT	CAGCAGTCATTCCAAAAACAAGGTTCTCTGGTTAAAATTCCAGTAAAATATGTGCTAGTGTTCT
TP287977	CTGCAATAAATGCTATTATTGCAGAACCACACGTGTAAGATGAATAGTGCTGACAGATGGAGTT	CTGCAATAAATGCTATTATTGCAGAACCACATGTGTAAGATGAATAGTGCTGACAGATGGAGTT
TP239271	CAGCTCCACTATTTGATGTTCCTCTTGAAGAGAGTGAAAGCAATGAAAGATCATCTAATGGTGA	CAGCTCCACTATTTGATGTTCCTCTTGAAGAGAGTGAAAGCGATGAAAGATCATCTAATGGTGA
TP91374	CAGCATTATGCTCTATCAGAATCATAAATAAAGTTCCAGACTTGGCAGAAAACTTTGTCAACCC	CAGCATTATGTTCTATCAGAATCATAAATAAAGTTCCAGACTTGGCAGAAAACTTTGTCAACCC
TP245701	CAGCTCGGTGCACGGGTCTCTCACTTACTGGGGCATGAGAATGATAGATGTATCCAATCTTACC	CAGCTCGGTGCACGGGTCTCTCACTTAGTGGGGCATGAGAATGATAGATGTATCCAATCTTACC
TP290990	CTGCAATGTATGATTTTGATAGTTTCTGCAATTGCATTGGTAGTATTTTCATGTAATAGTTCCC	CTGCAATGTATGATTTTGGTAGTTTCTGCAATTGCATTGGTAGTATTTTCATGTAATAGTTCCC
TP263331	CAGCTTCACAGATGGTTTACGATATTTCTAAGCAAAAAAAAATAGACCTCTGTTTAACAAAGGC	CAGCTTCACAGATGGTTTACGATATTTCTAAGCAAAAAAAAGTAGACCTCTGTTTAACAAAGGC
TP260043	CAGCTGTTGGTCTGAGATATGCAGACCTGAGCTGTGTTTCACCTACCATCAATCTCACCACCCT	CAGCTGTTGGTCTGAGATATGCAGACCTGAGTTGTGTTTCACCTACCATCAATCTCACCACCCT
TP80425	CAGCATCACAGTCATCTCCTCATTCAGCAACTTCATCTCAATAGTTACAGAATGAGACCTTTCC	CAGCATCACAGTCATCTCCTCATTCAGCAACTTCATCTCAATAGTTACGGAATGAGACCTTTCC
TP321218	CTGCATCAAGCAATTCAAAAATATTGTTTTAATCACACAATAATTCACACCGCAACTGTTGCAA	CTGCATCAGGCAATTCAAAAATATTGTTTTAATCACACAATAATTCACACCGCAACTGTTGCAA
TP270665	CAGCTTTAGTAAAATTACCATGGAGAAGTAGTAAATTGTTTTTCCGCGAAGCATTAATTCGTCC	CAGCTTTGGTAAAATTACCATGGAGAAGTAGTAAATTGTTTTTCCGCGAAGCATTAATTCGTCC
TP47392	CAGCACTCATCCTGGAATACATGAAGAAAATTACCAATGTGATAAGTTAGATGTGAACAAAATT	CAGCACTCATCCTGGAATACATGAAGAAAATTACCAGTGTGATAAGTTAGATGTGAACAAAATT
TP442523	CTGCTGTGGTTCTGTTTTATTGGAATACAGGCACAACAACCATAAGATTGAATAATTGACAGAA	CTGCTGTGGTTCTGTTTTATTGGAATACAGGCACAACAACCATACGATTGAATAATTGACAGAA
TP452677	CTGCTTTTATTAATGATTTTGGTTGGACCTAGGAAGTGTCAGCATGTTCTCTAGTACTTGTTCA	CTGCTTTTATTAATGATTTTGGTTGGACCTAGGATGTGTCAGCATGTTCTCTAGTACTTGTTCA
TP156363	CAGCCTTATTCAAATAAACTGGGAAGTTGTTGCCAGGATTTGAACCTGTGACCTCATTGTCACT	CAGCCTTATTCAAATAATCTGGGAAGTTGTTGCCAGGATTTGAACCTGTGACCTCATTGTCACT
TP148065	CAGCCTATAGCAGATAGAAAGGTTTTTCCTTATCTATAATGGGGAGAGTTGAGTTGGTTAAATC	CAGCCTATAGTAGATAGAAAGGTTTTTCCTTATCTATAATGGGGAGAGTTGAGTTGGTTAAATC
TP233214	CAGCTATGAAGTATATGTGAAGTCTCACTTAGTTCTTCCAGGAAGGTGCTTCTCCCTTGCTGAA	CAGCTATGAAGTATATGTGAAGTCTCACTTAGTTCTTCTAGGAAGGTGCTTCTCCCTTGCTGAA
TP28472	CAGCACAAAAATCCTGTTACTAAAACAAGGAATATAGTTTAATAACAGAGGCAAACTGAGTTTG	CAGCACAAAAATCCTGTTACTAAAACAAGGAATATTGTTTAATAACAGAGGCAAACTGAGTTTG
TP16670	CAGCAAGACTTGATGGAATTACAAATGATCCTTTCACAGGAATCTGCATCTCTAATGTCCATAT	CAGCAAGACTTGATGGAATTACTAATGATCCTTTCACAGGAATCTGCATCTCTAATGTCCATAT
TP114818	CAGCCATTTATAAAAAGCAAATTAAGTTATCCAATTCTGCTAGATTGACGCATTCTGGTGGTGA	CAGCCATTTATAAAAAGCAACTTAAGTTATCCAATTCTGCTAGATTGACGCATTCTGGTGGTGA
TP364213	CTGCCTCCCAAAACATAGCATCTATATGCAGTGGAGAAACATCCTTCACCGTCCCCAGCACGCT	CTGCCTTCCAAAACATAGCATCTATATGCAGTGGAGAAACATCCTTCACCGTCCCCAGCACGCT
TP91575	CAGCATTCAACCCTCACCCTGCAATGCATCTTATCTCCCCTGCTTCCTCTTCTGTTGGGGAGAA	CAGCATTCAACCCTCACCCTGCAATGCATCTTATCTCCCCTGCTTCCTCTTGTGTTGGGGAGAA
TP106637	CAGCCAGAGCCCTGTAAATGAGGCTCGGCGCATTGAGCGTTCGGAAGCTGATCGGAATATTAGG	CAGCCCGAGCCCTGTAAATGAGGCTCGGCGCATTGAGCGTTCGGAAGCTGATCGGAATATTAGG
TP97541	CAGCCAAATGTCTCGAGGGATTTTCGTGCACACTTGGGCCAAGCTG	CAGCCAAATGTCTCGAGTGATTTTCGTGCACACTTGGGCCAAGCTG
TP367772	CTGCCTGTTGGGTTGTTATTAATTCAGCTTAGAAAATCATTTCAAAGAATTGGGTACGGTGGTT	CTGCCTGTTGGGTTGTTATTAATTCAGCTTAGAAAATCATTTCAAAGAATTGGGTATGGTGGTT
TP131145	CAGCCCTTACTGCCACATGATGTGCAATATTACCACCAGAACTATCACCAGCCATGTAAACATA	CAGCCCTTACTGCCACATGATGTGCAATATTACCACCGGAACTATCACCAGCCATGTAAACATA
TP223751	CAGCTAAAAAATGCAATGCAAGTTCACAAGTAAATAGCAGACCTTTTGTAGTTTTTCCAAAACA	CAGCTAAAAAATGCAATGCAAGTTCACAAGTAAATATCAGACCTTTTGTAGTTTTTCCAAAACA
TP275922	CTGCAAAATTGCAGAATTCACTCAATTATAAAATGACCCTTTTGGGCTACACATAGAACAACAC	CTGCAAATTTGCAGAATTCACTCAATTATAAAATGACCCTTTTGGGCTACACATAGAACAACAC
TP102394	CAGCCACATGAAACTAGAGCGCGAAAATAATAGTTCAAATAACTGACATGAATTAAAGATGAAT	CAGCCACATGAAACTAGAGCGCGGAAATAATAGTTCAAATAACTGACATGAATTAAAGATGAAT
TP265944	CAGCTTCTCCGGCGGTAAGTCCCAAGAAATCGTAGTCGCCAGAGGCAAAGTCCTCGATCTCCTC	CAGCTTCTCCGGCGGTAAGTCCCAAGAAATCGTCGTCGCCAGAGGCAAAGTCCTCGATCTCCTC
TP226088	CAGCTAATAATCACAGAGAAGTAAGATAATCTCAGATACAAGGCAAAACCGAAATACATTTTTG	CAGCTAATAATCACAGAGAAGTACGATAATCTCAGATACAAGGCAAAACCGAAATACATTTTTG
TP14791	CAGCAACTCTTTAACCCTTGCCAATGTAATGTTACTACAAGATCAGGCAAGCCAGGACCACAGT	CAGCAATTCTTTAACCCTTGCCAATGTAATGTTACTACAAGATCAGGCAAGCCAGGACCACAGT
TP307485	CTGCAGACGAATGTGCAGTAGATAGAAGACTTGCTACTGCACATATGGAGCGCCCCACAAGAAG	CTGCAGATGAATGTGCAGTAGATAGAAGACTTGCTACTGCACATATGGAGCGCCCCACAAGAAG
TP253328	CAGCTGGAAGACGGTCGCACCCTCGCCGACTACAATATCCAGAAAGAATCAACCCTCCACCTCG	CAGCTGGAAGACGGTCGCACCCTCGCCGACTACAATATCCAGAAAGAATCAACCCTCCATCTCG
TP121412	CAGCCCCGAACATTGAAAGGAGCAAAACTGCAAAAGTAAGATCAAAACATTTTCCTCCTTACTA	CAGCCCCGAACATTGAAAGGAGCAAAACTGCAAAAGTAAGATCAAAACATTTTCCTCCTTTCTA
TP4078	CAGCAAACTACCCCGAATCCAGTAATTAGTAGAGAGTTTCAGAATAAATCTGCATCAAATCAAA	CAGCAAACTACCCCGAATCCAGTAATTAGTAGAGAGTTTCAGAATAAATCTGCATCACATCAAA
TP418431	CTGCTCATGGCAATTTAAAGCACTAAGGAATTGTGAAACAAATTGATTTGAAGAATTTGACCCT	CTGCTCATGGCAATTTAAAGCACTAAGGAATTGTGAATCAAATTGATTTGAAGAATTTGACCCT
TP54020	CAGCAGACCCTACATATTTCTCATAGGACTTTTAATGAGTCAGTATACCCTAACTGGGTATGAT	CAGCAGACCTTACATATTTCTCATAGGACTTTTAATGAGTCAGTATACCCTAACTGGGTATGAT
TP238248	CAGCTCATGACTTTACCTCAATTTGCAAGTAGTGTGACCGCTTTGTCTTGGTCCGGTGTCTGTG	CAGCTCATGACTTTACCTCAATTTGCAAGTAGCGTGACCGCTTTGTCTTGGTCCGGTGTCTGTG
TP145135	CAGCCGTCTCGTACATCCGTAACCCCATCATCTCCGCCTTCACCCCTCCGCCCCACCTCTTCAC	CAGCCGTTTCGTACATCCGTAACCCCATCATCTCCGCCTTCACCCCTCCGCCCCACCTCTTCAC
TP352084	CTGCCGAGGTTTGTGGAAATGTAACTTCTTTTAATCTTTTGTCCAGTGTTGTCAAGTGGTAGCC	CTGCCGAGGTTTGTGGAAATGTAACTTCTTTTAATGTTTTGTCCAGTGTTGTCAAGTGGTAGCC
TP252448	CAGCTGATATTTTAGCGGTTTATGATAATTTTGCCTAAGTTATCGTCTCAGTGGTAGAGGAAGG	CAGCTGATATTTTAGTGGTTTATGATAATTTTGCCTAAGTTATCGTCTCAGTGGTAGAGGAAGG
TP406552	CTGCGTTTACGTATCATATCTGGATGAATAGCTATGCGGATCTAAATGATCTCAATGGGGTTGA	CTGCGTTTACGTATCATATCTGGATGAATAGCTATGTGGATCTAAATGATCTCAATGGGGTTGA
TP453097	CTGCTTTTGGGGTAATGGCTTCCCCTGAGGCATCAGTTGCATCAGATGACGGTTTGATTTCAGT	CTGCTTTTGGGGTAATGGCTTCCCGTGAGGCATCAGTTGCATCAGATGACGGTTTGATTTCAGT
TP415323	CTGCTATGTTTTCATGCGTTAAAACAACACCCTTAGGGTCTCCACTTGTCCCACTTGTGTACAT	CTGCTATGTTTTCATGCGTTAAAACAACACCCTTAGGGTTTCCACTTGTCCCACTTGTGTACAT
TP266678	CAGCTTCTTGAGGACTAACTCTTGTATGCAAAGTGTTCCACTTTACTCTTCCAGCAACGTTTGA	CAGCTTCTTGAGGACTGACTCTTGTATGCAAAGTGTTCCACTTTACTCTTCCAGCAACGTTTGA
TP96352	CAGCCAAAAGAAGGTCTCAGAAGACTAACTGAATGTGAGGTTGACGATGTCGAATTTTCAGCAG	CAGCCAAAAGAAGGTCTCAGAAGACTAACTGAATGTGAGGTTGACGATGTCGAATTTTCAGCCG
TP111365	CAGCCATAGACAAAAAAAATTCCCATATGGATCATAGTATAAGTTGTATTCTAGCATTACAAGC	CAGCCATAGACAAAAAAATTTCCCATATGGATCATAGTATAAGTTGTATTCTAGCATTACAAGC
TP342721	CTGCCCCAGTAAAAATGATGACAGATATTGTGCCTTATACGTTTCGTCAAGATGCTGATTATTC	CTGCCCCAGTAAAAATGATGACAGATGTTGTGCCTTATACGTTTCGTCAAGATGCTGATTATTC
TP304906	CTGCACTTAATAAATTTGCCAACTTCCTTTTGTTTTCCTCTTGCCACTGCCCCTGCAACTTTGG	CTGCACTTAATAAATTTGCCAACTTCCTTTTGTTTTCCTTTTGCCACTGCCCCTGCAACTTTGG
TP306518	CTGCAGAACTGCAGAAAATAAATGAATTGAATGTGAATATTATGGCATGAGCAAATTTCCGTGA	CTGCAGAACTGCAGAAAATAAATGAATTGAATGTGAATATTGTGGCATGAGCAAATTTCCGTGA
TP14170	CAGCAACTAAGTTATGGTTCCTCATTTGTTTTTACCCTCTTTTCAAATAGTTCATAGTTAAAGA	CAGCAACTAAGTTATGGTTCCTCTTTTGTTTTTACCCTCTTTTCAAATAGTTCATAGTTAAAGA
TP23022	CAGCAATACTCCTAATAATGAATAGTACAGGAAAGTGTGGCAGGTCCATGGGAAATATGCACAG	CAGCAATACTCCTAATAATGAATAGTACAGGAAAGTGTGGCAGGTCCTTGGGAAATATGCACAG
TP430030	CTGCTGAACGTGGTGGAATGTTAGGATCTTAATTACAAGGTATGGGACTTAAGTCCCACGTTGC	CTGCTGAACGTGGTGGAATGTTAGGATCTTAATTGCAAGGTATGGGACTTAAGTCCCACGTTGC
TP116279	CAGCCCACAGAAAACAAAAGGTACTATGGCACATATGAATATTAGAGAAAGTGGGGTGAAATTT	CAGCCCACAGAAAACAAAAGGTACTATGGCACATATGAATATTAGAGAGAGTGGGGTGAAATTT
TP75946	CAGCATAAGGTATCCTCTAGGAAAACAAGGGGAAATAAAGCTACGATGAAAAGCAGTACACCAG	CAGCATACGGTATCCTCTAGGAAAACAAGGGGAAATAAAGCTACGATGAAAAGCAGTACACCAG
TP339671	CTGCCATGTTGTAACAGAAATTTGAGCAACAACGTATTACATATCGTAATATGTTAGTCTCGGT	CTGCCATGTTGTAACAGAAATTTGAGCAACAACGTATTACATATCGTAATATGTTAGTCTCTGT
TP229869	CAGCTAGAGACCTTCCAATATCCCTTGTGACTTGTTCAACCTCTTCCACTATGAATCTGCACTT	CAGCTAGAGACCTTCCAATATCCCTTGTGACTTGTTCAACCTCTTCCACTATGGATCTGCACTT
TP275778	CTGCAAAATGGAAAAACTTTACTTTAATTGCATTTCATTCACCAAATACCAATAGATATTACCA	CTGCAAAATGGAAAAGCTTTACTTTAATTGCATTTCATTCACCAAATACCAATAGATATTACCA
TP129245	CAGCCCTATCTGCCGCATTTTCCCATAATTTTCTGCAATTCTGGTAAACGCAACATTACCCTAA	CAGCCCTATCTGCCGCATTTTTCCATAATTTTCTGCAATTCTGGTAAACGCAACATTACCCTAA
TP283551	CTGCAACTGAAGATGATCTACGAAAAGCGGATGCTGTGGCTAAGGAACTTGAAGATGCTG	CTGCAACTGAAGATGATCTACGAAAAGCGGATGCTGTGGCTAAGGAACTTGAGGATGCTG
TP91054	CAGCATTAGGGACATTGGGATTCCCATATGTTGCACCAGCAGGTCCACCATAACCAGCAGTGGC	CAGCATTAGGGACATTGGGATTCCCATATGTTGCACCAGCGGGTCCACCATAACCAGCAGTGGC
TP314612	CTGCAGTAACCTTCTTCTGTAAGGTAAGTATCCCGATCCGCTTGGAAACAACATAAAGAACAGC	CTGCAGTAACCTTCTTCTGTAAGGTAAGTATCCCGATCCGCTTGGAAACAACATAAAGAACAGT
TP239265	CAGCTCCACTAGGGGATTGGCCAGTAACAGCTGAACCAGGGCCACCACTGCCAGATCCAATGCC	CAGCTCCACTAGGGGATTGGCCAGTAACAGCTGAACCAGGGCCACCACTGCCAGATCCAATGGC
TP156348	CAGCCTTATGTCGTTCAAATGCGGTTACGTTGCGGCCCAATACGGCTG	CAGCCTTATGTCGTTCAAATGCGGTTACGTTGCGGCCCAATGCGGCTG
TP82790	CAGCATCCGTATACCGACCTGTGCTTCAGGTGTTAAATATTGAACTGCTACTCCCCCTCCTGTA	CAGCATCCGTATACCGACCTGTGCTTCAGGTGTTAAATATTGAACTGCTACTCTCCCTCCTGTA
TP85575	CAGCATGAACAATATCACCTTTGAACTCACCTAGTCCTTCAATTTCAGGCATCACACACTCAGC	CAGCATGGACAATATCACCTTTGAACTCACCTAGTCCTTCAATTTCAGGCATCACACACTCAGC
TP130218	CAGCCCTGACAGAAACAAGCCTAGAAGAAGAACCATTAATGTTCTTTGTAGGGAACATCACCAT	CAGCCCTGACAGAAAGAAGCCTAGAAGAAGAACCATTAATGTTCTTTGTAGGGAACATCACCAT
TP72283	CAGCAGTGGCAATCACTACAACAGATCTTGTTAGCAAGAGTGTGGCTATTGAGTCTCTGGTATT	CAGCAGTTGCAATCACTACAACAGATCTTGTTAGCAAGAGTGTGGCTATTGAGTCTCTGGTATT
TP253457	CAGCTGGAATTCGTGTTATGGTTATTACCGGAGACAACAAGAACACAGCAGAAGCTGTCTGCTG	CAGCTGGAATTCGTGTTATGGTTATTACTGGAGACAACAAGAACACAGCAGAAGCTGTCTGCTG
TP161192	CAGCGACAACTATGATGAGCTTTGCATCAATGCTTGCATCATAACAACTTCAAATTACAATTTT	CAGCGACAACTATGTTGAGCTTTGCATCAATGCTTGCATCATAACAACTTCAAATTACAATTTT
TP44932	CAGCACGGGGATTAGAATATCTACATGACATAGCTAACCCTCCGGTCATTTACCGAGATTTAAA	CAGCACGGGGATTAGAATATCTACATGACATAGCTAACCCTCCTGTCATTTACCGAGATTTAAA
TP87693	CAGCATGCTTGGACACTCGCAAATCAGTAACATGATGGTGTTTCTTTCTTAGATCCTCGTTAAT	CAGCATGCTTGGACACTCGCAAATCAGTAACATGATGGTGTTTCTTTCTTGGATCCTCGTTAAT
TP253551	CAGCTGGACCCGACTATTTTGAATATGGAATTGTTTATTGCATATCAAACTGTAGAGATTTAGT	CAGCTGGACCCGACTATTTTGAATATGGAATTATTTATTGCATATCAAACTGTAGAGATTTAGT
TP328623	CTGCATTGCAGATACAACAATAGATGAGTCTTGTCCAAGGCAGAGGCTTTTCAATTCGCGGGTT	CTGCATTGCAGATACAACAATAGATGAGTCTTGTCCAAGGCAGAGGCTTTTCGATTCGCGGGTT
TP121843	CAGCCCCGCCCCGGTACTACAGGTAGGGGCATAGGGGGCGATGACTGGGAAGACCATGAAAAAT	CAGCCCCTCCCCGGTACTACAGGTAGGGGCATAGGGGGCGATGACTGGGAAGACCATGAAAAAT
TP80444	CAGCATCACATGATGTGGTCCGCAATTTGAATCACTGCCATAAACTATAGTTGTTTGCTTTTAC	CAGCATCACATGATGTGGTCCGCAATTTGAATCACTGCTATAAACTATAGTTGTTTGCTTTTAC
TP22267	CAGCAATAAAAGTAGCTAGAACCCTAAAACAACAATGATTCAAGCAGAAAACTTTGGATACACA	CAGCAATTAAAGTAGCTAGAACCCTAAAACAACAATGATTCAAGCAGAAAACTTTGGATACACA
TP11454	CAGCAACATGAACACTTCATATCCCACCGAATTCACTGGGACTACGCTCAGGGTTCTAGGCGTT	CAGCAACATGAACACTTCATATCCCACCGAATTCACTGGGACTACGCTCAGGGTTCTGGGCGTT
TP49316	CAGCACTGTCTAATCTTCAATTAGTAGCCTATTAAGTTTTACTTTGATTTGTTTGATCTTGAGG	CAGCACTGTCTGATCTTCAATTAGTAGCCTATTAAGTTTTACTTTGATTTGTTTGATCTTGAGG
TP368378	CTGCCTTCTTATCATCTTCAGCAGTTTGGAGAGGAGCAAATGATACTGAAGGTTGGATAAAAGA	CTGCCTTCTTATCATTTTCAGCAGTTTGGAGAGGAGCAAATGATACTGAAGGTTGGATAAAAGA
TP97687	CAGCCAACAAAACTTAGACTGGGCATATTTGGAAGTATCAAGCATCACACAATTCTAAGGTTAT	CAGCCAACAAAATTTAGACTGGGCATATTTGGAAGTATCAAGCATCACACAATTCTAAGGTTAT
TP250366	CAGCTGAAGCTCTAGTCACAGCATTTCTCCATAAGGCTGTTTCTGCCTTTCAGACTCCTGCATT	CAGCTGAAGCTCTAGTCACAGCATTTCTCCATAAGGCTGTTTCTGCCTTTCAGACTCCTGCGTT
TP133138	CAGCCGACTCATATTGAATGTTTTGTGATAAAGATGAACTCTTTCCACCACTTACATACTCATC	CAGCCGACTCATATTGAATGTTTTGTGATAAAGATGAACTCTTTTCACCACTTACATACTCATC
TP92281	CAGCATTCTCAACCATACTTACAACGGAGGCTGAACTTTTCTTCTGCCTCATTAGTTGGCATGC	CAGCATTCTCAACCATACTTATAACGGAGGCTGAACTTTTCTTCTGCCTCATTAGTTGGCATGC
TP6944	CAGCAAATCACGAAGCCCGTTAGAGAAAAATCCATCTTGTACACAAACTCCATGATGATGATGC	CAGCAAATCACGAAGCCCGTTAGAGAAAAATCCATCTTGTACACAAACTCCATGATGGTGATGC
TP273655	CAGCTTTTGTGGTGCGATTCTCCCAAGGTTTGTATCATATGTATAACTGAGTACAATATAATAT	CAGCTTTTGTGGTTCGATTCTCCCAAGGTTTGTATCATATGTATAACTGAGTACAATATAATAT
TP174962	CAGCGCATTTGGATCCTGAAGAGTGTGCATGGGCTTATGGGATGAATATTTTCGATCTGCGTGC	CAGCGCATTTGGATCCTGAAGAGTGTGCATGGGCTTATGGGATGAATGTTTTCGATCTGCGTGC
TP8187	CAGCAAATTTAACCACCATTGTCTTGATCGCTTTGCTATCTCAACGACTTTTCGATTTGCTTTC	CAGCAAATTTAACCACCATTGTCTTGATCGCTTTGTTATCTCAACGACTTTTCGATTTGCTTTC
TP85502	CAGCATGAAAGACCAGCACTCTGAATCACATCATTATCTAATAGAGTTATAAGGGCATTAAATC	CAGCATGAAAGACCAGCACTCTGAATCACATCATTATCTAATAGAGTTATAAGGGCATTAAATT
TP251990	CAGCTGAGGCTGGGGACTACTCAACTTGCTTTCGGTTACCGGATAGCAGGGCCATGCCAACTGT	CAGCTGAGGCTGGGGACTACTCAACTTGCTTTCGGTTACTGGATAGCAGGGCCATGCCAACTGT
TP326481	CTGCATGTGCATTATGTTAGCGAGTTATTAAATTTGCTCGTCTCGTATATTGCTGGTAGGTGAA	CTGCATGTGCATTATGTTAGTGAGTTATTAAATTTGCTCGTCTCGTATATTGCTGGTAGGTGAA
TP165873	CAGCGAGCATTCTATATCTCCTCCAAAGGAACCGTTAGATGCTGATGATTGCTCGGAAGAAAAG	CAGCGAGCATTCTCTATCTCCTCCAAAGGAACCGTTAGATGCTGATGATTGCTCGGAAGAAAAG
TP85280	CAGCATCTTTACCAATGAAGTTATCCACAACCAAAACTAAATCACACTCCAACCAAATAGCATT	CAGCATCTTTACCAATGAAGTTATCCGCAACCAAAACTAAATCACACTCCAACCAAATAGCATT
TP327309	CTGCATTAGGGGGAGGAACCGCCAGTATCGATTGTGGACGATTACCAATGGAAGGAAAGTGTTG	CTGCATTAGGGGGAGGAACCGCCAGTATCGATTGTGGACGATTACCGATGGAAGGAAAGTGTTG
TP2352	CAGCAAAATAATGAGTGAGTCTAAAAATATCTAAAAAGAAAAGAAAAGAAAAAGTGAAGAAAAA	CAGCAAAATAATGAGTGAGTCTAAAAATATCTAAAAAGAAAAGAAAAGAAAAAGTGAAGAGAAA
TP288028	CTGCAATAACATTGAATTGTTTCCCTGTGTCCTTGTATGTTCTTCTTGCTAGAAGTTGTGTGGC	CTGCAATAACATTGAATTGTTTCCCTGTGTCCTTGTATGTTCTTCTTGCTAGAAGTTTTGTGGC
TP294978	CTGCACAGGAGGGTCACGTTGCCATATCTCCAATGGAAATACAGGCCTACAAGTTGGAGTTCCG	CTGCACAGGAGGGTCATGTTGCCATATCTCCAATGGAAATACAGGCCTACAAGTTGGAGTTCCG
TP86163	CAGCATGAGCAACAAATGTGAGAATTTCAGTGTTGCACTGCCACCTATTACATATTTGTTTGGT	CAGCATGAGCAACAAATGTGAGAATTTCAGTGTTGCACTGCCGCCTATTACATATTTGTTTGGT
TP317842	CTGCAGTTGCTACGGCTGTGTCCCTCTTTAGGGCCTATTTCATTTAAGCATAACCACTTTACAA	CTGCAGTTGCTACGGCTGTGTCCCTCTTTAGGACCTATTTCATTTAAGCATAACCACTTTACAA
TP64299	CAGCAGGGCACAGTGAACTATAGCTCAGTTACAGGTGGATCCAGGCACTCTGAAACAGAATCTT	CAGCAGGGCACAGTGAACTATAGCTCAGTTACAGGTGGATCCAGGCAGTCTGAAACAGAATCTT
TP22334	CAGCAATAAAGAGTATGCATCCACCTCATTGTGGAAGAGAAAGCACCACATACACAGGACCAAC	CAGCAATAAAGAGTATGCATCCACCTCATTGTGGAAGAGAAAGCACCACATGCACAGGACCAAC
TP314182	CTGCAGGTGGTACTGGATGTTATGGTTTTCCTTTTGGGCTTTGGATGCAAAAGATGCGCGCAGA	CTGCGGGTGGTACTGGATGTTATGGTTTTCCTTTTGGGCTTTGGATGCAAAAGATGCGCGCAGA
TP273496	CAGCTTTTGCTTAATTGCTTTACTACTACTCCTCTTTTTTCTATGCCTTAGATCTTCCACTTGC	CAGCTTTTGCTTAATTGCTTTACTACTACTCCTCTTTTTTCTATGTCTTAGATCTTCCACTTGC
TP234888	CAGCTCAAAAACTCTACTATACCCAAGTTATTCAGAACTTAAACCCTAAGACAATTGTCTAACC	CAGCTCAAAAACTCTACTATACCTAAGTTATTCAGAACTTAAACCCTAAGACAATTGTCTAACC
TP114820	CAGCCATTTATAACGTATCATAGAGAAGCCATGCCTAAACTCAAACGGTATGAAAGTATATGGA	CAGCCATTTATAACGTTTCATAGAGAAGCCATGCCTAAACTCAAACGGTATGAAAGTATATGGA
TP362092	CTGCCGTTGATACTGGCTTTGCCGGCTTCGGTGGTTGACCGCGCTG	CTGCCGTTGATACTGGCTTTGCCGGCTTCGGTGGTTGCCCGCGCTG
TP4543	CAGCAAAGAACTGAAAGCAAGCTAAAAAGGCAAAGCTCACCAATGCATTTATTGACATGAAACT	CAGCAAAGAGCTGAAAGCAAGCTAAAAAGGCAAAGCTCACCAATGCATTTATTGACATGAAACT
TP376552	CTGCGATTCTCATCATATCTCTTACTTTATTTCCCTATAACTCAGGTAAAATGAAACCATCATT	CTGCGATTCTCATCATATCTCTTACTTTATTTCCCTCTAACTCAGGTAAAATGAAACCATCATT
TP391059	CTGCGGCCAAACCTATGGGTCCTACAGAAGCTGAAGGGTGTGGAACCGAGGATGGGTTTGCCAT	CTGCGGCCAAACCTATGGGTCCTGCAGAAGCTGAAGGGTGTGGAACCGAGGATGGGTTTGCCAT
TP266202	CAGCTTCTGATGAAAAGTCACTCATGTCAAGGGTCGATTCTCTCTGCTGTCTTCTGCAGAAGGA	CAGCTTCTGATGAAAAGTCACTCATGTCAAGGGTGGATTCTCTCTGCTGTCTTCTGCAGAAGGA
TP270168	CAGCTTTAAATCTATGCCTGAATGCTGGTCGAATATCAGGTGGAGTATCGGCACACTGGTTAAC	CAGCTTTAAATCTATGCCTGAATGCTGGTCGAATATCAGGTGGAGTATCGGCACAGTGGTTAAC
TP48419	CAGCACTGATTCTGAATCTATGACATCACCTCAAGGTTCAAGTTTTTCTTCTTCTTCTTCTTCA	CAGCACTGATTCTGAATCTATGACATCACCTCAAGGTTCAAGTTTTTCTTCTTCTTCTTCTTCT
TP45709	CAGCACGTGACACGATTTTACAACATTTTGAGGTTAAAAGAGTTGGAATCAAAGCTAGAATGGG	CAGCACGTGACACGATTTTACAACATTTTGAGGTTAAAAGAGTTGGAATGAAAGCTAGAATGGG
TP372446	CTGCGACGGACTCGTCTGCACTGGATGACGCAGGTTCTTCATTGTATGACTGCCAAGTGAATTC	CTGCGACGGACTCGTCTGCACTGGATGAGGCAGGTTCTTCATTGTATGACTGCCAAGTGAATTC
TP273068	CAGCTTTTCACTTTACCACCACTCTTCAAACACTTATAGTTAAACTTCACTCACTGTCCTCTCT	CAGCTTTTCACTTTACCACCACTCTTCAAACACTTATAGTTAAACTTCACTCACTGTCTTCTCT
TP82311	CAGCATCCATGTTTTGACAATCGTCCAGATACAACTCTTTCAGAAGCGACCCTAATGATCCGGC	CAGCATCCATGTTTTGACAATTGTCCAGATACAACTCTTTCAGAAGCGACCCTAATGATCCGGC
TP258316	CAGCTGTCTACAATCAAACCCAACTCATTGTCGTGCAAATTTCGGCACCAAGAAAGATCTAGAC	CAGCTGTCTACAATCAAACCCAACTCATTGTCGTGCAAATTTCGGCACCAAGAAAGATCTAGAG
TP16391	CAGCAAGAATTGCAAGAGTTTTATGTGATACATTTGTGTTTTCCCTGTGTATGCTGGCTAAAAG	CAGCAAGAATTGCAAGAGTTTTATGTGATACGTTTGTGTTTTCCCTGTGTATGCTGGCTAAAAG
TP340144	CTGCCATTGTGAGAGAGTAAAATACCTGAAAAGTAGGAAATGAAATGATCAATGTTGGAAGGGT	CTGCCATTGTGAGAGAGTAAAATACCTGAAAAGTAGGAAATGAAATGATCAATGTTTGAAGGGT
TP432467	CTGCTGATATCTTGGAAGATAATGGAGATGTCTCATCATGTCGAGTTTCAAAGCTAAGTCTAAA	CTGCTGATATCTTGGAAGATAATGGAGATGTCTCATCATGTCGAGTTTCAACGCTAAGTCTAAA
TP39863	CAGCACCGTAAGTCCCACACCGAAGCGTTTCTAAACATGAGACAGGGGAGCTG	CAGCATCGTAAGTCCCACACCGAAGCGTTTCTAAACATGAGACAGGGGAGCTG
TP233957	CAGCTATGTTGAGTTATTTCAGTTATTGTAATTTTACCTCACTGCCTGTCATAGTTCTTTTACC	CAGCTATGTTGAGTTATTTCAGTTATTGTAATTTTACCTCACTGTCTGTCATAGTTCTTTTACC
TP323400	CTGCATCGTCGATGCTTGACTAGATGGTTGCATCATCTGTACTTGTTGTTGAAGCTGGGAGAAT	CTGCATTGTCGATGCTTGACTAGATGGTTGCATCATCTGTACTTGTTGTTGAAGCTGGGAGAAT
TP284126	CTGCAACTTGGAGACACGGTGTTTATTGGATGAGCTAAGTAACTTTAACAAAGGAGGACTCTTC	CTGCAACTTGGAGACACGGTGTTTATTGGATGAGCTAAGTAACTTTAACAATGGAGGACTCTTC
TP271859	CAGCTTTGACGAAACTCTCAAGAATACGGTTAAGAAGAGGGTGACCAAGATCGAAGAGTCCTCC	CAGCTTTGACGAAACTCTCAAGAATACGGTTAAGAAGAGGGTGTCCAAGATCGAAGAGTCCTCC
TP259995	CAGCTGTTGGAGCCGATGGAAATTGCTGAACATAAGTAAACAAAATAAAAGAAATTAAACATCC	CAGCTGTTGGGGCCGATGGAAATTGCTGAACATAAGTAAACAAAATAAAAGAAATTAAACATCC
TP22132	CAGCAAGTTTCTTGCCAAGCATTGCTGAATTACCAGACCAGAAGCTAGATTTGTCAGACTTCCA	CAGCAAGTTTCTTGCCAAGCATTGCTGAATTACCAGATCAGAAGCTAGATTTGTCAGACTTCCA
TP415672	CTGCTATTGATAACACCAAGAATGCAGAAGAGATATTTCGAGTTACTATTGTGACTCCATTGAT	CTGCTATTGATAACACCAAGAATGCAGAAGAGATATTTCGAGTTACTATTGTGGCTCCATTGAT
TP416003	CTGCTATTTGCTTTGTAAAATATAGGAAGCTTATTGGAGCAAGACGTTTTTACAAAGGATATCA	CTGCTATTTGCTTTGTAAAATATAGGAAGCTTATTGGAGCAAGACGTTTTTAGAAAGGATATCA
TP338169	CTGCCATAAGTGATGGGGTTGATGTGCTTTCGGTGTCATTGAGTGGAGAAAACGCAGAATTTTT	CTGCCATAAGTGATGGGGTTGATGTGCTTTCGGTGTCATTGAGTGGAGAAAACGCAGATTTTTT
TP7260	CAGCAAATGAAAAAAACAGACAAAATGAAGGTATACATCATAGTCAATTTTAAGGCAAAAAACC	CAGCAAATGAAAAAAACAGACAAAATGAAGGTATGCATCATAGTCAATTTTAAGGCAAAAAACC
TP252985	CAGCTGATTATTGTTCTTTGAGAAAGCATCATGCGGAAAATGAAAGAGTCTGAGATAAACTGAT	CAGCTGATTATTGTTCTTTGAGAAAGCATCATGCGGAAAATGCAAGAGTCTGAGATAAACTGAT
TP428963	CTGCTCTTCCATTCCAAGTTTCAGCACTCTTTGTCCAACCCCATTCCCATACCAGTACTGGCGG	CTGCTCTTCCATTCCAAGTTTCAGCACTCTTTGTCCAACCCCATTCCCATACCAGTACTGGTGG
TP118576	CAGCCCATGGGGTAATGCATAATCCATGCCATTGGGGCTAAAAAACATCTAGGACATCTAGTTT	CAGCCCATGGGGTAATGCATAATCCATGCCATCGGGGCTAAAAAACATCTAGGACATCTAGTTT
TP138043	CAGCCGCGATGATCTGCATACACAGAATATGAATTTAGGATTTCATCGTTGAAAGGGGGAAAAA	CAGCCGCGATGATCTGCATACACAGAATATGAATTTAGGATTTCATCGTTGAAAGGGGGGAAAA
TP134594	CAGCCGATGATGGAGAATTCTCAGAGCTCTATATCTTCAAGTGGACATCATTGTTAATCCCTCC	CAGCCGATGATGGGGAATTCTCAGAGCTCTATATCTTCAAGTGGACATCATTGTTAATCCCTCC
TP272312	CAGCTTTGGCCTCATCCATTAGTCTCAAAACTCCGGGTCTAGGTTTTACCTGTGCCAAAATGTA	CAGCTTTGGCTTCATCCATTAGTCTCAAAACTCCGGGTCTAGGTTTTACCTGTGCCAAAATGTA
TP196941	CAGCGGATTCTTGACATACCCGTTACCTGACTCGACTCCTGCATAATTAATTCAACAAGAAATA	CAGCGGATTCTTGACATACCCGTTACTTGACTCGACTCCTGCATAATTAATTCAACAAGAAATA
TP237691	CAGCTCAGTGGAGATGCTGGGATTGAGCATATGGAGTGTGCACTATCTGAAACACAATCTAAAT	CAGCTCAGTGGAGATGCTGGGATTGAGCATATGGAGTGTGCACTATCTGAAACACGATCTAAAT
TP289047	CTGCAATATTATTTTTTACTTCAACCTTGGCCATAGAATGGCACAAGAAATGTGTGTGCTATGC	CTGCAATATTATTTTTTACTTCAACCTTGGCCATAGAATGGCACAAGAAATGTGTGTGTTATGC
TP183747	CAGCGCGCAAAGTTCATCAGGTTAAACATATTTTCATCTACACTTTTCATAATCATCTAGCTTG	CAGCGCGCAAAGTTCATCAGGTTAAACATCTTTTCATCTACACTTTTCATAATCATCTAGCTTG
TP267376	CAGCTTGAGCCCACCAACACCATATGTTAGCCAACCAAGTCCACCAGCTCCTATGACCCCAACT	CAGCTTGAGCCCACCAACACCATATGTTAGCCCACCAAGTCCACCAGCTCCTATGACCCCAACT
TP197074	CAGCGGCAAATCCAGAAATTGTAGGTAATCAAGACAAAGATATACCAGTACAATATTTACGTAC	CAGCGGCAAATCCAGAAATTTTAGGTAATCAAGACAAAGATATACCAGTACAATATTTACGTAC
TP448512	CTGCTTGAATAATTTGTGTTAACATTTAAGTGAGGAATTGATATGATCTGTCTGAGTAAAAGGC	CTGCTTGAATAATTTGTGTTAACATTTGAGTGAGGAATTGATATGATCTGTCTGAGTAAAAGGC
TP93885	CAGCATTGTTATCAAAATTGAGGCAAGCTTTCTATAATGAATTAGGTATTCCTTCAGAAGTATA	CAGCATTGTTATCAAAATTGAGGCAAGCTTTCTATAATGAATTTGGTATTCCTTCAGAAGTATA
TP84810	CAGCATCTGGAGTCTAGGATTATATTCCAAAACTTCCCAATGAATTCTTTTGTTATTTGCGCTC	CAGCATCTGGGGTCTAGGATTATATTCCAAAACTTCCCAATGAATTCTTTTGTTATTTGCGCTC
TP251350	CAGCTGACTCATACATTACCAGCCAGTGTAAGCCTAAGTTTTATTGGGTTTTTTGTGAACAAGT	CAGCTGGCTCATACATTACCAGCCAGTGTAAGCCTAAGTTTTATTGGGTTTTTTGTGAACAAGT
TP323228	CTGCATCGGAGGTTAGAAGGAATTGATATAGTTAACAGAACATTGCAGGCAAGGGTTGGGAGAG	CTGCATCGGAGGTTAGAAGGAATTGATATAGTTAAGAGAACATTGCAGGCAAGGGTTGGGAGAG
TP103828	CAGCCACCTGAGCCCTGGCTAAGTAAACAATCTTGGACTTCTCAGGGAACTTACCAGCAAACTG	CAGCCACCTGAGCCCTGGCTAAGTAAATAATCTTGGACTTCTCAGGGAACTTACCAGCAAACTG
TP325858	CTGCATGGGCAAGCAAAGATGAACAGGAAAAGATAAAATCTTCTCTTCGGGATGCAACTACTAA	CTGCATGGGCAAGCAAAGATGAACAGGAAAAGATAAAATCTTCTCTTCGTGATGCAACTACTAA
TP13162	CAGCAACCTTTGCAGTAACTCAGATGCAGTAGCCATGATTGCATGATAGACTATGTAGCCAAGA	CAGCAACCTTTGCAGTAATTCAGATGCAGTAGCCATGATTGCATGATAGACTATGTAGCCAAGA
TP257859	CAGCTGTCAGACTAGCACCTATTCCACCCGTTCGCATGCACTCTTCAACAATCAGCACACAATG	CAGCTGTCAGACTAGCACCTATTCCACCCGTTCGCATGCACTCTTCAACAATCAGCACACGATG
TP160703	CAGCGAATAGGAAGGATATGGTTTGGGAGTTGTCGGAGGTGGCAGATGCGTGAAGAGGGCAAGG	CAGCGAATAGGAAGGATATGGTTTGGGAGTTGTCGGAGTTGGCAGATGCGTGAAGAGGGCAAGG
TP306521	CTGCAGAACTGCTAACCTTGTCAAGAGGCCAAACTCCCTCGGTATCTCACCGGTGAGTCCATTG	CTGCAGAACTGCTAACCTTGTCAAGCGGCCAAACTCCCTCGGTATCTCACCGGTGAGTCCATTG
TP447564	CTGCTTCTAGTTCCTTTAAGTTGCATTCTGTTGCCATGAAGCCTGTAAACATTTTGGTGATTGA	CTGCTTCTAGTTCCTTTAAGTTGCATTCTGTTGCCATGGAGCCTGTAAACATTTTGGTGATTGA
TP229900	CAGCTAGAGATTTAACCCCAACAATTACTGTTATTTTGATAAGTTACAAACCAAACTGCCTAGA	CAGCTAGAGATTTAACCCCAACAATTACTGTTATTTTGATAAGTTACAAATCAAACTGCCTAGA
TP282947	CTGCAACGTGCGCTAGAGGAGTGCCACCGTCGGATCCCACAAGGTCCGAGTCGTGACTCAGCGT	CTGCAACGTGCGCTAGAGGAGTGCCACCGTCGGATCCCACAAGGTCCGGGTCGTGACTCAGCGT
TP268651	CAGCTTGGATATTATATATTTGAGATTGACTAAATAAACAAAGTTTGTTTCCATCACAAACCAG	CAGCTTGGATATTATATATTTGAGATTGACTAAATAAACAAAGTTTGTTTCCATCGCAAACCAG
TP398423	CTGCGGGTAGCTACAGATAAAATTGTAGTGCATGAGGACCGATTAAAGCAGAATAATAGTATAA	CTGCGGGTAGCTACAGGTAAAATTGTAGTGCATGAGGACCGATTAAAGCAGAATAATAGTATAA
TP223873	CAGCTAAAACATATAAATTTAATGATGGTCGTTGAATTTTTACGAATTGGATATGGAAGGGAAA	CAGCTAAAACATATAAATTTAATGATGGTCGTTGAATTTTTACGGATTGGATATGGAAGGGAAA
TP73633	CAGCAGTTATCGCAAGCTCAAGAACAGAGACTTTAGCCCATGCTTCTTCTCGAGCTG	CAGCAGTTATCTCAAGCTCAAGAACAGAGACTTTAGCCCATGCTTCTTCTCGAGCTG
TP410750	CTGCTACTAAGAAGGCTGGTGAAGAGATTGCTCACACTTATAATCATATATACGGTCTTTCATT	CTGCTACTAAGAAGGCTGGTGAAGAGATTGCTCACACTTATAATCATATATACGGTCTTTCGTT
TP94338	CAGCATTTATGCAATAAAAGTATTCAAACAAACTCTTAAATTAGTACCTTAGGTGGATTTTCAC	CAGCATTTATGCAATAAAAGTATTCAAACAAACTCTTAAATTAGTACCTTAGGTGGATTTTCAT
TP448861	CTGCTTGATGGATAGCCTGACACGTGGCATAACATAATTGGCTGGATGTTGTGAGTGGAGTGTG	CTGCTTGATGGATAGCCTGACACGTGGCGTAACATAATTGGCTGGATGTTGTGAGTGGAGTGTG
TP413053	CTGCTAGTAGCCTTCAATGCACCAGAACTCCGAGGAGGCAATGGAAGAGGTAAAGATTGTGGAG	CTGCTAGTAGCCTTCAATGCACCAGAATTCCGAGGAGGCAATGGAAGAGGTAAAGATTGTGGAG
TP170634	CAGCGATTCAAGATGCAAAATGCAAATGCCCATTCTAACATGGTCTACAAAGATAGAAAACAAA	CAGCGATTCAAGATGCAAAATGCAAATGCCCATTCTAACATGGTCTACAAAGATAGAAAAGAAA
TP234592	CAGCTATTGTTATTGAGACCCCTTTTGAAAACTTAAGTAATGAAGGACTGCATGGTGATAAGAG	CAGCTATTGTTATTGAGACCCCTTTTGAAAACTTAAGTAGTGAAGGACTGCATGGTGATAAGAG
TP19432	CAGCAAGGATCAAAACACATATTTTTTTGGTCTCTCTTGATTTTATTCTTAATTAACATTAATA	CAGCAAGGATCAAAACACATATTTTTTTGGTCTCTCTTGATTTTATTCTTAATTAACATTTATA
TP156228	CAGCCTTATAATTATTGTTGGCATATTATGTTTCTTATTGTTTATATGAATCTTATTATGATAA	CAGCCTTATAATTATTGTTGGCATATTATGTTTCTTATTGTTTATATGGATCTTATTATGATAA
TP320461	CTGCATATCCATTGTTGTGTTCCAATGCACTATTTGGCTCTTTTTCACGATCTCGCTCGACCGA	CTGCATATCCATTGTTGTGTTCCAATGCACTATTTGGCTCTTTTTCACGATCTCGCTCGGCCGA
TP59442	CAGCAGGAATATTTTCACCACTCATAGCAGTTTGGCTACATATCTGCAGAACAATTAGTTCCGG	CAGCAGGGATATTTTCACCACTCATAGCAGTTTGGCTACATATCTGCAGAACAATTAGTTCCGG
TP291784	CTGCAATTCCTGAAAAGAAAGCTAAATTGCAAACATGCACGTCTTGCAATGCTTGCTTTCTTAG	CTGCAATTCCTGAAAAGAAAGCTAATTTGCAAACATGCACGTCTTGCAATGCTTGCTTTCTTAG
TP156042	CAGCCTTACGCTCACAAGCGAAAAGGCTGTTTCCAGAATTTGAATCCATGACCTCCAGGTCACA	CAGCTTTACGCTCACAAGCGAAAAGGCTGTTTCCAGAATTTGAATCCATGACCTCCAGGTCACA
TP314361	CTGCAGGTTCATGTGATACATCAGCAATTGTTGACAACAACCTGTAAAATACTAACAATCATAA	CTGCAGGTTCATGTGATACATCAGCAATTGTTGACAACAACCTGTAAAATGCTAACAATCATAA
TP406355	CTGCGTTGCGGCCACATCATTGTGATTCTGAGTCACACCACAATTGCGATGTGATGCGGTTGTG	CTGCGTTGCGGCCACATCATTGTGATTCTGAGTCACACCACAATTGCGGTGTGATGCGGTTGTG
TP282345	CTGCAACCTTACCTTCCCGATAATGTATCGTGGGCTTGTCTGCACCATGCCTGCTGGTTGTGGC	CTGCAACCTTACCTTCCCGATAATGTATTGTGGGCTTGTCTGCACCATGCCTGCTGGTTGTGGC
TP99932	CAGCCAATAGCTGGATATGGTGTGGCTAAAGTGATAGAATCAGGAGACCCAAAGTACAAGAAAG	CAGCCAATAGCTGGATATGGTGTGGCTAAAGTGATAGAATCGGGAGACCCAAAGTACAAGAAAG
TP388710	CTGCGGAATTGGATAGGAAATATCATTCAAAAGTAGCAGATGGGGAAGATGTTCCTTATTCTGC	CTGCGGAATTGGATAGGAAATATCATTCAAAAGTATCAGATGGGGAAGATGTTCCTTATTCTGC
TP401193	CTGCGGTTCGCATACGTTTTTCGGTGTCTATGAAAAACTCCCCGCCTTTTTCAGCACTTATATT	CTGCGGTTCGCATACGTTTTTCGGTGTCTATGAAAAACTCCCCGCCTTTTTCGGCACTTATATT
TP275518	CTGCAAAATACAATATGGTAAAGAACCGGCGGCACAGTAAGAAAACAGAAGCTCATATGAAGAA	CTGCAAAATACAATATGGTAAAGAACCGGCGGCACAGTAAGAATACAGAAGCTCATATGAAGAA
TP266045	CAGCTTCTCTATGAAGGTTGCAATAACCAGCTTCTTTATGATTTTCAGTCATATCTGGAATCTC	CAGCTTCTCTATGAAGGTTGCAATAACCAGCTTCTTTATGATTTTCCGTCATATCTGGAATCTC
TP362352	CTGCCTAAAAACCAAGTTCTAGCTTCGGGTTGGACCATTTACCGTAACTAAATAGTTGGAAGTC	CTGCCTAAAAACCAAGTTCTAGCTTCTGGTTGGACCATTTACCGTAACTAAATAGTTGGAAGTC
TP88379	CAGCATGGGAGAAACAGGTACGCCACTCCTCCACACCTCGCCGCCCCAACGGCATGTCGGTTCT	CAGCATGGGAGAAACAGGTACGGCACTCCTCCACACCTCGCCGCCCCAACGGCATGTCGGTTCT
TP156236	CAGCCTTATACATTGCTACGAATTTCGTTTTTTATGAACATACAAAGCATAAATAGATTATTAC	CAGCCTTATACATTGCTACGAATTTCGTTTTTTATGAACATACAAAGCATAAATAGATTGTTAC
TP113870	CAGCCATGTTTGAGGATGAGAAAATAGAAACAAGAAAGTTTTTTTGTTATGCCTTGACTTGCTT	CAGCCATGTTTGAGGATGAGAAAATAGAAACAAGAAATTTTTTTTGTTATGCCTTGACTTGCTT
TP234481	CAGCTATTGCTTTTTAGGATGAAAAGGGGAGTAAGGCTAGCCATCAACTAATCAAACACCAACA	CAGCTATTGCTTTTTAGGATGAAAAGGGGAGTACGGCTAGCCATCAACTAATCAAACACCAACA
TP73560	CAGCAGTTAGGACATTGGACCAAAATCAAAACCATGTGTAAAATGCATATAACAACAACCAAAC	CAGCAGTTAGGACATTGGACCAAAATCAAAACCATGTGTAAAATGCATATAACAACAACCAAGC
TP332883	CTGCCAATGAAGTGCAAGAGGAGCTTCTAAAAGCTCTCTTGACACTGTGCAACGGTGAAGGCAG	CTGCTAATGAAGTGCAAGAGGAGCTTCTAAAAGCTCTCTTGACACTGTGCAACGGTGAAGGCAG
TP326951	CTGCATTAAGTTTTCTCCTGAAATATAATTATTTCAACAATACTTCCGGGTTAGAACATGCCGA	CTGCATTAAGTTTTCTCCTGAAATTTAATTATTTCAACAATACTTCCGGGTTAGAACATGCCGA
TP445756	CTGCTTCAAGCTCTGATCTCTTTAGCTTCGGCACACCTGAAAACGTAAAAATATGTAAAGCGTG	CTGCTTCAAGCTCTGATCTCTTTAGCTTCGGCACACCTGAAAATGTAAAAATATGTAAAGCGTG
TP103984	CAGCCACGAACCCCGAAAGGGATTAGTTCCTTACCCGAAAAGGGTGAAGGGATACCCTTGGTAG	CAGCCACGAACCCCGAAAGGGATTAGTTCCTTACCCGAAAAGGGTGAGGGGATACCCTTGGTAG
TP292833	CTGCAATTTGTTTAATTTAAAGAGGTTGAGTCTCGACACAACAATAAAGTTATTTGTCTTATGA	CTGCAATTTGTTTAATTTAAAGAGGTTGAGTCTCGACACAACGATAAAGTTATTTGTCTTATGA
TP408345	CTGCTAAGGTACTCATTTTCCATCTAAAAACGACACATAGTGGGGTCTCGAGAGTGTAATAGAG	CTGCTAAGGTACTCATTTTCCATCTAAAAACGACACATAGTGGGGTCTTGAGAGTGTAATAGAG
TP22239	CAGCAATAAAAATAACTCATTCCGATTTAACGATATGGTATATATGAGGAATAGAAGCAAAAAC	CAGCAATAAAAATAACTCATTCTGATTTAACGATATGGTATATATGAGGAATAGAAGCAAAAAC
TP157023	CAGCCTTCTTAGTAGAAAAGTTTGCTTATCAAAAGTGTATTTCTGAACCAGTAAGTGATCTGGC	CAGCCTTCTTAGTCGAAAAGTTTGCTTATCAAAAGTGTATTTCTGAACCAGTAAGTGATCTGGC
TP453110	CTGCTTTTGTAAGCTCAATTGATTTTGTTATCATATCATTAATACATGAGTTTTTTTAACTGTA	CTGCTTTTGTAAGCTCAATTGATTTTGTTATCCTATCATTAATACATGAGTTTTTTTAACTGTA
TP340821	CTGCCCAATCAGAGGTTCCTATACACGAGTCAGCCGTGATGAAGATCGAGTTATTGTTGATTAT	CTGCCCAATCAGAGGTTCCTATACACGAGTCAGCCGTTATGAAGATCGAGTTATTGTTGATTAT
TP228597	CAGCTACGCTCCACTTTTTCTATAGAAAATCCAGTTCAAAGGATGCAGAGAAAGAATCGAACTG	CAGCTACGCTCCACTTTTTCTATAGAAAATCCAGTTCAAAGGATGCAGAGAAAGAATTGAACTG
TP182500	CAGCGCGAATGAAAACGTTTCTCCACCTTCACTCTCATAATAACAAATCACAACATTGCAACAG	CAGCGCGTATGAAAACGTTTCTCCACCTTCACTCTCATAATAACAAATCACAACATTGCAACAG
TP275226	CTGCAAAAGGAATCATGGACAAAACTGGTTCGTGAGAATAACAGTTCATTTAGCATTTCACAAA	CTGCAAAAGGAATCATGGACACAACTGGTTCGTGAGAATAACAGTTCATTTAGCATTTCACAAA
TP271247	CAGCTTTCCATACCTTGACACCACCGGTGGATGAACTTCAAATACCTGACTACAATAATATGGT	CAGCTTTCCATACCTTGGCACCACCGGTGGATGAACTTCAAATACCTGACTACAATAATATGGT
TP449961	CTGCTTGGTCTTCTTAATGTCCTTAGTAAGTTGGAGTTCACTCTCTTCAATGATAAGGTTGCTG	CTGCTTGGTCTTCTTAATGTCGTTAGTAAGTTGGAGTTCACTCTCTTCAATGATAAGGTTGCTG
TP446207	CTGCTTCATATTTCTCTCCAGCTTTTGCATACTCTTTTTGAGCCCATTCATATGAACTTTTAAT	CTGCTTCATATTTCTCTCCAGCTTTTGCATACTCTTTTTGAGCCCATTCATATGAATTTTTAAT
TP57036	CAGCAGAGTATATTTTCGACACAACATCATCGATATTCTTCTGAAGATCAGTTGGCAAAAAAAC	CAGCAGAGTATATTTTCGACACAACATCATCGATGTTCTTCTGAAGATCAGTTGGCAAAAAAAC
TP51187	CAGCAGAAACAGAAGGTGAGGTTTTGCCACCTTTAGGAGTTTTTTTTTCAACTTGTGTCATACG	CAGCAGAAACAGAAGGTGAGGTTTTGCTACCTTTAGGAGTTTTTTTTTCAACTTGTGTCATACG
TP135849	CAGCCGCATCGGACTGAAACACAACTGCATTGAATGACATTTGTATTGTATCGGGCTAGATTGG	CAGCCGCATCGGACTGAAACACATCTGCATTGAATGACATTTGTATTGTATCGGGCTAGATTGG
TP231981	CAGCTATAAGTCTTTACAACTGCTCAATAGGTGTTCTGTTTGAGGCCAACATGAGCTTTTCTGC	CAGCTATAAGTCTTTACAACTGCTCAATAGTTGTTCTGTTTGAGGCCAACATGAGCTTTTCTGC
TP111233	CAGCCATACAGGATTGGTTGAGGAAGGCAAAGGCCATTTCAGAAGTATGACTGAAGATTATGGT	CAGCCATGCAGGATTGGTTGAGGAAGGCAAAGGCCATTTCAGAAGTATGACTGAAGATTATGGT
TP281772	CTGCAACCAGGAGCTCTTGACTGTTTTATCTGATTCCTAGCAATCACTTTCTTATCCCACATTC	CTGCAACCAGGAGCTCTTGACTGTTTTATCTGATTCCTAGCAATCACTTTTTTATCCCACATTC
TP412235	CTGCTAGCATTTCTCAAAGAAATAAGTGCAAAACTTTATACTAGTTTTTGCAACTAACAATAGA	CTGCTAGCATTTCTCAAAGAAATAAGTGCAAAATTTTATACTAGTTTTTGCAACTAACAATAGA
TP369692	CTGCGAAAGTCTCGCCGACTTTCAGTTCTTCCTAAGGGAGGAGAAGAAGGGGAACCACAGATGA	CTGCGAAAGTCTCGCCGACTTTCAGTTCTTCCTAAGGGAGGGGAAGAAGGGGAACCACAGATGA
TP453399	CTGCTTTTTTTGTTAACCAATGGTATCACTTCACCCAATGGGTAAGAAACTAATCCCTTCCGGA	CTGCTTTTTTTGTTAACCAATGGTATCACTTCACCCAATGGGTAAGGAACTAATCCCTTCCGGA
TP447098	CTGCTTCGCAAGGTCAGTAATATTTTCCTAACCATCGGCTAAGGTGGCAAAATATTGCCAATGG	CTGCTTCGCAAGGTCAGTAATATTTTCCTAACCATTGGCTAAGGTGGCAAAATATTGCCAATGG
TP41490	CAGCACCTTTAGCAAGTTCCGGATCATTTCGAATCTGCAAAATCAATCATTCCAAATAAAAATG	CAGCACCTTTAGCAAGTTCCGGATCATTTCGAATCTGCCAAATCAATCATTCCAAATAAAAATG
TP273354	CAGCTTTTGACAACACTTGCAATTAGAATTGCATTTCATACTGTATGTGAGTTTTTAGTTTTTA	CAGCTTTTGACAACACTTGCAATTAGGATTGCATTTCATACTGTATGTGAGTTTTTAGTTTTTA
TP332051	CTGCCAACTGAAAATATTACTCCTGCTGGCAATAATGGTATATACTATGACTTGGTCTTACCTA	CTGCCAACTGAAAATATTACTCCTGCTGGCAATAATGGTATATACTATGATTTGGTCTTACCTA
TP247134	CAGCTCTCAAATGAAAAAGAAGTAATTATAAGTACCTTTCATGATTGTTGGACCTCGTAGCCAT	CAGCTCTCAAATGAAAAGGAAGTAATTATAAGTACCTTTCATGATTGTTGGACCTCGTAGCCAT
TP101996	CAGCCACAGCTCTCCTTTTTGACCATGAGACAATGTTTCTCCGGTCACCGGGTCCACTATCTTG	CAGCCATAGCTCTCCTTTTTGACCATGAGACAATGTTTCTCCGGTCACCGGGTCCACTATCTTG
TP232623	CAGCTATATTTTACCTTATCACCTGCATGATTATAAATGGAAAACATCAGCACTTTCAGATGAA	CAGCTATATTTTACCTTATCACCTGCATGGTTATAAATGGAAAACATCAGCACTTTCAGATGAA
TP234596	CAGCTATTGTTCTACAAGTTTATGCTTCCGTTGTAAATTCTGAATTTTCGTTTAAAAAAGACAA	CAGCTATTGTTCTACAAGTTTATGCTTTCGTTGTAAATTCTGAATTTTCGTTTAAAAAAGACAA
TP211295	CAGCGGTAGCTGAGCGCGGGTAATAACCATAAGCCAAAAGCCCCCGACACCGTAAAAAGCTAAA	CAGCGGTGGCTGAGCGCGGGTAATAACCATAAGCCAAAAGCCCCCGACACCGTAAAAAGCTAAA
TP230786	CAGCTAGGACTTGGAAAAAGTAAGGACTAAATCTTGTATTAGCATTTTATAACCAAAGAGCTTT	CAGCTAGGACTTGGAAAAAGTAAGGACTAAATCTTGTATTAGCATTTTATAACCGAAGAGCTTT
TP289366	CTGCAATCACTTCAATCACGTTTGTGATTGTATGCAATCTTAACCATACAAATAAATAGAAAAC	CTGCAGTCACTTCAATCACGTTTGTGATTGTATGCAATCTTAACCATACAAATAAATAGAAAAC
TP77911	CAGCATAGTCAAGTAACCGAGTTGTCGACCATGCCCGTTAGGTAGCCATTGGCCATCAACTACT	CAGCATAGTCAGGTAACCGAGTTGTCGACCATGCCCGTTAGGTAGCCATTGGCCATCAACTACT
TP450592	CTGCTTGTTCAGCCACAACTTTCTCACAGCAATACCAATTCTTGGTGTTCTTCCAGAACTATAA	CTGCTTGTTCAGCCACAGCTTTCTCACAGCAATACCAATTCTTGGTGTTCTTCCAGAACTATAA
TP239862	CAGCTCCATGATAGCAGTCAAAGTAAATTTTAACCACCAGTTATGCTAACCCAATCATACCTTT	CAGCTCCATGATAGCAGTCAAAGTAAATTTTAACCACCAGTTATGCTCACCCAATCATACCTTT
TP146724	CAGCCTAAACCTGATATAAATAAGTTCCACAAGCTTCTGCTCACCTCCCTAATCACAACCAAAT	CAGCCTAAACCTGATATAAATAAGTTCCACAAGCTTCTGTTCACCTCCCTAATCACAACCAAAT
TP11018	CAGCAACAGTGACTCGGTCAGAAAAAGTTAGGTATTCATGCATTTTAAAATTCATAGTTATTTG	CAGCAACAGTGACTCGGTCAGAAAAAGTTAGGTATTCATGTATTTTAAAATTCATAGTTATTTG
TP232586	CAGCTATATTCAGTCACTTAAATATCTTAATGATCAACCAGATTTGATGTCATCACAAAAGTCC	CAGCTATATTCAGTCACTTAAATATCTTAATGATCGACCAGATTTGATGTCATCACAAAAGTCC
TP23491	CAGCAATATAATGCAATTATAGGTCATTGCCTCAATGGCACACCCCTAAAAAATTTGGGTCATT	CAGCAATATAATGCAATTATAGGTCATTGCCTCATTGGCACACCCCTAAAAAATTTGGGTCATT
TP317011	CTGCAGTGTATTCCACCAGTGCCCTATCCCAATCGTTGGTCCTCAATGGCTG	CTGCAGTGTATTCCACCAGTGCCGTATCCCAATCGTTGGTCCTCAATGGCTG
TP58125	CAGCAGATGACACAATCCCTAGACTTGCGATTGATTCAAGTAAACCACCATACACAATGCTTTT	CAGCAGATGACACAATCCCTAGACTTGTGATTGATTCAAGTAAACCACCATACACAATGCTTTT
TP178985	CAGCGCCGATTGGTAGAACATCTTCATCAATCATGAAATATGGAGAGTGTCCAGTATGGATAGA	CAGCGCCGATTGGTAGAACATCTTCATCAATCATGAAATATGGAGAGTGTCCGGTATGGATAGA
TP310176	CTGCAGGACCACAAGAATTCCCTGATCTTATAGCTCCACCTACAACTATCACCAGAGAATCAAT	CTGCAGGACCACAAGAATTCCCTGATCTTATAGCTCCACCTACAACTATCACGAGAGAATCAAT
TP158633	CAGCGAAAAGAACTCTGATACTTCAGATAATGAGAGCGGCGAGGAAGAAAATGAAGACGATGAT	CAGCGAAGAGAACTCTGATACTTCAGATAATGAGAGCGGCGAGGAAGAAAATGAAGACGATGAT
TP212765	CAGCGGTGGAAGGAAGCGGAGGCATGGTGGTGGTGAAGTCAGGGAAAGGAGTTGGTGAAGGTTT	CAGCGGTGGAAGGAAGCGGAGGCATGGTGGTGGTGAAGTCGGGGAAAGGAGTTGGTGAAGGTTT
TP338182	CTGCCATAATCATTAACAAAAATCAGTTCACTAGAAAATAAGAAGAGAGATAAGTGCAATACAA	CTGCCATAATCATTAACAAAAATCAGTTCACTATAAAATAAGAAGAGAGATAAGTGCAATACAA
TP398781	CTGCGGGTGCGGGCCGTGACCAACGTTGAGGAGAGCAG	CTGCGGGTGCGGGCCGTGGCCAACGTTGAGGAGAGCAG
TP50296	CAGCACTTGCTGAACGTGATCTGGGTATATATTGTCAACTTTTAGATTCAGCAGAAATATTGAA	CAGCACTTTCTGAACGTGATCTGGGTATATATTGTCAACTTTTAGATTCAGCAGAAATATTGAA
TP89964	CAGCATGTTGTAGTTAAGAATTGATGTTTACTATTTCTTTTGCTAAGCACCCAGAAACAAAATA	CAGCATGTTGTAGTTAAGAATTGATGTTTACTATTTCTTTTGCTAAGCACCCAGCAACAAAATA
TP67672	CAGCAGGTGGCGGTTCCTTCATCATCACAGTCGCAGTTTCAGATGCCGATTTCTCCTCTTCCAT	CAGCAGGTGGCGGTTCCTTCATCATCACAGTCGCAGTTTCAGATGCCGATTTCTCCTCTTCCTT
TP102206	CAGCCACATAATGGTCCGCATCTCCCACCAATGGAACGACACTTGCAATTTTTGGTCTTGCACG	CAGCCACATGATGGTCCGCATCTCCCACCAATGGAACGACACTTGCAATTTTTGGTCTTGCACG
TP169190	CAGCGATAATTCATAGATGAGGCAAATATGCTTACATCATGATGACACTTTCATCAAGAAGAGT	CAGCGATAATTCATAGATGAGGCAAATATGCTTACATCATGATGACGCTTTCATCAAGAAGAGT
TP74042	CAGCAGTTCTTGATTTTCCAACACTTCTGAGATATTCTATTTGATAGCCCCATTTTTATATGCA	CAGCAGTTCTTGATTTTCCAACACTTCTGAGGTATTCTATTTGATAGCCCCATTTTTATATGCA
TP252777	CAGCTGATGCGGGTATCCGCTCAGTTTGTGTGGCCAATTTCAGGTAATTTATGTATATTGAAAC	CAGCTGATGCTGGTATCCGCTCAGTTTGTGTGGCCAATTTCAGGTAATTTATGTATATTGAAAC
TP84071	CAGCATCTAGCGCAAAATGAGGGCACAAGGGATGAAGATGATCCATATAAAGAAGGTAACCTTA	CAGCATCTAGCGCAAAATGAGGGCACACGGGATGAAGATGATCCATATAAAGAAGGTAACCTTA
TP23819	CAGCAATATGTCCCAATAATGATTCTCTAGTCATTAAACATCAGCCAAAAGGGCATAATTATCT	CTGCAATATGTCCCAATAATGATTCTCTAGTCATTAAACATCAGCCAAAAGGGCATAATTATCT
TP284354	CTGCAAGAAAGACAGAATCATAAGGACAAAACCTGCAAGCTTTGGGAGTAAAAACATAAAAGAA	CTGCAAGAAAGACAGAATCATAAGGACAAAACCTGCAAGCTTTGGGAGTAAACACATAAAAGAA
TP92147	CAGCATTCGACTAGGTCGTTTAAGTCTGGACGAGAAAGTATCTCAGAGTAAACCCACTAAGGGA	CAGCGTTCGACTAGGTCGTTTAAGTCTGGACGAGAAAGTATCTCAGAGTAAACCCACTAAGGGA
TP247163	CAGCTCTCAAGTGCATTGATTGTCAAAATCGTGATTCAGCACATAAAGTTTTACCACTTTATAT	CAGCTCTCAAGTGCATTGATTGTCAAAATTGTGATTCAGCACATAAAGTTTTACCACTTTATAT
TP17070	CAGCAAGAGGATCGTGTGAAGATGATAACAGGGTTTTCTGTAATGAGGCGTTGGATTCGGGTTT	CAGCAAGAGGATCGTGTGAAGATGATAACAGGGTTTTCTGTTATGAGGCGTTGGATTCGGGTTT
TP246998	CAGCTCTATAAGAAAGATTGGCATTTGGCGTGTATCTTCTTGTATTGCCAAACTCACTCTTCCT	CAGCTCTATAAGAAAGATTGGCATTTGGCGTGTATCTTCTTGTATTGCTAAACTCACTCTTCCT
TP378026	CTGCGCAGTATATCTCCATAAATGTGATCCCCAACATACAGAACCTACACGTAAAGCAATGATG	CTGCGTAGTATATCTCCATAAATGTGATCCCCAACATACAGAACCTACACGTAAAGCAATGATG
TP443605	CTGCTGTTGGATTATCTGAAAATAAGGCACTTGATACTTTGACAGTGGTTCCAACCTACTTCCA	CTGCTGTTGGATTATCTGAAAATAAGGCACTTGATACTTTGACAGTGGTTCCAACCTACTTCCG
TP67133	CAGCAGGTCTAAGAGCAGTGAACTGCTACTTGAGTGGCAAGCTTCTCCAATCTAGCCTTGCAAG	CAGCAGGTCTAAGAGCAGTGAACTGCTACTTGAGTGGCGAGCTTCTCCAATCTAGCCTTGCAAG
TP81572	CAGCATCATCACGGTGTTTAAGTATCTGGTTGAAGTTATCCCGGGAGATGATACTACCAATATC	CAGCATCATCACGGTGTTTAAGTATCTGGTTGAAGTTGTCCCGGGAGATGATACTACCAATATC
TP440317	CTGCTGTATACAACATGTGTAATTGAGAAGGTTAATAATTAAATCTAGGTTGACTTAACAACTT	CTGCTGTATACAACATGTGTAATTGAGAAGGTTAATAATTAAATCTCGGTTGACTTAACAACTT
TP364854	CTGCCTCGATCACAAAAGACAATAAATCAGGATGAGAAAACTAAAGATAGCTCTCGTGTGACAC	CTGCCTCGATCACAAAAGATAATAAATCAGGATGAGAAAACTAAAGATAGCTCTCGTGTGACAC
TP25283	CAGCAATGAGAGAGGAAAAGGATGCTTCTATGTGAAGAGGAAAAAGAAGACGACAACAACAACA	CAGCAATGAGAGAGGAAAAGGATGCTTCTATGTGAAGAGGAAGAAGAAGACGACAACAACAACA
TP223692	CAGCGTTTTTATCTTGTCAGTGTGTCTAAAGCAGATAAGCACTCATGCTAGGACTAAATTTTTG	CAGCGTTTTTATCTTGTCAGTGTGTGTAAAGCAGATAAGCACTCATGCTAGGACTAAATTTTTG
TP52928	CAGCAGAAGTTCATAATTTGTCTGAAAAGGTTTGCGATTTTTGGCGATGCCTGTTTTCCTGTAC	CAGCAGAAGTTCATAATTTGTCTGAAAAGGTTTGTGATTTTTGGCGATGCCTGTTTTCCTGTAC
TP2161	CAGCAAAAGTATGCAAGAACACGAGGAGGAAAATAGTTAAAATTAAAAGTTGAACAGTTCCTAG	CAGCAAAAGTATGCGAGAACACGAGGAGGAAAATAGTTAAAATTAAAAGTTGAACAGTTCCTAG
TP170018	CAGCGATGAGCAGAATTACCTAGTACAATAGAGACAAAAAAAGAAAGAACCTTGAGAAGGACTT	CAGCGATGAGCAGAATTACCTAGTACAATAGAGACAAAAAAAGAGAGAACCTTGAGAAGGACTT
TP272387	CAGCTTTGGGTGTTTCCACTATTTGTTTGAGTGATGAAACTTGTTCAAGTTTCGTGATGCGATT	CAGCTTTGGGTGTTTCCACTATTTGTTTGAGTGATGAAACTTGTTCAAGTTTCGTGATTCGATT
TP6145	CAGCAAAGTGTCTGTGTCCAGGAGATAAAGCACTTGAGGCTCGGCCAATTGCCCTCTCGAGCAG	CAGCAAAGTGTCTGTGTCCAGGAGATAAAGCACTTGAGGCTCGGCCCATTGCCCTCTCGAGCAG
TP327766	CTGCATTCAGGGAAATTGATGGGTCTAACTTGCAGAGAACCCGATTGCTTAGGAAGATCAAGGA	CTGCATTCAGGGAAATTGATGGGTTTAACTTGCAGAGAACCCGATTGCTTAGGAAGATCAAGGA
TP113275	CAGCCATGGAACTAGTTCTAGTCTGAAATTCTGAATATTTTTCATTATACTTTGTTCTGGAGAT	CAGCCATGGAACTAGTTCTAGTCTGAAATTCTGAATATTTTTCATTGTACTTTGTTCTGGAGAT
TP1138	CAGCAAAACATGTAGCGGGTTGTGTCCTGCTATGTGACCTGCCATTCCGCCGCTATTTAACTTG	CAGCAAAACATGTAGCGGGTTGTGTCCTGCTATTTGACCTGCCATTCCGCCGCTATTTAACTTG
TP170271	CAGCGATGGAGCCGCGGAGATAGCCGGAGTCGAGGGTCATGGCGATGTGAACCAGAGATGGGTC	CAGCGATGGAGCCGCGGAGGTAGCCGGAGTCGAGGGTCATGGCGATGTGAACCAGAGATGGGTC
TP210495	CAGCGGGTGAGTTAGCAGATGGAGAAACAGCCGGAGAAGAAACCGAAACGGGAGATGCAG	CAGCGGGTGAGTTAGCAGATGGAGAAACAGCCGGAGAAGAAACGGAAACGGGAGATGCAG
TP448429	CTGCTTGAAAGAAAGCTAGTGGTGTAAATCTTGTAAAGCTGTACATGAAAGAGAGAGAAAAACG	CTGCTTGAAAGAAAGCTAGTGGTGTAAATCTTGTAAAGCTGTACATGAAAGAGAGAGAGAAACG
TP226653	CAGCTAATTCAGGGTCCATCATATCCTCATCGGTCACCTCAAAATTACCATCAAGATCATCAAT	CAGCTAATTCAGGGTCCATCATATCTTCATCGGTCACCTCAAAATTACCATCAAGATCATCAAT
TP417565	CTGCTCAGCAACCTCCCGGAACTGCCTCATTTTCTGAACGGCGGTAACAGTTGCTCTGGCATTG	CTGCTCCGCAACCTCCCGGAACTGCCTCATTTTCTGAACGGCGGTAACAGTTGCTCTGGCATTG
TP282313	CTGCAACCTGGAAATTTAAGTCTGTGTGGAAGTACTGCAGAGAACAGCAAATTTGATTTCAATT	CTGCAACCTGGAAATTTAAGTCTGTGTGGAAGTACTGTAGAGAACAGCAAATTTGATTTCAATT
TP28567	CAGCACAAAATACATAAATAAATACTGTTATGCGAAGCTATGTCTAACTTACCAGTAAAATAAT	CAGCACAAAATACATAAATAAATACTGTTATGCGAAGCTATGTCTAACTTACCAGTAGAATAAT
TP274630	CTGCAAAACAGGGGACCAAACTAGTAAATTATTGTAATTGAAATTATGCATCCCATGTTGAACC	CTGCAAATCAGGGGACCAAACTAGTAAATTATTGTAATTGAAATTATGCATCCCATGTTGAACC
TP374190	CTGCGAGCTCATGAGCTCTACGGTTTGAACTTCATTAGCCAAGCTCAAAATCTGTATCTCTGTA	CTGCGAGCTCATGAGCTCTACGGTTTGAACTTCATTAGCCAAGTTCAAAATCTGTATCTCTGTA
TP267322	CAGCTTGAGACTTCTTCAATATCACCTGTAGGTCCTCAAGACACAGTTGAACAGCCACAGGATG	CAGCTTGAGACTTCTTCAGTATCACCTGTAGGTCCTCAAGACACAGTTGAACAGCCACAGGATG
TP338331	CTGCCATAGCATAACAGTACCCACACAATATACATAAGAAAAGAAAAGCATAATGCTCACCACC	CTGCTATAGCATAACAGTACCCACACAATATACATAAGAAAAGAAAAGCATAATGCTCACCACC
TP12713	CAGCAACCGTCACAGTCTCCATTGACGCCGCACTATGAGCTCCAGCGGCGGCGAATCATCAACT	CAGCAACTGTCACAGTCTCCATTGACGCCGCACTATGAGCTCCAGCGGCGGCGAATCATCAACT
TP336544	CTGCCAGCATAGGCGGCCATGCAATTGACGGCTGTGGCGAATTCATGGCTTCTTCCACCGGAAT	CTGCCAGCATAGGCGGCCATGCAATTGACGGCTGTGGCGAATTCATGGCTTCTTCCACCGGCAT
TP88600	CAGCATGGTACAACAATGATAGAGGATCTATTCACATCAAAGTTGTTGGAAGGCATTGCCCCTT	CAGCATGGTACAACAATGATAGAGGATCTATTCACATTAAAGTTGTTGGAAGGCATTGCCCCTT
TP251889	CAGCTGAGGACTGGTTGAAGCCTAATGTAGTCCTGGGAGCATTTGAAGCTAGGGCTG	CAGCTGAGGATTGGTTGAAGCCTAATGTAGTCCTGGGAGCATTTGAAGCTAGGGCTG
TP4861	CAGCAAAGAGTACCCTGAGAAAGCGCTCTACAGCTAAGTGAGGTTGTACTCAGGCATGATGTCA	CAGCAAAGAGTACCCTGAGAAAGCGCTCTACAGCTACGTGAGGTTGTACTCAGGCATGATGTCA
TP174266	CAGCGCAGTTGGTAAATATTAAACTAATTGATATTATTAAATGTAGAAAATTAATTATCACGAT	CAGCTCAGTTGGTAAATATTAAACTAATTGATATTATTAAATGTAGAAAATTAATTATCACGAT
TP280401	CTGCAACAATGGAAACATAGCTCAAGTTCTACTAATCTATTCTCCAACAGTCAAACCAAACCCA	CTGCAACAATGGAAACATAGCTCAAGTTCTGCTAATCTATTCTCCAACAGTCAAACCAAACCCA
TP30087	CAGCACAATCAACGATTGGAAGTTTACTTGTCAAGGTATGTTGATGGTTTTATTGTGTCTCACA	CAGCACAATCAACGATTGGAAGTTTACTTGTCAAGGTATGTTGATGGTTTTATTGTGTCTCATA
TP155777	CAGCCTTAACCAAACCTCTTATATGATTATTGAACATCACATGTTATTTATTATCATAATTTGA	CAGCCTTAACCAAACCTCTTATGTGATTATTGAACATCACATGTTATTTATTATCATAATTTGA
TP334518	CTGCCACCGGCACCGCCGTTTCCACCGCCGTCAAAGAATCCTTGTTGCTTTCCTATAGTACTAG	CTGCCACCTGCACCGCCGTTTCCACCGCCGTCAAAGAATCCTTGTTGCTTTCCTATAGTACTAG
TP82861	CAGCATCCTATGTGCAATTACATAGAAAGGAAAATAAATCACACATAAGTCAGTTATAGTGGTT	CAGCATCCTATGTGCAATTACATAGAAAGGAAAATAAATCACACATAAGTCAGTTATATTGGTT
TP387275	CTGCGCTGAAGCTCGCATAATGGATATTAAATTTATATAGATAGAGAGATAATATATTTGAAAC	CTGCGCTGAAGCTCGCATAATGGATATTAAATTTATATAGATAGAGAGATTATATATTTGAAAC
TP7085	CAGCAAATCCCAATGCTGGAGACCTTCCAATTGGATATGGTTTGGCCAACCGAGAAGTTCGGCT	CAGCAAATCCCGATGCTGGAGACCTTCCAATTGGATATGGTTTGGCCAACCGAGAAGTTCGGCT
TP281154	CTGCAACAGTGCTGTAAGGGACTCAATTTCTCTTTGTTTCAAATTCCCTCAGAACAACCACAGA	CTGCAACAGTGTTGTAAGGGACTCAATTTCTCTTTGTTTCAAATTCCCTCAGAACAACCACAGA
TP99009	CAGCCAAGCATATAACTGTGGGAACAACTACACCAATTAGCTTCTAGTCAGAAGCTTAGAAGCC	CAGCCAAGCATATAACTGTGGGAACAACTACACCACTTAGCTTCTAGTCAGAAGCTTAGAAGCC
TP224074	CAGCTAAAATCTTGTTCTCATTTTGTACAGGGCCTCAACAATGTTCACATGCATGTTGTTGGTA	CAGCTAAAATCTTGTTCTCATTTTGTACGGGGCCTCAACAATGTTCACATGCATGTTGTTGGTA
TP22381	CAGCAATAAATGCGGAACCAATGAATAATTTGCCTCAACAAATAGCAAGTCATGGACAAATATG	CAGCAATAAATGCGGAACCAATGAATAATTTTCCTCAACAAATAGCAAGTCATGGACAAATATG
TP111130	CAGCCATAATACAAGAAGAAGAAAGATAGCAGGTTTGATAATGTTTTTTGGAACGGGTAATGAG	CAGCCATAATACAAGATGAAGAAAGATAGCAGGTTTGATAATGTTTTTTGGAACGGGTAATGAG
TP4559	CAGCAAAGAAGAGAATATAAGGCTATAAGCTATCACCTTATTGTGCTTTGTTTTGTTGCATTTG	CAGCCAAGAAGAGAATATAAGGCTATAAGCTATCACCTTATTGTGCTTTGTTTTGTTGCATTTG
TP362355	CTGCCTAAAAAGATTGAGGATAGTTCAATTCAACAAGGAGGTGACCCTGGGAAAGTTGTATCCT	CTGCCTAAAAAGATTGAGGATAGTTCAATTCAACAAGGAGGTGACCCTGGGAAAGTTGTATTCT
TP282579	CTGCAACGCAACGGCATCAGACCAAATTTAGGCGGCAACGAGCTGTTTCGGATAGGATCAAATT	CTGCAACGCAACGGCATCGGACCAAATTTAGGCGGCAACGAGCTGTTTCGGATAGGATCAAATT
TP10059	CAGCAACACGGCCAAGCAAGATCGAACTTATTTTAGAATATGAAAGTTATATGCTTTAAGATGG	CAGCAACATGGCCAAGCAAGATCGAACTTATTTTAGAATATGAAAGTTATATGCTTTAAGATGG
TP157546	CAGCCTTGGGTTCTCGTTAAATTTCGGCCTCGAAATCGGTCATTACTTACGGCTTCAGATGGCT	CAGCCTTGGGTTCTCGTTAAATTTCGGCCTCGAAATCGGTCATTACTTACGGCTTCGGATGGCT
TP445298	CTGCTTATCCAAAGTCACATATTTGGATACCTTCTACCAAAATCACCAAAGCTAGTCATTAGAA	CTGCTTATCCAAAGTCACATATTTGGATACCTTCTACCAAAATCAGCAAAGCTAGTCATTAGAA
TP271948	CAGCTTTGATCTCAACTAAGGGGAAGAAATCTCTCACCCGAAGTAAGTATTTAGACCATTTCTG	CAGCTTTGATCTCAACTAAGGGGAAGAAATCTCTCACCCGAAGTAAGTTTTTAGACCATTTCTG
TP158507	CAGCGAAAAAATAAGATGTCACAAACGGATCGAGTATTGACTTCCAAGGCAGGTTTTAGAAGTT	CAGCGAAAAAATCAGATGTCACAAACGGATCGAGTATTGACTTCCAAGGCAGGTTTTAGAAGTT
TP319317	CTGCATACATCTACTATTCCTGAACCGAACAACGGTAAGGTTGTTTGCCTCATGACCTGGAGGT	CTGCATACATCTACTATTCCTTAACCGAACAACGGTAAGGTTGTTTGCCTCATGACCTGGAGGT
TP78238	CAGCATATACCTCTTTCAAAAAAATTGTCTACATACTTTGCATTTGGAAACTAAACTATTGGCT	CAGCATATACCTCTTTCAAAAAGATTGTCTACATACTTTGCATTTGGAAACTAAACTATTGGCT
TP71046	CAGCAGTCTTATTGTTAAAAAAAATCACAAACAAACGGGTCGTAAATATGTGATGCTTGACGTG	CAGCAGTCTTATTGTTAAAAAAAATCACAAACAAACGGGTCGTAAATATGTGATGCTTGATGTG
TP332826	CTGCCAATCCTGTCTTTCATGAAAGAACCAAGCACATCGAAATTGATTACCACTCCATTAGAGA	CTGCCAATCTTGTCTTTCATGAAAGAACCAAGCACATCGAAATTGATTACCACTCCATTAGAGA
TP259407	CAGCTGTTAAGTAGTCAGTTACACCACTATTCTATTAAGTTTTAAACCATTTAAACAAATGGCA	CAGCTGTTAAGTAGTCAGTTAGACCACTATTCTATTAAGTTTTAAACCATTTAAACAAATGGCA
TP394297	CTGCGGCGTGACCTTGTCTATTCTCATCTACAGATAATAAACCCTCCTCAGTATATTGCAAAGT	CTGCGGCGTGACCTTGTCTATTCTCATCTACAGATAATAAACCCTCCTCGGTATATTGCAAAGT
TP265952	CAGCTTCTCCTCCAACTAAAGACCATGTCCATGACCTTAGTTTGAATGAGATAAACATGGCAGA	CAGCTTCTTCTCCAACTAAAGACCATGTCCATGACCTTAGTTTGAATGAGATAAACATGGCAGA
TP293007	CTGCAATTTTTGAACTTTCAGAGCTTAGGACTCTAGATATCAGTCACAATTCCTTCAATTCAAC	CTGCAATTTTTGAACTTTCAGAGCTTAGGATTCTAGATATCAGTCACAATTCCTTCAATTCAAC
TP30198	CAGCACAATGACACAATAGCTTCAGTTTCAGTGTATTTTCTCTTCTTTCCCATAGTTATGATTA	CAGCACAATGACACAATAGCTTCAGTTTCAGTGTATTTTCTCTTCTTTCCCATAGTTATGGTTA
TP154176	CAGCCTGCTGTGGTCCAAATGCGGTCCGATGAGGTTGCGTTGCGGCCACACCATTGTGATTTGG	CAGCCTGCTGTGGTCCAAATGCGGTCCGATGAGGTTGCGTTGCGGCCGCACCATTGTGATTTGG
TP251482	CAGCTGAGAAGCCGCAACATGGAATGGTGGATGAGGCGAAGACAGTTACCGTCGCGATTAAAGA	CAGCTGAGAAGCCGCGACATGGAATGGTGGATGAGGCGAAGACAGTTACCGTCGCGATTAAAGA
TP160847	CAGCGAATGAAGTTTGGAAACTGACTACTCTTTTAAGAGCATTACACTGGCATTGAGGCCTTGG	CAGCGAATGAAGTTTGGAAACTGACTACTCTTTTAAGTGCATTACACTGGCATTGAGGCCTTGG
TP439816	CTGCTGTAAACGTGAGTGAGAAACAAAGAGAGAGTAGAGAAAGTGAGAGCGAATATAACTGCTT	CTGCTGTAAACGTGAGTGAGAAACAAAGAGAGAGTAGAGAAAGTGAGAGCGAATGTAACTGCTT
TP252015	CAGCTGAGGGATGTTATTACAGAACTATTTGAACTTTGGAATTTGATGGACTCATCAAAAGAAG	CAGCTGAGGGATGTTATTGCAGAACTATTTGAACTTTGGAATTTGATGGACTCATCAAAAGAAG
TP32841	CAGCACAGGCCTCCTGGAGACCTTTACTATTTAACTTCTCTAAGCGAATTTTATGGTTTTCAAA	CAGCACATGCCTCCTGGAGACCTTTACTATTTAACTTCTCTAAGCGAATTTTATGGTTTTCAAA
TP1928	CAGCAAAAGCTTTTAGATCTTAATTTTCTGTTCGGTTATCATTCACCATCTATTAAAATTTACT	CAGCAAAAGCTTTTAGATCTTAATTTTCTGTTCGGTTATCGTTCACCATCTATTAAAATTTACT
TP190356	CAGCGCGTGCGGCGGCGGTAATTAAGGTTGGGGTGGTGGCGAGGGTTCGGGGTAGGATAAGTAG	CAGCGCGTGCGGCGGCGGTGATTAAGGTTGGGGTGGTGGCGAGGGTTCGGGGTAGGATAAGTAG
TP331432	CTGCCAAATCCGCGATTAGCCGAACGTCCTGCGGGCTCCGGCGTCGGGCAAGGTAAGGGGAGTT	CTGCTAAATCCGCGATTAGCCGAACGTCCTGCGGGCTCCGGCGTCGGGCAAGGTAAGGGGAGTT
TP35009	CAGCACCAAGAACAATCCCCCTTTCTGAGCGAGTGTTCGGAAGTTTCGCGCCTCTGTGTGACCC	CAGCACCAAGAACAATCCCCCTTTCTGAGCGAGTGTTCGTAAGTTTCGCGCCTCTGTGTGACCC
TP430331	CTGCTGAAGTGAAAGAGAATGAATATCTAATGTCTCGTAAACATAAAGCATCAAAGAAAGCAAA	CTGCTGAAGTGAAAGAGAATGAATATCTGATGTCTCGTAAACATAAAGCATCAAAGAAAGCAAA
TP11712	CAGCAACATTGAATCCTCTAGTGGCTTACCAATAAGATGAACCAACTCCGAGAAAAGGGGTGCA	CAGCAACATTGAATCCTCTAGTGGTTTACCAATAAGATGAACCAACTCCGAGAAAAGGGGTGCA
TP9291	CAGCAACAAGACTGGAACGACAAAGCTATTCAAACACAACAAATCTAGTCTTAATTACCTGTCG	CAGCAACAAGACTGGAACGACAAAGCTATTCAAACACAACAAATTTAGTCTTAATTACCTGTCG
TP330204	CTGCATTTGTGGAGATTCCGGACCAGATGGTGAAATTTTTGCTTTCAAAGGGTTATCTGCGTTC	CTGCATTTGTGGAGGTTCCGGACCAGATGGTGAAATTTTTGCTTTCAAAGGGTTATCTGCGTTC
TP11173	CAGCAACATACATATCAAGTTTGCCTATTGGTATTCCAATGCCCTGAACACCAAGGTCACCTAA	CAGCAACATACATATCAAGTTTGCCTATTGGTATTCCAATGCCCTGAACACCAAGGTCGCCTAA
TP202270	CAGCGGCGGCAATGACAATGGTGAAAATGTCATGGGTAGTAAGGAGATGGAGGTGGTAGCAATG	CAGCGGCGGCAATGACAATGGTGAAAATGTCATGGGTAGTAATGAGATGGAGGTGGTAGCAATG
TP373024	CTGCGACTGGTTCTATTGCATGAAACTCTGAATATAACTTTGGTCAGAATTGACATTGTTTAAA	CTGCGACTGGTTCTATTGCATGAAACTCTGAGTATAACTTTGGTCAGAATTGACATTGTTTAAA
TP412010	CTGCTAGAGGTAAAATACACTTTGATATTTTATATGCCGAAAATAAATAAGCCTCTAGTTATCA	CTGCTAGAGGTAAAATACACTTTGATATTTTATATGCCGAAAATGAATAAGCCTCTAGTTATCA
TP95283	CAGCATTTGTCTACAATGAGTTTGGCTCCTCTCCATAACAGGAGAGTCCAATGCATACCTAGGA	CAGCATTTGTCTACAATGAGTTTGGCTCCTCTCCATAACAGGAGAGTTCAATGCATACCTAGGA
TP190827	CAGCGCTAACACTTTAGTAAATGAGACACCTAAAACATTAGTGAACTTTTTTGTTCAGCAAGAA	CAGCGCTAACGCTTTAGTAAATGAGACACCTAAAACATTAGTGAACTTTTTTGTTCAGCAAGAA
TP229792	CAGCTAGACGAGCCCACATGTTGCAATATGGTTGAACTGCGGTGCTTGATAAAGTCAATGTTGG	CAGCTAGACGAGCCCACATGTTGCAATATGGTTGGACTGCGGTGCTTGATAAAGTCAATGTTGG
TP92430	CAGCATTCTGTGGCCGGTAGGCATTCGACAATATTAGGAGCTTCTCAGGAAGCTGATGCTG	CAGCATTCTGTGGCTGGTAGGCATTCGACAATATTAGGAGCTTCTCAGGAAGCTGATGCTG
TP450404	CTGCTTGTGCCATTTGAAGCTGTATATGTTTGACCATCTATTAGTTGGATTAGGAAATTTTCGT	CTGCTTGTGCCATTTGAAGCTGTATATGTTTGACCATCTATTAGTTGGATTTGGAAATTTTCGT
TP324018	CTGCATCTGGAAAACACAGTGATGCTAGAAGGGTGAGGGATATGATGAAAAACAAAGGTGCAGA	CTGCATCTGGAAAACACAGTGATGCTAGAAGGGTGAGGGATATGATGAGAAACAAAGGTGCAGA
TP443534	CTGCTGTTGCTGTATCTTTTACACATACCATAAAAGGTATGATAATTGGATGGAGGAAAAGAAA	CTGCTGTTTCTGTATCTTTTACACATACCATAAAAGGTATGATAATTGGATGGAGGAAAAGAAA
TP225224	CAGCTAACTCAAATCGCCTACTTTTATGTAAAGGAATATATTTTTTTATTACTCTCCAAATAAA	CAGCTAACTCAAATTGCCTACTTTTATGTAAAGGAATATATTTTTTTATTACTCTCCAAATAAA
TP213062	CAGCGGTGGGATGATATGAAGAATCTCTTTGAGGCGTGGGTTAAGTCGCTGGATAGGAATGGAA	CAGCGGTGGGATGATATGAAGAATCTCTTTGAGGCGTGGGTTAAGTCGCTGGATAGGAATGGGA
TP327342	CTGCATTAGTGAGCGACAAATAAGAAATAAGATTTAACAATTTAAGATGGAAAGGGGAAACTCA	CTGCGTTAGTGAGCGACAAATAAGAAATAAGATTTAACAATTTAAGATGGAAAGGGGAAACTCA
TP282787	CTGCAACGGCATATGCCAAAAGCAGATTTGGATTACATTTATGTAAGTGTCTTGTGTTTTTAAT	CTGCAACGGCATATGCCAAAAGCAGATTTGGATTACATTTATGTAAGTGTCTTGTGTTTTTTAT
TP273367	CAGCTTTTGAGAATTTGTCTGGGCAAGCTCCATTAAGCTCCTTGAATGAGGAGCAGACTTTTTC	CAGCTTTTGAGAATTTGTCTGGGCAAGCTCCATTAAGCTCCTTGAATGAGGAGCAGTCTTTTTC
TP310988	CTGCAGGCAAAACTGAAGATTATGGAGTCTCATAGAGGAGGAGATATATTTGGAAGCACATCCA	CTGCAGGCAAAACTGAAGATTATGGAGTCTCAAAGAGGAGGAGATATATTTGGAAGCACATCCA
TP360418	CTGCCGGTTCATCGGAGAAGAGTGGCATTGGTTCTTCTTCAGACGGTAACGGAGATGGCGGCGG	CTGCCGGTTCATCGGATAAGAGTGGCATTGGTTCTTCTTCAGACGGTAACGGAGATGGCGGCGG
TP93017	CAGCATTGCAGATGATTGGGATCACAGGCCACACACAGTTGAAGAAGTTAAGGCTATGTTGCAG	CAGCATTGCAGATGATTGGGATCACAGGCCACACACAGTTGAGGAAGTTAAGGCTATGTTGCAG
TP196529	CAGCGGATAAGGGGTTCAAAACTTAATGGTATTTCAGCCAAAGCCGACCATGGAGGGTAAGTAA	CAGCGGATGAGGGGTTCAAAACTTAATGGTATTTCAGCCAAAGCCGACCATGGAGGGTAAGTAA
TP79120	CAGCATATTAAATCTAAGACACGAACAGTGTCCGTAGACAAAAATGTTAAGATAAATTGCATGC	CAGCATATTAAATCTAAGACATGAACAGTGTCCGTAGACAAAAATGTTAAGATAAATTGCATGC
TP228149	CAGCTACCCTTTGGATTGATTTTGGGGACATAGCAGTGTTTTGTTGAGGAATATAATGTGAAGA	CAGCTACCCTTTGGATTGATTTTGGGGACATGGCAGTGTTTTGTTGAGGAATATAATGTGAAGA
TP283384	CTGCAACTCCTCTTGTTGGTGAACATTGTTAGTAGGCACTTCCACTTGCATTTCCATGTGCATT	CTGCAACTCCTCTTGTTGGTGAACATTGTTAGTAGGCACTTGCACTTGCATTTCCATGTGCATT
TP79513	CAGCATCAAAAATAAACTGCCATGAATGATAGAGGGAAACAAGAATGAAGAAACATCAAAATCA	CAGCATCAAAAATAAACTGCCATGAATGATAGAGGGAAACAAGAATGAAGAAACTTCAAAATCA
TP416859	CTGCTCACACATTGTACTGTTCTTCCATCTTAACCTTGGAAGTTGTTGGGCAGATGCATAGCTG	CTGCTCACACATTGTACTGTTCTTCCATCTTAACTTTGGAAGTTGTTGGGCAGATGCATAGCTG
TP376296	CTGCGATGGGAGGATGGCATTGATCTTTGTGACCTAGACGCCAATGAAGGATTTGACACTTACC	CTGCGATGGGAGGATGGCATTGATCTTTGTGACCTAGACGCCAATGAAGGATTTGGCACTTACC
TP148935	CAGCCTCACTGATCTGACAACAGCACGCATCTGGATTTGTGAAGAGTGGCTTTTGGTTCTACAA	CAGCCTCACTGATCTGACAACAGCACGCATCTGGGTTTGTGAAGAGTGGCTTTTGGTTCTACAA
TP334372	CTGCCACCGCCACTTCCCACCATTACCACCACCACCACGCTTAGTTTTAGAACCAAACCACCAC	CTGCCACCGCCACTTCCCACCATTACCACCACCATCACGCTTAGTTTTAGAACCAAACCACCAC
TP259747	CAGCTGTTCTATAAGAATCAATAGTTGATCCTGCCAATTTTGATATTCCTAAGGGAGATGGCGA	CAGCTGTTCTGTAAGAATCAATAGTTGATCCTGCCAATTTTGATATTCCTAAGGGAGATGGCGA
TP268159	CAGCTTGCGACTACAACCCAATGAAAACATTGGGTTTTAAAGTACACTGGAAACCATTAAGAAC	CAGCTTGCGATTACAACCCAATGAAAACATTGGGTTTTAAAGTACACTGGAAACCATTAAGAAC
TP273026	CAGCTTTTCAAAGTCCTGTCTTTTGTTTCCCTGGAATGTTTATCTTGACATTGGTTGATGGTGC	CAGCTTTTCAAAGTTCTGTCTTTTGTTTCCCTGGAATGTTTATCTTGACATTGGTTGATGGTGC
TP314424	CTGCAGGTTGGAACAATTACTCTTGTTTCATTGACTGGACTTCTGGTTTTTATGCTTTTCGTAC	CTGCAGGTTGGAACAATTACTCTTGTTTCATTGACTGGACTTCTGGTTTTTATGCTTTTCTTAC
TP65538	CAGCAGGGGCTTCTGCAGAGCCTATGAGCTTTCTTTGGTGACTCTATGACAGATTTTGGGAGTG	CAGCAGGGGCTTCTGCAGAGCCTATGAGCTTTCTTTGGTGACTCTATGACAGATTTTTGGAGTG
TP115225	CAGCCCAAACCGACCTCAGCACATGATGGCAGGGTCAGCACATAGAGCAG	CAGCGCAAACCGACCTCAGCACATGATGGCAGGGTCAGCACATAGAGCAG
TP96582	CAGCCAAACAAATTAATAACAAAATACCAACAATTTTGTAGTTACCGCAAAAACGTGTTAGTTA	CAGCCAAACAAATTAATAACAAAATACCAACAATTTTGTAGTTACCGCAAAAACGTGTTAGTTC
TP154927	CAGCCTGGTCACTTGGCGCACCATTCTGCTGGCTTGGCCTAGCATTCTGGCCCCTTGGCGCATC	CAGCCTGGTCACTTGGCGCACCATTCTGCTGGCTTGGCCTAGCATTCTGGTCCCTTGGCGCATC
TP273457	CAGCTTTTGCCTCCAGGGTGATGAAATAAGACAGAGTAAATCTGGCACTTCTGTTTCTCTGAAC	CAGCTTTTGCCTCCATGGTGATGAAATAAGACAGAGTAAATCTGGCACTTCTGTTTCTCTGAAC
TP112193	CAGCCATCCACGCCCAATTGTTCACAATATTCTTTAGCAACCTGGACAGGCATAAGTAAGCTTA	CAGCCATCCATGCCCAATTGTTCACAATATTCTTTAGCAACCTGGACAGGCATAAGTAAGCTTA
TP412453	CTGCTAGCTAGCTCCATAATCTTTTCAATTGCCTGCATCAAATATTACATATATCAAATATACA	CTGCTAGCTAGCTCCTTAATCTTTTCAATTGCCTGCATCAAATATTACATATATCAAATATACA
TP156259	CAGCCTTATCAAGATCACCCTCACAGATAACAATCACTCTTTCAACCTCCTGTTTTGAGCAACC	CAGCCTTATCAAGATCACCCTCACAGATAACAATCACTTTTTCAACCTCCTGTTTTGAGCAACC
TP332354	CTGCCAAGCTGAGGTATATCATAGAAATTAAACTTGATGTTAGACAATAAAGACTATAAAATGA	CTGCCAAGCTGAGGTATATCATAGAAATTAAACTTGATGTTAGACGATAAAGACTATAAAATGA
TP449025	CTGCTTGCATGGCACCTTTGCTCTTAAGGCCTCTGCTAGCAGGAGAATGTGAACTGGAGGATGA	CTGCTTGCATGGCACCTTTGCTCTTAAGGCCTCTGTTAGCAGGAGAATGTGAACTGGAGGATGA
TP16222	CAGCAAGAAGCTGAGCTGAATTATCACCACTAACATCAAATTCATCCTCCAGTTCACATTCTCC	CAGCAAGAAGCTGAGCTGAATTATCACCACTACCATCAAATTCATCCTCCAGTTCACATTCTCC
TP213930	CAGCGGTTTTTCACTTTGGTTCAATAACGTGCAAGTAAAATCGAAAGTAGGTGAAGAGAACAAT	CAGCGGTTTTTCACTTTGGTTCAATAACGTGTAAGTAAAATCGAAAGTAGGTGAAGAGAACAAT
TP285383	CTGCAAGCAATGTTCGAGCATGGCGAAGGCTTGCTTCTGTCTTTAGCTCCAAATCTACACCAGT	CTGCAAGCAATGTTCGAGCATGGCGAAGGCTTGCTTCTGTCTTTAGCTCCATATCTACACCAGT
TP409157	CTGCTACAAAATTCAAAACACAATGCAACTATTGAACCATGCTACATACCGATGCAACGCATGC	CTGCTACAGAATTCAAAACACAATGCAACTATTGAACCATGCTACATACCGATGCAACGCATGC
TP86630	CAGCATGATTCCATATCGGAGACGAGTGCGGCCGAGGACGCTAGGGCGGAGGCTG	CAGCATGATTCCATATTGGAGACGAGTGCGGCCGAGGACGCTAGGGCGGAGGCTG
TP388402	CTGCGGAACAATAGCAATGGTTGTTCCTGTGTAAAAGCTTGAACAGAAGAACATGTTTTTGTGT	CTGCGGAACAATAGCAATGGTTGTTCCTTTGTAAAAGCTTGAACAGAAGAACATGTTTTTGTGT
TP255468	CAGCTGGGACTGTTCTTCTGAGTGCTCTAACTGTATGCTCAGCAATCACCTCCGTTGCTACCTG	CAGCTGGGACTGTTCTTCTGAGTGCTCTAACTGTATGCTCAGCAATCACCTCTGTTGCTACCTG
TP247294	CAGCTCTCATTATTTACAATCTTAGTAAGCTTTAATTATGCAATCAGACCTAGGCATTATATTT	CAGCTCTCATTATTTGCAATCTTAGTAAGCTTTAATTATGCAATCAGACCTAGGCATTATATTT
TP243366	CAGCTCGAGTTCAGAGAAATAAAGCGGTATATTATAATTTATTATTGCCCATACGGTGTGTTGC	CAGCTCGAGTTCAGAGAAATAAAGCGGTATATTATAATTTATTATTGCCTATACGGTGTGTTGC
TP6625	CAGCAAATAGCAAACCAGTTGTTAAAGCGTGAAAGAGTAAGAGTAAACATTGTGGAATACGGAG	CAGCAAATAGCAAACCAGTTGTTAAAGCGTGAAAGATTAAGAGTAAACATTGTGGAATACGGAG
TP102988	CAGCCACCATTCCTACCACTGGGGGGACCCATACGAGTGGGTTTGGAACCCATACGAGTGGGTT	CAGCCACCATTCCTACCACTGGGGGGACCCATACGAGTGGGTTTGGGACCCATACGAGTGGGTT
TP174817	CAGCGCATGTTCACATCAGTCATCTTATTCAGAGTTTGGAAGTGTCAAAAGGACAGGTTAAAAA	CAGCGCATGTTCACATTAGTCATCTTATTCAGAGTTTGGAAGTGTCAAAAGGACAGGTTAAAAA
TP265844	CAGCTTCTCAATGGAAGTGTATGTCACATTTGATTTGGTTATGTGATTTTCATTACACTGAAAC	CAGCTTCTCAATGGAAGTGTATGTCACATTTGATTTGGTTATGTGATTTTCATTCCACTGAAAC
TP218266	CAGCGTCTTCGTCTTCAATCGCTGTAATTGATATCAGAGCAGTTTGACCATCATTGGTGGAATG	CAGCGTCTTCGTCTTCAATCGCTGTAATTGGTATCAGAGCAGTTTGACCATCATTGGTGGAATG
TP314933	CTGCAGTAGATGCGGTATCTGATTCACAATCTCTTGAATTATCTCCTGGCTTACCAAGAGGTCC	CTGCAGTAGATGCGGTATCTGTTTCACAATCTCTTGAATTATCTCCTGGCTTACCAAGAGGTCC
TP3710	CAGCAAACCCGTTGTTCCATTCACCAAAATCTCCATTGTGCCCCCAGCTG	CAGCAAACCCGTTGTTCCATTCACCACAATCTCCATTGTGCCCCCAGCTG
TP288060	CTGCAATAACTCTCGATCAATATCGTTGCCAAAAAGCGACAACAAAAGAGAGTCGCCAACAGAA	CTGCAATAACTCTCGATCAATATCGTTGCCAAAAAGCGACAACAAAAGAGAGTCTCCAACAGAA
TP453022	CTGCTTTTGCGCTAGAGTTATGCATTAGTATTCTTTTGCAATATTCTATGGGGCCGTTTGGCTA	CTGCTTTTGCGCTCGAGTTATGCATTAGTATTCTTTTGCAATATTCTATGGGGCCGTTTGGCTA
TP21870	CAGCAAGTTCACAACATGCTCAGTGAAGAAATACAATAGTCAAACACTGCTGAATTGCAAACAT	CAGCAAGTTCACAACATGCTCAGTGAAGAAATACAGTAGTCAAACACTGCTGAATTGCAAACAT
TP413202	CTGCTAGTGAGGGCAAGTTCGAAGGATCACGTTGTCACTCTCGAGATTACAGGAGAAGACTATG	CTGCTAGTGAGGGCAAGTTCGATGGATCACGTTGTCACTCTCGAGATTACAGGAGAAGACTATG
TP318957	CTGCATAATACTAGAATAGACAACACGTCTTTAACAAAAGCAAAATAAAACCCAAAAACTTACC	CTGCATAATATTAGAATAGACAACACGTCTTTAACAAAAGCAAAATAAAACCCAAAAACTTACC
TP92672	CAGCATTGAATGAAAAGTGTCAAAGGAATGATTATTGTATAAAATGTAAGTAATATAAGCTACC	CAGCATTGAATGAAAAGTGTCAAAGGAATGGTTATTGTATAAAATGTAAGTAATATAAGCTACC
TP83107	CAGCATCCTTGGAAACATCACCACCTTCTGATGTACCACAATTCTGCTCGGACACAAAGTAACC	CAGCATCCTTGGAAACATCACCACCTTCTGATGTATCACAATTCTGCTCGGACACAAAGTAACC
TP260254	CAGCTGTTTGAAAGGCTCCTAGAAATTCCAATTACATGGTCTAAAGGGAGGGCAAGCGGTGAGG	CAGCTGTTTGAAAGGCTCCTAGAAATTCCAATTACATGGTCTAAAGGGAGGGCAAGTGGTGAGG
TP84099	CAGCATCTAGTTCCCAAGAGTGCAGATACCTATTGTAAAAAATTGAAAATTGAGAGTGACATCA	CAGCATCTAGTTCCCAAGAGTGCAGATACCTATTGTAAAAAATTGAAAATTGAGAGTGACATTA
TP240667	CAGCTCCCTCCAAACTACTTAACCTGTGAGTTTTTGGTTCTGTTTTCTTTTCATGATCTTTGCC	CAGCTCCCTCCAAACTACTTAATCTGTGAGTTTTTGGTTCTGTTTTCTTTTCATGATCTTTGCC
TP206065	CAGCGGGAGGTGAATATATGCGTGGTTGGAGGAGATGCAGAAGAACCTTTATACCATTATGAGA	CAGCGGGAGGTGAATATATGTGTGGTTGGAGGAGATGCAGAAGAACCTTTATACCATTATGAGA
TP352488	CTGCCGATTGCTATTTCCAGAGGCAATGGGTGATGAATGCATTTCCTCTGGGGATAAAAAAGGT	CTGCCGATTGCTATTTCCAGAGGCAATGGGTGATGAATGCATTTCCTCTGGGGATAATAAAGGT
TP433885	CTGCTGGACTACTGTATGAAGAGTACGATGAACATCTCTGGCCATGCCCTTGGCATCACCACAG	CTGCTGGACTATTGTATGAAGAGTACGATGAACATCTCTGGCCATGCCCTTGGCATCACCACAG
TP8126	CAGCAAATTGGAGGGATCTGAACTTTCATTAGGAGTTCTAGATGAATGGCAAACTGGAATATTT	CAGCAAATTGGAGGGATCTGAACTTTCATTAGGGGTTCTAGATGAATGGCAAACTGGAATATTT
TP451079	CTGCTTTAGTTGTTTTAACTTTCTTGTAACCTTGGTATTAGCTTCAGTTCTTAAATTGGAAAAT	CTGCTTTAGTTGTTTTAACTTTCTTGTAACCTTGGTATTAGCTTGAGTTCTTAAATTGGAAAAT
TP41488	CAGCACCTTTAGATACCATGGTAACAATACAGAGGATAAGCATCTTATTAGCTCAGTGGAAGAC	CAGCACCTTTAGATGCCATGGTAACAATACAGAGGATAAGCATCTTATTAGCTCAGTGGAAGAC
TP251927	CAGCTGAGGATGTTTCAACTGACCAAAGAAGCAAAATGGACAGTCTGTTGATGAGCAATGAATA	CAGCTGGGGATGTTTCAACTGACCAAAGAAGCAAAATGGACAGTCTGTTGATGAGCAATGAATA
TP268625	CAGCTTGGAGTACCGCTTCCGATGCATTCCATGGATCATGTATCCATTCAGTTGGTAATCTAAC	CAGCTTGGAGTACCGCTTCCGGTGCATTCCATGGATCATGTATCCATTCAGTTGGTAATCTAAC
TP229616	CAGCTAGAAGAAGAATGCAATGTCTTAACTTCAGCTTGCACTTCTAGTTGAAAATGCCTCAAAT	CAGCTAGAAGAAGATTGCAATGTCTTAACTTCAGCTTGCACTTCTAGTTGAAAATGCCTCAAAT
TP317650	CTGCAGTTCTCTGAAATGAGCTACAGTAACCTGTACTTTTCACCCGCACAAAAAAATACTACTT	CTGCAGTTCTCTGAAATGAGCTACAGTAACCTGTACTTTTCACCGGCACAAAAAAATACTACTT
TP70169	CAGCAGTCATCACTATGCTTCCTACTCTTCCACTACCTAAAAATTAAAGAATTGCTTATGCTAG	CAGCAGTCATCACTGTGCTTCCTACTCTTCCACTACCTAAAAATTAAAGAATTGCTTATGCTAG
TP7191	CAGCAAATCTAGAAGCATATATTGTGGCACCGAGACTCGGTGAGCTACCACCCGCCTTGGCCAA	CAGCAAATCTAGAAGCATATATTGTGGCACCGAGACTCGGTGAGCTACCACCTGCCTTGGCCAA
TP257458	CAGCTGTAGAACTCGGTTTAAAACTAATGTACAAGGCTATCATACAAACTAACTAACTACTCTC	CAGCTGTAGAACTCGGTTTAAAACTAATGTACAAGGCTATCATACAAACTAACTAACTACTGTC
TP95040	CAGCATTTGCCAAATCACGAGCAGTACAGATTTATCTTATCAATCTTAACCTTGTAAGGAAGGC	CAGCATTTTCCAAATCACGAGCAGTACAGATTTATCTTATCAATCTTAACCTTGTAAGGAAGGC
TP258694	CAGCTGTGCAGTGAGGTTCCAAATGGTTTTATTAGTGATGTTTTAGATTTGACTAATCTATGTT	CAGCTGTGCAGTGAGGTTCCAAATGGTTTTATTATTGATGTTTTAGATTTGACTAATCTATGTT
TP47031	CAGCACTATCGACGACAACAAGGCCAAATGGCTAGGTGGCACTGAACAACAATGCAATGGGTGA	CAGCACTATCGACGACAACAAGGCCAAATGGCTAGGTGGCACTGAACAACGATGCAATGGGTGA
TP408615	CTGCTAATATGCAAGAAAGGTACTTATATGCTAAAAAACCCGAAAAATTTTATGACTCTATATC	CTGCTAATATGCAAGAAAGGTACTTATATGCTAAAAAACCCGACAAATTTTATGACTCTATATC
TP37062	CAGCACCATGATCTGGTTTTGCCGTTGGTGATTGCAAATCCGGAATCCTGAACTGCTG	CAGCACCATGATCTGGTTTTTCCGTTGGTGATTGCAAATCCGGAATCCTGAACTGCTG
TP443309	CTGCTGTTGACATTGGCTTCCGTCGTGTTGGGGTGGTGCTAGCAGATGAAATTCCACTACGAGC	CTGCTGTTGACATTGGCTTCCGTTGTGTTGGGGTGGTGCTAGCAGATGAAATTCCACTACGAGC
TP113650	CAGCCATGTATCTATGCACCTCACATGAAATCCATGGTGACAATTTGGTAACACTCTAACTTTT	CAGCCATGTATCTATGCACCTCACATGAAATCCATGGTGGCAATTTGGTAACACTCTAACTTTT
TP223765	CAGCTAAAAACGGAAAAACACCTCGAAAGCGTAAGAAGGCTAATGAGGATTTAGAAAAAAATAC	CAGCTAAAAACGGAAAAACACCTCGAAAGCGTAAGAAGGCTAATGAGGATTTAGAAAAAACTAC
TP320784	CTGCATATTATATCCACTAGCTATTGTTGTCACTTCTGAGTTACATGCAGAGAAGTAAATACGT	CTGCATATTATATCCACTAGCTATTGTTGTCACTTCTGAGTTACATGCAGAGAAGTAAATAGGT
TP1968	CAGCAAAAGGAGAGGGAGGAAAAGGAGCATCACAGACTTGAGAGAGAATGGGATGAGAAAGAAA	CAGCAAAAGGAGAGGGAGGAAAAGGAGCATCACAGGCTTGAGAGAGAATGGGATGAGAAAGAAA
TP450997	CTGCTTTAGATGCACTTACAGCAGGTCCTGATGACAAACCAATATCAGGAGTGGGCCTGTCGAT	CTGCTTTAGATGCACTTACAGCAGGTCCTGATGACAAATCAATATCAGGAGTGGGCCTGTCGAT
TP74394	CAGCAGTTGGTTGTGTAAAGAGAGGAACCTCTGATACCATTAACCATATATCATTATTTGGTTC	CAGCAGTTGGTTGTGTAAAGAGAGGAACTTCTGATACCATTAACCATATATCATTATTTGGTTC
TP16975	CAGCAAGAGCGGATTTAGGAACCTGAGAAAATCGATTTGAACCTGGGAAAGAAGAATCATTATC	CAGCAGGAGCGGATTTAGGAACCTGAGAAAATCGATTTGAACCTGGGAAAGAAGAATCATTATC
TP356609	CTGCCGCTCATGGTCCAACCTTTCCTGTTTTGCTCTCTCCTCTAGCACACTGATGTCATCCTTT	CTGCCGCTCATGGTCCAACCTTTCCTGTTTTGCTCTCTCCTCTAGCACACTGATGTCATCTTTT
TP56435	CAGCAGAGGCAGGCATCTCTGCGGCCACAATTGCGACATTTGAAACACGATTTTCGTTCTCGAT	CAGCAGAGGCAGGCATCTCTGCGGCCACAATTGCGACATTTGAAACACGATTTTCGTTCTTGAT
TP252596	CAGCTGATCTCTGGTGTTCATTTCTGTCATGCCATGGTATACTCATGCTCAAGTTCATGCAGAA	CAGCTGATCTCTGGTGTTCATTTCTGTCATGCCATGGTATACTCATGCTCAAGTTCATGGAGAA
TP229957	CAGCTAGAGGAAGTTCAATAATAGCCATTCCAAGTGAAGATCCTGGACACATTCTTCTTCCTGC	CAGCTAGAGGAAGTTCGATAATAGCCATTCCAAGTGAAGATCCTGGACACATTCTTCTTCCTGC
TP10969	CAGCAACAGTAGAATGGGCAATGGCAGAACTAATCAAAAATCCAAAAGCAAGAGAGAAAGTACA	CAGCAACAGTAGAATGGGCAATGGCAGAACTAATGAAAAATCCAAAAGCAAGAGAGAAAGTACA
TP261438	CAGCTTACGAGACCTTGAAAGATATGTCCAAGAGACATATTCTTAAGGATAATGGTATGATATT	CAGCTTATGAGACCTTGAAAGATATGTCCAAGAGACATATTCTTAAGGATAATGGTATGATATT
TP378162	CTGCGCATCATCGGTGTGTGTTGCCAGTGCCACTACATTTACATAGTAGTCTGTATATCCACCA	CTGCGCATCATCGGTGTGTGTTGCCAGTGCCACTACATTTGCATAGTAGTCTGTATATCCACCA
TP314649	CTGCAGTAAGCCTCTATCTCAGCCAGGACAAATAAACACAGAGAAGAAGCTTCCATAGCGGCCA	CTGCAGTAAGCCTCTATCTCAGCCAGGACACATAAACACAGAGAAGAAGCTTCCATAGCGGCCA
TP950	CAGCAAAACAAAAATTGGCACCTGATGAGTTCTAAAGTAGAGTAGTTAAAAAAAAGTAAAATTA	CAGCAAAACAAAAATTGGCACCTGATGAGTTCTAAGGTAGAGTAGTTAAAAAAAAGTAAAATTA
TP272409	CAGCTTTGGTCAACTATGCTTCCCTTATTTTATGTAAATATGCTTCTGTTGTAGCAGGTACTTT	CAGCTTTGGTCAACTATGCTTCCCTTCTTTTATGTAAATATGCTTCTGTTGTAGCAGGTACTTT
TP81544	CAGCATCATCAACAACGTCGTTTCCGGAAGTTAAGGCTCCGATTACTTCGAATCCTTTGGGAAT	CAGCATCATCAACGACGTCGTTTCCGGAAGTTAAGGCTCCGATTACTTCGAATCCTTTGGGAAT
TP217446	CAGCGTCGCGTGGTGTATCAGAAAAACAGAGAAACGGGAAAGAGGTATATAACCAGTGTTTGAA	CAGCGTTGCGTGGTGTATCAGAAAAACAGAGAAACGGGAAAGAGGTATATAACCAGTGTTTGAA
TP100047	CAGCCAATCACAATTTTAGTTTTTTTACTTTACAAAGTTATGATCGATAAATGGGGAATGAAAA	CAGCCAATCACAATTTTAGTTTTTTTACTTTACAAAGTTATGATCGGTAAATGGGGAATGAAAA
TP277761	CTGCAAAGGCTTCAATTAGACCAGATAGTGCAAACTGTGGCAAGAGCAAGCCAAAGGTTGTTGG	CTGCAAAGGCTTCAATTAGACCAGATAGTGCAAACTGTGGCAAGAGCAAGGCAAAGGTTGTTGG
TP233228	CAGCTATGAATTATGCTAGCGAACATGATTTATGATACATCGTTATCACAATTAAGACTTGATT	CAGCTATGAATTATGCTAGTGAACATGATTTATGATACATCGTTATCACAATTAAGACTTGATT
TP289121	CTGCAATATTGCGGTTGCTATAACAGCCGCAAACACATCACATCTCAATTGCGTGTGACTCCGA	CTGCAATATTGCGGTTGCTGTAACAGCCGCAAACACATCACATCTCAATTGCGTGTGACTCCGA
TP315155	CTGCAGTATCATGAGAAACAGCCACATTGCCGTTAGGTGCTAAAACATCATACTTAGGTGCCCC	CTGCAGTATCATGAGAAACAGCCACATTGCCGTTAGGTGCTAAAACATCATACTTTGGTGCCCC
TP8286	CAGCAAATTTGGTGGTTTCGGAGCCCTGTGCATTGATTTACTCAGATAGTTCTGCGGCGACTAA	CAGCAAATTTGGTGGTTTCGGAGCCCTGTGCATTGATTTACTCGGATAGTTCTGCGGCGACTAA
TP342202	CTGCCCATGTGTTCAATATATAACTGTTTCCATATTGATAAACATTTAATACTTATGTGATAAA	CTGCTCATGTGTTCAATATATAACTGTTTCCATATTGATAAACATTTAATACTTATGTGATAAA
TP295858	CTGCACATTCTGAGACTATGAAAAATCATTGATGTAAACAAAGTTACTAGGTTGTCTATTACAA	CTGCACATTCTGAGAGTATGAAAAATCATTGATGTAAACAAAGTTACTAGGTTGTCTATTACAA
TP324514	CTGCATGAATAGTATATATTAAAAATTTTATCAAATCGTGGGCCACATCACCTGATCCGGTCGC	CTGCATGAATAGTATATATTAGAAATTTTATCAAATCGTGGGCCACATCACCTGATCCGGTCGC
TP317803	CTGCAGTTGCATTCACAAAACCACTTCCCATGTCAAAAGGAGTTGCCGGAGATTGGTTCAGATC	CTGCAGTTGCATTCACAAAACCACTTCCCATGTCAAAAGGAGTTGCTGGAGATTGGTTCAGATC
TP90622	CAGCATTACCACCATAAGATGGCCATCCACTCTCTGATATAACCACTTCCAAATTAGGAGCACC	CAGCATTACCACCATAAGATGGCCATCCACTCTCTGATATAACCACTTCCAAATTAGGAGCACT
TP281177	CTGCAACAGTTCAAAATGCAAATATATATTATGGAAATTTGGTTAAACATGTACAAATTGGGAG	CTGCAACAGTTCAAAATTCAAATATATATTATGGAAATTTGGTTAAACATGTACAAATTGGGAG
TP52558	CAGCAGAAGCTACTGAATGGATCCAAAACAATATACAAACATATGCTCAAGATGTCAAATTTCG	CAGCAGAAGCTACTGAATGGGTCCAAAACAATATACAAACATATGCTCAAGATGTCAAATTTCG
TP275549	CTGCAAAATAGGCCTCGCTGAAATCTGGACCAGAACCCAAGTTCACTGGGAAATGGTGGATGAT	CTGCAAAATAGGCCTCGCTGAAATCTGGACCACAACCCAAGTTCACTGGGAAATGGTGGATGAT
TP6279	CAGCAAAGTTTCTTTATTACCATTTCAGTGCTTTTGTGATCTGAGAACCTATGAGGAACTAAGA	CAGCAAAGTTTCTTTATTACCATTTCAGTGCTTTTGTGATCTGAGAACCTGTGAGGAACTAAGA
TP100612	CAGCCAATTAAATGCCTTAGATGTTGACCATCTTTAGCTACTTCTTCAACCAGCTTTTCCACAA	CAGCCAATTAAATGCCTTAGATGTTGACCATCCTTAGCTACTTCTTCAACCAGCTTTTCCACAA
TP288509	CTGCAATAGAATCAAGGGTTCTTGTAATAACCTCCTCAGGTGTTACTATCGCTCGCTTGATTAA	CTGCAATAGAATCAAGGGTTCTTGTAATAACCTCCTCAGGTGTTACTATCGCTTGCTTGATTAA
TP111294	CAGCCATACGGACATACTTGCTTGAAAGGACCCGTGTTTGTCAAATTTCAGATCCAGAAAGAAA	CAGCCATACGGATATACTTGCTTGAAAGGACCCGTGTTTGTCAAATTTCAGATCCAGAAAGAAA
TP272873	CAGCTTTTACGTTCACATCTGGGCTAGGACAGAAAATGGGTATACCCACATCGCCGTTTTCATT	CAGCTTTTACGTTCACATCTGGGCTGGGACAGAAAATGGGTATACCCACATCGCCGTTTTCATT
TP444295	CTGCTTAAATGTCGGTCATAGTGGTTTTATTGTTTGGAATTGACTCAGATTCTCAGTTACTAGG	CTGCTTAAATGTCGGTCATGGTGGTTTTATTGTTTGGAATTGACTCAGATTCTCAGTTACTAGG
TP80568	CAGCATCACCTCCAACCACACGTGATACCAGCAACGGAAGTGATGGTACTACAGAAATATTTGG	CAGCATCACCTCCAACCACACGTGATACCAGCAATGGAAGTGATGGTACTACAGAAATATTTGG
TP317445	CTGCAGTTATTGACGAAGCAAGTGACATCCTTCGCGCTCGTGCAAAGACTTCTTCAGCTG	CTGCAGTTATTGACGATGCAAGTGACATCCTTCGCGCTCGTGCAAAGACTTCTTCAGCTG
TP110037	CAGCCAGTAATGGCCATGATGGACTGGCAGGTTATCTTTCAGAGGTAGATCTAAGGAGCCATCT	CAGCCAGTAATGGCCATGATGGACTGGCAGGTTATCTTTCAGAGGTAGATCTGAGGAGCCATCT
TP429501	CTGCTCTTTGTCCAAGAGAGAGCAGGGGATTCTACACATGGTTGCTGGGTTGGGTTATGAGTGG	CTGCTCTTTGTCCAAGAGAGAGCAGGGGGTTCTACACATGGTTGCTGGGTTGGGTTATGAGTGG
TP273764	CAGCTTTTTCACATATTCACGGAGATCACTTTCAATACTCTGGTCCATGGTTTTCAGCGGTTCC	CAGCTTTTTCACATATTCATGGAGATCACTTTCAATACTCTGGTCCATGGTTTTCAGCGGTTCC
TP151552	CAGCCTCTATCTCCGTCTCCTGTATTTGGATGTCAAGAGAAAGGGGGCGCATCAAGCACACAAA	CAGCCTCTATCTCCGTCTCCTGTATTTGGATGTCAAGAGAAAGGGGGCGCATCAAGCACACGAA
TP340053	CTGCCATTGCTATGACAAAAGTGAATAATTGCAAGCTCGCAAGTCGCCAAGTGCAAAAGATCAA	CTGCCATTGCTATGACAAAAGTGAATAATTGCAAGCTCGCAAGTCGCCAAGTGCAAAAGATTAA
TP97897	CAGCCAACAGAGACTGTTTACAAATTTAGTCTCTCGTCTTGTGATTTTATGTTCCTTCCTTTTC	CAGCCAACAGAGACTGTTTACAAATTTAGTCTCTCTTCTTGTGATTTTATGTTCCTTCCTTTTC
TP263322	CAGCTTCACACGGTTTGGTTGATGCCATCGGAGGGCTCTCTCGAGCTATCGCCATTGCAAAGTT	CAGCTTCACACGGTTTGGTTGATGCCATCGGTGGGCTCTCTCGAGCTATCGCCATTGCAAAGTT
TP73925	CAGCAGTTCGCGACGTGTTGCAAACTGAAGTAGGTAGATGTATCTCATCTTGGTTTTGAAAAGC	CAGCAGTTCGTGACGTGTTGCAAACTGAAGTAGGTAGATGTATCTCATCTTGGTTTTGAAAAGC
TP382204	CTGCGCCTCTATTGAGCCGCGATGATAATTCTAATGAGTTCAGCTTAAGCGTTAGAACCGATGG	CTGCGCCTCTATTGAGCCGCGATGATAATTCTACTGAGTTCAGCTTAAGCGTTAGAACCGATGG
TP429946	CTGCTGAACCACTACGCTCCAGTACATACAACAACGATTCAGGGAGAAGTCCACCAAGAACACT	CTGCTGAACCACTACGCTCCAGTACATACAACAATGATTCAGGGAGAAGTCCACCAAGAACACT
TP75987	CAGCATAAGTCATGAATGATTGTTAATTTATATATGCCTTCTATTATATCAAATCATCATCCCA	CAGCATAAGTCATGAATGATTGTTAATTTATATATGCCTTCTATTATATCAAATCATCATCCGA
TP415758	CTGCTATTGGAAAGGTTTGTGTTTTATTTATTGTTTATTCTTTTTCAATCTTATTCTTAGAAGT	CTGCTATTGGAAAGGTTTGTGTTTTATTTTTTGTTTATTCTTTTTCAATCTTATTCTTAGAAGT
TP327537	CTGCATTATTCATTCAGACATTTCTCACTTGGAACAGTCCATCCAAGTGGGCCCCATGATCATC	CTGCATTATTCATTCAGACATTTCTCACTTGGAACAGTCCATCCAAGTGGGCTCCATGATCATC
TP249614	CAGCTCTTTTCTTAAAACAGGTATGCGTTTAATCATAGAAAACATGTCATTGTTTAATTGCTCT	CAGCTCTTTTCTTAAAACAGGTATGTGTTTAATCATAGAAAACATGTCATTGTTTAATTGCTCT
TP37260	CAGCACCCAAAACAGGTAATGCATGCTCCCCTAACATATTGGTGCAATATACTTCTTGACTAAG	CAGCACCCAAAACAGGTAATGCATGTTCCCCTAACATATTGGTGCAATATACTTCTTGACTAAG
TP231189	CAGCTAGGTTGTTTATTGCTCTTAATAAGTACTGTATTTTGGTCATGTTGGATGATCATGCAGG	CAGCTAGGTTGTTTATTGCTCTTAGTAAGTACTGTATTTTGGTCATGTTGGATGATCATGCAGG
TP238743	CAGCTCCAAATAACTCATGTGCAAGAATCTATACCGTTCTCTGTGCAGGCAAAAAAAAAGTGAG	CAGCTCCAAATAACTCATGTGCAAGAATCTATACCGTTCTCTGTGCAGGCTAAAAAAAAGTGAG
TP265497	CAGCTTCGGTGCCGAACCACCCACCGAACCTCAAAAACCAACTCCAAAGAAAACTTCTGACACC	CAGCTTCGGTGCTGAACCACCCACCGAACCTCAAAAACCAACTCCAAAGAAAACTTCTGACACC
TP94368	CAGCATTTATTCGTTTTATAAATTTGTTGTAACATCAAACGTTGTCCCGTCAAAGAAACAAAAA	CAGCATTTATTCGTTTTATAAATTTGTTGTAACATCAAACGTTGTCCGGTCAAAGAAACAAAAA
TP221743	CAGCGTGTTGTCCATTACAATTATGAAAAAACTTAAATAAAATATCATAGGTATTAGTGGTACA	CAGCGTGTTGTCCATTACAATTATGAAAAAACTTAAATAAAATATCATAGGTGTTAGTGGTACA
TP26284	CAGCAATGTAGCATTGTTATTTTTTATTTGATGGCTTGCTTCTATTCTTTTTTACTCCCTTCTC	CAGCAATGTAGCATTGTTATTTTTTATTTGATGGCTTGCTTCTATTCTTTTTTACTCTCTTCTC
TP227791	CAGCTACATTCTGCTTACGTGGCAGGAACGCAAGGTTTAATTTCCCCGACAACCCACCTGATAT	CAGCTACATTCTGCTTACGTGGCAGGAACGCAAGGTTTAATTTCCCCGATAACCCACCTGATAT
TP254709	CAGCTGGCCGGCAAAAGGAGGTCTTTGCCTCTTTTTTTTGTTATGCTCTCAAAAATAGATGCTT	CAGCTGGCCGTCAAAAGGAGGTCTTTGCCTCTTTTTTTTGTTATGCTCTCAAAAATAGATGCTT
TP26449	CAGCAATGTGATTCTCAGTCAGCTGTATGGATTCATCCTACTGATCCTCCAAAACCTTTTGAAT	CAGCAATGTGATTCTCAGTCAGCTGTATGGATTCATCCTACTGATCCTCCAAAACCTTTTGAGT
TP74945	CAGCAGTTTTGTTGGGATATTGGTAAGGTGAGGGGTAGTGTTTAGACCTATTTAATTGAGAGGT	CAGCAGTTTTGTTGGGATGTTGGTAAGGTGAGGGGTAGTGTTTAGACCTATTTAATTGAGAGGT
TP348659	CTGCCCTAAAGATGATGATAATCTGGGATAAAGACCAGTATTTTCATGTAGCATCTGGCCTCCA	CTGCCCTAAAGATGATGATACTCTGGGATAAAGACCAGTATTTTCATGTAGCATCTGGCCTCCA
TP51445	CAGCAGAAAGGGCCATCAAAAATACTTCTGAGAAAAGTCAATGTATCTCTAAAAGACTAAATTA	CAGCAGAAAGGGCCATCAAAAATACTTCTGAGAAAAGTCAATGTGTCTCTAAAAGACTAAATTA
TP77682	CAGCATAGCTTTTCCAAGTGTATTCATTCTTAGCCCTTCTAGAAAGAACACCAATACTCTCGAG	CAGCATAGCTTTTCCAAGTGTATTGATTCTTAGCCCTTCTAGAAAGAACACCAATACTCTCGAG
TP318413	CTGCAGTTTTTTGAACTTGTATAACCGAGAAGAGATCCACTTCATTGGTCTCGACGCCGCCGCA	CTGCAGTTTTTTGAACTTGTATAACCGAGATGAGATCCACTTCATTGGTCTCGACGCCGCCGCA
TP169234	CAGCGATACATTTTTTTGGAACAGAAGATATGTGCGTAGTGTTAAGTGTCTTTTGGTTTGTGCT	CAGCGGTACATTTTTTTGGAACAGAAGATATGTGCGTAGTGTTAAGTGTCTTTTGGTTTGTGCT
TP148114	CAGCCTATATTTGTAAATAATACTTCTCTTGAATCATTGGTGCAATAGCAAAATAGTAAACTTA	CAGCCTATATTTGTAAATAATACTTCTCTTGAATCATTGGTGCAATAGCAAAATAGTAGACTTA
TP112928	CAGCCATGATACAATTTGGAGGAGAAATTGTAAATTCAGGTTCAAGGAGTTACCACACTAGCAC	CAGCCATGATACAATTTGGAGGAGAAATTGTGAATTCAGGTTCAAGGAGTTACCACACTAGCAC
TP26613	CAGCAATGTTGCATTCTGTGAGCACTTGTCAATTTTGCATCCACTAATGTAAGTACATTATGTG	CAGCAATGTTGCATTCTGTGAGCACTTGTCAATTTTGCATCCACTAATGTCAGTACATTATGTG
TP131615	CAGCCCTTGTCATCGGTTTGGCCGTGGCTGGGTTTTTGACACCTGGTGCATTCGGTGTTACCTC	CAGCCCTTGTCATCGGTTTGGCCGTGGCTGGGTTTTTGACATCTGGTGCATTCGGTGTTACCTC
TP412224	CTGCTAGCATGAAAAGTGTTCAACTCTTTTTTCGAGTGTTACGGAACCTCAGCATGCTG	CTGCTAGCATGAAAAGTGTTCAACTCTTTTTTCGAGTGTTACGGAACCTCCGCATGCTG
TP149251	CAGCCTCATCACCCTTCAGCATGACCCCTATATCTATTAAGGGTTCATTCAGTTTTTCTTGAGA	CAGCCTTATCACCCTTCAGCATGACCCCTATATCTATTAAGGGTTCATTCAGTTTTTCTTGAGA
TP31767	CAGCACACTTGCCTCACATTTATAAGGGATGACGCACGAGTTATGATCCTCTCCATTAATGGAG	CAGCGCACTTGCCTCACATTTATAAGGGATGACGCACGAGTTATGATCCTCTCCATTAATGGAG
TP433356	CTGCTGGAAGAGATTCAGAGCGTTTTTCTCTGGGTAGTTGGTTTTCGATCGATGGTACATGCCG	CTGCTGGAAGAGATTCAGAGCGTTTTTCTCTGAGTAGTTGGTTTTCGATCGATGGTACATGCCG
TP268721	CAGCTTGGCATCTTGCCAATTTAGGTACTAGTTTATTTTTGGGGGTATTTAATTAGAACTTTCC	CAGCTTGGCATCTTGCCAATTTAGGTACTAGTTTATTTTTTGGGGTATTTAATTAGAACTTTCC
TP446082	CTGCTTCAGCTCTAACAGGGTCATTATTACCAGGGCCTAACAGTTTCAGGAGTTGTTTTGTCAC	CTGCTTCAGCTCTAACTGGGTCATTATTACCAGGGCCTAACAGTTTCAGGAGTTGTTTTGTCAC
TP278115	CTGCAAAGTGGTTGGCATTGATAAGTGAAGCACTAAATAGACCAAAAAATGAACACAGTGATTC	CTGCAAAGTGGTTGGCATTGATAAGTGAAGCACTAAATAGACCAAAAAATGAACATAGTGATTC
TP292285	CTGCAATTGGCTAGACCATAATTTGGTTCAAGATGCCCCCTTAACCTTGATCTATCAGTCTTCT	CTGCAATTGGCTAGCCCATAATTTGGTTCAAGATGCCCCCTTAACCTTGATCTATCAGTCTTCT
TP3749	CAGCAAACCGCTTATTTTCAGAAGGAAGGCTACTTGTGTACTTCCCATCACGAGAGACATCTCC	CAGCAAACCGCTTATTTTCAGAAGGAAGGCTACTTGTGTACTTCCCATCACGGGAGACATCTCC
TP270792	CAGCTTTATCATCCGATGAAGACAACAAAGAGAACAGGAATGCGGTGAAGGATGATGTATCAGG	CAGCTTTATCATCCGATGAAGACAATAAAGAGAACAGGAATGCGGTGAAGGATGATGTATCAGG
TP32979	CAGCACAGGGTGCATTATCAAACACTTTGGCTAGGAAAAAGGAGGGAAGGTACTAGGGGTTCCA	CAGCACAGGGTGCATTATCAAACACTTTGGCTAGGAAAAAGGAGGGAAGGTACTAGGGGTTCGA
TP79221	CAGCATATTCATCGAAATGTATTTCGTATTCACTTCCTTCTGGAATTACAAGGTGAATTACAAC	CAGCATATTCATCGAAATGTATTTCGTATTCACTTCCTTCTGGAATTACAAGGTGAATTATAAC
TP370738	CTGCGAATCTTCACTCCCGGATCAAAGTTTCTACCCCGCAGTCTATAGATCTCATCCCGAAGCC	CTGCGAATCTTCACTCCCGGATCAAAGTTTCTACCCCGCAGTCTATGGATCTCATCCCGAAGCC
TP46131	CAGCACTAAAACTGGACTGTTCAGTGTTAACCATTGTGGCATGCATCATAATAGGGAGCAGTTG	CAGCACTAAAACTGGATTGTTCAGTGTTAACCATTGTGGCATGCATCATAATAGGGAGCAGTTG
TP97651	CAGCCAAATTTGGACTATGCATGTAGTCATGGAGCTGATTGTGGTCCTCTTCAACCTGGTGGAG	CAGCCACATTTGGACTATGCATGTAGTCATGGAGCTGATTGTGGTCCTCTTCAACCTGGTGGAG
TP262218	CAGCTTATAGATCATATTTTTACTTTAATATTTATTAAAAGGACAAAAGTAACTTCTAGTTAAT	CAGCTTATAGATCATTTTTTTACTTTAATATTTATTAAAAGGACAAAAGTAACTTCTAGTTAAT
TP447897	CTGCTTCTGCAGTCCAGAAAGGACCCAACCCACAACAGTTAGATACCACTTCACAGGCTGGTTG	CTGCTTCTGCAGTTCAGAAAGGACCCAACCCACAACAGTTAGATACCACTTCACAGGCTGGTTG
TP336823	CTGCCAGCCTGATCTTACAGGGTTCTCCAACTCATCTTCCAGGCCAAACATGCGAGCAAGCTCA	CTGCCAGTCTGATCTTACAGGGTTCTCCAACTCATCTTCCAGGCCAAACATGCGAGCAAGCTCA
TP97992	CAGCCAACATCACCGTCGGACCAACGCGAGCAGAGGCACGTGACTCGACCGGTTCCGTTGCACG	CAGCCAATATCACCGTCGGACCAACGCGAGCAGAGGCACGTGACTCGACCGGTTCCGTTGCACG
TP266122	CAGCTTCTCTTTTTCTCATCAAACTCTGACAGATCATGAAACCTTCAACATTTTAAGCAAAGCG	CAGCTTCTCTTTTTCTCATCAAACTCTGACAGATCATGAAACCTTCAACATTTTAAGCAAAGTG
TP289593	CTGCAATCCGAAGCGATAACCCTGTGATACTTTTTGAGCATGTTTTGCTTTATAACCTCAAGGA	CTGCAATCCGAAGCGATAACCCTGTGATATTTTTTGAGCATGTTTTGCTTTATAACCTCAAGGA
TP45752	CAGCACGTGATGTCAAGCTTCCTTAAGTCTTTATGTTTTGACACGAGAAAGGAGATAGCTTCAT	CAGCATGTGATGTCAAGCTTCCTTAAGTCTTTATGTTTTGACACGAGAAAGGAGATAGCTTCAT
TP234425	CAGCTATTGCAATGAATTGCAAACTACTAAGCCGTCTAGACATAAAGAAGTGTTATAACATTGA	CAGCTATTGCAATGAATTGCAAACTACTAAGTCGTCTAGACATAAAGAAGTGTTATAACATTGA
TP310981	CTGCAGGATTTGAATCTTGGAAGAGAATTCCATCATTACATTGAAGAACATGGGATTGAGTTAA	CTGCAGGATTTGAATCTTGGAAGAGAATTCCATCATTACATTGAAGAACATGGGGTTGAGTTAA
TP11850	CAGCAACCAAACAGAAAATCACAAACAATGTTGTTGCTTTTAGGTCCCTCCAACGGAATAGGAA	CAGCAACCAAACAGAAAATCACAAACAATGTTGTTGCTTTTAGGTCCCTCCAATGGAATAGGAA
TP171365	CAGCGCAACGAAGACAACACAACCATGATGCATCTTAGAACACAAATTACCAATAGACTGGAAA	CAGCGCAAGGAAGACAACACAACCATGATGCATCTTAGAACACAAATTACCAATAGACTGGAAA
TP58975	CAGCAGGAAACAGAGAAGAATGTGTCACATTAAGTGCCTGAACATGACACTGCCTTGGGAAAGC	CAGCAGGAAACAGAGAAGAATGTGTCACATTAAGTGCCTGAACATGACACTGCCTTGGGGAAGC
TP319335	CTGCATACATCTATTTACCTTTCTCAGGCCCCACTAAGTGCGAGCCTTCTATTATTATAGATGG	CTGCGTACATCTATTTACCTTTCTCAGGCCCCACTAAGTGCGAGCCTTCTATTATTATAGATGG
TP364621	CTGCCTCCTCAGTGTTTTATATTGTAAGAGAATGATATCATGTGTATGAATAAAATTTACATGA	CTGCCTCCTCAGTGTTTTATATTGTAAGAGAATGATATTATGTGTATGAATAAAATTTACATGA
TP429214	CTGCTCTTGCCCACCTTTCCTTTGCCCCAGAGTTAACCTACCTGTTATATTGCAGGTTGGCTAT	CTGCTCTTGCCCACCTTTCCTTTGCCCCAGAGTTAACCTGCCTGTTATATTGCAGGTTGGCTAT
TP232965	CAGCTATCGGACCAACTACTTCACTTTGATTGTTTCTGTTCTCAGTAAGTGAACATAGTTAATA	CAGCTATCGGACCAACTACTTCATTTTGATTGTTTCTGTTCTCAGTAAGTGAACATAGTTAATA
TP152884	CAGCCTGAGTATGGCACATGTGCAGTGCTTGCTTCCAAATGGCAAGAATTACAAGCCGAATAGA	CAGCCTGAGTATGGCACATGTGCAGTGCTTGCTTCCAAATGGCAAGAATTACAAGCTGAATAGA
TP113905	CAGCCATTAAAGGGTTCAAACTACTAATCGTGATCCCAGTTTACCTGAAATCCAAAATGGGTAC	CAGCCATTAAAGGGTTCAAACTACTAATTGTGATCCCAGTTTACCTGAAATCCAAAATGGGTAC
TP43994	CAGCACGGAGATGGGAAAGTAAACAATAATAGATGCTCAATAACAGTTCAAAACTCAGTCACCA	CAGCACGGAGATGGGAAAGTAAACAATAATAGATGCTCAATAACAGTTTAAAACTCAGTCACCA
TP443408	CTGCTGTTGCATCTGCGGCACGCCTATGGGACTCAACCTAATAAAACAAATCAAAGGAGTCTAT	CTGCTGTTGCATCTGCGGCACGCCTATGGGACTCAACCTAATAACACAAATCAAAGGAGTCTAT
TP93126	CAGCATTGCCTTGTTTTTATCATGGGATATTGTATACTGGTGTCGAGGCGATTACGTGTGGATA	CAGCATTGCCTTTTTTTTATCATGGGATATTGTATACTGGTGTCGAGGCGATTACGTGTGGATA
TP401737	CTGCGTACATCGCCCAACCCCAGATCTCACTAGGTGAGACCCTCATGCACTACGCCACCTTTTT	CTGCGTACATCGCCCAACCCCAGATCTCACTAGGTGAGACCCTCATGCACTACGCCGCCTTTTT
TP435121	CTGCTGGCCAACTACATTGAAAAGCGTAGCACGATTTCCTGACCCTTTGAATGGTGTTTTACCA	CTGCTGGCCAACTACATTGAAAAGCGTAGCGCGATTTCCTGACCCTTTGAATGGTGTTTTACCA
TP224564	CAGCTAAAGTTTACCGAATCACCGACAACCAGTTATGCAAGCCGAGATCTGATAAGGGGATTGC	CAGCTAAAGTTTCCCGAATCACCGACAACCAGTTATGCAAGCCGAGATCTGATAAGGGGATTGC
TP5303	CAGCAAAGCGGAAGAAGACGGAGGAGGTCGTGGTCTTGAAACTTCGACAAGCACACGGCGCAGT	CAGCAGAGCGGAAGAAGACGGAGGAGGTCGTGGTCTTGAAACTTCGACAAGCACACGGCGCAGT
TP401289	CTGCGGTTGCTGTTGACCCACAATTCCTGGTGAACCTAACCCGCTG	CTGCGGTTGCTGTTGACCCACAATTCTTGGTGAACCTAACCCGCTG
TP134850	CAGCCGCAAACTGCAGTTATAGCATCCCATCATATGGCACCAAATCACAATGATGGGTCACATC	CAGCCGCAAACTGCAGTTATAGCATCCCATCATGTGGCACCAAATCACAATGATGGGTCACATC
TP84835	CAGCATCTGGCTATCAGTGCCCAACAAGAACATAAGTTCTTCATAATGCTGTTGTGTAACACCA	CAGCATCTGGCTTTCAGTGCCCAACAAGAACATAAGTTCTTCATAATGCTGTTGTGTAACACCA
TP371872	CTGCGACCTCATACCTCCGGTATCCACCACAGTCATACTCCAGCCCCTCAATGAAGGCGGCTGT	CTGCGACCTCATACCTCCGGTATCCACCACAGTCATACTCCAGCCCCTCGATGAAGGCGGCTGT
TP330911	CTGCCAAAAGCGTTTAATGTTCCATCTGGTGGAGTTGAAACCGTTGAAACAAGGGAAACTGAGG	CTGCCAAAAGCGTTTAATGTTCCATCTGGTGGAGTTGAAACCGTTGAAATAAGGGAAACTGAGG
TP330539	CTGCATTTTGCATTCCATTTTGGAATGACTTTGATGGCAGGCACATAAATTAAAAAAATAGGAA	CTGCATTTTGCATTCCATTTTGGAATGACTTTGATGGCAGGCACATAAATTAACAAAATAGGAA
TP242658	CAGCTCCTTGGACACCTTCTGTTTCTGACTCAGCTAGACCATTAAGATGAGTGCTTAAATCCCA	CAGCTCCTTGGACACCTTCTGTTTCTGACTCAGCTAGACCATTAAGATGAGTGCTTAAGTCCCA
TP80592	CAGCATCACGAAACCAATCACCACTCAAATCAAAAAGAGCATTAAAATAGCCAGAAGGGATTTT	CAGCATCACGAAACCAATTACCACTCAAATCAAAAAGAGCATTAAAATAGCCAGAAGGGATTTT
TP257031	CAGCTGGTTGAGTAGTGCCACCCTACTTCAAAATGTTTGCCCTAAATATATCGCGTACTGCTAG	CAGCTGGTTGAGTAGTGCGACCCTACTTCAAAATGTTTGCCCTAAATATATCGCGTACTGCTAG
TP146343	CAGCCGTTGAGATATGGTTTCTAGGCCAAAGTCTGCCTGATCATCTCACAAAGAAGGCAGATGA	CAGCCGTTGAGATATGGTTTCTAGGCCAAGGTCTGCCTGATCATCTCACAAAGAAGGCAGATGA
TP368918	CTGCCTTTCGGCATTGGTCTATGGTATAAGTGTTCGATTCCTGGGAGCAACACTTTTTTGAGAG	CTGCCTTTCGGCATTGGTCTATGGTATAAGTGTTCGATTCCTGGGAGCAACACTTTTTTGGGAG
TP15079	CAGCAACTGGGTGACAAAATAGCTCTTAGATGGAGGAGCCTGGAGAGGAAAGTAACCATCAATT	CAGCAACTGGGTGACAAAATAGCTCTTAGATGGAGGAGCCTGGAGAGGAAAGTAACCGTCAATT
TP412250	CTGCTAGCCAGCACTGGACATTGGTAACAAATTTCTGTAGGAAGCACCAGCTTCCCTTAAGTAC	CTGCTAGCCAGCACTGGACATTGGTAACAAATTTCTGTAGGACGCACCAGCTTCCCTTAAGTAC
TP432854	CTGCTGATGCTGTGCTTTCGACTTGCCCCTCTCCTTATGAAAAAAGATGCTTACTGCAACTTCT	CTGCTGATGCTGTGGTTTCGACTTGCCCCTCTCCTTATGAAAAAAGATGCTTACTGCAACTTCT
TP163197	CAGCGACGATGAGTTTTTATGAGAGCTTGAGAGTTGAACTGGGAAAGGAAATAGGAATAACAAT	CAGCGACGATGAGTTTTTATGAGAGCTTGAGAGTTGAACTGGGAAAGGACATAGGAATAACAAT
TP195141	CAGCGGACTAAGCAATTGCAGGAGCAAGAGGAGGAGCACATAAGAAAGCAAAAGGCTAAAGCTC	CAGCGGACTAAGCAATTGCAGGAGCAAGAGGAGGAGCGCATAAGAAAGCAAAAGGCTAAAGCTC
TP289436	CTGCAATCATAGTGGACTTACCTGTCCCAGGAGGGCCATAAAGAAGATAACCCCGCTTCCACGC	CTGCAATCATAGTGGACTTACCTGTCCCAGGAGGGCCATAAAGAAGATAACCCCTCTTCCACGC
TP372529	CTGCGACGGCGGAGGCGACGGCGATGGGGAGTCCTCCCGCCGGTAATCCTTCTTCGCGGCTTTC	CTGCGACGGCGGAGGCGACGGCGATGGGGAGTCCTCCCGCCGGTACTCCTTCTTCGCGGCTTTC
TP52991	CAGCAGAATACAAAGAAACTTGTCACAAAAGCCTTGAAAAAGCATTAGATAAGGACACTGATTT	CAGCAGAATACAAAGAAACTTGTCACAAAAGCCTTGAAAGAGCATTAGATAAGGACACTGATTT
TP156590	CAGCCTTCATGAGTAAGAGCATGATAGTTTAAGAGCTTTCTCTAAGACTAATTCCATGTATACT	CAGCCTTCATGAGTAAGAGCATGATAGTTTAAGAGCTTTCTCTAAGACTAATTCCATGTATATT
TP273716	CAGCTTTTTAATGGCAGTAGAACTGAATATATAATTTGATATGCTCAAAGGTAGGGGCATTACC	CAGCTTTTTAATGGCCGTAGAACTGAATATATAATTTGATATGCTCAAAGGTAGGGGCATTACC
TP321242	CTGCATCAAGGCAACAATTGGTGACAGAGTACCAGGAAAAGGATGCCATAAAGGCAG	CTGCATCAAGGCAACAATTGGTGACAGAGTTCCAGGAAAAGGATGCCATAAAGGCAG
TP49688	CAGCACTTATAAAAGGTGGCTTAGGTAGACAAGTGAAGGTGACTACGCCTCTAAATGCAGATGT	CAGCACTTATAAAAGGTGGCTTAGGTAGACAAGTGAAGGTGACTACTCCTCTAAATGCAGATGT
TP116881	CAGCCCACTGCACGAGGCTCTCACCTAATGAGATCCGGGGAGGGTAAATGTATGCAAGAGAAAA	CAGCCCACTGCACGAGGCTCTCGCCTAATGAGATCCGGGGAGGGTAAATGTATGCAAGAGAAAA
TP96923	CAGCCAAACTTGCCAATTTGGATCAAGTTTAAGAATGACAATTTTCAGCCTAGTTAAAGTGTTA	CAGCCAAACTTGCCAATTTGGATCAAGTTTAAGCATGACAATTTTCAGCCTAGTTAAAGTGTTA
TP181282	CAGCGCCTAGCCTTTGTGTTTTAAATTCTTCCCAACTCCAATCAGAAAAACCTATCGCTCAAAT	CAGCGCCTAGCCTTTGTGTTTTAAATTCTTCCCAACTCCAATCAGAAAATCCTATCGCTCAAAT
TP291672	CTGCAATTCATATCCAGGTTCTCTTGTCGAATTGTTTCATAGTTTATATACTGTTAGTTGAGAA	CTGCAATTCATATCCAGGTTCTCTTGTCGAGTTGTTTCATAGTTTATATACTGTTAGTTGAGAA
TP427021	CTGCTCTCAAACGGAGTTCTATCTCATTCTTCGATGTCCAGAAACAAGAAACCGCCGTGTCGCG	CTGCTCTCAAACGGAGTTCTGTCTCATTCTTCGATGTCCAGAAACAAGAAACCGCCGTGTCGCG
TP326227	CTGCATGTATCACTGCCCACTGGGGTGTTCTGTCACCAGAAAATCACTGGTTGCTTGACAAAGC	CTGCATGTATCACTGCCCACTGGGGTGTTCTGTCACCCGAAAATCACTGGTTGCTTGACAAAGC
TP332907	CTGCCAATGATTTTCGTTTGAAAAAGTTGACTATACTTTTTAAATGATAGTTTTGTCCATTAGG	CTGCCAATGATTTTCGTTTGAAAAAGTTGACTATACTTTTTAAATGATAGTTTTGTCTATTAGG
TP45214	CAGCACGGTGGACCAATAAGGATGGATGTTTCGCCCAGAAGGTTAACAATGAAAATCAACCAAC	CAGCACGGTGGACCGATAAGGATGGATGTTTCGCCCAGAAGGTTAACAATGAAAATCAACCAAC
TP147013	CAGCCTAAGTGCTTCTCCATTTCCAGTTATACTTGCCAATTAAGAGAGACATGGCCTTTCCTTC	CAGCCTAAGTGCTTCTCCATTTCCAGTTATACTTGCCAATTAAGGGAGACATGGCCTTTCCTTC
TP148848	CAGCCTCACCTTTAGCATGCCAAAGTTTTTAACTAACTTTTTATTCTATCTCATGACAGCCTCA	CAGCTTCACCTTTAGCATGCCAAAGTTTTTAACTAACTTTTTATTCTATCTCATGACAGCCTCA
TP10648	CAGCAACAGCCTCTCCTTGCCGTGAAAGTCGAGCTCGAACAGTTAATTATATCGATTCTTGATG	CAGCAACAGCCTCTCCTTGCCGTGAAAGTCGAGCTCGAACATTTAATTATATCGATTCTTGATG
TP27735	CAGCAATTGGTGTCAATATTAATATTGACAATTCTATCAAATCAATGCCTAAAAGGACTAATTC	CAGCAATTGGTGTCAATGTTAATATTGACAATTCTATCAAATCAATGCCTAAAAGGACTAATTC
TP3177	CAGCAAACAATATCGTCACCACAGCCATCCCAAGAATCTGAACTCCATTGCCAACCATTATGCA	CAGCAAACAATATTGTCACCACAGCCATCCCAAGAATCTGAACTCCATTGCCAACCATTATGCA
TP54681	CAGCAGACTCCGTTAATCCTCCACAAACATTGCTACGACAAAGAGGACATACGCTGTTATAGAA	CAGCAGACTCCGTTAATCCTCCACAAACATTGCTACGACAAAGAGGACATACGCTGTTATAGAG
TP409333	CTGCTACAATGTTATGGAAAAGCTTTTAACATGCATTTATTTCTCAACGTCATCTATTTTTTTA	CTGCTACAATGTTATGGAAAAGCTTTTAACATGCATTTATTTCTCAATGTCATCTATTTTTTTA
TP49469	CAGCACTGTTGAATCGTAGCAGGAATATATGTTATCAATATCCAACCTTTTTTTTGACTATTCA	CAGCACTGTTGAATCGTAGCAGGAATATATGTTATCAATATCCAACCTTTTTTTTTACTATTCA
TP316461	CTGCAGTGCCATCCTGCATCCGAGAGGATCATATCTGTCTGGCGTGAATGGCGGTAAGTTGTCC	CTGCAGTGCCATCCTGCATCCGAGAGGATCATATCTGTCTGGCGTGAATGTCGGTAAGTTGTCC
TP105399	CAGCCACTGAATATTGCTCACAGGTAGCAGAGTGAAAACCTGCTCATTTCCTTGTAAAGTACTG	CAGCCACTGAATATTGCTCACAGGTAGCAGAGTGAAAACCTGCTCATTTCCTTGTAAGGTACTG
TP11750	CAGCAACATTGTGATTTGGTGTGACAGCCGTTGTCATCATTCCATAGAAGGTGAAATATAGCAT	CAGCAACATTGTGATTTGGTGTGACCGCCGTTGTCATCATTCCATAGAAGGTGAAATATAGCAT
TP113613	CAGCCATGTAACTCGCTCTTCTTCTCTTTGATCTTCTTCTTCTTGTCATACTTGGAGCAGTTGC	CAGCCATGTAACTTGCTCTTCTTCTCTTTGATCTTCTTCTTCTTGTCATACTTGGAGCAGTTGC
TP21924	CAGCAAGTTCGCCAAGTCCTCAACCCCCAACATCACCAGCAATAACAACACCAGTGAATAAGTT	CAGCAAGTTCGCCAAGTCCTCAACCCCCAACATCACCAGCAGTAACAACACCAGTGAATAAGTT
TP3013	CAGCAAACAAAAAAATCAGTTCCGAGATGCGTTCATCCCCATCATTTTTCCAGGCTATTCGGTG	CAGCAAACAAAAAAATCAGTTCCGAGATGCGTTCATCCCCATCGTTTTTCCAGGCTATTCGGTG
TP224321	CAGCTAAACTTATTAATCAAAAAACAGGTAAAAGATAATGCCAAAATCACAGAAATCTACATAG	CAGCTAAACTTATTAATCAAAAAACAGGTAAAAGATAATGCCAATATCACAGAAATCTACATAG
TP288595	CTGCAATAGCATGGACACCAAATTCTGTTACTACAACAACTACAATGTTAACCAGCCACGTTAT	CTGCAATAGCATGGACACCAAATTCTGTTATTACAACAACTACAATGTTAACCAGCCACGTTAT
TP339753	CTGCCATTAGCTCTTAAAATATTCATAGGATGCTTAAATTCTTAAAATATTTTAAATGCTCTGG	CTGCCATTAGCTCTTAAAATATTCATAGGATGCTTCAATTCTTAAAATATTTTAAATGCTCTGG
TP113639	CAGCCATGTACTGTTGTTGCTGTTGCTGTTGCTGTGGATTTCCAGCCATCATCTCTGGCCCACA	CAGCCATGTACTGTTGTTGCTGTTGCTGTTGGTGTGGATTTCCAGCCATCATCTCTGGCCCACA
TP281787	CTGCAACCAGTGCCACTTCTTTTGACAATACAACATCACCAATCCCGTATGCTAATTCACCTAG	CTGCAACCAGTGCTACTTCTTTTGACAATACAACATCACCAATCCCGTATGCTAATTCACCTAG
TP260383	CAGCTGTTTTTTAGTAAGAAAAAAAGCACTGAATTTTTTAAGATGGATTTTTGAGCAGTAAGGT	CAGCTGTTTTTTAGTAAGAAAAAAAGCACTGAATTTTTTAAGATGGATTTTTGGGCAGTAAGGT
TP249226	CAGCTCTTGACAGAAAACAGTGTGCCACTTACAATGTTGTCATCGTCTGCACTTGGTGATCAAG	CAGCTCTTGACAGAAAACAGTGTGCCACTTACAATGTTGTCGTCGTCTGCACTTGGTGATCAAG
TP233139	CAGCTATCTTTGAAAAACAACCCATCCACACATCCAGTCCCATCTTCTCAAACACCTCACTACA	CAGCTATCTTTGAAAAGCAACCCATCCACACATCCAGTCCCATCTTCTCAAACACCTCACTACA
TP85063	CAGCATCTTCATCCTCGATTATCACGTTATTTCTCCTTGTACTCATACCTCTGCTTGATGCCCC	CAGCATCTTCATCCTCGATTATCACGTTGTTTCTCCTTGTACTCATACCTCTGCTTGATGCCCC
TP95425	CAGCATTTTAGGGATGCAATGAAGGTTACGGATCTCTCAATGATTGGATTTTGTGCAAAATCCA	CAGCATTTTAGGGATGCAATGGAGGTTACGGATCTCTCAATGATTGGATTTTGTGCAAAATCCA
TP29203	CAGCACAACATGTGATGTCAGTTACCTGTGTGAGTGTCTTTTCGCGAGCTTTCAAGATAGTATC	CAGCACAACATGTGATGTCAGTTACCTGTGTGAGTGTCTTTTCTCGAGCTTTCAAGATAGTATC
TP323040	CTGCATCGATCCCATTTTCCTGCAATTATGCAAATTACTAATTTGGCCGCATCGGTCGCATTTT	CTGCATCGATCCCATTTTCCTGCAATTATGCAAATTATTAATTTGGCCGCATCGGTCGCATTTT
TP304884	CTGCACTTAAATGAGCCATGTAAAGCACATTCATGAGCATGGCCGAAGTTACCATATTGGGAAG	CTGCACTTAAATGAGCCATGTAAAGCATATTCATGAGCATGGCCGAAGTTACCATATTGGGAAG
TP226829	CAGCTACAAAACCAACTCCATTAAGAGAAGGTCTACCGATCTTAACATACAACATTAAGCACGA	CAGCTACAGAACCAACTCCATTAAGAGAAGGTCTACCGATCTTAACATACAACATTAAGCACGA
TP49847	CAGCACTTCATGTTTCTACTTGCTTGTAAATGTTAGCACTCCTAATACGATTATTATGTCCTTT	CAGCACTTCATGTTTCTACTTGTTTGTAAATGTTAGCACTCCTAATACGATTATTATGTCCTTT
TP226134	CAGCTAATACTTTTGTTAATTAGTATGTACTGTCATTTTTATGTAGAACTTTAGTTAGTACTTA	CAGCTAATACTTTTGTTAATTAGTATGTACTGTCATTTTTATGTTGAACTTTAGTTAGTACTTA
TP60078	CAGCAGGAGAACCTACCACAGGTGAAATTCCACCCTCCCTAGTTGAAGGTGTATGAATAGGAGA	CAGCAGGAGAACCTACCACAGGTGAAATTCCACCCTCCCTAGTTGAAGGTGTATGTATAGGAGA
TP229753	CAGCTAGACAGATAATGACACGTATGGTGGTCATTTTAACCACTGGACTGAAAGTGTCCAGGTA	CAGCTAGACAGATAATGACACGTATGGTGGTCATTTTAACCATTGGACTGAAAGTGTCCAGGTA
TP257302	CAGCTGTAATTCCTCCATCGGTTTTTGTCGTTTCGCTGAATGTTCAACATCACTTGATTGCCTA	CAGCTGTAATTCCTCCATCGTTTTTTGTCGTTTCGCTGAATGTTCAACATCACTTGATTGCCTA
TP266885	CAGCTTGAAAATGCAGAGAAGAAATTGGAGGTAATGAAGCATAAATTTAGAAGAAAATAAAGTA	CAGCTTGAAAATGCAGAGAAGAAATTGGAGGTAATGAAGCATAAATTTAGAAGAAAATGAAGTA
TP160396	CAGCGAAGGTAATCGGTTTTCCTATTTCATAACTATGTTTGATAAGAGTCTTCTTTTGTCACCT	CAGCGAAGGTAATTGGTTTTCCTATTTCATAACTATGTTTGATAAGAGTCTTCTTTTGTCACCT
TP364028	CTGCCTCATTCATGGCCGCGGGCCCAATTTTAAAACCTCGGTTGAATTCAAGTGATTTGCATAA	CTGCCTCATTCATGGCCGCGGGTCCAATTTTAAAACCTCGGTTGAATTCAAGTGATTTGCATAA
TP22931	CAGCAATACCCTTCATTGTCAAAATAAGTGTATCTTCCAAACCAGGGGCATACTCACTTTTTGG	CAGCAATACCCTTCATTGTCAAAATAAGTGTGTCTTCCAAACCAGGGGCATACTCACTTTTTGG
TP266487	CAGCTTCTTACAGGTTTGTGTTCAATTTCAAATGATTAATCTTGACCTATTGTGCTTATGATCT	CAGCTTCTTACAGGTTTGTGTTCAATTTCAAATGATTAATCTTGACCTGTTGTGCTTATGATCT
TP78155	CAGCATATAAGTAAAATTATTTGAGCATCCTGAAGTACAAAAGGTATTGTAACAACTACAAGTT	CAGCATATAAGTAAAATTATTTGAGCATCCTGAAGTACGAAAGGTATTGTAACAACTACAAGTT
TP318907	CTGCATAAGTCAAGACACGAGGCTGGCCAGGTCAGACATGACTTAGGCCAGCTCGGTCAGAATG	CTGCATAAGTCAAGACACGAGGCTGGCCAGGTCAGACATGATTTAGGCCAGCTCGGTCAGAATG
TP441724	CTGCTGTGCAGATACTATGAGTGCTAACAGTTTCCAACCTCTTCTTGAGCTTCCAATCATCACG	CTGCTGTGCAGATACTATGAGTGCTAACAGTTTCCAACCTCTTCTTGAGCTTCCAATCATCATG
TP375909	CTGCGATCGGATATTGGTCTCTTTCCAGAACCTCGCAGGCACCACACTTGCATGTGATCTACCT	CTGCGATCGGGTATTGGTCTCTTTCCAGAACCTCGCAGGCACCACACTTGCATGTGATCTACCT
TP452751	CTGCTTTTCATATATGTAATTAGAATCCTAATTGTGTACTATATAGTGCAAAGGTGTTTTACCC	CTGCTTTTCATATATTTAATTAGAATCCTAATTGTGTACTATATAGTGCAAAGGTGTTTTACCC
TP232699	CAGCTATCAATTATGGCACAATGACAAATGCCGAGTGGAAGTGTCAGATTTTTGCATACTTCAA	CAGCTATCAATTATGGCACAATGACAAATGCTGAGTGGAAGTGTCAGATTTTTGCATACTTCAA
TP453401	CTGCTTTTTTTTAAGGATCCGGAATGAAGTTTGGAACTCCAAAAGCAATGCTGGCCTACCCACA	CTGCTTTTTTTTAAGGATCCGGAATGAAGTTTGGAACTCCAAAAGTAATGCTGGCCTACCCACA
TP6065	CAGCAAAGTGAACTCAATATTTTTGATATCTTGCCCAAAAGCCTTTCTTCCTAGAAGAATCATT	CAGCAAAGTGAACTCAATATTTTTGATATCTTGCCCAAAAGCCTTTCTTCCTAGCAGAATCATT
TP168931	CAGCGAGTTCAAACCAGCGACGGTAGTAAAATTCTGTGCAAACACTGCGGAAAGCTGTTGCAAG	CAGCGAGTTCAAACCAGCGACGGTAGTAAAGTTCTGTGCAAACACTGCGGAAAGCTGTTGCAAG
TP253924	CAGCTGGAGCTGAACTTAAACCCAAAAAATACTTCAGTCTTGGGGAAGGCAATAATAGACACTT	CAGCTTGAGCTGAACTTAAACCCAAAAAATACTTCAGTCTTGGGGAAGGCAATAATAGACACTT
TP23075	CAGCAATAGAAGCTGTGAGTGCTTCAGCCCCTGAATCAAATATACTCATGATGAATGCAAGTCC	CAGCAATAGAAGCTGTGAGTGCTTCGGCCCCTGAATCAAATATACTCATGATGAATGCAAGTCC
TP87731	CAGCATGCTTTTCATAGACAGCACCTCCTTTTCCGGCAACGCCATTAACGTAATTCGCAGTGTA	CAGCATGCTTTTCATAGACAGCACCTCCTTTTCCGGCAACGCCGTTAACGTAATTCGCAGTGTA
TP223968	CAGCTAAAAGAGCTATACTTGATGGTAAGCATTCAGTTTACATTTTCACTTTTGACTCCCCATT	CAGCTAAAAGAGCTATACTTGATGGTAAGCATTCAGTTTACATTTTTACTTTTGACTCCCCATT
TP23026	CAGCAATACTGAAAAATCACTAGTACAATTCCATTCCATCCAAAACATACAGAAGGTATTTAAG	CAGCAATACTGAAAAATCACTGGTACAATTCCATTCCATCCAAAACATACAGAAGGTATTTAAG
TP309119	CTGCAGATATGATTAACTTGTTTTTTCATTCGTTTAATGTCAGTTTTTTAATCTTAATATAGTT	CTGCAGATATGATTAACTTGTTTTTTCATTCGTTTAATGTCAGTTTTTTAATCTTAATATTGTT
TP259038	CAGCTGTGGCTATTGTAATTATATATGTGACGTGGTACACAATTTAGAATGTTTTTCTGTGTGT	CAGCTGTGGCTATTGTAATTATATATGTGATGTGGTACACAATTTAGAATGTTTTTCTGTGTGT
TP300103	CTGCACCTTTCTTAATTATTCTGATGATAAGCCTGCATGGGCCATTACAATGTGTGTAGTTGCT	CTGCACCTTTCTTAATTATTCTGATGATAAGCCTGCATGGGCCATTACACTGTGTGTAGTTGCT
TP257943	CAGCTGTCCAAATATACAAGAATAAGTATCAGGTTCATTTCAAACTTTCATTATTATTATTGTT	CAGCTGTCCAAATATACAAGAATAAGTATCAGGTTCATTTCAAACTTTTATTATTATTATTGTT
TP260699	CAGCTTAACATATCCAAATATAATAAAATCAACCACCCCAAGTTCATGTGGTTTCACAAACCAT	CAGCTTAACATATCCAAATATAATAAAATCAACCACCCCAAGTTCATGTGGTTTCACAACCCAT
TP317631	CTGCAGTTCGTTGGATTCCAAAACTCTGCACTCCTACACTACTTAAGGCTCTTGGTGAATGTCA	CTGCAGTTCGTTGGATTCCAAAACTCTGCACTCTTACACTACTTAAGGCTCTTGGTGAATGTCA
TP272909	CAGCTTTTAGCCCTTTGCTACAAACCCTAAGAGTGGCACAATGGGACAACTCTCACATTAAATT	CAGCTTTTAGCCCTTTGCTACAAACCCTAAGAGTGGCACAATGGTACAACTCTCACATTAAATT
TP432628	CTGCTGATCGGAGCGGTGGTGGTGTTGGTGCACGCCGCGTTGAGGAGGACTGATGATTTGTTCT	CTGCTGATCGGAGCGGTGGTGGTGTTGTTGCACGCCGCGTTGAGGAGGACTGATGATTTGTTCT
TP131746	CAGCCCTTTCTTTTTCTATCTCCTGGCAAAAATGAAGAGCTATATTTAGGAACTTGAAAAACAA	CAGCCCTTTCTTTTTCTATCTCCTGGGAAAAATGAAGAGCTATATTTAGGAACTTGAAAAACAA
TP260075	CAGCTGTTGTCATAGTTGTAATTTGTATATAACTCTCAGAAGATAAAATTACACCATTGCATCA	CAGCTGTTGTCATAGTTGTAATTTGTATATAACTCTCAGAAGATAAAATTGCACCATTGCATCA
TP264323	CAGCTTCCACCTCCAAAAGAGTCCTTGCTCCGCCTGCGCTTATCCTGCTG	CAGCTTCCACCTCCAAAAGAGTCGTTGCTCCGCCTGCGCTTATCCTGCTG
TP105132	CAGCCACTATTGCAGGACTCCACCCACTTCGCCTCCTCCATGAAACAACAGCAACTGCCCTGGC	CAGCCACTATTGCAGGACTGCACCCACTTCGCCTCCTCCATGAAACAACAGCAACTGCCCTGGC
TP66385	CAGCAGGTAACTTTCACTTTTAATTTGCCTGTTTAATCATTTGGACTTACTATCACATAAACAT	CAGCAGGTAACTTTCACTTTTAGTTTGCCTGTTTAATCATTTGGACTTACTATCACATAAACAT
TP40554	CAGCACCTCCTGCAGGTGCAGAAGCAACAGCAACTGCACCACCGCCAGAAGGAACTGAAGCCAA	CAGCACCTCCTGCAGGTGCAGAAGCAACAGCAACTGCACCACCGCCGGAAGGAACTGAAGCCAA
TP23858	CAGCAATATTATATTTCATGCAAATCAAGTCTGATTGGATGCCTACTTGTGCAGATAAACGTTC	CAGCAATATTATATTTCATGCAAATCAAGTCTGATTGGATGCCTACTTGTGCAGATAAACGTTG
TP110157	CAGCCAGTATTGGCATGCTAGGCATGCATCAAGAGACAGTCATGATTTATCTCCTATTTTAATG	CAGCCAGTATTGGCATGCTAGGCATGCATCAAGAGACAGTCATGATTTGTCTCCTATTTTAATG
TP402291	CTGCGTATGGTCTCCTTGCCATCATGGTTCAAAGTTGAACTGTTATATTGCAATATCATTTATC	CTGCGTATGGTCTCTTTGCCATCATGGTTCAAAGTTGAACTGTTATATTGCAATATCATTTATC
TP151559	CAGCCTCTATGGCAAACTTCAAAGAATGAAATTCTGCTTCAATCTCATTATGATCCTCTCCCCT	CAGCCTCTATGGCAAACTTTAAAGAATGAAATTCTGCTTCAATCTCATTATGATCCTCTCCCCT
TP272547	CAGCTTTGTCAAATGGGCAGTGGGAGACTGGAAATACTTTGGATATGGCTGAGCTTTCGAGAAA	CAGCTTTGTCAAATGGGCAGTGGGAGACTGGAAATACTTTGGATTTGGCTGAGCTTTCGAGAAA
TP268693	CAGCTTGGCAATTTCCAGTTGCGTATTCATGACCAGGTGCAAATGCAACTTGTTTATAGTAACA	CAGCTTGGCAATTTCCAGTTGCGTATTCATGACCAGGTGCAAATGCAACTTGTTTATAGTAACT
TP27896	CAGCAATTTAATAAGTTTAAGATTGATGATATTTCAAGAATTTTTTCTTACTAGAAAATTATGT	CAGCAATTTAATAAGTTTAAGATTGATGATATTTCAAGATTTTTTTCTTACTAGAAAATTATGT
TP330763	CTGCATTTTTTTAACTTTCGACCGAGCCCTGCGGCAAGGACTGAAAGGATCTTTCGGTGTTTTT	CTGCATTTTTTTAACTTTTGACCGAGCCCTGCGGCAAGGACTGAAAGGATCTTTCGGTGTTTTT
TP77902	CAGCATAGTATGGGAGGTAACATAGAAATATTGAAAATCTGAACTATTTTCTTATATATTTTGA	CAGCATAGTATGGGAGGTAACATAGAAATATTGAAAATCTGAATTATTTTCTTATATATTTTGA
TP99881	CAGCCAATACAAGCTCCTAATGTGTCATCTCAACCATTTAGTACAGAGGTGCAGAGACAGTCGC	CAGCCAATTCAAGCTCCTAATGTGTCATCTCAACCATTTAGTACAGAGGTGCAGAGACAGTCGC
TP235920	CAGCTCAATGCTTCATACTTCATTGGAATTGGTCTATTGAACCCCACCTGTGAAAGCAAATTCC	CAGCTCAATGCTTCATACTTCATTGGAATTGGTCTATTGAACCCCACCTGTGAAAGCAAGTTCC
TP262962	CAGCTTCAAAGCAATACCCCATTTCGGCGCAAAACTCAAGGCTATGATTTCGATGAGATATCAA	CAGCTTCAAAGCAATACCCCATTTCGGCGCAAAACTCAAGGCTTTGATTTCGATGAGATATCAA
TP170760	CAGCGATTGATTCCCAGTCAAGTTCCTAGACAAATGATTTCATTCATTATAAGTATTGACTTGT	CAGCGATTGATTCCCAGTCAAGTTCCTAGACAAATGGTTTCATTCATTATAAGTATTGACTTGT
TP231573	CAGCTAGTGTGTATAGAAAGATTTCCAAGTCAGTGAAGTGATGAGAACAAATCATTTGGCTATC	CAGCTAGTGTGTATAGAAAGATTTCCAAGTCAGTGAAGTGATGAGAACAAATTATTTGGCTATC
TP194504	CAGCGGAATAGGGAAAAAAGTTTGGACACATATAATGGAACACTCACATATCTTATTTTGATGC	CAGCGGAATAGGGAAAAAAGTTTGGACACATGTAATGGAACACTCACATATCTTATTTTGATGC
TP265691	CAGCTTCTACCTAAACAAGTTCCCCGCGCAAGCATAACGAAAATTTCCAATTTCTCTGTTTCAT	CAGCTTCTACCTAAACAAGTTCCCCGCGCAAGCATAATGAAAATTTCCAATTTCTCTGTTTCAT
TP57345	CAGCAGAGTTGAGTGGAGCTACAAGAGCTATTCGCGAGCCTAGAGTTGTTGTACAGACTACCAG	CAGCAGAGTTGAGTGGAGCTACACGAGCTATTCGCGAGCCTAGAGTTGTTGTACAGACTACCAG
TP253465	CAGCTGGAATTTCTTCAGGTAGCTAAGTTATGTTGTCTAAATGTCACTTTTCAAAACCCATTTT	CAGCTGGAATTTCTTCAGGTAGCTAAGTTATGTTGTCTAAATGTCACTTTTCAAAACTCATTTT
TP362503	CTGCCTAAGTGTTAAAAGTTGGTGCTGGTTTTAGGAATTATATTATCTGGAGTTTTTGTTATAG	CTGCCTAAGTGTTAAAAGTTGGTGCTGGTTTTAGGAATTATATTATCTGGAGTTTTTGTTCTAG
TP264853	CAGCTTCCTAATTTGCAAATGAGATCTGTATATTTTTAGTTTTATAATTCTCGGGAAAACTTAT	CAGCTTCCTAATTTGCAAATGAGATCTGTATATTTTTAGTTTTATAATTCTTGGGAAAACTTAT
TP52009	CAGCAGAACTCATCATTGTGAATATATTAATGCAGGGCTGAAGAGCAGACAACATGAAGTACGA	CAGCAGAACTCATCATTGTGAATATATTAATGCAGGGCTGAAGAGCAGGCAACATGAAGTACGA
TP73750	CAGCAGTTCAGAGAGTGGAGGAAGCCCTTCAGGAACATGAGAGAATGTCTCAAGCTTCAGGGAA	CAGCAGTTCAGAGAGTGGAGGAGGCCCTTCAGGAACATGAGAGAATGTCTCAAGCTTCAGGGAA
TP111129	CAGCCATAATAATGACAAGACCTTCAGAATAACAAAAATAACAGTAAAAACCATTTGTCAAATC	CAGCCATAATAATGACAAGACCTTTAGAATAACAAAAATAACAGTAAAAACCATTTGTCAAATC
TP446901	CTGCTTCCTCTTCCCATGCTTGTAGTAGTATGAGGCTTTCCTACAAATTTATTTATTCTAAAGG	CTGCTTCCTCTTCCCATGCTTGTAGTAGTATGAGGCTTTCCTACAAATTTATTTATTCTGAAGG
TP170892	CAGCGATTTCTGTTGCATTTCCCAGCTAGCCAATAAACACAGGTCCTCACATCAAAATGCTGTT	CAGCGATTTCTGTTGCATTTCCCAGCTAGCCAATAAACACAGGTCCTCACGTCAAAATGCTGTT
TP433065	CTGCTGATTCCTCATATTTTTGAGTGTTTGCCCCAAAGGATTGACCATGACAACTTCTTGCTTG	CTGCTGATTCCTCATATTTTTGAGTGTTTGCCCCAAAGGATTGACCATGCCAACTTCTTGCTTG
TP269473	CAGCTTGTCCTCGAGCTTAGCAACCCTGACCTCCGTGAAAACGCTCTTCTCGAACTCTCCAAGG	CAGCTTGTCCTCGAGCTTAGTAACCCTGACCTCCGTGAAAACGCTCTTCTCGAACTCTCCAAGG
TP46843	CAGCACTAGGCTACCCGGAGTATATTTTTGCTAAATTTGATTCCGATTAATTGATGGTGCAGGG	CAGCACTAGGCTACCCGGAGTATATTTTTGCTAAATTTGATTTCGATTAATTGATGGTGCAGGG
TP148629	CAGCCTCAACTGTTTCAGAAACTGATAAAAACAGGTTCTTTTACTTTAGAATTCTCGCAATAAA	CAGCCTCGACTGTTTCAGAAACTGATAAAAACAGGTTCTTTTACTTTAGAATTCTCGCAATAAA
TP47045	CAGCACTATCTGGATGCCAGAATCTTGAGTTTTTAGACCTTCATTTGAATAGTCTAACCGGTTT	CAGCACTATCTGGATGCCAGAATCTTGAGTTTTTAGACCTTCATTTGAATAGTCTAATCGGTTT
TP22032	CAGCAAGTTGGATTTAAAAACAGTTTCTTGGTGCATACAATACAACCAGTGTTTTAAATTGCGA	CAGCAAGTTGGATTTAAAAACAGTTTCTTGGTGCATACAATACAATCAGTGTTTTAAATTGCGA
TP453234	CTGCTTTTTCAATATTAAATCAGGTTTAACGCAGATGTGTAAAAATTTATAAAGCAAAGCAAGT	CTGCTTTTTCAATATTAAATTAGGTTTAACGCAGATGTGTAAAAATTTATAAAGCAAAGCAAGT
TP10836	CAGCAACAGGAGTGAGGATCGTCGCAATGGACCACCAAACCACGCCAAACCCCAATACCTGCTT	CAGCAACAGGAGTGAGGATCGTCGCAATGGACCACCAAACCACGCCAAATCCCAATACCTGCTT
TP35271	CAGCACCAATTCTTCGAGCTAAATCAACATCTCTACAAGCAAGTCAACAATGAAAATTAAGAAC	CAGCTCCAATTCTTCGAGCTAAATCAACATCTCTACAAGCAAGTCAACAATGAAAATTAAGAAC
TP289393	CTGCAATCAGATGAGTATTCCGGGTTAGCTCTTTGTTCCGGACTCAAATCACCATCGTAAATCG	CTGCAATCAGATGAGTATTCCGGGTTAGCTCTTTGTTCCGGACTTAAATCACCATCGTAAATCG
TP97473	CAGCCAAATCTGTTGGCCTTCCATGCCCAGACTACAAACGTATGCATGAGGCCTTTAAGCTTGC	CAGCCAAATCTGTTGGCCTTCCATGCCCAGACTACAAACGTATGTATGAGGCCTTTAAGCTTGC
TP299510	CTGCACCTCTCTGACAGCTGTTGGAGCTCTCTCCTACACCATCTCCATATGGGATGATTATAAA	CTGCACCTCTCTGACAGTTGTTGGAGCTCTCTCCTACACCATCTCCATATGGGATGATTATAAA
TP89600	CAGCATGTGGCTAAGTTAAGGAAACATGCTTCTGCTGTTTTGGAGACTGCAAAAGTTAAAATAA	CAGCATGTGGCTAAGTTAAGGAAACATGCTTCTGCTGTTTTGGAGACTGCAGAAGTTAAAATAA
TP2526	CAGCAAAATCATATCAGTTAATTGCTTCAATCAAAAAAGCAATTGCATAATAAAACTGATTGAA	CAGCAAAATCATATCAGTTAATTGCTTCAATCAAAAAAGCAATTGCATAATAAAACTGATTGAC
TP195900	CAGCGGAGCGTGCGGCGATGACGCCGTACGTGAAGCGTCGGAGGAGGTCGTGGAGGAATACTTT	CAGCGGAGCGTGCGGCGATGACGCCGTACGTGAAGCGTCGGGGGAGGTCGTGGAGGAATACTTT
TP452084	CTGCTTTGCGTACAGATTCACTCACATCCAAAGTGCAGTCAATGATAACTTGAGAAGTTGCAGT	CTGCTTTGCGTACAGATTCATTCACATCCAAAGTGCAGTCAATGATAACTTGAGAAGTTGCAGT
TP305368	CTGCACTTGACCTTGGACTTGTGCCCCAATCTGAAAAAAGCCTCGAGTCTGCAAAACTTGTTTA	CTGCACTTGACCTTGGACTTGTGCCCCAATCTGAAAAAAGCCTTGAGTCTGCAAAACTTGTTTA
TP378460	CTGCGCCAACATCGCTCGAAAAGTGGCTCGAGCCATATCTCTTGCCCCTAACGCCACCCTCTCC	CTGCGCCAACATCGCTCGAAAAGTGGCTCGAGCTATATCTCTTGCCCCTAACGCCACCCTCTCC
TP148533	CAGCCTCAAACTCAGAATGTAACAGTTCATTTTGCATCTCAGAACAAAAATCTGCACACAGGTT	CAGCCTCAAACTCAGAATGTAACAGTTCATTTTGCATCTCAGAATAAAAATCTGCACACAGGTT
TP144581	CAGCCGTCACCACCCACCGCATGTGCAGGCTTGTGGGGAGGATAAGTTGTTTTCGACGGCGAGG	CAGCCGTCACCACCCACCGCATGTGCAGGCTTGTGGGGATGATAAGTTGTTTTCGACGGCGAGG
TP109545	CAGCCAGGGATTTTAGAAGAGTAAGTAAACCTCTGAAGTTTTCTTAAGAAAAAACAGAGCCTTA	CAGCCAGGGATTTTAGAAGAGTAAGTAAGCCTCTGAAGTTTTCTTAAGAAAAAACAGAGCCTTA
TP148487	CAGCCTATTTTTATGAGCTATCACAAACATATTTATAAGTGCTTATGTAATTGGTTTAAAATAG	CAGCCTATTTTTATGAGGTATCACAAACATATTTATAAGTGCTTATGTAATTGGTTTAAAATAG
TP228507	CAGCTACGATTTATATTACTTCGCATGTGTATTTTTAAACTGTTTCCATTACATACTGAACTTT	CAGCTACGATTTATATTACTTTGCATGTGTATTTTTAAACTGTTTCCATTACATACTGAACTTT
TP59766	CAGCAGGACCTGACACAGATGGTGAAGGCGGTGGAAAGGGAAAAGGAGATCCACCAGAAAAGGC	CAGCAGGACCTGACACAGATGGTGAAGGCGTTGGAAAGGGAAAAGGAGATCCACCAGAAAAGGC
TP99672	CAGCCAAGTTCACTCCAATTTCCCTTAGTAACAGAAGCCACAAAAAGTGTAAAACATTCCAAGA	CAGCCAAGTTCACTCCAATTTCCCTTAGTAACAGAAGCCACAAAAAGTTTAAAACATTCCAAGA
TP408427	CTGCTAAGTGCTAACTACTGACCAGAATTCATGGCTTTAATAAGCTGAACATAAAAGTTTGTTG	CTGCTAAGTGCTAACTACTGACCAGAATTCATGGCTTTAATCAGCTGAACATAAAAGTTTGTTG
TP283680	CTGCAACTGCATTCTCTTTGCCTCTTGCAGTTCCACGACGCATCATTCGCATCAAGCCAACTAC	CTGCAACTGCATTCTCTTTGCCTCTTGCCGTTCCACGACGCATCATTCGCATCAAGCCAACTAC
TP270536	CAGCTTTAGAATTTTAGCATATGAATTACTTGTTTTTTTAAGTCATTTTATAATCCATATTATT	CAGCTTTAGAATTTTAGCATATGAATTACTTGTTTTTTTAAGTCATTTTATAGTCCATATTATT
TP94966	CAGCATTTGATGCTAATTGTCGCTGTTCCCGTAACATCCTTAATTTCGACGCTCGCTTCCTCCA	CAGCATTTGATGCTAATTGTCGCTGTTCCCGTAACATCCTTAATTTCGATGCTCGCTTCCTCCA
TP26921	CAGCAATTAGAGGTTTGGTATCTTCACTTGCCTTATCCTATACGGAAAATATTCAACATCTTTG	CAGCAATTAGAGGTTTGGTATGTTCACTTGCCTTATCCTATACGGAAAATATTCAACATCTTTG
TP315360	CTGCAGTCAATTAGAACCTTCAATCCCATCATCTTCCGCCTTCGTTTTTACAACTCGGGTTTCT	CTGCAGTGAATTAGAACCTTCAATCCCATCATCTTCCGCCTTCGTTTTTACAACTCGGGTTTCT
TP99967	CAGCCAATATAGCAGGTCAATCACAGACGGAATAGCCAACCTTTCCTAGAAGCCCCAAACTTTC	CAGCCAATATAGCAGGTCAATCACAGACGGAATAGCCAACCTTTCCTAGAAGCCCCAATCTTTC
TP411690	CTGCTAGAACCAGAAAAAGCTTTGGTGTAGTGGAAACTTTATTTATAGGGTCCACGAGATTGGA	CTGCTAGAACCGGAAAAAGCTTTGGTGTAGTGGAAACTTTATTTATAGGGTCCACGAGATTGGA
TP415863	CTGCTATTTAAATAGATGTGTCTATCATCTACGAAGTTTCACGTTCCTTGCCCTAAAATTAGAA	CTGCTATTTAAATAGATGTGTCTATCATCTACGAAGTTTCACGTTCCTTGCCTTAAAATTAGAA
TP284624	CTGCAAGACAACAAAACATAATTCTAATTTTAGGGCAAGGAACGTGAAACTTCGTAGATGATAG	CTGCAAGACAACAAAACATAATTCTAATTTTAAGGCAAGGAACGTGAAACTTCGTAGATGATAG
TP97349	CAGCCAAATAGGACCTTAATGACACAAATCTTAAAAACAATATTGAAGTTTCGGGAATATGATT	CAGCCAAATAGGACCTTAATGACACAATTCTTAAAAACAATATTGAAGTTTCGGGAATATGATT
TP101406	CAGCCACAATTTTTTGCATTTATGATAAGCTAAACACTAAAGAAGAGGATCAAAATTACACCTT	CAGCCACAATTTTTTGCATTTATGATAAGCTAAACACTAAAGAAGAGGATCAAAATTATACCTT
TP273803	CAGCTTTTTCGTGTTTCCGTAACATGTTCACCAAAATGGCCTAGCTTATCTAAGCTAAGCACAG	CAGCTTTTTCGTGTTTCCGTAACATGTTCGCCAAAATGGCCTAGCTTATCTAAGCTAAGCACAG
TP155564	CAGCCTGTTAGAGATCCATACTCCTGTCATAGGTTTGATTCCTTTGCTTCATTCTTAGAATTCA	CAGCCTGTTAGAGATCCATACTCCTGTCATAGGTTTGATTCCTTTGCTTCATTGTTAGAATTCA
TP231959	CAGCTATAAGATGAAGAGTAAGAATATCAGAAAATTGCAAAAAATGAAATGAAACCAAAGCTGT	CAGCTATAAGATGAAGAGTAAGAATATCAGAAAATTGCAAAAAATGAAATGAAACTAAAGCTGT
TP271176	CAGCTTTCATCTTCTTCAAGGATTTCATTCGCTCTACCCTTGCACGCTTCAACATAGCGAGTTT	CAGCTTTCATCTTCTTCAAGGATTTCATTCGCTCTACTCTTGCACGCTTCAACATAGCGAGTTT
TP33241	CAGCACAGTGTATCGGTGAATTTTGTTTTTGCAATTGTGATGCTACACTACTGAATAAACATAA	CAGCACAGTGTATCGGTGAATTTTGTTTTTGCAATTGTGATGCTACACTAGTGAATAAACATAA
TP11438	CAGCAACATCTTCACTTGAAATTTCATGTTGACCACCCTCCACTTTATCCAATTTCAAACGTCT	CAGCAACATCTTCACTTGAAATTTCATGTTGACCACTCTCCACTTTATCCAATTTCAAACGTCT
TP46846	CAGCACTAGGCTCATAATTTTCAACCTCTTTCTTACCATGTATTTGCTTGTTAAGAGATCTTGA	CAGCACTAGGCTTATAATTTTCAACCTCTTTCTTACCATGTATTTGCTTGTTAAGAGATCTTGA
TP2488	CAGCAAAATCAAATTTTGATCGTGATGTAATAAAATCCACCTGCCTTCCCTCAAACACAGCAGA	CAGCAAAATCAAATTTTGATCGTGATGTAATACAATCCACCTGCCTTCCCTCAAACACAGCAGA
TP196732	CAGCGGATCTCTGCAGGATTAGAACGTAAAAAAGTGTTATAGTAAATTGATAGAATCGAAGAGG	CAGCGGATCTCTGCAGGATTAGAACGTAAATAAGTGTTATAGTAAATTGATAGAATCGAAGAGG
TP230021	CAGCTAGAGTGTGCAGAGGACGCCATTTATCCTGCAAATAATGAGTACCAGTCATTAAAAAAGT	CAGCTAGAGTGTGCAGAGGACGCCATTTATCCTGCAAATAATGAGTACCAGTCATTAAAAAATT
TP302492	CTGCACTAAAAATCATATGGTCTGTATTAAAGGGGTATATAAGTGTACAACCTTCAAAGCTTTT	CTGCACTAAAAATCATATGGTCTGTATTAAAGGGGTATATAAGTGTACAACCTTTAAAGCTTTT
TP47264	CAGCACTCACCAACCTTTGCTTCATACACTATATAGACAGAGCAACCATACACGACAGAAATCA	CAGCACTCACCAACCTTTGCTTCATACACTATATAGACAGAGCAACCATACACGACAGAGATCA
TP30473	CAGCACACAACCGCAATAACGGCCTTTGCAAGACCATATTTTCCTGTAATTATAATAAATACAT	CAGCACACAACCGCAATAACGGCCTTTTCAAGACCATATTTTCCTGTAATTATAATAAATACAT
TP218114	CAGCGTCTGCATGGGAGCGGGCTGAATACGGTGCCGTTTGGCGATGAGGTTTACGATGACGTTA	CAGCGTCTGCATGGGAGCGGGCTGAATACGGTGCCGTTTGGCGATGAGGTTTGCGATGACGTTA
TP204912	CAGCGGCTGGATCCGTCGCCACCCTTCACGGAAGGTTTGAGATATTGTCACTGTCCGGGTCCTT	CAGCGGCTGGATCCGTCGCCACCCTTCACGGAAGGTTTGAGATATTGTCTCTGTCCGGGTCCTT
TP80496	CAGCATCACCAGAATAACGTAATCGTAATTCATCTCCAGGTACAAGCCGCAACTCATTATCCTC	CAGCGTCACCAGAATAACGTAATCGTAATTCATCTCCAGGTACAAGCCGCAACTCATTATCCTC
TP440663	CTGCTGTCCAACATGTTTTATATAAGGGAAAGATGGGGAGGGTTAAATTACCAAAATCCCTAAA	CTGCTGTCCAACATGTTTTATATAAGGGATAGATGGGGAGGGTTAAATTACCAAAATCCCTAAA
TP46276	CAGCACTAAGAATTTATTTTCCGAATCTACAACATTAACTATTGACCCAAAAACATGAATTAAT	CAGCACTAAGAATTTATTTTCCGAATCTACAACATTAATTATTGACCCAAAAACATGAATTAAT
TP441434	CTGCTGTCTTCTGCCTGCTGGTATATATTTCATACAATCTTGTTTACATGTTACTTTTTCAAGG	CTGCTGTCTTCTGCCTGCTGGTATATATTTCATACAATCTTGTTTACATGTTACTTTTTCATGG
TP213089	CAGCGGTGGGCTAAACCTCAAAAGGGAGCGCGATGAAAACAACAATAGTGAAGGGAAAGAACTC	CAGCGGTGGGCTAAACCTCAAAAGGGAGCGCGATGAAAACAACAATAGTGAAGGGAAAGAACTT
TP254325	CAGCTGGCAACCATAGTTGCCGGTTCAGTCCTTGCCGGAGAGCTCTCACTCATGTCTGCAATTG	CAGCTGGCAACCATAGTTGCTGGTTCAGTCCTTGCCGGAGAGCTCTCACTCATGTCTGCAATTG
TP320455	CTGCATATCCATAGGTGCCCATAACTCTGGTTGTAACATGTGATTTTGATCCCTCAGGCCCCAT	CTGCATATCCATAGGTGCCCATAACTCTGGTTGTAACATGTGATTTTGATCCCTCGGGCCCCAT
TP277813	CTGCAAAGGGGGAAGGGGAAACAAAGCCTCTTAAAATTCAAAGTAAAGCAAAATTAGGAAACAC	CTGCAAAGGGGGAAGGGGAAACAAAGCCTCTTAAAATTCAAAGTAAATCAAAATTAGGAAACAC
TP77995	CAGCATAGTGTTTCAGCTTTTAATTTCCACGAAATTGAATGCAAAATTGAAAAGGAAAATTACA	CAGCATAGTGTTTCAGCTTTTAATTTCCACGAAATTGAATGTAAAATTGAAAAGGAAAATTACA
TP447092	CTGCTTCGATTGAATTCCCAAGTGCCCTATTTGGAATGTTCTGTATTTTCGTTGTTTTGGTATT	CTGCTTCGATTGAATTCCCAAGTGCCCTGTTTGGAATGTTCTGTATTTTCGTTGTTTTGGTATT
TP435850	CTGCTGGCGACACCGATGACGCCGACAAGTCTTCTTCCTTTCCGGCCAAAATCTCCGACGATTG	CTGCTGGCGACACCGGTGACGCCGACAAGTCTTCTTCCTTTCCGGCCAAAATCTCCGACGATTG
TP17676	CAGCAAGCAAGAATGCAAATTTGTCACTTGCTCACAGCAGGGGAAAAAGAAAACATACTAACCA	CAGCAAGCAAGAATGCAAATTTGTCACTTGCTCACTGCAGGGGAAAAAGAAAACATACTAACCA
TP231868	CAGCTATAAAGTTTAGAGGTGCAAATGCTGTAACCAACTTTGAGATGAACAGATATGATGTAGA	CAGCTATAAAGTTTAGAGGTGCAAATGCTGTAACCAACTTTGAGATGAACAGATATGATGTGGA
TP350416	CTGCCCTTCTCAGAAATTTGGCCTCTGAACCAGCTAACGGTAAACAATTTGAACCAGGTACTAG	CTGCCCTTCTCAGGAATTTGGCCTCTGAACCAGCTAACGGTAAACAATTTGAACCAGGTACTAG
TP46824	CAGCACTAGGAAAACCCAAAGGTGCATGTGATTAGGTTTCCACTCTATGATAATTAAATGGAAT	CAGCACTCGGAAAACCCAAAGGTGCATGTGATTAGGTTTCCACTCTATGATAATTAAATGGAAT
TP365360	CTGCCTCTACTCATTATGTTACTGCTCGAAATTCTATGCTTCGTGACAGGAGCTCTGCAGTGCC	CTGCCTCTACTCATTATGTTACTGCTCGGAATTCTATGCTTCGTGACAGGAGCTCTGCAGTGCC
TP131533	CAGCCCTTGCTTACACACTAGGAAAGGTAGAAGAAGGCTTTTATTTCCTCCATATATATCAATT	CAGCCCTTGCTTACACACTTGGAAAGGTAGAAGAAGGCTTTTATTTCCTCCATATATATCAATT
TP96141	CAGCCAAAAAGACATAAAATAGGTTTGAAATTAGTTACAACTTAAAAGACCTTAATTGACTTTT	CAGCCAAAAAGACATAAAATAGGTTTGAAATTAGTTCCAACTTAAAAGACCTTAATTGACTTTT
TP97328	CAGCCAAATACACCAAGTTTCCATGCAGTGGGAGTTTGTGAAGAGTGACTAAAAAAAATACTTA	CAGCCAAATACACCAAGTTTCCATGTAGTGGGAGTTTGTGAAGAGTGACTAAAAAAAATACTTA
TP271789	CAGCTTTGAAGAACCATAGTGAAGCTGAGAGGAGGAGGAGGGAAAGAATAAATGGTCACTTTGA	CAGCTTTGAAGAACCATAGTGAAGCTGAGAGGAGGAGGAGGGAAAGAATAAATGGTCATTTTGA
TP49595	CAGCACTTACACTTTACAAGAGAGAGATTCACGAGCTATATAACGTGTCACTGAAGTAGAACCG	CAGCACTTACACTTTACAAGAGAGAGATTCACGAGCTATATAACGTGTCACTGAAGTAGCACCG
TP115917	CAGCCCAAGTTTCCTAAAGTCAACTTCGTCTTGGAGAGTATATTGCTTGATATTATCGGAAGCT	CAGCCCGAGTTTCCTAAAGTCAACTTCGTCTTGGAGAGTATATTGCTTGATATTATCGGAAGCT
TP15671	CAGCAACTTTCATATTTAGTTCCTCTGATTTAGACCATTTGTTGCACATCATGGATTTCATATT	CAGCAACTTTCATATTTAGTTCCTCTGATTTTGACCATTTGTTGCACATCATGGATTTCATATT
TP409636	CTGCTACAGGGGTAGTTCCAATTTTTTTGGATCTTGCAAATTTAGTAATAATTCAAGTTGTATA	CTGCTACAGGGGTAGTTCCAATTTTTTTGGATCTTGCGAATTTAGTAATAATTCAAGTTGTATA
TP75546	CAGCATAACATCAGTAACCTCTATGGCCAAGTCCCCCACAAATATAGAGAGTTCAGAAGTAGCA	CAGCATAGCATCAGTAACCTCTATGGCCAAGTCCCCCACAAATATAGAGAGTTCAGAAGTAGCA
TP250746	CAGCTGACAAACAATTAATGTGTAAGTTTTTTCTCCAATACTCTCGGAATACAAGTTGTACTCA	CAGCTGACAAACAATTAATGTGTAAGTTTTTTCTCCAATACTCTCGGAATACAAGTTGTACTCG
TP83566	CAGCATCGGCAGAAGAAGTGTCAATATCGTTGAGACCTAATTCTTCATTTTGTTCCCATGACCT	CAGCATCGGCAGAAGAAGTGTCGATATCGTTGAGACCTAATTCTTCATTTTGTTCCCATGACCT
TP41921	CAGCACGACCTGCACAATACTCGAGAGAAGAAAATAGTCAGTGATCAAGATTTTCTTCTTTCTT	CAGCACGACCTGCACAATACTCGAGAGAAGAAAATAGTTAGTGATCAAGATTTTCTTCTTTCTT
TP93849	CAGCATTGTGTCTTCTACTATTGCTATGGAAAGTGGACCCTCCAATCTTATTACTAGTTGCATG	CAGCATTGTGTCTTTTACTATTGCTATGGAAAGTGGACCCTCCAATCTTATTACTAGTTGCATG
TP446386	CTGCTTCCAACATTCGATGTGATGCATAAGAATCTATTACAAAGAACTCCACAACCAAAAAAAC	CTGCTTCCAACATTCGATGTGATGCATAAGACTCTATTACAAAGAACTCCACAACCAAAAAAAC
TP101086	CAGCCACAACGATATATTTGGTCGGAAGTACTACACACCATAATTACATAGTTCCCTCGTTCAG	CAGCCACAACGATATATTTGGTGGGAAGTACTACACACCATAATTACATAGTTCCCTCGTTCAG
TP262028	CAGCTTAGTGCATGAGGTTGCGAAGATTCTTTGGTATGTCAAGGTTAGATGTACAAACTCTCAA	CAGCTTAGTGCATGAGGTTGCGAAGATTCTTTGGTATGTCAGGGTTAGATGTACAAACTCTCAA
TP91590	CAGCATTCAAGAACAAGCATTGAGAACTCTAAAACAACTAAGGGGTCTGTTGCACACAGTGGCT	CAGCATTTAAGAACAAGCATTGAGAACTCTAAAACAACTAAGGGGTCTGTTGCACACAGTGGCT
TP147815	CAGCCTAGGCTAATCTAGGCTTCTCTACAGTTAGTATTTACAAGTGTTAGCATTTGATACCTCC	CAGCCTAGGCTAATCTAGGCTTCTCTACAGTTAGTATTTACAGGTGTTAGCATTTGATACCTCC
TP11762	CAGCAACATTTATAAAAGAAATGAAAAACATTAATAAATGTCCACTAACAACCCCACTTGCCAC	CAGCAACATTTATAAAAGAAATGAAAAACATTAATTAATGTCCACTAACAACCCCACTTGCCAC
TP74654	CAGCAGTTTCCTCTTCTTAAAGATTCATTTGCGAGTTGGTTTTTAAAGGGTAACGGAGGTAAGA	CAGCAGTTTCCTCTTCTTAAAGATTCATTTGCGAGTTGGTTTTTGAAGGGTAACGGAGGTAAGA
TP218246	CAGCGTCTTCACAGGCCAAATCGCGGGTCAGAGCCCACTACAACAAGGTTGTCCGTGAAACCCT	CAGCGTCTTCACAGGCCAAATCGCGGGTCAGAACCCACTACAACAAGGTTGTCCGTGAAACCCT
TP347868	CTGCCCGGGCCTGACCTCTCCTTTTCCATGCCTCACCAGCCATCGGATTAAATTGCATAGCCTA	CTGCCCGGGCCTGACCTCTCCTTTTCCATGCCTCACCAGCCATCGGATTAAATTGTATAGCCTA
TP419488	CTGCTCCATCAACGCCTCTATGTTATTTTCCATGCTTTGCTCCAAGTCATCCATATTCATGCAG	CTGCTCCATCAACGCCTCTGTGTTATTTTCCATGCTTTGCTCCAAGTCATCCATATTCATGCAG
TP411423	CTGCTACTTACTCTACAACAGTTTAATCGACTCTGATGAAGACTCTAGCTCAGTAGTTTAAATT	CTGCTACTTACTCTACAACAGTTTAATGGACTCTGATGAAGACTCTAGCTCAGTAGTTTAAATT
TP89566	CAGCATGTGGAAAAGGGTCAAAATCACTTTCACTTTGGAATATTAATAGGAATGAAGCCAATGG	CAGCATGTGGAAAAGGGTCAAAATCACTTTCACTTTGGAATATTAATAGGACTGAAGCCAATGG
TP160734	CAGCGAATATTAAGACAAAGAAAGAAAGACAATGTTAAGTGGAAAATATTGGTTGAGAAGATCT	CAGCGAATATTAAGACAACGAAAGAAAGACAATGTTAAGTGGAAAATATTGGTTGAGAAGATCT
TP333186	CTGCCACAAAGGTGCTGAGGGCCGTACAGTGTACTGCAAGGCCCACGGAGGTGGCAGGCGATGT	CTGCCACAAAGGTGCTGAGGGCCGTACGGTGTACTGCAAGGCCCACGGAGGTGGCAGGCGATGT
TP230848	CAGCTAGGATGTGTTGTTATTTTAATTTTATAGTAACGTTGAAAATCGAAACTCAACAACTCTT	CAGCTAGGATGTGTTGTTATTTTAATTTTATAGTAACGTTGAAAATTGAAACTCAACAACTCTT
TP114325	CAGCCATTCTAGATTCTTCAGTTCCATTAACAAAAATAATAGATCTGCCAGGGTATAAATATAG	CAGCCATTCTAGATTCTTCAGTTCCATTAACAAAAATAATAGATCTGCCAGGGTATAAGTATAG
TP32106	CAGCACAGAGTTTATGAATTTAATTCACATGTTTTGCGGACCTCAGAAACCCTAATAGCCTTAC	CAGCAGAGAGTTTATGAATTTAATTCACATGTTTTGCGGACCTCAGAAACCCTAATAGCCTTAC
TP257890	CAGCTGTCAGGGTTTGGACCCAAATGCTCATACTTTATGTCCCACATACCAACTTAGCCAACTC	CAGCTGTCAGGGTTTGGATCCAAATGCTCATACTTTATGTCCCACATACCAACTTAGCCAACTC
TP327911	CTGCATTCCATGCTATTCATTCATGAAAAACATTTGTGGTGTAAGGTTGCATCCCTAAATTTAT	CTGCATTCCATGCTATTCATTCATGAAAAACATTTGTGGTGTAAGGTTGCATCCTTAAATTTAT
TP29057	CAGCACAACAAAGAAGTTGCTCTTTTTGTGTATTATTATTATCACCTGAACCATTCGAGGCCGT	CAGCACAACAAAGAAGTTGTTCTTTTTGTGTATTATTATTATCACCTGAACCATTCGAGGCCGT
TP157666	CAGCCTTGTCTAATGAAATGGTCAGGTCTTTCTGGAGCTTTTCATTGCAAAAGTCCTTGAGCAA	CAGCCTTGTCTGATGAAATGGTCAGGTCTTTCTGGAGCTTTTCATTGCAAAAGTCCTTGAGCAA
TP35239	CAGCACCAATGCTTCCTAACACAGCATAAAGCCACTCAGCAAAACTAAGCTCAACTAGCTTCCG	CAGCACCAATGCTTCCTAACACCGCATAAAGCCACTCAGCAAAACTAAGCTCAACTAGCTTCCG
TP10974	CAGCAACAGTAGCTCCTGTTGAAAGCGACAATGATAACAAGGGATTGGAAGAGAAATTATCCTC	CAGCAACGGTAGCTCCTGTTGAAAGCGACAATGATAACAAGGGATTGGAAGAGAAATTATCCTC
TP68601	CAGCAGTAAGTTAGTTGTGTTAGCAAGAGTAGTACTATCAGGTCATACATGCTTGTACTGCAAG	CAGCAGTAAGTTAGTTGTGTTAGCAAGAGTAGTACTATTAGGTCATACATGCTTGTACTGCAAG
TP257128	CAGCTGGTTTTTTGGTGAGAAAATTTGAGAAGCCAAAGTTATTGGATCCATTGGCATCATTTTT	CAGCTGGTTTTTTGGTGCGAAAATTTGAGAAGCCAAAGTTATTGGATCCATTGGCATCATTTTT
TP223959	CAGCTAAAAGAATCTGAATGTCAACTACTTCATGTGAAGGCCTCGGCTGATGAATATCAGATAC	CAGCTAAAAGAATCTGAATGTCAACTACTTCATGTGAAGGCCTCGGCTGATGAATATCAGATCC
TP296348	CTGCACCACAGCATCTCACTAGTCAAATTGCTTCAGCATACACGGGCGCAAAAAGCACTAATTG	CTGCACCACAGCATCTCACTAGTCAAATTGCTTCAGCGTACACGGGCGCAAAAAGCACTAATTG
TP406886	CTGCGTTTTTTAGAAGGGGAAACTGTGTTAACGAGCCTTCTCAGCTTCAGACCCAAATACCCTG	CTGCGTTTTTTAGAAGGGGAAACTGTGTTAATGAGCCTTCTCAGCTTCAGACCCAAATACCCTG
TP368744	CTGCCTTGTGACTTGGAGGTCATGAGTTTAAATCCCAGAAACAATCTCTTCGCTTGCAGTGTAA	CTGCCTTGTGACTTGGAGGTCATGAGTTTAAATCCCAGAAACAATCTTTTCGCTTGCAGTGTAA
TP47250	CAGCACTCACACAACCACATGGGTGCAATAGCAACAAAATCCATTAGTAACAAATTGTTACATT	CAGCACTCACACAACCACATGGGTGCAATAGCAACAAAATCCATTAGTAACAAGTTGTTACATT
TP330063	CTGCATTTGGAGGTATATTTCTTTTGATTTGCCTTCATGTCCTCAAAGAATCATACATTCAAAT	CTGCTTTTGGAGGTATATTTCTTTTGATTTGCCTTCATGTCCTCAAAGAATCATACATTCAAAT
TP113745	CAGCCATGTGAATATGGGCAACACGCAAATATCTAGATTTATAAATACCCCCTCTTGTAATTGA	CAGCCATGTGAATATGGGCAACACTCAAATATCTAGATTTATAAATACCCCCTCTTGTAATTGA
TP147613	CAGCCTAGAGGAAGGAGTTACTCTCTGAAAAGTATTCAGCAGAAAACATCTTTTCCAACACAGT	CAGCCTAGAGGAAGGAGTTACTCTCTGAAAAGTATTCAGCCGAAAACATCTTTTCCAACACAGT
TP320230	CTGCATATAGAAAATTTATTGCATGCTCAATGACAAGGCCAAAAGCCACAGATGTATGTGGTGT	CTGCATATAGAAATTTTATTGCATGCTCAATGACAAGGCCAAAAGCCACAGATGTATGTGGTGT
TP12553	CAGCAACCGAAGACCGAAATAACTATGCTAACTAAATCAATCCAACTATGCTGATGACAGTGTA	CAGCAACCGAAGACCGAAATAACTATGCTAACTAAATCAATCCAACTATGCTGATGACGGTGTA
TP296267	CTGCACCAATGTATCCTATTAATCCTTTCTATCCAATCACTAAAAATGATAAAAAATAAGACAA	CTGCACCAATGTATCCTATTAATCCTTTCTATCCAATTACTAAAAATGATAAAAAATAAGACAA
TP264506	CAGCTTCCCACAACTTGAACCCATGACTTTAGGGACTTATAATCACAAATTCTATTGAGTATCT	CAGCTTCCCACAACTTGAACCCATGACTTTAGGGACTTATAATCACAGATTCTATTGAGTATCT
TP255197	CAGCTGGCTAACAGCTTTGGCCGAGGTGTGGGAGCTTCCGTTATTTCGAAATTCTAATTACCAA	CAGCTGGCTAACAGCTTTGGCCGAGGTGTGGGAGCTTCCGTTATTTCGAAGTTCTAATTACCAA
TP265220	CAGCTTCGAGGTGTGCGTGTGAAAAATATCAACATAGGAGGTGGTCTTGGAGGGGAGATCCCCG	CAGCTTCGAGGTGTGCGTGTGCAAAATATCAACATAGGAGGTGGTCTTGGAGGGGAGATCCCCG
TP402221	CTGCGTATCCATAGGTTCCCATCACTCGAGTCGACACGTGGGTGTTATCACCTTCTGGACCGTC	CTGCGTATCCATAGGTTCCCATCACTCGAGTTGACACGTGGGTGTTATCACCTTCTGGACCGTC
TP37582	CAGCACCCATTCTCCATTTCACTTCACTTTCTCCCACTCAACCCAACAACACTGAAACCCCAAG	CAGCACCCATTCTCCATTTCACTTCACTTTCTCCCACTCAACCGAACAACACTGAAACCCCAAG
TP198217	CAGCGGCAGGGGGAGGCGGCAAGTACCGGTTGCTCCATCGCCCCGGCCAGTGGTGGCAACCAAT	CAGCGGCAGGGGGAGGCGGCGAGTACCGGTTGCTCCATCGCCCCGGCCAGTGGTGGCAACCAAT
TP266618	CAGCTTCTTCTCCACAAATTCATAAGCATTGGACACAGAATTCTTACCATTTTTTATAGTGAAC	CAGCTTCTTCTCCACAAATTCATAAGCATTGGACACAGACTTCTTACCATTTTTTATAGTGAAC
TP269726	CAGCTTGTGGCAAAGAGGAATGTCACCAACTTGGAGGCTGTAAATGCAAAGAAACTCAGGATAC	CAGCTTGTGGCAAAGAGGAATGTCACCAACTTGGAGGTTGTAAATGCAAAGAAACTCAGGATAC
TP418831	CTGCTCCACAAGCAGTGCCTGTTACTTCTAGTGGACCTAATGCTAATCCTTTGGACCTCTTTCC	CTGCTCCACAAGTAGTGCCTGTTACTTCTAGTGGACCTAATGCTAATCCTTTGGACCTCTTTCC
TP342290	CTGCCCATTTGCCATTCTCTGTTAACCTGGTATGTTCATTAAACAGTTTGGTATGAGCCAATAT	CTGCCCATTTGCCATTCTCTGTTAACCTGGTATGTTCATTAAACAGTTTGGTATGAGCCAATGT
TP96860	CAGCCAAACTCATGCATGTGAGATATAAGAAAAATTCAGATCCTAAATTTGGTCATATTCTCAA	CAGCCAAACTCATGCATGTGAGATATAAGAAAAATTCAGATCCTAAATTTTGTCATATTCTCAA
TP357799	CTGCCGGAGCTGATGAATAGCAAGTGGTGGACATTTTCCGGCGACATCACGGCGTGCCTATAGT	CTGCCGGAGCTGATGAATAGCAAGTGGTGGACATTTTCCGGCGATATCACGGCGTGCCTATAGT
TP235483	CAGCTCAACTTCCCTGATGAGGTGCATCACCTGCCGCCTTTACCGCCGGCATCTGCATGCACCA	CAGCTCAACTTCCCTGATGAGGTGCATCACCTGCCGCCTTTACCTCCGGCATCTGCATGCACCA
TP84572	CAGCATCTGAACCTCTAGCAATTGCATTACTATTAGTTAAAATGCGAAACAGCTCCGCAATTGT	CAGCATCTGAATCTCTAGCAATTGCATTACTATTAGTTAAAATGCGAAACAGCTCCGCAATTGT
TP263368	CAGCTTCACCACCAGATTTAAGGGCTCCTACCAGATGAGGAATGCAAAGGGTTGCTG	CAGCTTCACCACCAGATTTAAGGGCTCCTACCAGATGAGGAATGCAAAGTGTTGCTG
TP234092	CAGCTATTACTGCTTTGTTTACTTGATCATCATTCCGGCGAAGGTTTATAGCATTCTCTGCTGT	CAGCTATTACTGCTTTGTTTACTTGATCATCATTTCGGCGAAGGTTTATAGCATTCTCTGCTGT
TP140107	CAGCCGCTGTCCAAGTTCTTTGAATGTCATGCATCTACCTTGCACAAGGCTTCTGCTGATACCG	CAGCCGCTGTCCAAGTTCTTTGAATGTCATGCATCTACCTTGCACGAGGCTTCTGCTGATACCG
TP50427	CAGCACTTGTCTGGGCATCCTGGGGTTGTGACTCTGCACGCTGTGTATGAGGAAGCTGACTGCT	CAGCACTTGTCTGGGCATCCTGGGGTTGTGACTCTGCATGCTGTGTATGAGGAAGCTGACTGCT
TP114391	CAGCCATTGAAAGACCAATTGGCTAGTACCATAAGTCAGCTTCACAGTGTCTTTGAGACTCATG	CAGCCATTGAAAGACCAATTGGCTAGTACCATAAGTCAGCTTCACAGTGTGTTTGAGACTCATG
TP373059	CTGCGACTTACAGAAACAGCAACCGTTGAACCCTTGTACCACGATCTATTCTCTTTTCTGGTAA	CTGCGACTTACAGAAACAGCCACCGTTGAACCCTTGTACCACGATCTATTCTCTTTTCTGGTAA
TP316742	CTGCAGTGGCACAGGCTCAGTCTCAGGCACAGCATTTTTCTCCTTTTCACTGGAATCAATATTT	CTGCAGTGGCACAGGCTCAGTCTCAGGCACAGCATTTTTCTCCTTTTCACTGGAATCGATATTT
TP417858	CTGCTCAGGCACAAAAAATAGAGAAATAACAGTTTTTTCTTATATACCACTTTTTCTCTCTCCT	CTGCTCAGGCACAGAAAATAGAGAAATAACAGTTTTTTCTTATATACCACTTTTTCTCTCTCCT
TP237536	CAGCTCAGGTACCTGTTTTCACCAAACATAAAACAAATCATCAATTTTGATTAAAAGATTCCTA	CAGCTCGGGTACCTGTTTTCACCAAACATAAAACAAATCATCAATTTTGATTAAAAGATTCCTA
TP274178	CTGCAAAAACACCTATATCAGCGACAAAACAGTCGTTGCAAGTTGTGGCTAGAAGTGTCGTTGC	CTGCAAAAACACCTATATCAGCGACAAAACAGTCGTTGCAAGTTGTGGCTGGAAGTGTCGTTGC
TP80621	CAGCATCACGCCAGCCAGAGCGGGGAAGAAGGGCAAAGGCATTGGCATGGTCTAACAGTTTATC	CAGCATCACGCCAGCCAGAGCGGGGAAGAAGGGCAAAGGCATTGGCATGGTTTAACAGTTTATC
TP234591	CAGCTATTGTTATTCAGTCAGCATATAGAGCCTTCTGGGTTAGCTCACAAAACTTTAATAATTA	CAGCTATTGTTATTCAGTCAGCATATAGAGCCTTCTGGGTTAGCTCACCAAACTTTAATAATTA
TP67782	CAGCAGGTGTACATTCTGAAGTAGTCAATTTAAGATCCATTTATAGTTGTCGCAGACCCATGAA	CAGCAGGTGTACATTCTGAAGTAGTCAATTTAAGATCCATTTATAGTTGTCGCAGACTCATGAA
TP446071	CTGCTTCAGCGCTCTTCGCGCTCCACTACGATGCTTGAAGAGGATAAAGGCATAACCTTTTGAT	CTGCTTCAGCGCTCTTCGCGCTCCGCTACGATGCTTGAAGAGGATAAAGGCATAACCTTTTGAT
TP375402	CTGCGAGTTTCAATGGTCTGCCTCCACCTCGGTCCCCCAAGTCATTGCCTCATCTATCACTCAC	CTGCGAGTTTCAATGGTCTGCCTCCACCTCGGTCCCCCAAGTCATTGCCTCATCTCTCACTCAC
TP33086	CAGCACAGTAGCTCCCATCTATTGCTCTACCGCTTTGCATTATGTGATTTACTGCATACATGAC	CAGCACAGTAGCTCCCATCTATTGCTCTACCTCTTTGCATTATGTGATTTACTGCATACATGAC
TP308324	CTGCAGAGCTCACTGTGAAGGTGTTATTTGGCAAGACCTTAACCATCAGTTCTTTGTAATTCCA	CTGCAGAGCTCACTGTGAAGGTGTTATTTGGCAAGACCTTAACCATCAGTTCTTTGTAATTCTA
TP250135	CAGCTGAACTCTTGACAGAAGTTTCAGGTGACTCTGGAAAGTATCTAAAATGCCTCTCAGAAGG	CAGCTGAACTCTTGACAGAAGTTTCGGGTGACTCTGGAAAGTATCTAAAATGCCTCTCAGAAGG
TP15588	CAGCAACTTGGTTTTTTGTTGTACCGAGTGATTACACAAGTATATCATAGTTTGCCTTTGAAGT	CAGCAACTTGGTTTTTTGTTGTACCGAGTGATTACACAAGTCTATCATAGTTTGCCTTTGAAGT
TP239841	CAGCTCCATCTGTTGCCCATGGACAAGAGCAAAGTCTTAGTGACCCAGTTCAGCTGATGAGGAT	CAGCTCCATCTGTTTCCCATGGACAAGAGCAAAGTCTTAGTGACCCAGTTCAGCTGATGAGGAT
TP428143	CTGCTCTGCCTGTTTGATTTGATGTACTCTCAGATGGACCAGGCATTCGTCTATTCATAGTAGT	CTGCTCTGCCTGTTTGATTTGATGTACTTTCAGATGGACCAGGCATTCGTCTATTCATAGTAGT
TP109547	CAGCCAGGGCAAAAGCAACTGATGCATTGGATTTAGTGTCTAATGTGGCAGACAAATCACAGAT	CAGCCAGGGCAAAAGCAACTGATGCATTTGATTTAGTGTCTAATGTGGCAGACAAATCACAGAT
TP80968	CAGCATCAGCAATAAGATCCAATTTGAAGTCCTGGGTATAACTTGCTAAACGGGTAAGCTAATA	CAGCATCGGCAATAAGATCCAATTTGAAGTCCTGGGTATAACTTGCTAAACGGGTAAGCTAATA
TP306045	CTGCAGAAAATCCTACTGTTGCTGACACTAACAGGTTCACCAAGGAAGGGTGATTAGGAACATG	CTGCAGAAAATCCTACTTTTGCTGACACTAACAGGTTCACCAAGGAAGGGTGATTAGGAACATG
TP157120	CAGCCTTGACCATTCAACTCTTCTGGCTCTTGAGGTTCAGCGGTTAGTTCCTTCCACTCAGCAC	CAGCCTTGACCATTCAACTCTTCTGGCTCTTGAGGTTCAGCGGTTGGTTCCTTCCACTCAGCAC
TP29139	CAGCACAACACTCCCAAAACTAATTTGCATCAAGCAGTAAACAAATTCCCAAACTTGAATAACT	CAGCACAACACTCCCAAAACTAATTTGCATGAAGCAGTAAACAAATTCCCAAACTTGAATAACT
TP401524	CTGCGTAAATCTACCCTCACCAGATCCCACTAAGTGTCGGAGCCTCGTGCACTAGGCTG	CTGCGTAAATCTACCCTCACCAGATCCCACTAAGTGTCGGAGGCTCGTGCACTAGGCTG
TP241722	CAGCTCCTAACATTGCCCATCTGCAGTGTACTAACTCTGATTGAACATTCCATCCTAGGCTCTC	CAGCTCCTAACATTGCCCATCTGCAGTGTACTAACTCTGATTGAACATTCCATCTTAGGCTCTC
TP427216	CTGCTCTCCATTCTGTGATTGTTGTCCATTGTTGTGGTGGTCTGCATCGACCATGTCTGTCTGC	CTGCTCTCCATTCTGTGATTGTTGTCCATTGTTGTGGTGGTCTGCATCGACGATGTCTGTCTGC
TP17231	CAGCAAGAGTTCTGGTGAGCTGTTACAAAAAGTCTATCACCCCTTTCTTTTCCTAGCTTGCACT	CAGCAAGAGTTCTGGTGAGCTGTTACAAAAAGTCTATCACCTCTTTCTTTTCCTAGCTTGCACT
TP338765	CTGCCATCCCATGTAAATCAGTTGCTCCAGACATATGTGCCGAAACGAGATTAGTTCCTTGAAT	CTGCCATCCCATGTAAATCAGTTGCTCCAGACATATGTGCTGAAACGAGATTAGTTCCTTGAAT
TP281801	CTGCAACCATACAAAGTGAAGAATCACTGTCTGTCTCCGTGTGTGTGTGGACTGAAACTGGACT	CTGCAACCATACAAAGTGAAGAATCACTGTCTGTCTCCGTGTGTGTGTGGACTGAAACTGGGCT
TP102953	CAGCCACCATCTTCTCCTGGACACTTGCTTCATCAGCAACCATCTTCCTATGGAGACTAGTTTC	CAGCCACCATCTTTTCCTGGACACTTGCTTCATCAGCAACCATCTTCCTATGGAGACTAGTTTC
TP194037	CAGCGGAACACCGTGCCATGCAGTCAAAGGGGTTCATCATACTACAATTGCAAGCCAGAAGCAA	CAGCGGAACACCGTGCCATGCAGTCAAAGGGGTTCGTCATACTACAATTGCAAGCCAGAAGCAA
TP156839	CAGCCTTCGGAAGAAATTCAGTGGCACGGAAGGAAGTTTGTGCCGAAACCGTGGATGTCTCAAC	CAGCCTTCGGAAGAAATTCAGTGGCACGGAAGGAAGTTTGTGCCGAAACCTTGGATGTCTCAAC
TP217049	CAGCGTCCTTGAGTGTTATGCAATCAAGAAAGAGTCTACTCCGGGCTAATATAATCGCTTTAGT	CAGCGTCCTTGAGTGTTATGCAATCAAGAAAGAGTCTACTCCGGGCTAATATAATCGCTTTGGT
TP32724	CAGCACAGGAAGAGGAAAAAAGATCAGCACAGCTCAATCCAAAAATGAAAAGAGATACATACAG	CAGCACAGGAAGAGGAAAAAAGATCAGCACAGCTCGATCCAAAAATGAAAAGAGATACATACAG
TP102693	CAGCCACCACATTCATTGCGATTAGTCCTTTCTTTGTTTCTGCACCATGATCTCGTTCACTAGC	CAGCTACCACATTCATTGCGATTAGTCCTTTCTTTGTTTCTGCACCATGATCTCGTTCACTAGC
TP105781	CAGCCACTTCCCTTGAAGCCTCAATCCTCCTAAGCTCAATCAAACCATTACCAGCAG	CAGCCACTTCCCTTGAAGCCTCAATCCTCCTAAGTTCAATCAAACCATTACCAGCAG
TP111718	CAGCCATATGAGGCGACATTGCTTTTGACAGAGCAATTGTTGACCATAGGTAGGCCGGTTGTTC	CAGCCATATGAGGTGACATTGCTTTTGACAGAGCAATTGTTGACCATAGGTAGGCCGGTTGTTC
TP270882	CAGCTTTATTACCATTAAGATGGATTCAATATGTACCTATGTCACAACCTGTCGTTGAGAAGCG	CAGCTTTATTACCATTAAGATGGATTCAATATGTACCTATGTCACAACCTGTTGTTGAGAAGCG
TP445059	CTGCTTAGTAACCAAAAGGTCGCAGTTTAGAGGAGTATTTTCCTATTCTTATATAGTAGATCCC	CTGCTTAGTAACCAAAAGGTTGCAGTTTAGAGGAGTATTTTCCTATTCTTATATAGTAGATCCC
TP111000	CAGCCATAACATAAGACATAGCTTCAACTTCTAAAACTTTGATGAAGGCTTAAAGGATTTTCAT	CAGCCATAACATAAGACATAGCTTCAACTTCTAAAACTTTGATGAAGGCTTAAAGGATTTTGAT
TP96912	CAGCCAAACTTCAAGCCATCTCAAAGATATATCAGAAGAAAGACAATTACAGATAATTATAAAA	CAGCCAAACTTCAAGTCATCTCAAAGATATATCAGAAGAAAGACAATTACAGATAATTATAAAA
TP288051	CTGCAATAACTACAATAACCGCAAACGCGACTTTGCAAACACAATTTAAAACACGGTTACATAT	CTGCAATAACTACAATAACCGCAAACGCGAGTTTGCAAACACAATTTAAAACACGGTTACATAT
TP447859	CTGCTTCTGATATTTTCAATGCATTTGGTGACAAATTGCTTGATCCCTCTACTTCTGAAGCATT	CTGCTTCTGATATTTTCAATGCATTTGGTGACAAATTGCTTGATCCGTCTACTTCTGAAGCATT
TP309728	CTGCAGATTGAAGGTCTACAAAGGCATCCGAGATACGGAGCGACAGTCGAACACCGAGCATACA	CTGCAGATTGAAGGTCTACAAAGGCATCCGAGATACGGAGCGACAGTTGAACACCGAGCATACA
TP234401	CAGCTATTGATCATATAAATCTTCATGGAAGGCATGTCGCTCTTTATTTGTTGAGAAGAAATAT	CAGCTATTGATCATATAAATCTTCATGGAAGGCATGTTGCTCTTTATTTGTTGAGAAGAAATAT
TP268163	CAGCTTGCGAGAGCACTCATTAATGCTGGAGCGCGACCTCCTAACGGGAACATCATACATGAGG	CAGCTTGCGAGAGCACTCATTAATGCTGGAGCACGACCTCCTAACGGGAACATCATACATGAGG
TP23034	CAGCAATACTTACGTCCAGAAGAGATAGAGGTTCAGAAACAAAAATTTCAAAAATCCAAAAGAA	CAGCAATACTTCCGTCCAGAAGAGATAGAGGTTCAGAAACAAAAATTTCAAAAATCCAAAAGAA
TP405853	CTGCGTTACCACCTGAATGTAGTTAGGTAGTCGATCGCACACAATAATGGTGGAATAGCGGAGG	CTGCGTTATCACCTGAATGTAGTTAGGTAGTCGATCGCACACAATAATGGTGGAATAGCGGAGG
TP256957	CAGCTGGTTAAGTAATTAACTTGACTTTGATATTGTTTTTTAAACTGGCCTATTTTGGCTTGAT	CAGCTGGTTAAGTAATTAACTTGACTTTGATATTGTTTTTTAAACTGGCCTATTTTTGCTTGAT
TP172587	CAGCGCACCTTAGTTCCTTGCTCGCGCCATTCTTATCTGCGACTCGAAGCATAGCATAAAAAAC	CAGCGCACCTTAGTTCCTTGCTCGCGCCATTCTTATCTGCGACTCGAAGCATAGCATAAAAAAT
TP406162	CTGCGTTCGGTGGTGGTGGTGGTAAAATCATTAGCATCCTTATGAAGAAGAAGTGGCTTTGTTT	CTGCGTTCGGTGGTGGTGGTGGTAAAATCATTAGCATCCTTATTAAGAAGAAGTGGCTTTGTTT
TP152501	CAGCCTGAAGGAAGAAACACTGTGAATGGAAAACATAACAACGAACGCGCTAGTTTGTCAGGTC	CAGCCTGAAGGAAGAAACACTGTGAGTGGAAAACATAACAACGAACGCGCTAGTTTGTCAGGTC
TP289266	CTGCAATCAAGAAGTCACATCTTTCGACATTCTCGGCGGTTAATCTGTCAATCAAAACTGAGAG	CTGCAATCAAGAAGTCACATCTTTCGGCATTCTCGGCGGTTAATCTGTCAATCAAAACTGAGAG
TP248371	CAGCTCTGCTGTAGCTTGGACTTGTTGAAAGTTGAGGAGCACTGTTCTCATCACCCTGTGTTTC	CAGCTCTGCTGTAGCTTGGACTTGTTGAAAGTTGAGGAGCACTGTTGTCATCACCCTGTGTTTC
TP223681	CAGCGTTTTGTGCTATATCAGCTTTGCTTCCCTTCACAAACCCATCAACTGCAACAGCATCAGA	CAGCGTTTTGTGCTATATCAGCTTTGTTTCCCTTCACAAACCCATCAACTGCAACAGCATCAGA
TP90266	CAGCATTAACACCTGCAGGCCAATTAATAGTAACTCATCAAGGTTAATTGTATTTTAAAATGTG	CAGCATTAACACCTGCAGGCCAATTAATAGTAACTCATCAAGGTTAATTGTGTTTTAAAATGTG
TP453342	CTGCTTTTTTACGCCAAATGCAAAGAATGACTATTATAACAATGACCAACACAGCCACAACTGC	CTGCTTTTTTTCGCCAAATGCAAAGAATGACTATTATAACAATGACCAACACAGCCACAACTGC
TP285127	CTGCAAGATAGAACAGTAAGTATTCAAGTCAAGTTCTGATTTTTTTGACTTTTTGAGCAATTCC	CTGCAAGATAGAACAGTAAGTATTCAAGTCAAGTTCTGATTTTTTTGACTTTTTGAGTAATTCC
TP58390	CAGCAGATGGGCAACACCGGCCTAGAGCTTCTGAACTCGGTTCCAATTCAAAGGCTCTCTAGTG	CAGCAGATGGGCAACACCGGCCTAGAGCTTCTGAATTCGGTTCCAATTCAAAGGCTCTCTAGTG
TP100127	CAGCCAATCATCTATATAATGCTAAGTATCAAGAAAAGACATGGCATAAATACATGTAATGGAC	CAGCCAATCATCTATATAATGCTAAGTATCAGGAAAAGACATGGCATAAATACATGTAATGGAC
TP226819	CAGCTACAAAAAGAAAATATAAGTATTAGCAATATAAAATTCCTCAATAGGATGCAAAAACTTG	CAGCTACAAAAATAAAATATAAGTATTAGCAATATAAAATTCCTCAATAGGATGCAAAAACTTG
TP329300	CTGCATTTAAATCTTGGCCGTGGCACAAATTTTCAGAACCTGTGTTAGTACTAGCTTGCATAAT	CTGCATTTAAATCTTGGCTGTGGCACAAATTTTCAGAACCTGTGTTAGTACTAGCTTGCATAAT
TP157882	CAGCCTTTATGATGGATGAGACAAGGATAATTCCTGGAAATAGAGACCACCCAGCTTCAATAAT	CAGCCTTTATGATGGATGAGACAAGGATAATTCCTGGAAATAGAGACGACCCAGCTTCAATAAT
TP52444	CAGCAGAAGCATCATCATTATCATCATCATCATCCAATTGTTCAATGAATGGTTCTTGCAAATA	CAGCAGAAGCATCATCATTATCATCATCATCATCCAATTGTTGAATGAATGGTTCTTGCAAATA
TP269599	CAGCTTGTGACAAAATAACTGACTCCTCAATGGAAGCTGTAGGGTCACTCTGTGGATCCCTTGA	CAGCTTGTGACAAAATAACTGACTCCTCATTGGAAGCTGTAGGGTCACTCTGTGGATCCCTTGA
TP856	CAGCAAAAATGGACACGGTGGCGGCGGAAGCAATCCGAATAACAACGGTAACGGTGGCAAAAAA	CAGCAAAAATGGACACGGTGGCGGCGGAAGCAATCCGAATAACAATGGTAACGGTGGCAAAAAA
TP49236	CAGCACTGTATTCCAAAATTGATAATTCTTATGTGTATGGATGAAATGACAATAACAATGTATG	CAGCACTGTATTCCAAAATTGATAATTCTTATGTGTATGGATGAAATGACAATGACAATGTATG
TP103773	CAGCCACCTCCTATTTTTTTCTCACATGTCTTAAACACTCATCAAACCTTAGGGCACATTTCTC	CAGCCACCTCCTATTTTTTTCTCTCATGTCTTAAACACTCATCAAACCTTAGGGCACATTTCTC
TP350704	CTGCCCTTTGTGACCAGCTAATGGATTTAAATGAAAATGTTCGAAAGCAAGTTGTGGCTG	CTGCCCTTTGTGACCAGCTAATGGATTTGAATGAAAATGTTCGAAAGCAAGTTGTGGCTG
TP260840	CAGCTTAAGCATTACTCACGTCTGCTCAAAGTGGTATTCAGGGTCTCCCTTGTGTCATTCACAA	CAGCTTAAGCATTCCTCACGTCTGCTCAAAGTGGTATTCAGGGTCTCCCTTGTGTCATTCACAA
TP357333	CTGCCGCTTCCTCCATGGCCAACGGAAGTGCCGTCGGCATAACCCCTCACTCCGCTG	CTGCCGCTTCCTCCATGGCCAACGGAAGTGCCGTCGGCATAACCCCTCATTCCGCTG
TP408077	CTGCTAAGACCAACACAAGAACAGATTGCATTAATATAATTTAAAAACAAAATTACTACACACT	CTGCTAAGACCAACATAAGAACAGATTGCATTAATATAATTTAAAAACAAAATTACTACACACT
TP267166	CAGCTTGACCAACACTTTGTTGAACCGAAGTTGATCTTTGAGAAAGAAACACATCATAACTCAA	CAGCTTGACCAACACTTTGTTGAACCGAAGTTGATCTTTGAGCAAGAAACACATCATAACTCAA
TP433981	CTGCTGGAGAAGCATCTAGTAGTAGAAATCATGGTAGAACAAGAGGATCATTAGTCACTATTGC	CTGCTGGAGAAGCATCTAGTAGTAGAAATCATGGTAGAACAAGAGGTTCATTAGTCACTATTGC
TP271708	CAGCTTTCTTGCAGGTACTGTCATGGCTAGCCATAGCAAACTCTCCATCAACCATGTCTATTTT	CAGCTTTGTTGCAGGTACTGTCATGGCTAGCCATAGCAAACTCTCCATCAACCATGTCTATTTT
TP25336	CAGCAATGAGGCAAATTTAAATGAAGTTTCTGTGGATGTGATGCAAGAGACAAACAAACCAAAG	CAGCAATGAGTCAAATTTAAATGAAGTTTCTGTGGATGTGATGCAAGAGACAAACAAACCAAAG
TP292106	CTGCAATTGCACTGTCAAATAGCATTTTTGTGGAGTGGCAAGGCCACTATCACATTCAGGGTTA	CTGCAATTGCACTGTCAAATAGCATTTTTGTGGAGTGGCAAGGCCACTATCACGTTCAGGGTTA
TP34265	CAGCACATGTCAGGAGAAATAGAAACCCTCTGCCCGACATAGTCTTAGACCAAAAATGAAGAAA	CAGCACATGTCAGGAGAAATAGAAACCCTCTGCCCTACATAGTCTTAGACCAAAAATGAAGAAA
TP234063	CAGCTATTACAGAACAGCAGAAGCGGCCTAGTCTTGCCTACGACAACAAAATATATGGACACAA	CAGCTATTACAGAACAGCAGAAGCGGCTTAGTCTTGCCTACGACAACAAAATATATGGACACAA
TP229501	CAGCTAGAAAAGGCATTCCTGTAAGTTCAAAACCCAATAACAATTCCTGAAATAGATCACTCAA	CAGCTAGAAAAGGCATTCCTGTAAGTTCAAAACCCAATAACAGTTCCTGAAATAGATCACTCAA
TP451311	CTGCTTTCACTGCTAACTCCACATTTCCATGCTTCCTACATGCACCAAGCAAAGCAG	CTGCTTTCACTGCTAACTCCACATTTCCATGCTTCCTACATGCACCGAGCAAAGCAG
TP88466	CAGCATGGGGAATAATTGCACCTGAGTTGATGGGTGAAGACGCGTGACAGTGGCTTCAAACTTC	CAGCATGGGGAATAATTGTACCTGAGTTGATGGGTGAAGACGCGTGACAGTGGCTTCAAACTTC
TP287326	CTGCAAGTGAACCTCTTTTCTAAACTCGACGATTTTCTGCTTCAGCTCATCATCCAAATCACTT	CTGCAAGTGAACCTCTTTTCTAAACTCGATGATTTTCTGCTTCAGCTCATCATCCAAATCACTT
TP158428	CAGCCTTTTTCAATATTGATTCGGGTGACTCTCTCCATTCCCTACTCTTCATACTAGTTGGAGT	CAGCCTTTTTCAATATTGATTCGGGTGATTCTCTCCATTCCCTACTCTTCATACTAGTTGGAGT
TP196533	CAGCGGATAAGTATGGAATCATAAAATTTTCTAATAATAGGCAAACCTGCTAATCTCAAAAAAT	CAGCGGATAAGTATGGAATCATAAAATTTTCTAATAATAGGCAAACCTGCTAATCTCAAAAATT
TP440501	CTGCTGTCACAAGGAACAGCACATCCTGAATCATTAAATCCGTGGCACGAGAAATGGATGCTTT	CTGCTGTCACAAGGAACAGCACGTCCTGAATCATTAAATCCGTGGCACGAGAAATGGATGCTTT
TP237462	CAGCTCAGGCCGGAGGAGGGAGTAATGCAAGTGGTGGTGGAAGCAAAAAATAGGCAAGCATGAG	CAGCTCAGGCCGGAGGAGGGAGTAATGCAAGTGGTGGTGGAAGCAAAAAATAGGCAAGCATGAT
TP280142	CTGCAACAACCTCTTACAGTGTGGTCCCACATCACATTGATGCAGACACATTGGACTACATCGA	CTGCAACAACCTCTTACAGTGTGGTCCCGCATCACATTGATGCAGACACATTGGACTACATCGA
TP71557	CAGCAGTGATTAGAGGATGGTTGTGATCCTTTATAAACCTTGTGACAACCCATTTTCCGGATTT	CAGCAGTGATTAGAGGATGGTTGTGATCCTTTATAAACCTTGTGACAACCCATTTTTCGGATTT
TP269642	CAGCTTGTGCATCAAATGTCGATCTTGCATGCCCAGTAATGATTATCTTGTTCCATTAATTAAA	CAGCTTGTGCATCAAATGTTGATCTTGCATGCCCAGTAATGATTATCTTGTTCCATTAATTAAA
TP242757	CAGCTCGAAAATGTTTTAAGAAGTCTGCAAGTTCATCTGCAGACTTGAATTGCAACATTGATGA	CAGCTCGAAAATGTTTTAAGAAGTCTGCAAGTTCATCTGCAGACTTGAATTGCGACATTGATGA
TP25686	CAGCAATGCGAATTCGAGTTTGCCATGATAATGGAGGTGTGTTGCCCTTGCAAGCGAGACGATC	CAGCAATGCGAATTCGAGTTTGCCATGATAATGGAGGTGTGTTGTCCTTGCAAGCGAGACGATC
TP94393	CAGCATTTATTTCCCTTTAACATAAAAGATGGTTTTGGCTGATTTCACACTGTTATAATCCAAA	CAGCATTTATTTCCCTTTAACATAAAAGATTGTTTTGGCTGATTTCACACTGTTATAATCCAAA
TP66533	CAGCAGGTACTGGTTCATTTATCACCCGGTCGCATTCCGAAGAGAATGTTGATGCATCATCGTC	CAGCAGGTACTGGTTCATTTATCACCCGGTCGCATTCTGAAGAGAATGTTGATGCATCATCGTC
TP270060	CAGCTTGTTTATTAATGGTTGATGATCTATAAGGGTGTTGGATTTATTCAAGTGTGAAGTCCCA	CAGCTTGTTTATTAATGGTTGATGATTTATAAGGGTGTTGGATTTATTCAAGTGTGAAGTCCCA
TP93569	CAGCATTGGTGGCGCCGGAGGACCAAAATCCAACGTGGTGAAAGCATTTGACATTGAATCGGTC	CAGCATTGGTGGCGCCGGTGGACCAAAATCCAACGTGGTGAAAGCATTTGACATTGAATCGGTC
TP60966	CAGCAGGATAGAAAATATTCAAGACCCGTTTGCGATTCCCTCCGACTATACTTGGGTTACCGCC	CAGCAGGATAGAAAATATTCAAGACCCGTTTGCGATTCCCTCCGACTATACTTGGGTTACTGCC
TP79372	CAGCATATTTAATTATTGGTTCTTGCAACTATGAAAAATTTCTATGAAGGCAACATTTCTTATA	CAGCATATTTAATTATTGGTTCTTGCAACTATGATAAATTTCTATGAAGGCAACATTTCTTATA
TP224114	CAGCTAAAATTATAGGATCGAAATCTTGCATCATATGTTGCTTTTGATATCTCTCCACCTGTTG	CAGCTAAAATTATAGGATTGAAATCTTGCATCATATGTTGCTTTTGATATCTCTCCACCTGTTG
TP13024	CAGCAACCTTACCATTGCGCTATGGTCACCCTCTTGTGATGTTGCTTTATATCGTGATCAAAAT	CAGCAACCTTACCATTGCGCTATGGTCACCCTCTTGTGATGTTGCTTTATATTGTGATCAAAAT
TP441582	CTGCTGTGAGATCAAGAGAGAGGAAGAAGTTGTATGTAAACGACCTTGAGATGAAAAGCAAGTA	CTGCTGTGAGATCAAGAGAGAGGAAGAAGTTGTATGTTAACGACCTTGAGATGAAAAGCAAGTA
TP21522	CAGCAAGTGCCACTGCACCGAGCCTCCCCCGAGCTGGTAAGTGCGACTGTATCGTGAACGCCAC	CAGCAAGTGCCACTGCACCGAGCCTCCCCCGAGCTGGTAAGTGCGACTGTATCGTGAACGTCAC
TP267356	CAGCTTGAGCAGAAAGTGCATGACATAGAATCTTTTTACTCGAGTGTGAACACGAAGCAAACAA	CAGCTTGAGCAGAAAGTGCATGACATAGAATCTTTTTACTTGAGTGTGAACACGAAGCAAACAA
TP292121	CTGCAATTGCAGTACACCTAGGAAACACACACAGAATGGGGCACGGATACGACATGGCACAGGC	CTGCAATTGCAGTACACCTAGGAAACACACACAGAATGGGGCATGGATACGACATGGCACAGGC
TP101047	CAGCCACAACATTGCAAATTTACTTTTATTAGTCTTCACAGTCACTTAGCCACTAAAGTCGTTA	CAGCCACAACATTGCAAATTTACTTTTATTAGTCTTCGCAGTCACTTAGCCACTAAAGTCGTTA
TP107115	CAGCCAGCACAACTGCAACAGGCAATAATTGCAGACTGAATTGACCGCATCAAGATGCAATCAG	CAGCCAGCACAACTGCAATAGGCAATAATTGCAGACTGAATTGACCGCATCAAGATGCAATCAG
TP251585	CAGCTGAGAGTAAGGATGATTTGCACGCGTTTTAACATAGTAATCAGTGAATCTATAGCCAAAC	CAGCTGAGAGTAAGGATGGTTTGCACGCGTTTTAACATAGTAATCAGTGAATCTATAGCCAAAC
TP143630	CAGCCGGTAGCAAATCATTATAATAATGAGTTCATGGATTTGAGTATAGGGAGATTTCTTTTTA	CAGCCGGTAGCAAATCATTATGATAATGAGTTCATGGATTTGAGTATAGGGAGATTTCTTTTTA
TP226463	CAGCTAATGCAGTGCTTCCAATTAAAAAAGGTGACAGGTGAAAGCATTTGATTATCAGATCAGT	CAGCTAATGCAGTGCTTCCAATTAAAAAAGGTGGCAGGTGAAAGCATTTGATTATCAGATCAGT
TP215619	CAGCGTCAAGCCTGGGAATTGATTTGCAGGTCTTCCTTTCTTACTCACCCGAGTTGACAAATGA	CAGCGTCAAGCCTGGGAATTGATTTGCAGGTCTTCCTTTCTTACTCACCCGAGTTGACGAATGA
TP320432	CTGCATATCATGAAAAGAGAAAAAAAAGTATTCCTCCTCCCACTTCACGCTTCCCTTGAATCTT	CTGCATATCATGAAAAGAGAAAAAAAAGTGTTCCTCCTCCCACTTCACGCTTCCCTTGAATCTT
TP429829	CTGCTGAAATGATTTTGCAAGTGTCTGATAGGTATGCTAATTATTTTTTGCTCGTTTTGTTTAA	CTGCTGAAATGATTTTGCAAGTGTCTGATAGGTATGCTAATTATTTTTTGCTTGTTTTGTTTAA
TP198670	CAGCGGCCAAAACATTGTTGTTGTAGGAATAAATGACCCCAACTCTAAAACCAGAAAGTGAGAG	CAGCGGCCAAAACATTGTTGTTGTAGGAATAAATGACCCCAACTCTAAAACCAGCAAGTGAGAG
TP94563	CAGCATTTCCATCACTGCTTTTGTCGCAAAGCCTGAATCCTTCAAGGATGCTAGAATTCCTGAG	CAGCATTTCCATCACTGCTTTTGTCGCAAAGCCTGAATCTTTCAAGGATGCTAGAATTCCTGAG
TP402401	CTGCGTCAAAGGCAGATCTCCATTCATCACTCGCTCCACCGCTG	CTGCGTCAAAGGCAGATCTCCATTCATCACTTGCTCCACCGCTG
TP217833	CAGCGTCGTTTTATAATATTTGAATCTCAGCCGTTAAATATTCTTTTAAAAGAAATGGACGGAG	CAGCGTCGTTTTATAATATTTGAATCTTAGCCGTTAAATATTCTTTTAAAAGAAATGGACGGAG
TP211569	CAGCGGTCAGCAATCACCAGATTTTGCAAATTATTGTGTTTCAACATTTCACTATTTGTTTTCT	CAGCGGTCAGCATTCACCAGATTTTGCAAATTATTGTGTTTCAACATTTCACTATTTGTTTTCT
TP75602	CAGCATAACCATGCCTAGAGTGGTTGTTCTTTTTCTTATGCTCTTATCTCTCTCACCAGGTATG	CAGCATAACCATGCCTAGAGTTGTTGTTCTTTTTCTTATGCTCTTATCTCTCTCACCAGGTATG
TP92968	CAGCATTGCAAAGTTCTACCTTTAGAACTTCTGTTTTCTTTAATACCAGTTATGAATAATGATA	CAGCATTGCGAAGTTCTACCTTTAGAACTTCTGTTTTCTTTAATACCAGTTATGAATAATGATA
TP439230	CTGCTGGTGGAACTGTTGATCAAGAAGGTGGTGGATTTAACCTTGGTTCTATTGGTCTTCTTGG	CTGCTGGTGGAACTGTTGATGAAGAAGGTGGTGGATTTAACCTTGGTTCTATTGGTCTTCTTGG
TP230102	CAGCTAGATGATTGGGTTCTGTGTCGGATTTACAAGAAGAATTCGAGTGCGCAAAAGACTATGA	CAGCTAGATGATTGGGTTCTGTGTCGGATTTACAAGAAGAATTCGAGTGCGCAAAAGACTGTGA
TP453071	CTGCTTTTGGAGATGCAGGTTAAACTATCTATTGCATTGATGTGCCTTGCACAGAAAGAAAACA	CTGCTTTTGGAGATGCAGGTTAAACTATCTATTGCATTGATGTGCCTTGCACATAAAGAAAACA
TP9747	CAGCAACACAATAACCCAACCACACTGGATTCCGACCCACATCTCCCCCAAATCAAAATCCACC	CAGCAACACCATAACCCAACCACACTGGATTCCGACCCACATCTCCCCCAAATCAAAATCCACC
TP284846	CTGCAAGAGATAACAAGAAGACTAGAATTGTTCCCAGACACATTCAATTAGCAGTTAGGAACGA	CTGCAAGAGATAACAAGAAGACTAGAATTGTTCCCAGACACATTCAATTAGCGGTTAGGAACGA
TP101750	CAGCCACACTTATATCCTTTTGTAATTTCATAAAATAAAAGGTGAGATGCAGAAAAGTGAGATG	CAGCCACACTTATATCCTTTTGTAATTTCATAAAATTAAAGGTGAGATGCAGAAAAGTGAGATG
TP21419	CAGCAAGTGAGAAACTAAGTGCTGAAACTCAAACTGCACATGAAAAAAGTAAGCAAGCAAAGGA	CAGCAAGTGAGAAGCTAAGTGCTGAAACTCAAACTGCACATGAAAAAAGTAAGCAAGCAAAGGA
TP446807	CTGCTTCCGTGGAATTGGCCGAATCGATTGCGTTTATTGAGGAATTGGTGTACACATGGATGCT	CTGCTTCCGTGGAATTGGCCGAATCGATTGCGTTTATTGAGGAATTGGTGTACACGTGGATGCT
TP319226	CTGCATACAGCATTCTAGCCTTCCCCATCAAATGCTCCATATTCTCAAAGCACATTTCCATGTC	CTGCATACAGCATTCTAGCTTTCCCCATCAAATGCTCCATATTCTCAAAGCACATTTCCATGTC
TP29431	CAGCACAACTGCCTTTTGGTCCCGGTATTGATCTTCGTGACAACCATGTCGGTCATTTTAACTC	CAGCACAACTGCCTTTTGGTTCCGGTATTGATCTTCGTGACAACCATGTCGGTCATTTTAACTC
TP281042	CTGCAACAGGCATGGCAGATGAAATGTCGTCTCTCTTTTTGATAAGTTTTGAAAAACCATACAC	CTGCAACAGGCATGGCAGATGAAATGTTGTCTCTCTTTTTGATAAGTTTTGAAAAACCATACAC
TP401137	CTGCGGTTCACAATTTAGAGAAAAATTGTCATAACTCTTCTTATGCTGGTTGCACTCAATGCCT	CTGCGGTTCACAATTTAGAGAAAAATTGTCGTAACTCTTCTTATGCTGGTTGCACTCAATGCCT
TP375874	CTGCGATCGAATTGGTGGGTATTCATGCCTAACCGAACTGAACGATCTGCACCATCCTTTAAAG	CTGCGATCGAATTGGTGGGTATTCATGCCTAACCGAACTGAACGTTCTGCACCATCCTTTAAAG
TP277072	CTGCAAAGAATAAAACTAATGTTATCCCAATTCAAGTAAATAAAAGCTTGCAAACAAAACTGTT	CTGCAAAGAATAAAAGTAATGTTATCCCAATTCAAGTAAATAAAAGCTTGCAAACAAAACTGTT
TP8688	CAGCAACAAATACACCTTATGCTCTAGACCAGGTAAGAAAAAATAAGTCTGTTTATGTGATCTT	CAGCAACAAATACACCTTATGCTCTAGACCAGGTAAGAAAAAATAATTCTGTTTATGTGATCTT
TP110173	CAGCCAGTCACGGGTTCAAAATGAGTGATGTAAATTGCTAAACTTTTTTTTTGGCAGTAGTGGC	CAGCCAGTCATGGGTTCAAAATGAGTGATGTAAATTGCTAAACTTTTTTTTTGGCAGTAGTGGC
TP271069	CAGCTTTCACCTCCCATACCTGCATGAAATACGATCAGTAGCTACGATGAGTATAATGCAATTT	CAGCTTTCACCTCCCATACCTGCATGAAATACGATCAGTAGCTACGGTGAGTATAATGCAATTT
TP406663	CTGCGTTTCTCTTCGGTCTTCAACAGCTTCTTTGCAGGCTCGGATGTTGGTTCGCGCGTGTTGT	CTGCGTTTCTCTTCGGTCTTCAACAGCTTCTTCGCAGGCTCGGATGTTGGTTCGCGCGTGTTGT
TP3190	CAGCAAACAATGCACATGCAAAAACAATGGTCGAGTAAACCCAAAAAAACAAGAGAACTGTAAG	CAGCAAACAATGCACATGCAAAAACAATGGTCAAGTAAACCCAAAAAAACAAGAGAACTGTAAG
TP81773	CAGCATCATGTCCAGCATTAACTAATTCACTAACTAACCTTCCAATGCTTCGGCCACTACTTTT	CAGCATCATGTCCAGCATTAACTAATTCACTAACTAATCTTCCAATGCTTCGGCCACTACTTTT
TP328117	CTGCATTCGGTGTAGTTTTATAAGCCAATCTAGAGATTCTGGACAACACAACATTGTGAAATCA	CTGCATTTGGTGTAGTTTTATAAGCCAATCTAGAGATTCTGGACAACACAACATTGTGAAATCA
TP267161	CAGCTTGACATTGGGACAACATTCTAGAAGCATCTTGAGGAGAAAAAGATGATGGCAATAAGGA	CAGCTTGACATTGGGACAACATTCTAGAAGCATCTTGAGGAGAAAAAGATGCTGGCAATAAGGA
TP105638	CAGCCACTGTAAAGAACTTAAGTGCCATAGGAAACGATGAATGCCACAGTATTTATACCTTTTT	CAGCCACTGTAAAGAACTTAAGTGCCATAGGAAACGATGAATGCCACAGTATTTTTACCTTTTT
TP417961	CTGCTCAGGTGCGTTTGTTTTCTGCTTTGATAAGTCACTGCTCTGGTTCTATTAAGCTAAATTT	CTGCTCAGGTGCGTTTGTTTTCTGCTTTGATAAGTCACTGCTCTGGTTCTATTAAGCTAATTTT
TP54698	CAGCAGACTCTCACGTCTCATCCTTTCACTTGCCGAAACTCCAGTATTAATAAGATCCATGTCA	CAGCAGACTCTCCCGTCTCATCCTTTCACTTGCCGAAACTCCAGTATTAATAAGATCCATGTCA
TP268876	CAGCTTGGCTTCAGAATTAGAACTTGATGCAGGCGCAGATTTTGAAACATTTAAACTTGAACCT	CAGCTTGGCTTCAGAATTAGAACTTGATGCAGGTGCAGATTTTGAAACATTTAAACTTGAACCT
TP83209	CAGCATCGACCTAAAAAAGACAACGAAAACAAAAGCAAAAATTAGTGACAGCACCTGAAACAAT	CAGCATCGACCTAAAAAAGAGAACGAAAACAAAAGCAAAAATTAGTGACAGCACCTGAAACAAT
TP13141	CAGCAACCTTGGGCTTTGGGGCCTATCAAAAAGAAAAAAATGTCATGAGGTAGTCCAGCCAACA	CAGCAACCTTGGGCTTTGGGGCCTATCAAAAAGAAAAAAATGTCATGAGGTATTCCAGCCAACA
TP265505	CAGCTTCGGTTGCCTGAGTTTACAAAAAGTAATACCTTCATTAGAATCATATCAAAATCATAAC	CAGCTTCGGTTGCCTGAGTTTACAAAAAGTAATACCTTCATTAGAATCATATCAAATTCATAAC
TP24809	CAGCAATCTGAGATAAAAAAAACATGCAGTCAGAGACAAAGTCAATGTTTCAGTAGATGAAAAC	CAGCAATCTGAGATTAAAAAAACATGCAGTCAGAGACAAAGTCAATGTTTCAGTAGATGAAAAC
TP74658	CAGCAGTTTCCTGGTGGTGGAACATATGAAATCATGGCTATGCGTCCTCGCTCCGATTTGTACA	CAGCAGTTTCCTGGTGGTGGAACATATGAAATCATGGCTATGCGTCCTCGCTCCGATTTGTACG
TP339405	CTGCCATGGCAATTAATAGTTCTGTTCTTGCTGAAATGGAAATTCCTCGCACCTACATAGAATC	CTGCCATGGCAATTAATAGTTCTGTTCTTGCTGAAATGGAAATTCCTCGCGCCTACATAGAATC
TP266565	CAGCTTCTTCCACCAACTTAGATAACTCCTCCACCTTCATAATATACTCAGCCTCCCTCATTTG	CAGCTTCTTCCATCAACTTAGATAACTCCTCCACCTTCATAATATACTCAGCCTCCCTCATTTG
TP58995	CAGCAGGAAACTTTGTTGATGGAGTTAGTGTGTTTGGCAATGGAAATGGAACTGCAAGTGGTGC	CAGCAGGTAACTTTGTTGATGGAGTTAGTGTGTTTGGCAATGGAAATGGAACTGCAAGTGGTGC
TP41527	CAGCACCTTTGAAGCATACCTCTGAGAGAACAAGGAGTTTAAGAATAATATCATGACAATTCTA	CAGCACCTTTGAAGCATATCTCTGAGAGAACAAGGAGTTTAAGAATAATATCATGACAATTCTA
TP446363	CTGCTTCATTTTCATCCTTTTTTTCAGCAATAAATTCTGCAATGGATCCTACAAAAAGATTATT	CTGCTTCATTTTCATCCTTTTTTTCAGCAATAAATTCTGCAATGGATTCTACAAAAAGATTATT
TP452671	CTGCTTTTATGCTTCTGATACTTGTTGTATCAACTTCAGAAGCAACACTTTCATGCAGTGATGT	CTGCTTTTATGCTTCTGATACTTGTTGTATCAACTTCAGAAGCAACCCTTTCATGCAGTGATGT
TP271672	CAGCTTTCTTATCCTCTGAGCTTGTTGCAGAAGAGGCAAGTGCTTTAGCTCCAATACAACATGC	CAGCTTTCTTATCCTCTGAGTTTGTTGCAGAAGAGGCAAGTGCTTTAGCTCCAATACAACATGC
TP447799	CTGCTTCTCTTCAGTATCAACACTGCTTCGACAAAATGGATAATCTGCAAAACAATAACTTCCA	CTGCTTCTCTTCGGTATCAACACTGCTTCGACAAAATGGATAATCTGCAAAACAATAACTTCCA
TP441394	CTGCTGTCTGGTAGTGTTTTAAATTGATGTTGCGGTTTTGTGACTTCGCTAGATTCAGGTAGTT	CTGCTGTCTGGTAGTGTTTTAAATTGATGTTGCGGTTTTGTGACTTCGCTAGATTCAGGTGGTT
TP414889	CTGCTATGCGCTCAATCTCTCGAAACAACCCTCACCACTTCACAGAAGATGGAAACAAAGCTGG	CTGCTATGCGCTCAATCTCTCGAAACAACCCTCACCACTTCACAGAAGGTGGAAACAAAGCTGG
TP314264	CTGCAGGTGTCTGCAATAGCAGGTGACTCAACTGGTGGGGTACCTATAAAGATTTTCATGAGAT	CTGCCGGTGTCTGCAATAGCAGGTGACTCAACTGGTGGGGTACCTATAAAGATTTTCATGAGAT
TP107385	CAGCCAGCATATATTATTCCGGCATGAATCCTTCTTCTAGTACTGGCGTGTTTACCACTTTACC	CAGCCAGCATATATTATTCCGGCATGAATCCTTCTTCTAGTACTGGTGTGTTTACCACTTTACC
TP156902	CAGCCTTCTAGAATTGCAAGTTATGTTTCCATCAAGATTTTTCTTTCAGGCCATACTTTCTCAT	CAGCCTTCTAGAATTGCAAGTTATGTTTCCATCAAGATTTTTCTTTTAGGCCATACTTTCTCAT
TP57772	CAGCAGATCAAATTTCACTGTATCCGTGGGCATTCCTCTTCTTGTCAAGAGAAACAAGAGTGCT	CAGCAGATCAAATTTCACTGTATCTGTGGGCATTCCTCTTCTTGTCAAGAGAAACAAGAGTGCT
TP414689	CTGCTATGACACATTTTATGTTCTTGAAACCGGGTTCTATGTTCATTCAAGTTGTTCCTCTCGG	CTGCTATGACACATTTTATGTTCTTGAAACCGGGTTCTGTGTTCATTCAAGTTGTTCCTCTCGG
TP86852	CAGCATGCACCAGCCAAGTTACACTTCTTAGAAGCCTTTCCCTTATGATCCATTATTCATTATG	CAGCATGCACCAGCCAAGTTACACTTCTTAGAAGCCTTTCCCTTATGATCCATTCTTCATTATG
TP332984	CTGCCAATGTCCATGACTCAAAGCGAAAGATCATTAGTAAGAACTTTCGTCGCTTGCTTGAAGT	CTGCCAATGTCCATGACTCAAAGCGAAAGATCATTAGTAAGAACTTTCGTCGCTTGCTTGAGGT
TP100002	CAGCCAATATTAGATGTACGGCTTTCACATGGTTGTTGTGAAGAACACCATATGCATGGGGGAT	CAGCTAATATTAGATGTACGGCTTTCACATGGTTGTTGTGAAGAACACCATATGCATGGGGGAT
TP2261	CAGCAAAAGTTGTTCCACTTGTTGCGGGTCGAGACAAGGTTCCCATCTCTCATCATTCAATACT	CAGCAAAAGTTGTTCCACTTGTTGCGGGTCTAGACAAGGTTCCCATCTCTCATCATTCAATACT
TP263146	CAGCTTCAAGGAGTTAGCAGGAAATCGACCGTTGTCAGAATTACGTACTGCTGATGAAGCTGTT	CAGCTTCAAGGAGTTAGCGGGAAATCGACCGTTGTCAGAATTACGTACTGCTGATGAAGCTGTT
TP329636	CTGCATTTCCAAGCCCACCAGAGGCTTCAACAGTACCAGTCGCACCAACAGCTTGCTTATTATC	CTGCATTTCCAAGCCCACCAGAGGCTTCATCAGTACCAGTCGCACCAACAGCTTGCTTATTATC
TP252081	CAGCTGAGGTGTATTCTTCAACTGGGAATGCTGACACTGTCATGAATCCAGTTCCGGGGGCAGG	CAGCTGAGGTGTATTCTTCAACTGGGAATGCTGACACTGTCATGAATCCGGTTCCGGGGGCAGG
TP96678	CAGCCAAACATACAAAATAGTTCTCAATATAAACAAACCCCGATGACACAGCACACTAAAAAAA	CAGCCAAACATACAAAATAGTTCTCAATATAAACAAATCCCGATGACACAGCACACTAAAAAAA
TP37316	CAGCACCCAATACAAACTTCTGATTCATTTATATATTAAAAGAATATTTGGACTGATATATACA	CAGCACCCAATACAAACTTCTGATTCATTTATATATTAAAAGAATATTTGGAGTGATATATACA
TP226851	CAGCTACAAAATTGGTTCTTGAAAACAATTTGGAAGCATTTTTTTAAAACAATTGCGAACAACA	CAGCTACAAAATTGGTTCTTGAAAACAATTTGGAAGCATTTTTTTAAAACAATTGCGAATAACA
TP106473	CAGCCAGAGAAAAAGGATATTGTTGGTTTACAGGAACAGGTAATCTCCAAAAAAAATGTATTAC	CAGCCAGAGAAAAAGGATATTGTTGGTTTACAGGAACAGGTAATCTCCAAAAAAATTGTATTAC
TP249535	CAGCTCTTTGAGCCAGATATGCAGAAGGCTTGAAGAGTTGTCCATAGAGTTTCGACCATTCCTC	CAGCTCTTTGAGCCAGATATGCAGAAGGCTTGAAGAGTTGTCCATAGAGTTTTGACCATTCCTC
TP341849	CTGCCCAGTACAAGCCTTCTTTTTGTCACTCTTTTTTGTGGAAGTTTTTGTGGCAGTTGCCAGC	CTGCCCAGTACAAGCCTTCTTTTTGTCACTCTTTTTTGTGGAAGTTTTTGTGGCAGTTGCCTGC
TP157270	CAGCCTTGCATGTTACTGCAATTTAGCACATGTGAAAAGTAGTTATGTTATTGACATTTGGTTT	CAGCCTTGCATGTTACTGCAATTTAGTACATGTGAAAAGTAGTTATGTTATTGACATTTGGTTT
TP7588	CAGCAAATGGCCTGAAGCATTCATGTTAAGACTGTAAGAACAGGACAAGGACATGGGAGTCTTG	CAGCAAATGGCCTGAAGCATTCATGTTAAGACTGTAAGGACAGGACAAGGACATGGGAGTCTTG
TP85905	CAGCATGACATAACACACCACTCGCTACAACCACAATTTGAAATCCAGGAAGAGCAAGAATTTT	CAGCATGGCATAACACACCACTCGCTACAACCACAATTTGAAATCCAGGAAGAGCAAGAATTTT
TP41173	CAGCACCTGTGGCTACAATATTGTGATTGCGGTGTGACTCCGAATCACAATGATGCGGCCGCAT	CAGCACCTGTGGCTACAATATTGTGGTTGCGGTGTGACTCCGAATCACAATGATGCGGCCGCAT
TP324327	CTGCATCTTTGAAGTCTTTAACATTTCAATGCCTTGCTTCTTTCTCCTACAAGAACTCCTCTTT	CTGCATCTTTGAAGTCTTTAACATTTCAATGCCTTGCTTCTTTTTCCTACAAGAACTCCTCTTT
TP54881	CAGCAGAGAAAAACCATCATAAACTAGTCAGCTGTTTGTCTTCAAAAGGGGAGAGGATTATATA	CAGCAGAGGAAAACCATCATAAACTAGTCAGCTGTTTGTCTTCAAAAGGGGAGAGGATTATATA
TP289883	CTGCAATCTGCATCGCGATGACAACAATGACCGCAATTGTAGTAAACACAACCGTTACTGCAAT	CTGCAATCTGCATCGCGATGACCACAATGACCGCAATTGTAGTAAACACAACCGTTACTGCAAT
TP246134	CAGCTCGTCGTGCTATTCTTTCCATCCTAGGTACCCATTGATATATACTTTATTACATATTTGT	CAGCTCGTCGTGCTATTCTTTCGATCCTAGGTACCCATTGATATATACTTTATTACATATTTGT
TP115937	CAGCCCAATACATCCCAATGCGGTTTCATATCACTGTGAATTAGAGTCACACTATAATTTTGGT	CAGCCCAATACATCCCAATGCGGTTTCGTATCACTGTGAATTAGAGTCACACTATAATTTTGGT
TP102918	CAGCCACCATATCACAATTTTAGCATTAGGTGCCATGAAATAGTTAAATCAATAATACACAAAG	CAGCCACCATATCACAATTTTAGCATTAGTTGCCATGAAATAGTTAAATCAATAATACACAAAG
TP136290	CAGCCGCCATTGCCGAATAATTTCTCCTAAAGTAACCATCATCCATCACCGCTGATACAGACCG	CAGCCGCCATTGCCGAATAATTTCTCCTAAAGTAACCATCATCCATCACCGCTGATGCAGACCG
TP305443	CTGCACTTGCACCCTTCTTAGGTCCTGACCTGGCAGGTAAAGATGGCCCTAAACCTGCAAAAGG	CTGCACTTGCACCCTTCTTAGGTCCTGGCCTGGCAGGTAAAGATGGCCCTAAACCTGCAAAAGG
TP50233	CAGCACTTGCACATCAAGCATAGCCATTCCATACTTCCCTAAAGCCTCAAATGCCCGAGCCCTC	CAGCACTTGCACATCAAGCATAGCCATTTCATACTTCCCTAAAGCCTCAAATGCCCGAGCCCTC
TP129232	CAGCCCTATCCAAAAAAACATAAGGGAATTTATAAACTTCAAAATCATTAGTAAAAATACCTCA	CAGCCCTATCCAAAAAAACATAAGGGAATTTATAAGCTTCAAAATCATTAGTAAAAATACCTCA
TP110135	CAGCCAGTATACCATGAATGTAGATCCTTTGATATTTCACCATACGAAAGCATGTTTCTAAGGA	CAGCCGGTATACCATGAATGTAGATCCTTTGATATTTCACCATACGAAAGCATGTTTCTAAGGA
TP287317	CTGCAAGTCTTTAATCGGACACATAGGCCACCCCACTATAACGCTTTGGAGTCGGCTG	CTGCAAGTCTTTAATCGGACACATAGGCCACCCCACTATAACGTTTTGGAGTCGGCTG
TP364356	CTGCCTCCCTCCCTTCTCAATCACCCATTGCTGAGGAGGAGGGTCCGAACATTGCAAGTGGAGA	CTGCCTCCCTCCCTTCTCAATCACCCATTGCTGAGGAGGAGGGTCTGAACATTGCAAGTGGAGA
TP415265	CTGCTATGTGTCCTCATAGAGAAAAAGTGAGAATTAAGTTATTTGAATAAGCAAGAAGATGCAG	CTGCTATGTGTCCTCATAGAGAAAAAGTGAGAATTGAGTTATTTGAATAAGCAAGAAGATGCAG
TP28409	CAGCAATTTTTTTCTCTTCAACTTTTCAACAATGTCATGCTCACCATCAATATCTAGTATATGC	CAGCAATTTTTTTCTCTTCAACTTTTCAACAATGTCATGTTCACCATCAATATCTAGTATATGC
TP81457	CAGCATCATAAGTCTTCCATCATTGTCAATTCACATGACAATCATAAGAATGTTCTAAATCAAT	CAGCATCATAAGTCTTCCATTATTGTCAATTCACATGACAATCATAAGAATGTTCTAAATCAAT
TP34133	CAGCACATGCTAGTAATTCCATCAAAGGTAAAATGAATGTCAAGTTAACAAGCATGTCACAAGA	CAGCACATGCTAGTAATTCCATCAAAGGTAAAATGGATGTCAAGTTAACAAGCATGTCACAAGA
TP53012	CAGCAGAATAGAAGTTCCCCATGTCCTCAATGTTAGGCTGGTTTATATCACAGGTCCAAATATG	CAGCAGAATAGAAGTTCCCCATGTCCTCAATGTTAGGCTGGTTTATATCACCGGTCCAAATATG
TP335561	CTGCCACTCTTAGCAACAACCCTTTAGCCTTTGCCAGTCCAATATTACCACCGGACACAACCAA	CTGCCACTCTTAGCAACAATCCTTTAGCCTTTGCCAGTCCAATATTACCACCGGACACAACCAA
TP75542	CAGCATAACATAGTGCTTCTGCATTTGCATGATTTAATTCTGAAGAAAAATGATTATCTCACAC	CAGCATAGCATAGTGCTTCTGCATTTGCATGATTTAATTCTGAAGAAAAATGATTATCTCACAC
TP253132	CAGCTGATTTCTCATCTCGGACTTTCTCGAGCTCAGTTGAAAGAGAAGCTTGCAACTTCTCAAC	CAGCTGATTTCTCATCTCGGACTTTCTCGAGCTCAGTTGAAAGAGAAGCTTGCAACTTCTCAAT
TP239778	CAGCTCCATCAAATAAAGCCAAAGCTAGTTTATCCGCATGTTCTTCACTACTCATCATATCATG	CTGCTCCATCAAATAAAGCCAAAGCTAGTTTATCCGCATGTTCTTCACTACTCATCATATCATG
TP85782	CAGCATGAATCATGAAATTTTTTTATTCCTTTTTGTCAAATAATTTTATTTGGCTTTTGTTTAA	CAGCATTAATCATGAAATTTTTTTATTCCTTTTTGTCAAATAATTTTATTTGGCTTTTGTTTAA
TP160659	CAGCGAATAATGGCTGTTCAATACAAGATCCCGGACTATGTTCACATATCTCAAGACTGCATAC	CAGCGAATAATGGCTGTTCAATACAAGATCCCAGACTATGTTCACATATCTCAAGACTGCATAC
TP250184	CAGCTGAAGAAATTTCTGCTCAGGTTTCTCCTTTTTCTAATCTTTATTATTATTATTATTATTA	CAGCTGAAGAAATTTCTGCTCAGGTTTCTCCTTTTTCTAATCTTTTTTATTATTATTATTATTA
TP14131	CAGCAACTAACACAAAGTTTCCTTTTCGCGGTTCGTTCTTGACTCCAAACCGTTTCTGTCTCAC	CAGCAACTAACACAAAGTTTCCTTTTCGCGGTTCGTTCTTGACTCCAAACCTTTTCTGTCTCAC
TP86102	CAGCATGAGAAGGAAATTCAACACATGTCGTTTGCAATCTATAATATATAGCAAATAGCCTTGA	CAGCATGGGAAGGAAATTCAACACATGTCGTTTGCAATCTATAATATATAGCAAATAGCCTTGA
TP9336	CAGCAACAAGCAAGGTAGAAGACATAAGAAAAATGGAGTAATAATTTACATAAAAAACAAGATT	CAGCAACAAGCAAGGTAGAAGACATATGAAAAATGGAGTAATAATTTACATAAAAAACAAGATT
TP411108	CTGCTACTCTTGGACAGCTTCAAACCGTAGAAAGATGGCACCGGTGTCGTTGGCCGTGAAGAAC	CTGCTACTCTTGGACAGCTTCAAACCGTAGAAAGATGGCACCGGTGTGGTTGGCCGTGAAGAAC
TP319085	CTGCATAATTAGCAACCATGTGTTGATCAGAACTTTTTTGTTGGCCCTACATGCTTGCTG	CTGCATAGTTAGCAACCATGTGTTGATCAGAACTTTTTTGTTGGCCCTACATGCTTGCTG
TP209184	CAGCGGGGGACACGGCGGCGGATTTAGGGTGACGGCGCTG	CAGCGGGGGACACGGCGGTGGATTTAGGGTGACGGCGCTG
TP263966	CAGCTTCATCATCCACTGAACAGACTGTTTGGTCTTTTTTAGTATTATAAATCTGAGTGTCAAG	CAGCTTCATCATCCACTGAACAGATTGTTTGGTCTTTTTTAGTATTATAAATCTGAGTGTCAAG
TP441720	CTGCTGTGCAGAATGCCTGTCAAAGTTCACTGAATATTTGTGGAAATTCAGAAGGGAGATTTGT	CTGCTGTGCAGAATGCCTGTCAAAGTTCACTGAATATTTGTGGAAATTCGGAAGGGAGATTTGT
TP250630	CAGCTGAATGAAAAAGACAGTACAACAAAGTTACATTATTGATAGAAATAGTGTAATCACCACG	CAGCTGAATGAAAAAGACAGTACAACAAAGTTACATTATTGATAGAAATAGTGTAATCGCCACG
TP450622	CTGCTTGTTCTGCCTTTGCAACATTGGAAGAGGTTCTGACTATTTTGTGTTTGTTTATCATTAA	CTGCTTGTTCTGCCTTTGCAACATTTGAAGAGGTTCTGACTATTTTGTGTTTGTTTATCATTAA
TP88093	CAGCATGGCATAATTCTTGCGTACCACCATTCCCCATCTACTATATTGTAGTTTATGACGGTTT	CAGCATGGCATAATTCTTGCGTACCACCATTCCCCATCTACTATATTGTAGTTTATGGCGGTTT
TP340050	CTGCCATTGCGGGTAGTTGTGCAGGTACTCTATTTTGAGCAAGTAAGGACTGCTG	CTGCCATTGCGGGTAGTTGTGCAGGTACTCTATTTTGAGCAAGTGAGGACTGCTG
TP33576	CAGCACATAGTTGAGAGGTTCACATAAATATGGATTTGGTTTATTGGTTAGACTTAAAATGGAT	CAGCACATAGTTGAGAGGTTCACATAAATATGGATTTGGTTTATTGGTTAGACTTAAAATGGTT
TP17596	CAGCAAGCAAAACCTTCCCAAAGTTGAATGGAATCAGTTTTACATAACAGCTAGGTGCTAACTT	CAGCAAGCAGAACCTTCCCAAAGTTGAATGGAATCAGTTTTACATAACAGCTAGGTGCTAACTT
TP90240	CAGCATTAAATGGTGTAAGAGGAGGCAAGTTCAAAGTGCTCAAATCTGGTATCTCTAGTTCAGC	CAGCATTAAATGGTGTAAGAGGAGGCAAGTTCAACGTGCTCAAATCTGGTATCTCTAGTTCAGC
TP213045	CAGCGGTGGGAAAAAGAATCACTGCCCAGGTTCTTGAATGTGTATAGGTTGTATAAGCTGGATG	CAGCGGTGGGAAAAAGAATCACTGCCCAGGTTCTTGAATGTGTGTAGGTTGTATAAGCTGGATG
TP380343	CTGCGCCCTGCGAAAAGCCTAAGATTCCATCAAATGGCCCTTGTTGGGAAAACACAGTCTCCAA	CTGCGCCTTGCGAAAAGCCTAAGATTCCATCAAATGGCCCTTGTTGGGAAAACACAGTCTCCAA
TP229930	CAGCTAGAGCGAATGTCATTACCAGTAACTGAAGCACCCCAACCTTCACAACAAACAACCTCAT	CAGCTAGGGCGAATGTCATTACCAGTAACTGAAGCACCCCAACCTTCACAACAAACAACCTCAT
TP116369	CAGCCCACCAAGTACCTAGGAGAACGAGGCAGGCAAGATGGGACTTACCTCCCAACAGACACCT	CAGCCCACCAAGTACCTAGGAGAACGAGGCAGGCAAGATGGGACTTACTTCCCAACAGACACCT
TP289688	CTGCAATCGACAGTACACATGATGAAGTTAAAAGCTAGGAATAAAATACAAAGTCTCACAGTGC	CTGCAATCGACAGTACGCATGATGAAGTTAAAAGCTAGGAATAAAATACAAAGTCTCACAGTGC
TP147255	CAGCCTACAGCAAGGAGAATAGGGGAAATTAATACGTGTCCAGGAATAAGTCGGCTAAAGCACT	CAGCCTACAGCAAGGAGAATAGGGGAAATTATTACGTGTCCAGGAATAAGTCGGCTAAAGCACT
TP63823	CAGCAGGGAATCTTCTACAAGAGGGTTAAGCCAAAAGAGTAGCAAAAAAACTCCCAACATAGAT	CAGCAGGGAATCTTCTACAAGAGGGTTAAGCCAAAAGAGTAGCAAAAAAACTTCCAACATAGAT
TP226250	CAGCTAATCAGAAGGAATAGAATACAATTTTTTACTTTCCTTCATTTTATTTCACTGTTTGGTT	CAGCTAATCAGAAGGAATAGAATGCAATTTTTTACTTTCCTTCATTTTATTTCACTGTTTGGTT
TP88	CAGCAAAAAAAGCTAAAACTTACTGGAAAATTTGTTGTTGTAGTTGCTCCCCAATACTTCAGTG	CAGCAAAAAAAGGTAAAACTTACTGGAAAATTTGTTGTTGTAGTTGCTCCCCAATACTTCAGTG
TP155027	CAGCCTGGTGTGTTATAAGACACCTATGTGTGGATTTCGGGGAAGGGTTGGATCCACTAAGTGG	CAGCCTGGTGTGTTATAAGACACCTATGTGTGGATTTCGGGGAAGGGTTGTATCCACTAAGTGG
TP228778	CAGCTACTAACCAATAAGCTTTTTAAATTCAAATATGGATGTTTTTTTTATAAAATCATCTTCT	CAGCTACTAACCAATAAGCTTTTTAAATTCAAATATGGATGTTTTTTTTATAACATCATCTTCT
TP270116	CAGCTTGTTTTGCATTCTTGGCAACAAGAGCAGTGTAACGAGCCGTCTCAGGCATTTTCATTCG	CAGCTTGTTTTGCATTCTTGGCAACAAGAGCTGTGTAACGAGCCGTCTCAGGCATTTTCATTCG
TP411885	CTGCTAGAGACAGCGTCGATGTTACCTGTGGATGGTGGTCAAGAAGATTAGTAAACAAAATCGC	CTGCTAGAGACAGCGTCGATGTTACCTGTGGATGGTGGTCGAGAAGATTAGTAAACAAAATCGC
TP338612	CTGCCATCACAGTTTTGTACTTTCATGATCTGGGACACTGCCATTTCGGAGAGGAGTGCCAAAA	CTGCCATCACAGTTTTGTACTTTCATGATCTGGGACACTGCCATTTTGGAGAGGAGTGCCAAAA
TP418225	CTGCTCATCCAAAAATAGTTAAATGGAGAATTACCATTCTGGTAGTTTTTCATCCTTAAGAACA	CTGCTCATCCAAAAATAGTTAAATGGAGAATTACCATTGTGGTAGTTTTTCATCCTTAAGAACA
TP430333	CTGCTGAAGTGAACGAGAATTGAGTTGACGAAAACATTGCGGGTGAACTAGTAGAAGCAACAGA	CTGCTGAAGTGAACGAGAGTTGAGTTGACGAAAACATTGCGGGTGAACTAGTAGAAGCAACAGA
TP58718	CAGCAGATTGCAAACAGCTTACAGACAAAGCTCCACTTCGAATGCCCCTTAGAGCGCTACCAAG	CAGCAGATTGCAAACAGCTTACAGACAAAGCTCCACTTCGAATGTCCCTTAGAGCGCTACCAAG
TP297605	CTGCACCCCGTGGTGGCGAAGACTTGACCAGAGGAATGAACTATAGTAAGTACAGCAG	CTGCGCCCCGTGGTGGCGAAGACTTGACCAGAGGAATGAACTATAGTAAGTACAGCAG
TP297606	CTGCACCCCGTGGTGGCGAAGACTTGACCAGAGGAATGAACTATAGTAAGTACAGCAGTAGAAA	CTGCGCCCCGTGGTGGCGAAGACTTGACCAGAGGAATGAACTATAGTAAGTACAGCAGTAGAAA
TP304857	CTGCACTGTTTACGTTATCATAAAAATTTTAACCATGTGAATAGGAACTACAACCATCAGAAAA	CTGCACTGTTTACGTTATCATAAAATTTTTAACCATGTGAATAGGAACTACAACCATCAGAAAA
TP257163	CAGCTGTAAAGGACGATTCTCTAATGACGTTGATGTCTCTGTTAACCAAGTTGACGCAATCACA	CAGCTGTAAAGGACGATTCTCTAATGACGTTGATGTCTCTGTTAACCAAGTTGACGCAATCACG
TP1910	CAGCAAAAGCTGTAACCCCTCGAACAACTGAAGTAGTAGTGGAAAGAAAACCCTGATGCTCATG	CAGCAAAAGCTGTAACCCCTCGAACAACTGAAGTAGTAGTGGAAAGAGAACCCTGATGCTCATG
TP53498	CAGCAGACAAGGAATCGGGAGCAACTGGGCAGATAAGGTCAGAAGGAGACTTATTTTTAAATGG	CAGCGGACAAGGAATCGGGAGCAACTGGGCAGATAAGGTCAGAAGGAGACTTATTTTTAAATGG
TP446336	CTGCTTCATTGCTACAACCAGTAAACCATCTCTGCTCAAACTCACTCTCTCGTGCTCATCCATC	CTGCTTCATTGCTCCAACCAGTAAACCATCTCTGCTCAAACTCACTCTCTCGTGCTCATCCATC
TP433031	CTGCTGATTACATTAGTCAGCTGGATGCTCTAACAGCTAATGTTTCGCCCAAACAGTGTGACAC	CTGCTGATTACATTAGTCAGCTGGATGCTCTAACAGCTAATGTTTCGCCCATACAGTGTGACAC
TP143907	CAGCCGGTGCAACAACTTTCATTGGTTGCATAGGAAAGGACAAGTTTGGAGAGGAGATGAAGAA	CAGCCGGTGCAACAACTTTCATTGGTTGCATAGGAAAGGACAAGTTTGGGGAGGAGATGAAGAA
TP378834	CTGCGCCACGTGATGCCGTCCGCAATTTAAATCACCAAGTAGTATACTAAATCTGAAGTTGTGG	CTGCGCCACGTGATGCCGTCCGCAATTTATATCACCAAGTAGTATACTAAATCTGAAGTTGTGG
TP202242	CAGCGGCGGCAACAAAAGGGACGACGGCAAGTTACTGGTAATCTGGCGGCTAGACCTCTTCTCC	CAGCGGCGGCAACAAAAGGGACGACGGCAAGTTACTGGTAATCTGGTGGCTAGACCTCTTCTCC
TP231130	CAGCTAGGTCCTTTAAGTGCATTATTGCCTATGCATTCATCCACAATTTGACTTCCATGACACT	CAGCTAGGTCCTTTAAGTGCATTATTGCCTATCCATTCATCCACAATTTGACTTCCATGACACT
TP290631	CTGCAATGCTTTTTAGCCTGAAGATCTCATCAAATTGTGTAATGGCATTGTCTACAATAGTACG	CTGCAATGCTTTTTAGCCTGAAGATCTCATCAAATTGTGTAATGGCATTGTCTACAATTGTACG
TP287781	CTGCAAGTTGTAGATGCCCGTTAATTGTTGCTCGCTTAAAGGCTCCAGTTGATTTGCAAGCAG	CTGCAAGTTGTAGATGCCTGTTAATTGTTGCTCGCTTAAAGGCTCCAGTTGATTTGCAAGCAG
TP130838	CAGCCCTGGGAACAAAGTTTCTGAATCAGGATATTCCGTTCCGAAACATGCTAATTGGGATGGT	CAGCCCTGGGAACAAAGTTTCTGACTCAGGATATTCCGTTCCGAAACATGCTAATTGGGATGGT
TP96361	CAGCCAAAAGACAAATCAAAACATTTCATATATTGACCTGGATAATCAAATATCATATAGTCAA	CAGCCAAAAGACAAATCAAAACATTTCATATAATGACCTGGATAATCAAATATCATATAGTCAA
TP414325	CTGCTATCCCAGCGTTATAGTGCGCAATTGACTACTTAGGGCATGAGTTGACTAATATTACAAA	CTGCTATCCCAGCGTTATAGTGTGCAATTGACTACTTAGGGCATGAGTTGACTAATATTACAAA
TP93621	CAGCATTGTAAGGAAAGCAAATTTTTATTAAACAAAATGTACATAAAAATTTCCATTAGTGGAA	CAGCATTGTAAGGAAAGCAATTTTTTATTAAACAAAATGTACATAAAAATTTCCATTAGTGGAA
TP155976	CAGCCTTACCCTCGCAAACAAATAGTCTTTTTTCAGACATTTGAACTCACGACCTCTCGGTCAC	CAGCCTTACCCTCGCAAGCAAATAGTCTTTTTTCAGACATTTGAACTCACGACCTCTCGGTCAC
TP79643	CAGCATCAAAGAGGGTGAATCTCAACGCAACTGTAAGGTTGCTTACCTTGTGACCGAGAGGTCG	CAGCATCAAAGAGGGTGAATCTCAACGCAACTGTAAGGTTGCTTACTTTGTGACCGAGAGGTCG
TP193743	CAGCGCTTTTACGGTAGGAACAAGCACGGTGCTCCCGTTTTATACACTCATGGTCCTAGCTCCA	CAGCGCTTTTACGGTAGGAACAAGCGCGGTGCTCCCGTTTTATACACTCATGGTCCTAGCTCCA
TP114745	CAGCCATTGTTATGGTTTTCTTGTCAACGGGAGATGGATTCTCTCAGGTAATATAATCCGTGAA	CAGCCATTGTTATGGTTTTCTTGTCAACGGGAGATGGATTCTCTCAGGTAATATAATCTGTGAA
TP293372	CTGCACAACCTCAACATACTTTATCCCACCAATATAATTGTTTCAGATTTTTTGACTACACTAT	CTGCACAACCTCAACATACTTTATCCCACCAACATAATTGTTTCAGATTTTTTGACTACACTAT
TP248880	CAGCTCTTACTTGGACCTTACTATTTTAGTTTTCTTTTCAATTCAGTGTTTGCTACATGAATTG	CAGCTCTTACTTGGATCTTACTATTTTAGTTTTCTTTTCAATTCAGTGTTTGCTACATGAATTG
TP110824	CAGCCAGTTGTGTTACCAAATTTTTTAAAACTTCGGTCTTCCTTCCCAAGTCCTTTGCCATTGC	CAGCCAGTTGTGTTACCAAATTTTTTAAAACTTCGGTCTTCCTTCCTAAGTCCTTTGCCATTGC
TP147653	CAGCCTAGCACATTTTCCTAGCAGTCATGTAGACAAATGTCTTACCAGTTTATCTCTTATTGAA	CAGCCTAGCACATTTTCCTAGCAGTCGTGTAGACAAATGTCTTACCAGTTTATCTCTTATTGAA
TP446611	CTGCTTCCCCTGCCATTGGTGAAAGTGAGACCAATCAATTTTCCAAAAAATCTTCTCTTTTGTT	CTGCTTCCCCTGCCATTGGTGAAAGTGAGACCAATTAATTTTCCAAAAAATCTTCTCTTTTGTT
TP16480	CAGCAAGACATGTATTGCGGAGCAATGTGACAGTGAGAATAAGACTCATTCATTGTTTTGGGAT	CAGCAAGACATGTATTGCGGAGCAATGTGACAGTGAGAATAAGATTCATTCATTGTTTTGGGAT
TP363756	CTGCCTCACCAGGACAACCCCAATAACCCTTCCCGCAATACTTCCCGTATCTGATGCCCACATC	CTGCCTCACCAGGACAACCCCAATAACCCTTCCCGCAATACTTCCCGTATCTGATTCCCACATC
TP251980	CAGCTGAGGCTCCTTTCGACGATAATAAAATGCTATAAATCTGGGTACCTGTTCCTGCCAAACG	CAGCTGAGGCTCCTTTCGACGATAGTAAAATGCTATAAATCTGGGTACCTGTTCCTGCCAAACG
TP431706	CTGCTGAGCGCAAGAAGAAAGGGAAAACTGTCCATGATCATTTCATCCCAAGGCCAAAATATGT	CTGCTGAGCGCAAGAAGAAAGGGAAAACTGTCCATGATCATTTCATCCCGAGGCCAAAATATGT
TP415476	CTGCTATTATTATTACTTCTACTAATCATTTGCTTATAAATAACATCCAGTTCATAATCCAAAA	CTGCTATTATTATTACTTCTACTAATCATTTGCTTATAAATAACATCCAGTTCATAATCCAAAG
TP155781	CAGCCTTAACCCCACAACCAGAGAGGTTGTCTCCATGATTTGAACTTGTGACATAATGGTCACT	CAGCCTTAACCCCACAACCAGAGAGGTTGTCTCCATGATTTGAACTTGTGACATATTGGTCACT
TP448407	CTGCTTCTTTTTCGTTGTGGTTCTGAAATTAAAGTTCAATTTTTTAATATTTGTTATCTCCAGG	CTGCTTCTTTTTCGTTGTGGTTCTGAAATTAAAGTTCAATTTTTTAATATTTGTTATGTCCAGG
TP410025	CTGCTACCCATGAAACTTGCTACCATTTTGCATGTGTCCATTGTATCCATTGTTGGTTACCTCA	CTGCTACCCATGAAATTTGCTACCATTTTGCATGTGTCCATTGTATCCATTGTTGGTTACCTCA
TP99050	CAGCCAAGCCATTTAATCCACGAACACCACCCATTTCTCATCATTTTAATTCAGTTTATGTCAC	CAGCCAAGCCATTTAATCCGCGAACACCACCCATTTCTCATCATTTTAATTCAGTTTATGTCAC
TP274367	CTGCAAAAAGTGGTTGAACTTGAACCCCAATACAAACTAGATAAAATTGATAGATTCTCAGAAC	CTGCAAAAAGTGGTTGAACTTGAACCCCAATACTAACTAGATAAAATTGATAGATTCTCAGAAC
TP48088	CAGCACTCTTCTAATGTTCTTTCTCATTTTTTTGGTTTTGTAGGATTATAACTCATGCTCCTGA	CAGCACTCTTCTAATGTTCTTTCTCCTTTTTTTGGTTTTGTAGGATTATAACTCATGCTCCTGA
TP249892	CAGCTGAAAGCTTACTAAATTTTGTTTCTGTAGGTTTTGCCTGATCAGAAGCAATAGAAAACTC	CAGCTGAAAGCTTACTAAGTTTTGTTTCTGTAGGTTTTGCCTGATCAGAAGCAATAGAAAACTC
TP369767	CTGCGAAATGACCGTTCACCTTCTCTTTCCGATTCTCATAATGGTTCAAAATCTAATTTTGATT	CTGCGAAATGGCCGTTCACCTTCTCTTTCCGATTCTCATAATGGTTCAAAATCTAATTTTGATT
TP414086	CTGCTATATTGTCCGTGATGAATCAATTCAATTTATAAATTACACCAAACATAGAATAACTCAT	CTGCTATATTGTCCGTGATGAATCAATTCAATTTGTAAATTACACCAAACATAGAATAACTCAT
TP76385	CAGCATAATTTGAATTTAAGCACAAGTTGTCTATGCCACTTTTTTATGTCACTTCTATGTGCCA	CAGCATAATTTGAATTTAAGCACAAGTTGTCTATGCCACTTTTTTATGTCACTTCTATGTGTCA
TP110031	CAGCCAGTAATATAGTAATATGTTCTTATGCTCAGTTTCAAAGATTACAAATTATTCAGCACTT	CAGCCAGTAATATAGTAATATGTTCTTATGCTCAGTTTCAAAGATTACAAATTATTCAGCAGTT
TP277261	CTGCAAAGATCACACCTACCGTCCTGCTTTTGACAGGAGCTGGTTTCTTTTCTCTTATATTATT	CTGCAAAGATCACACCTACCGTCCTGCTTTTGACAGGAGTTGGTTTCTTTTCTCTTATATTATT
TP70009	CAGCAGTCACCGCCACCATCTCCGCCGTACAAACTCTCTCTTCTTTAACTCCGCTG	CAGCAGTCACCGCCACCATCTCCGCCGTACAAACTCTCTTTTCTTTAACTCCGCTG
TP158183	CAGCCTTTGGTACCTCAATAGAGTTCACATTTCCATAGGAATTGTGTGGTAAAGGCTGTGGCTG	CAGCCTTTGGTACCTCAGTAGAGTTCACATTTCCATAGGAATTGTGTGGTAAAGGCTGTGGCTG
TP415991	CTGCTATTTGCAGAATTATTCTCCCATGGCCTTGTGGGAACAGGCCTCCCTAGAGCGTCCCTGT	CTGCTATTTTCAGAATTATTCTCCCATGGCCTTGTGGGAACAGGCCTCCCTAGAGCGTCCCTGT
TP106955	CAGCCAGATGGAACTCCCCTTAAACCAGTCCCAACCGTAAAAACGAAACAAAAATAAGGATAAA	CAGCCAGATGGAACTCCCCTTAAACCAGTCCCACCCGTAAAAACGAAACAAAAATAAGGATAAA
TP8097	CAGCAAATTGCAGTAGCAAAAACAAGATCTAATGTTTTATCAAATATCATTATTGACTGTATTA	CAGCAAATTGCAGTTGCAAAAACAAGATCTAATGTTTTATCAAATATCATTATTGACTGTATTA
TP267960	CAGCTTGCATTACTTCACGCCCTACATCTGTTGAACCAGTAAAGCTAACCTGCAAATGCACAAC	CAGCTTGCATTACTTCGCGCCCTACATCTGTTGAACCAGTAAAGCTAACCTGCAAATGCACAAC
TP226093	CAGCTAATAATGCATCAAGCATACCAAAATAAACCTGGATAGAAAGAGAAACAGCTAAGTATTG	CAGCTAATAGTGCATCAAGCATACCAAAATAAACCTGGATAGAAAGAGAAACAGCTAAGTATTG
TP261571	CAGCTTACTGAGATGGTGGATGTCGAAAAGATAGATATAGAGAGCACTCTAATTGATGATGATG	CAGCTTACTGAGATGGTGGATGTCGAAAAGATAGATATAGAGAGCACTGTAATTGATGATGATG
TP53393	CAGCAGAATTTCTAGGTTGAATTAATAAAACATATTTAACTTATTAACTATACTCACCTCAACT	CAGCAGAATTTCTAGGTTGAATTAATAAAACATATTTAACTTATTAACTATACTCACGTCAACT
TP257728	CAGCTGTATGTTTCTGAACTTGCTTTAGGTCCAACCATTTCAAGTTTAAAGTATTTAATTTATG	CAGCTGTATGTTTCTGAACTTGCTTTAGGTCCAACCATTTCAAGTTTGAAGTATTTAATTTATG
TP17358	CAGCAAGATCATCTAGCATCGGTGGTCCTTTTAATTCGGAACAGTGATCAGCTAGCTCAATGTT	CAGCAAGATCATCTAGCATCGGTGGTCCTTTTAATTCGGAACAGTGATCAGCTAGCTCGATGTT
TP151629	CAGCCTCTCATACATATGTATATATATATATACACACACGTTTATATGTATATAAAAAAAAGAG	CAGCCTCTCATACATATGTATATATATATATACACATACGTTTATATGTATATAAAAAAAAGAG
TP413630	CTGCTATAATTAAGTGTTATAGTATTTGTAACTGGCTAATGGAGAAATAGCAAGCGAACGATTA	CTGCTATAATTAAGTGTTATAGTATTTGTAACTGGCTAATGGAGAAATAGCATGCGAACGATTA
TP85219	CAGCATCTTGGACAATGGCGGATCCAAAGGAAATTCTGCCATTTTCCTCCCAAGCTTGGTTAAA	CAGCATCTTGGACAATGGCGGATCCAAAGGAAATTCTGCCATTTTCCTCCCCAGCTTGGTTAAA
TP138136	CAGCCGCGCATCAGACTACGAGCTAATGAAAATCGATAGAAAGGGACGGGTTATGCAGTTTGCA	CAGCCGCGCATCAGACTATGAGCTAATGAAAATCGATAGAAAGGGACGGGTTATGCAGTTTGCA
TP68042	CAGCAGGTTCTGCAGTTGCAGGAGCTAGCCTATTTGGTTTCGCTTCTGGAACAGCAAGAGGGAT	CAGCAGGTTCTGCAGTTGCAGGCGCTAGCCTATTTGGTTTCGCTTCTGGAACAGCAAGAGGGAT
TP363899	CTGCCTCAGCTTTTGACTTTTGCAAGTTCTCCCATGCAGTGACTTTTGCTTCCCCCATGTTAGC	CTGCCTCAGTTTTTGACTTTTGCAAGTTCTCCCATGCAGTGACTTTTGCTTCCCCCATGTTAGC
TP244129	CAGCTCGCGAAGAGCTTCGAAAAATAAAAGAGGGAGCTGATCAAGCCAAGGCTGGAGAAACTAC	CAGCTCGCGAAGAGCTTCGGAAAATAAAAGAGGGAGCTGATCAAGCCAAGGCTGGAGAAACTAC
TP279561	CTGCAAATTCCGTACCCGGAACTTTAGAAGATATCTTCAAGGTTCAGCAGGTTGATGGTTCTAA	CTGCAACTTCCGTACCCGGAACTTTAGAAGATATCTTCAAGGTTCAGCAGGTTGATGGTTCTAA
TP235292	CAGCTCAACAGTATCCTCTGAGATCAATATAGTTCTTATATATGTAGAAGGGTTCTGAGCTCTA	CAGCTCAACAGTATCCTCTGAGATTAATATAGTTCTTATATATGTAGAAGGGTTCTGAGCTCTA
TP338481	CTGCCATATCTTAATAGATCAGATTACGTCCAAACATTCTTGACTTGAAAACAATTAATTAAAG	CTGCCATATCTTAATAGATCAGATTACGTCCAAATATTCTTGACTTGAAAACAATTAATTAAAG
TP134735	CAGCCGATTAAACCACGACAATTTAATCTCGCCAGAGCCGGTGCACTGACCCTCCTCATGCTCT	CAGCCGATTAAACCACGACGATTTAATCTCGCCAGAGCCGGTGCACTGACCCTCCTCATGCTCT
TP271713	CAGCTTTCTTGTGCGTGTATGTTGGTATGAGGCCAAACAATGTTATACCTTTACATGATTTGTT	CAGCTTTCTTGTGCGTGTATGTTGTTATGAGGCCAAACAATGTTATACCTTTACATGATTTGTT
TP95463	CAGCATTTTATGGGCTTGGTGACTAGCACCTTGGATGATGATGCAGTTCAACTTTTGGATAGTG	CAGCATTTTCTGGGCTTGGTGACTAGCACCTTGGATGATGATGCAGTTCAACTTTTGGATAGTG
TP252504	CAGCTGATCCACAACAGTTGATTTCTGGATCAGGGACCCCTGTTTCCCACTCTATTGTTACTCC	CAGCTGATCCACAACAGTTGATTTCTGGATCAGGGACCCCTGTTTCCCACTCTTTTGTTACTCC
TP421925	CTGCTCCTATAGGTGGGAGAGAAGCAGGGCATGAAGCAATCCCATTTGATGTCAAAGAAGTATT	CTGCTCCTATAGGTGGGAGAGAAGCAGGGCTTGAAGCAATCCCATTTGATGTCAAAGAAGTATT
TP422435	CTGCTCCTGAACTTCCTGCAACTGTTATAGGTTCAGTGATTGTCATGGTAACAGTACTTTGTCC	CTGCTCCTGAGCTTCCTGCAACTGTTATAGGTTCAGTGATTGTCATGGTAACAGTACTTTGTCC
TP315949	CTGCAGTCTAGACCAAACAGTAGAAAATTTGGGGAATGCATTGACTTGGTTAGCATAAGAGTTT	CTGCAGTCTAGACCAAACAGTAGAAAATTTGGGGAATGCATTGACTTGGTTAGCATGAGAGTTT
TP392637	CTGCGGCGACGGAGATGAAGGCGGCGAGGACCGACAATGCGGTGATGAAGATAACTTTGGAGAA	CTGCGGCGACGGAGATGAAGGCGGCGAGGACCGACAATGCGGTGATGAAGATGACTTTGGAGAA
TP350849	CTGCCGAACACCACAATGAGGTGGCGAGGGCTATGCCTTATTCTTGGTGGCGGTCTGGTGAAGG	CTGCCGTACACCACAATGAGGTGGCGAGGGCTATGCCTTATTCTTGGTGGCGGTCTGGTGAAGG
TP15893	CAGCAAGAAAGAAGCTCTTCTATGGCAGACTGACACAATGTTCCATAAGACAAGTCCAACTCTT	CAGCAAGAAAGAAGTTCTTCTATGGCAGACTGACACAATGTTCCATAAGACAAGTCCAACTCTT
TP138681	CAGCCGCGGAACGGTCAGGCAAATCAGGCGCGGCACGTGCAGGACCGATATCAGACCGGGTGGT	CAGCCGCGGAACGGTCAGGCAAATCAGGTGCGGCACGTGCAGGACCGATATCAGACCGGGTGGT
TP452675	CTGCTTTTATGTTTTGTTAGAAGAGGTGATGGAATGGTATATATGTTATTTTTATTGATCTGGT	CTGCTTTTATGTTTTGTTAGAAGAGGTGATGGAATTGTATATATGTTATTTTTATTGATCTGGT
TP445054	CTGCTTAGGTTGTTGTTGTTGTTTGACATGGTGGGGAAACTGTGAAGAAGTGTCTGCATCGTGG	CTGCTTAGGTTGTTGTTGTTGTTTGACATGGTGGGGGAACTGTGAAGAAGTGTCTGCATCGTGG
TP143941	CAGCCGGTGCCGGTGCTGGTGCTGTTATTGGTGATGGTGTTGGTGCCAGGGACAAATGAGTGAA	CAGCCGGTGCTGGTGCTGGTGCTGTTATTGGTGATGGTGTTGGTGCCAGGGACAAATGAGTGAA
TP319022	CTGCATAATGACCATGAGTTATTCTTCTGAATACTATAAATGCAGGCAACTCCCGAGTTGGAAT	CTGCATAATGACCATGTGTTATTCTTCTGAATACTATAAATGCAGGCAACTCCCGAGTTGGAAT
TP236729	CAGCTCACTGCATATTTTGTTGGAAACATACCGCTTCAGCCGCTCCGCACTCACAACAGTTGCT	CAGCTCACTGCATATTTTGTTGGAAACATACCGCTTCAGCCGCTCCGCACTTACAACAGTTGCT
TP400149	CTGCGGTGACTCTCTTGAAGGAACGCGGAGTTGACAACAAGCAGATAAAAGTGGTAAGAAAAAA	CTGCGGTGACTCTCTTGAAGGAACGCGGAGTTGACAACAAGCAGATAAAAGTGGTAAGAAAAAG
TP446239	CTGCTTCATCCATGGATGATGTTGTAACCTGCGAATTACTGGCTCGGAAATCCTGAGTCTATGT	CTGCTTCATCCATGGATGATGTTGTAACCTGCGAATTACTGGCTCGGAAATCCTGAGTCTTTGT
TP246552	CAGCTCTAAAGTAAGTATTCCTCTCGCATTCTTTTATTCTTATGTGAATCTTTTTCTGCAATCT	CAGCTCTAAAGTAAGTATTCCTCTCGTATTCTTTTATTCTTATGTGAATCTTTTTCTGCAATCT
TP230514	CAGCTAGCGCGTATCGTTTTTGATGCAATAGAAGATGATAAAGATCCTGAATGAAAAGTACCTT	CAGCTAGCGCGTATCGTTTTTGATGCAATAGAAGATGATAAAGATCCTGAATGAAAAGTACTTT
TP273410	CAGCTTTTGATTCCCTTAGCTGTGAAAAAAAGCTCATGAATGCTTCTTTATTTGATTTGTCATC	CAGCTTTTGATTCCCTTAGCTGTGAAAAAAGGCTCATGAATGCTTCTTTATTTGATTTGTCATC
TP414617	CTGCTATCTTCTTTGTCAGAAATCATAATCTGAAAATCCTTCACTCCTTCTTCTGTTGTATTGT	CTGCTATCTTCTTTGTCAGAAATCATAATCTGAAAATCCTTCACTCCTTCTTCTGTTTTATTGT
TP15871	CAGCAAGAAACAGTTAGCACCAAAGAGAACTTCAAACAAAGACAGACACACAAAAGTTGAAGGA	CAGCAAGAAACAGTTAGCACCAAAGAGAATTTCAAACAAAGACAGACACACAAAAGTTGAAGGA
TP237572	CAGCTCAGGTTAAGAGGCTCCCGCTTACTGGGGTCTGGGGAGGATACATGCAG	CAGCTCAGGTTAAGAGGCTCCCGCTTATTGGGGTCTGGGGAGGATACATGCAG
TP93866	CAGCATTGTTAAGCCCAATTGCTTATTTGAGTCACATGAACACAGCACTTGGAGTTGTTGCAG	CAGCATTGTTAAGTCCAATTGCTTATTTGAGTCACATGAACACAGCACTTGGAGTTGTTGCAG
TP108861	CAGCCAGGAAAATCAATTGAAAGACAATTTCTCCAGACAAAGCTACAACAACGGAACCAAAGAA	CAGCCAGGAAAATCAATTGAAAGACAATTTCTCTAGACAAAGCTACAACAACGGAACCAAAGAA
TP92924	CAGCATTGATGTTGAAAAGGAAAAGAAATAGTACCTTGTTTTGCAGGAGAAGCACCTTTAGATA	CAGCATTGATGTTGAAAAGGAAAAGAAATAGTACCTTGTTTTGCAGGAGAAGCACCTTTTGATA
TP273897	CAGCTTTTTTAATACAACATTCTATTTCTTCCCAACAGTGCCCAGGATATAATTTCCGAAATGA	CAGCTTTTTTAATACAACATTCTATTTCTTCCCAACGGTGCCCAGGATATAATTTCCGAAATGA
TP115264	CAGCCCAAAGACACTCACAAAGGCCCACTAAATTACCCAACTGACTCAAGGACTATAGCATGGG	CAGCCCAAAGACACTCACAAAGGCCCACTAAATTATCCAACTGACTCAAGGACTATAGCATGGG
TP272831	CAGCTTTTAATTTTATTTTGTCTTTATCTGAAAGGTTTTTAAGTATCATTATCTAATTCAAAAT	CAGCTTTTAATTTTATTTTGTCTTTATCTGAAAGGTTTTTAAGTATCATTATCTAATTCAAATT
TP411438	CTGCTACTTATGGAATCAAACCTTGAGAGACTCGCACGATTGTAGCTGAAATCCTTGCTG	CTGCTACTTATGGAATCAAACCTTGAGAGACTCGCAGGATTGTAGCTGAAATCCTTGCTG
TP365816	CTGCCTCTTCCACACCAATAAAAGAACCTGCTGGACAGAATTTTTCTTTTAGCGTTGGTCCTCC	CTGCCTCTTCCACACCAATAAAAGAACCTGCTGGACAGAATTTTTCTTTTAGCGTTGGTCCTTC
TP72159	CAGCAGTGGAACTCAAATCAAACTGAAGGGGACATCAATAATGCTCTGAACAACTGGTTCTCCA	CAGCAGTGGAACTCAAATCAAACTGAAGGGGACGTCAATAATGCTCTGAACAACTGGTTCTCCA
TP407290	CTGCTAAAGACCGATTCTGAATTTCTTTCCACCTTGTGTTACAGGATTTTGGTGGCTGTTTTGA	CTGCTAAAGACCGATTCTGAATTTCTTTTCACCTTGTGTTACAGGATTTTGGTGGCTGTTTTGA
TP340815	CTGCCCAATCAACACCAGCGCCTCGCCCTGCTCAGGTAGTTCATTGGAGCATGTTTGTGTGTTT	CTGCCCAATCAACACCAGCGCCTTGCCCTGCTCAGGTAGTTCATTGGAGCATGTTTGTGTGTTT
TP323044	CTGCATCGATCTGCATTGGCTCTGTCTCTCCTGGTGCAGAATGGTTGGTTGACTGAGGTTTAGG	CTGCATCGATCTGCATTGGTTCTGTCTCTCCTGGTGCAGAATGGTTGGTTGACTGAGGTTTAGG
TP270162	CAGCTTTAAATACAAGTATTGTGTTGGAATGTATTGTTGGAAATTCAAGTTAGTATTGAAGTTT	CAGCTTTAAATATAAGTATTGTGTTGGAATGTATTGTTGGAAATTCAAGTTAGTATTGAAGTTT
TP14912	CAGCAACTGCAAAAGACTGCAGTTTGATGATGTGTTTTAGGCCACGGAAAGGGGGAGACTCTGG	CAGCAACTGCAAAAGACTGCAGTTTGATGATGTGTTTTAGGCCACGGAAAGGGGGAGATTCTGG
TP429612	CTGCTGAAAACCATCACCATCTGGAACTAAGCGCTGTTTGCTTCGTCTCAATTTATGGACTTGT	CTGCTGAAAACCATCACCATCTTGAACTAAGCGCTGTTTGCTTCGTCTCAATTTATGGACTTGT
TP305546	CTGCACTTGGCCGGCATGTAGCGGATATCTATGAGCATGGACACCATGAAATGAATTAGAAAAT	CTGCACTTGGCCTGCATGTAGCGGATATCTATGAGCATGGACACCATGAAATGAATTAGAAAAT
TP234840	CAGCTATTTTGGCAAAAAAGTCTGAATGGAATTATGCATGTTTCATAATTTTGTTTGTAAGAGC	CAGCTTTTTTGGCAAAAAAGTCTGAATGGAATTATGCATGTTTCATAATTTTGTTTGTAAGAGC
TP391360	CTGCGGCCCCATAGCAAATACCAAGAAATTTGTGTCCTTCACCCAAAAAATGCTCATTTTGATT	CTGCGGCCCCATAGCAAATGCCAAGAAATTTGTGTCCTTCACCCAAAAAATGCTCATTTTGATT
TP106683	CAGCCAGAGCTAGTGATGAAGTAGCAGACTTCATCAATCAACATGTTTATTCTACAACCCAACT	CAGCCGGAGCTAGTGATGAAGTAGCAGACTTCATCAATCAACATGTTTATTCTACAACCCAACT
TP90644	CAGCATTACCATCCTTTTGTTTGTTTGTGCAGGTTGGAAACCTGCAAAATGCATCTCATGAAAA	CAGCATTACCATCCTTTTGTTTGTTTGTGCAGGTTGGAAGCCTGCAAAATGCATCTCATGAAAA
TP78230	CAGCATATACCATTGGACTCATATCAGTTTCAATCTAGTTCATGCACTTTTTAGTGAATATTGT	CAGCATATACCATTGGACTCATATTAGTTTCAATCTAGTTCATGCACTTTTTAGTGAATATTGT
TP3395	CAGCAAACAGCATCGGCATGAACATTTCAAAGCAAGGAGAAGTTAATCCCGAATATAGCATGCA	CAGCAAACAGCATTGGCATGAACATTTCAAAGCAAGGAGAAGTTAATCCCGAATATAGCATGCA
TP76936	CAGCATACGTTTATCCTTATTTAAGCATAACAAAACAAGAGCATCACTTCTAAACTTACCTGAC	CAGCATCCGTTTATCCTTATTTAAGCATAACAAAACAAGAGCATCACTTCTAAACTTACCTGAC
TP157503	CAGCCTTGGGAGATAAGATAAACAAGTTTAGTGGGATGATTGAAGGGTTGATTTGGTCTCCACG	CAGCCTTGGGAGATAAGATAAACAAGTTTAGTGGGATGATTGAAGGGTTGATTTGGTCTCCGCG
TP265548	CAGCTTCGTCGACAAGATCAATGGCTGAAAGGGAAATTTTAAATTAGAAACTGGAAGCAACAAA	CAGCTTCGTCGACAAGATCAATGGCTGAAAGGGAAATTTTAAATTAGACACTGGAAGCAACAAA
TP271086	CAGCTTTCACTTTCAGGTTTGGGCTCTATTACCATGCCTTTGCTCTCATTGTCTGCAAAGTTAT	CAGCTTTCACTTTCAGGTTTGGGCTCTATTACCATGCCTTTGCTCTCATTGTTTGCAAAGTTAT
TP430933	CTGCTGACGAAGGATCTAGAACCGGAATTAAAGGCCCTGGAATTTTGAATTCTATAAACATGGC	CTGCTGACGAAGGATCTAGAACTGGAATTAAAGGCCCTGGAATTTTGAATTCTATAAACATGGC
TP256331	CAGCTGGTAGAGCACTGAGACCAAGGAAACAACTCAGAGACAAGGGCAGTTCCAGGAAGCGGCG	CAGCTGGTAGAGCATTGAGACCAAGGAAACAACTCAGAGACAAGGGCAGTTCCAGGAAGCGGCG
TP82348	CAGCATCCATTTCTTTAGAGGATTTCTTCTTCTTCACAGAAGCAATTTTCTTAAGACGCTCTTT	CAGCATCCATTTCTTTAGAGGATTTCTTCTTCTTTACAGAAGCAATTTTCTTAAGACGCTCTTT
TP233615	CAGCTATGGCACAACCTATATTCCGGCCAATGCAACCGCCGCAG	CAGCTATGGCACAACCTATGTTCCGGCCAATGCAACCGCCGCAG
TP137655	CAGCCGCCTCTGGCTCAGGCAATGGCTCAAGTACATGATGTGAGTTCTAACATGATGATGACTG	CAGCCGCCTCTGGCTCAGGCAATGGCTCAAGTACATGATGTGAGTTCTAACATGATGATGGCTG
TP97280	CAGCCAAAGTTGTCCCTCTTGTCCCAAACCTCTCCATCCTCTCCATCCGCCACCTTTATTGATG	CAGCCAAAGTTGTCCCTCTTGTCCCAAACCTCTCCATCCTCTCCATCCGCCACCTTTGTTGATG
TP12283	CAGCAACCATTGCGAAGAAGAACAAGGTTTCTTTGGGTTTCAAAAACCTAACCAAAGATAAAAG	CAGCAACCATTGCGAAGAAGAACAAGGTTTCTTTGGGTTTCAAAAACCTAACCAAAGATAGAAG
TP283966	CTGCAACTTATTGCCAAAACTTGTACAAATGACCCTGAAACATCCCAACTGTGTTGTCAGCTCC	CTGCAACTTATTGCCGAAACTTGTACAAATGACCCTGAAACATCCCAACTGTGTTGTCAGCTCC
TP2165	CAGCAAAAGTATTTGAACCTTCATCAAATGTCAAAACAGATGGAGGCGTTCCATCAGAATCCGA	CAGCAAATGTATTTGAACCTTCATCAAATGTCAAAACAGATGGAGGCGTTCCATCAGAATCCGA
TP213798	CAGCGGTTTAAAATCAGCGACAAGTTAAGGAACCTTGACTCAAATATACCACTTCTTATTGTCA	CAGCGGTTTAAAATCAGCGACAAGTTAAGGAACCTTGACTCGAATATACCACTTCTTATTGTCA
TP309243	CTGCAGATCCTGGAGTTGTACAGACAAACATCATGCAAGAAGTTCCTACCAGCCTATCTTGTTT	CTGCAGATCCTGGAGTTGTACATACAAACATCATGCAAGAAGTTCCTACCAGCCTATCTTGTTT
TP37945	CAGCACCCCTGAATTGAGTAAGCAAGTCCTTGTTCTCGGAAGTATCTCCATAATTTTCTGTCCA	CAGCACCCCTGAATTGAGTAAGCAAGTCCTTGTTCTCTGAAGTATCTCCATAATTTTCTGTCCA
TP174631	CAGCGCATGATTTTAAATTGCAGTTGTAGTAGCATACTCGGTTATATCGCATTTACTATAATTG	CAGCGCATGATTTTAGATTGCAGTTGTAGTAGCATACTCGGTTATATCGCATTTACTATAATTG
TP367779	CTGCCTGTTGTATGCTATAATTTGCATTTGGTTGTGAACTTTGTAAGATTTATGAGTACTTATT	CTGCCTGTTGTATGCTATAATTTGCATTTGGTTGTGAACTTTGTAAGATTTGTGAGTACTTATT
TP417610	CTGCTCAGCAGTTCAGGATGCCCGATATTCAATCACTGACAGCAAAACCAGATCATGGTGCTTC	CTGCTCAGCAGTTCAGGATGCCTGATATTCAATCACTGACAGCAAAACCAGATCATGGTGCTTC
TP95385	CAGCATTTTAACTGGCAAATGTCTTGCGAAAATAAGAGCAAGCAATAGCTTCCCAATGGAAAAA	CAGCATTTTAACTGGCCAATGTCTTGCGAAAATAAGAGCAAGCAATAGCTTCCCAATGGAAAAA
TP70282	CAGCAGTCCAGGGGCTTGCTCTTGGAGGCGGCTTAGAATTGGCCTTGGTCAGTCTTCGCCCTCG	CAGCAGTCCAGGGGCTTGCTCTTGGAGGCGGCTTAGAATTGGCCTTGGTCAGTCTTTGCCCTCG
TP24086	CAGCAATCAAGGACAGATTTGACCACAACTTTGTTTTATCTGGTTAGAGCTATTATCTGAAGTG	CAGCAATCAAGGACAGATTTGACCACAACTTTGTTTTCTCTGGTTAGAGCTATTATCTGAAGTG
TP168080	CAGCGAGGTATTCTTTTCTTCATCACCTCATAATGCATCAACTTCATAAAGCTTGCTTATTTTG	CAGCGAGGTATTCTTTTCTTCATCACCTCATAATGCATCTACTTCATAAAGCTTGCTTATTTTG
TP322063	CTGCATCATCATGGGGGCCTTCGCTAACCTCCCTTTGGGCCTGGCACCAGGCATGGGTACTAAC	CTGCGTCATCATGGGGGCCTTCGCTAACCTCCCTTTGGGCCTGGCACCAGGCATGGGTACTAAC
TP250055	CAGCTGAACCCATTTTCTGAAAGTTGTTAGAAGCTTTATATTTGACTAATAGTTTGTTGTGGGA	CAGCTGACCCCATTTTCTGAAAGTTGTTAGAAGCTTTATATTTGACTAATAGTTTGTTGTGGGA
TP276099	CTGCAAACAAGGGTGCACCCATGGAAGCAATTGTTGAGCACGTTCGTGATGGCAG	CTGCAAACAAGGGTGCACCCATGGAAGCAATTGTTGAGCATGTTCGTGATGGCAG
TP164297	CAGCGACTCTCAAAGCCATAATCGATTTGATTGGGTGTAGTTGAAAATTGGAGTTAGTGCATCT	CAGCGACTCTCAAAGCCATAATCGATTTGATTGGGTGTAGTTGAAAATTGGAGTTATTGCATCT
TP101530	CAGCCACACATTCTAATGGGTGTTGTTATTTATATGTTTCTTCACTTCACTCATTAGTGGTTAA	CAGCCACACATTCTAATGGGTGTTGTTATTTATATGTTTCTTCACTTTACTCATTAGTGGTTAA
TP25015	CAGCAATGAAAGCCCAGGGGACCCCTCCTCCACAACGCCTATCAGGGTTTGGCAAACTATGCTG	CAGCAATGAAAGCCCAGGGGACCCCTCCTCCACAATGCCTATCAGGGTTTGGCAAACTATGCTG
TP253916	CAGCTGGAGCTACATTTGTTGCTGGCTTAGGCCTATTATCATACTTGAAGCAAGTTTGATGAAC	CAGCTGGAGCTACATTTGTTGCTGGCTTAGGCCTATTATCATACTTGAATCAAGTTTGATGAAC
TP104146	CAGCCACGATTTCCCTGCAACTCAAAAAAAAATTCTAAACCTCTTGGTCTTCTGCCCTTTCCTT	CAGCCATGATTTCCCTGCAACTCAAAAAAAAATTCTAAACCTCTTGGTCTTCTGCCCTTTCCTT
TP233608	CAGCTATGGATTAAGATTTGGGCGATAACAATAAGAGTGTCATATGGAACTCTTATATCTTTTC	CAGCTATGGATTTAGATTTGGGCGATAACAATAAGAGTGTCATATGGAACTCTTATATCTTTTC
TP28072	CAGCAATTTCTGCCTAATTGGACGCTATACCATAGCATTTCTAATAACTATAAATAATACATTA	CAGCAATTTCTGCTTAATTGGACGCTATACCATAGCATTTCTAATAACTATAAATAATACATTA
TP404532	CTGCGTGCATTGGGGTGCCCCTTATAATTTTTCTTTTGGTTCTGGAACCAGCCTCTTCGCTCGC	CTGCGTGCATTGGGGTGCCCTTTATAATTTTTCTTTTGGTTCTGGAACCAGCCTCTTCGCTCGC
TP278145	CTGCAAAGTTAAAAACACCACTCAACCAAAAGAAAAATTATAAAGGGCACCCCAATGCACACAG	CTGCAAAGTTAAAAACACCACTCAACCAAAAGAAAAATTATAAAGGGCACCCCAATGCACGCAG
TP154897	CAGCCTGGTACACACTGGTAGCACTCATAATGTCCACAAGAACACTTCTCCTAAGCCTATTTGC	CAGCCTGGTACACACTGGTAGCACTCATAATGTCTACAAGAACACTTCTCCTAAGCCTATTTGC
TP15990	CAGCAAGAAATTTTGTAATTTGCAATATATTGAACATTACTATCTTGATAATACTTTAAGATTT	CAGCAAGAAATTTTGTAATTTGCAATATATTGAACATTACTATCTTGATGATACTTTAAGATTT
TP85716	CAGCATGAAGGCCAACATGAAAGAAAATTGAAAATAGATGTTATCATGCACTAAAGAGTCTAAG	CAGCATGAAGGCCGACATGAAAGAAAATTGAAAATAGATGTTATCATGCACTAAAGAGTCTAAG
TP431921	CTGCTGAGGAGAATGTCGGTTTATCTGCACCGACTGAAGGGGAAAAGGCAGAAAAGGTTCTAGA	CTGCTGAGGAGAATGTCGGTTTATCTGCACTGACTGAAGGGGAAAAGGCAGAAAAGGTTCTAGA
TP351994	CTGCCGAGGCTTCCGAGAAAGAGGTGAATGGTATTGAGGGTCATGATAATGAAGCTGAGGTCAA	CTGCCGAGGCTTCCGAGAAAGAGGTGAATGGTATTGAGGGTCATGATAATGAAGTTGAGGTCAA
TP410288	CTGCTACCTATACTTTTTGACTTTTTACTGATGGGTGGAGGCTATTTAGAACTTAGGTAAGGTG	CTGCTACCTATACTTTTTGACTTTTTGCTGATGGGTGGAGGCTATTTAGAACTTAGGTAAGGTG
TP19136	CAGCAAGGAAGCAAAACCCATTATTGCAATTGACTTATGCATCTAAAGCCAATTTGGGAGCAAT	CAGCAAGGAAGCAAAACCCATTATTGCAATTGACTTATGCATCTACAGCCAATTTGGGAGCAAT
TP240899	CAGCTCCGAGAAGCTTAGTCTTCCATCACTCCAATCCAAAATGAAATGCGACCCCGAAGGTTAC	CAGCTCCGATAAGCTTAGTCTTCCATCACTCCAATCCAAAATGAAATGCGACCCCGAAGGTTAC
TP68419	CAGCAGTAAATTGTATATGATTATATGATTACCAAAAAAAGAGTCTTTCATTTACTACAAGAAA	CAGCAGTAAATTGTATATGATTATATGATTACCAAAAAAAGAGTCTTTCATTTACTACAAGTAA
TP100138	CAGCCAATCATTTCTATAAGATACGTTGAACAATAAAATGATTTTTTTATATTATGTTACTAGC	CAGCCAATCATTTCTATAAGATACGTTGAACAATAAAGTGATTTTTTTATATTATGTTACTAGC
TP57768	CAGCAGATCAAACTCACAAATATCCATCATAGCTTCCTCCCTCATCCGACAGTTGCTCATACCA	CAGCAGATCAAACTCACAAATATCCATCATAGCTTCCTCCCTCATCGGACAGTTGCTCATACCA
TP68870	CAGCAGTACCTTGGAAGATGCTATGGCTCGCGTTCTCTACCAAAGGCTGTAAATAAAATGTAGG	CAGCAGTACCTTGGAAGATGCTATGGCTCGCGTTCTCTACCAAAGGCTGTAAATAAATTGTAGG
TP320937	CTGCATATTTGATCTTTGTGTTACTGCAAATGGCAGACCCTTTCACCGCATTGGTGTATTCAGT	CTGCATATTTGATCTTTGTGTTACTGCAGATGGCAGACCCTTTCACCGCATTGGTGTATTCAGT
TP250560	CAGCTGAATATAACTAGTAATATAAGAAACAGACATGTTAATTATGAACAAAACAAAAAAAACT	CAGCTGAATATAACTAGTAATATAAGAAACAGACATGTTAATTCTGAACAAAACAAAAAAAACT
TP225333	CAGCTAACTTTTGACAAGGACAACCATTACCAAAAGTAAATGTTTAAATATATGGATTCCAGCA	CAGCTAACTTTTGACAAGGACAACCATTACCAAAAGTAAATGTTTAAATATATGGATTCCGGCA
TP22724	CAGCAATAATGGTTGCTTCAGTGTTGATGAAAACAAGACTGAGGAGAAGGTCATGTATACAACA	CAGCAATAATGGTTGCTTCAGTGTTGATGAAAACAAGACTGAGGAGAAGGTCATGTATACAACT
TP236762	CAGCTCACTTCCTTTGATCACAATATTAGGGAAATCCAGTAAATGAACCTCCAATGGATCCAAC	CAGCTCACTTCCTTTGATTACAATATTAGGGAAATCCAGTAAATGAACCTCCAATGGATCCAAC
TP273386	CAGCTTTTGATAACTAACCCGAACTTTAACTGGATATGATGGAGGACTGTTATAAAAAAGAGAT	CAGCTTTTGATAACTAACCCGAACTTTAACTGGATATGATGGAGGACTGTTATAAAAAATAGAT
TP288807	CTGCAATATAGTCCTTGCCTTATTCTGCTTTATACCCTCTGACATCAGAAGAAAAAATTGCATA	CTGCAATATAGTCCTTGCCTTATTCTGCTTTATACCCTCTGACATCAGAATAAAAAATTGCATA
TP102	CAGCAAAAAAATAAGAATTTGAAACAATGGCGGTAATGCGATGGTCAGGGAGAATGATTGTCAT	CAGCAAAAAAATAAGAATTTGAAACAATGGTGGTAATGCGATGGTCAGGGAGAATGATTGTCAT
TP452	CAGCAAAAACTAATAATTCTAAACAACACTTTAGCCATGTGATCGACATGCATTAACCTTCGGC	CAGCAAAAACTAATAATTCTAAACAACACTTTAGCCATGTGATCGACATGCATTAGCCTTCGGC
TP91071	CAGCATTAGGTATACTCATAATGCTTTAAATTGGTAACAGTAATTATAACAGTTACTTCTTTTC	CAGCATTAGGTATACTCATAATGCTTTAAATTGGTAACAGTAATTATAACAGTTACTTCTTTTT
TP439997	CTGCTGTACAGAGGTGCAATGCAACAGTCAGCTTCCTCGATAAAGAGAAACCGTACTTCCCCCC	CTGCTGTACAGAGGTGCAATGCAACGGTCAGCTTCCTCGATAAAGAGAAACCGTACTTCCCCCC
TP370574	CTGCGAATAAAAAGTTTACCGTGATACTTCTATGGGCATTACTTCCTCTACATTTCAGTTATGA	CTGCGAATAAAAAGTTTACTGTGATACTTCTATGGGCATTACTTCCTCTACATTTCAGTTATGA
TP78316	CAGCATATAGCTCCCAGTTAATTCCGACTTCAGTGTTAGAATGTGTGATGCTGTTTCTTCTGCA	CAGCATATAGCTCCCAGTTATTTCCGACTTCAGTGTTAGAATGTGTGATGCTGTTTCTTCTGCA
TP58452	CAGCAGATGTATCACCGGTGGAAGCGCAACCAACACCAACAACAGGCCTACCCATTTTCCTTAA	CAGCCGATGTATCACCGGTGGAAGCGCAACCAACACCAACAACAGGCCTACCCATTTTCCTTAA
TP415968	CTGCTATTTCTTCTTTTAACTGTATTTGAACACAATCTTTAGGCAAAAGAAATCTCCCACATCA	CTGCTATTTCTTCTTTTAACTGTATTTGGACACAATCTTTAGGCAAAAGAAATCTCCCACATCA
TP35065	CAGCACCAAGCAACTGTGAAGGGAGTGGACAAGCTTACTGGTAAGGTTGGTGTGGTGGAAACAG	CAGCATCAAGCAACTGTGAAGGGAGTGGACAAGCTTACTGGTAAGGTTGGTGTGGTGGAAACAG
TP11377	CAGCAACATCGACATGACTTCCCTCCACTCTGGCTCAGTGCACACCATACCAGCCATGAATTTA	CAGCAACATCGACATGACTTCCCTCCACTTTGGCTCAGTGCACACCATACCAGCCATGAATTTA
TP257236	CAGCTGTAAGCTAGGCGAATGCCGGGTTATTTTATGTGAATCGGGTGCGAAACACAGGTTGCAA	CAGCTGTAAGCTAGGCGAATGCCGGGTTATTTTATGTGAATCGGGTGGGAAACACAGGTTGCAA
TP114558	CAGCCATTGCCGTTAGGTGCGGTTGCTATATTAGGTCTTGGAGTTTCAGTTCTAACAAAAACGT	CAGCCATTGCCGTTAGGTGCGGTTGCTATATTAGGTCTTGGAGTTTCAGTTCTAACGAAAACGT
TP306124	CTGCAGAAACTATTGTTTCCCATCTCTTTTCATCGACAGAACGGATATACGATTGGGTTATGCA	CTGCAGAAACTATTGTTTCCCATCTGTTTTCATCGACAGAACGGATATACGATTGGGTTATGCA
TP269151	CAGCTTGGTTACAATCTTTCTATAAAGAAACAGATAATGAGCAGAATAAGCATGCACTTGCTGT	CAGCTTGGTTACAATCTTTCTATAAAGAAACAGTTAATGAGCAGAATAAGCATGCACTTGCTGT
TP365904	CTGCCTCTTTGTGGCACAATCTTCTGCCATATGTACAACTCTGTAGCTGGATTTGTTATATAGA	CTGCCTCTTTGTGGCACAATCTTCTGTCATATGTACAACTCTGTAGCTGGATTTGTTATATAGA
TP148943	CAGCCTCACTGTAACCGGACGGTGGCAAGGGTTCGTCCATGATCATCTGAACCTGTTGTTGCGC	CAGCCTCACTGTAACCGGGCGGTGGCAAGGGTTCGTCCATGATCATCTGAACCTGTTGTTGCGC
TP153005	CAGCCTGATGCAGTTGTAGCCTGATACAGCCACATCATTGTGATTCAGTGTGACACAGTGGCCC	CAGCCTGATGCAGTTGTAGCTTGATACAGCCACATCATTGTGATTCAGTGTGACACAGTGGCCC
TP157742	CAGCCTTGTTCCGTAAGCAGAGAGATTGTTTAAATCAGTGGCATCGGGTGTAGGTGGTGGTGAT	CAGCCTTGTTCCGTAAGCAGAGAGATTGTTTAAATCAGTGGCCTCGGGTGTAGGTGGTGGTGAT
TP148627	CAGCCTCAACTGGTGTAGGCTGAGGAGTAGCCCCAGCTTGGTATGGAACTGGGGTTGCTTGGTG	CAGCCTCAACTGGTGTCGGCTGAGGAGTAGCCCCAGCTTGGTATGGAACTGGGGTTGCTTGGTG
TP287467	CTGCAAGTGCTTTTGCTAACTGTATTCGCGACGTTGCAGGTACTGCCCTGTAGGAAGATCATTT	CTGCAAGTGCTTTTGCTAACTGTATTCGTGACGTTGCAGGTACTGCCCTGTAGGAAGATCATTT
TP402211	CTGCGTATATTTACCCTCCTCATACCCCACTAGGTTGGAGCCTCGTCATTGAGCTACCCTTTTA	CTGCGTATATTTACCCTCTTCATACCCCACTAGGTTGGAGCCTCGTCATTGAGCTACCCTTTTA
TP408573	CTGCTAATAGAAGCCTTGAAATCATTAAGTACTCTTCTTATAAAAAACCCTCTATGAAACTATC	CTGCTAATAGAAGCCTTGAAATCATTAAGTACTGTTCTTATAAAAAACCCTCTATGAAACTATC
TP257377	CAGCTGTACCCTTTGAAGCTCCTAGTAGTGAAGGGACTATTAATGCTGGTGTTGAATCTGCTTC	CAGCTGTACCCTTTGAAGCTCCTAGTAGTGAAAGGACTATTAATGCTGGTGTTGAATCTGCTTC
TP272565	CAGCTTTGTCCATCCATTTCAATTGAAAACAACAACACCTAAATCAGATACCAAAAAGGGGTAA	CAGCTTTGTCCATCCATTTCAATTGAAAACAACAAGACCTAAATCAGATACCAAAAAGGGGTAA
TP91187	CAGCATTATACGTTAGTTTTCGGAGTTATCTGAGATGCTTATCTTATTATTTCCACTCATAAGA	CAGCATTATGCGTTAGTTTTCGGAGTTATCTGAGATGCTTATCTTATTATTTCCACTCATAAGA
TP87096	CAGCATGCATTTACAATGTCTCTTATCAGTATCAATGATTCATTGGTCATGTTTGTCTTCCAAT	CAGCATGCATTTACAATGTCTCTTATCAGTATCGATGATTCATTGGTCATGTTTGTCTTCCAAT
TP58104	CAGCAGATGAAGGGAAACAAATGAAATCCCAAAAAACAAAAGTTTAAGAAAGCATCGTATATTC	CAGCAGATGAAGGGAAACAAATGAAATCCCAAAAAACAAAAGTTTAAGAAAGCATCTTATATTC
TP22058	CAGCAAGTTGTATAGACAATTCTTACAGTTTACCCTAATTTGGAGGACATGAAACCCAAAATGG	CAGCAAGTTGTATAGACAATTCTTACAGTTTCCCCTAATTTGGAGGACATGAAACCCAAAATGG
TP26166	CAGCAATGGTACGACGCGGAGCACTGGAGAAAGAGACCTGAGAGTGACACAGAAACAATAAAGG	CAGCAATGGTACGACGCGGAGCACTGGAGAAAGAGACCTGAGAGTGGCACAGAAACAATAAAGG
TP37221	CAGCACCATTTCCGTGAGGAGTCCCATAATTTCCAAATGCTTGTGTCGGTTCAGACCTCCATGC	CAGCACCATTTCCGTGAGGAGTCCCATAATTTCCCAATGCTTGTGTCGGTTCAGACCTCCATGC
TP233893	CAGCTATGTGGGAAGTGGCTATAGCGATTCAAATGGAAACGCGGGGTACGGAAATGCAG	CAGCTATGTGGGAAGTGTCTATAGCGATTCAAATGGAAACGCGGGGTACGGAAATGCAG
TP367722	CTGCCTGTGTTGCCATTGCTTGTCATTGAACCTTATGTTATGTTATTTGTTGTTTGTTGCTTGT	CTGCCTGTGTTGCCATTGCTTGTTATTGAACCTTATGTTATGTTATTTGTTGTTTGTTGCTTGT
TP68526	CAGCAGTAACTGTGATTGCGTTTATTGTGGCCAATGCGATGCGGTGTGAATTATTTTGTGATAA	CAGCAGTAACTGTGATTGCGTTTATTGTGGCCAATGCGATGGGGTGTGAATTATTTTGTGATAA
TP155473	CAGCCTGTGGATTGCCATTGTTTGTGCCTGACTTAGGGGAATGGTTACCAACTGGATTTTCTTG	CAGCCTGTGGATTGCCATTGTTTGTGCCTGCCTTAGGGGAATGGTTACCAACTGGATTTTCTTG
TP236709	CAGCTCACTGAATGAAGTGGCCAATGATGGAGGATGGAGATATCTTGATAATGTGAAAGTTACT	CAGCTCACTGAATGAAGTGGCCAATGATGGAGGATGGAGATATCTTGGTAATGTGAAAGTTACT
TP107518	CAGCCAGCCACTCCTTAGCTTTTGTGTCAAAGGGTAGATTCATAATCCAACCCGAAATGCTTGA	CAGCCAGCCACTCCTTAGGTTTTGTGTCAAAGGGTAGATTCATAATCCAACCCGAAATGCTTGA
TP224899	CAGCTAACAATGTCGAACTTGGTAGCGCTGGGTCTGAGCTCATAATCACTAGGAGATCCAATGA	CAGCTAACAATGTCGAACTTGGTAGCGCTGGGTCTGAGCTCATAATCACTAGGAGATCCGATGA
TP94334	CAGCATTTATGAGAAATCACATGACATGGGGTGGTGGTGGTGGTGATGCTGAATCATTTTTAGA	CAGCATTTATGAGAAATCACATGACATGGGGTGGTGGTGGTGGTGATGTTGAATCATTTTTAGA
TP34147	CAGCACATGCTTTGTTATGGAAATCATGTGTACCAACTAAATAGAGAGTACCCCAAGTGATTTA	CAGCACATGCTTTGTTATGGAAATCATGTGTACCAACTAAATAGAGAGTGCCCCAAGTGATTTA
TP322236	CTGCATCATTGTACTTGATGCGGTTTGCAATTTGAATCATTGCATTAAATAGTCCATTCGTTTG	CTGCATCATTGTACTTGATGCGGTTTGCAATTTGAATCATTGCATTAGATAGTCCATTCGTTTG
TP92077	CAGCATTCCTCGCAAACCCGTCTCCGTTTGCAATCACATCTCGAAGAGCATCAGGAAGAACCTT	CAGCATTCCTCGCAAACTCGTCTCCGTTTGCAATCACATCTCGAAGAGCATCAGGAAGAACCTT
TP291188	CTGCAATGTTGTGGTGAACGACGTAATCGCATCACAACGCAATTGCGGTGTAACAACGAATTAC	CTGCAATGTTGTGGTGAATGACGTAATCGCATCACAACGCAATTGCGGTGTAACAACGAATTAC
TP291186	CTGCAATGTTGTCCAAGAAAGTTTTGAAGCTAAGTCCATCAAAGATTGTGTGACTGGTTGATAT	CTGCAATGTTGTCCAAGAAAGTTTTGAAGCTTAGTCCATCAAAGATTGTGTGACTGGTTGATAT
TP250231	CAGCTGAAGAGCAAAATGGACATATTAGTTCCTGCTAAGAAAATATGCTTAGAACTATTGATTT	CAGCTGAAGAGCAAACTGGACATATTAGTTCCTGCTAAGAAAATATGCTTAGAACTATTGATTT
TP31841	CAGCACAGAAATGAAGTCAACAATGAAGTAACGTTGTAAATATCTCTTGGCAATCTGTGAAGGA	CAGCACAGAAATGAAGTCAACAATGAAGTAACGTTGTAGATATCTCTTGGCAATCTGTGAAGGA
TP230730	CAGCTAGGAAAGCGCTTGAGATGGCGAAGGTTGATCCGGATGATATTGACCTAATATTGATGTG	CAGCTAGGAAAGCGCTTGAGATGGCGAAGGTTGGTCCGGATGATATTGACCTAATATTGATGTG
TP153001	CAGCCTGATGCAGTCCAAATGCGGTCTGATGTGATTCTGTTGTGGCATGATGCAG	CAGCCTGATGCAGTCCAAATGCGGTCTGATGTGATTCTGTTGTGGCCTGATGCAG
TP397164	CTGCGGGGAGGCTATGCGGGTGTCTCTGTTTAGGGATGTTTTGTAACTACTTGGGGGTATTTTG	CTGCGGGGAGGCTATGCGGGTGTCTCTGTTTAGGGCTGTTTTGTAACTACTTGGGGGTATTTTG
TP95207	CAGCATTTGGTAAGCGACAACTGCTTGAACAGGCTGAGGAACTTTTTGAAGAGCTTAGATCAAG	CAGCATTTGGTAAGCGACAATTGCTTGAACAGGCTGAGGAACTTTTTGAAGAGCTTAGATCAAG
TP290326	CTGCAATGATTATTGGCATGAAGTCTTTTTGGATTTGAAAAATTGATGCACCAACCTATGCACT	CTGCAATGATTATTGGCATGAAGTGTTTTTGGATTTGAAAAATTGATGCACCAACCTATGCACT
TP272654	CAGCTTTGTGGTTATCACCGGTAAATTTTCTCCGGCGGATTGAACAATACTTGATTCTGTTATA	CAGCTTTGTGGTTATCACCGGTAAATTTTTTCCGGCGGATTGAACAATACTTGATTCTGTTATA
TP155920	CAGCCTTACCCCCAAGCGGAGAGACTGTTTCTAGGATTTGAACCCATGACCTCATGGTTACTAA	CAGCCTTACCCCCAAGCGGAGAGACTGTTTCTAGGATTTGAACCCGTGACCTCATGGTTACTAA
TP85345	CAGCATCTTTGATTGGAGCTTTGAACCTATTTCCTAGGCTTGAAATTGTTGGACCTAAGCTACC	CAGCATCTTTGATTGGAGCTTTGAACCTATTTCCTAGGCTTGAAATTGTTGGATCTAAGCTACC
TP225399	CAGCTAAGAAGGAAGCAAATGACATTCCTTCGAGTGATCCAATCAATGCCAAAGAAGGCCAATC	CAGCTAAGAAGGAAGCAAATGACATTCCTTCGAGTGATCCAATCGATGCCAAAGAAGGCCAATC
TP80688	CAGCATCACTACTTACGATCGCGTCGTTGCCGTAGGGGATCTCACGGCGGTGGACGTGGCGGCA	CAGCATCACTATTTACGATCGCGTCGTTGCCGTAGGGGATCTCACGGCGGTGGACGTGGCGGCA
TP22088	CAGCAAGTTGTTTCTCATAGAAATGTTGCTTTCTTGGCGGCTGTCCGGTCTCTTGAAGAAGCAT	CAGCAAGTTGTTTCTCGTAGAAATGTTGCTTTCTTGGCGGCTGTCCGGTCTCTTGAAGAAGCAT
TP148333	CAGCCTATGTCGTTTTGATTCGTTTTTAACCAGTTGTCCCTCGAGACATACCCGAGGAGCGTGG	CAGCCTTTGTCGTTTTGATTCGTTTTTAACCAGTTGTCCCTCGAGACATACCCGAGGAGCGTGG
TP22349	CAGCAATAAAGTATGCCTTATGTTTTTTATGTTCTGACTTTTTTCTATACACACCAGCTGGTTT	CAGCAATAAAGTATGTCTTATGTTTTTTATGTTCTGACTTTTTTCTATACACACCAGCTGGTTT
TP443707	CTGCTGTTGGTGTTGCGGAGGTTGTGCATCCGACCATGGCATGAAAGGCATGGGAGGTTGAGGC	CTGCTGTTGGTGTTGTGGAGGTTGTGCATCCGACCATGGCATGAAAGGCATGGGAGGTTGAGGC
TP119798	CAGCCCCATCACAGAGATGGAAAAGAGCATCCATGCCATCAACACCTCCATCTAATGCAACTCT	CAGCCCCATCACAGAGATGGAAAAGAGCATCCATGCCATCAATACCTCCATCTAATGCAACTCT
TP27828	CAGCAATTGTTATGGTTTGAATTAATCGCAATAGCAACAGTTCTCGTACAACAGTATATACAGT	CAGCAATTGTTATGGTTTGAATTAATTGCAATAGCAACAGTTCTCGTACAACAGTATATACAGT
TP272899	CAGCTTTTAGATCGGTTAACGAAGAAAGGACTAGTTGCGAATGCTTTCACGTATTCCTTTTTGT	CAGCTTTTAGATCGGTTAACGAAGAAAGGGCTAGTTGCGAATGCTTTCACGTATTCCTTTTTGT
TP159954	CAGCGAAGAGTGTGGAAAATTGGTAAGAGGCAAAACTTCGCAAAACAAAGTATCAGAATAGGGA	CAGCGAAGAGTGTGGAAAATTGGTAGGAGGCAAAACTTCGCAAAACAAAGTATCAGAATAGGGA
TP348746	CTGCCCTACGAAGAAGGGCTTTTGTGTATTTTGGTTGGATAAGTAATGCTTGACTGGTATCTTC	CTGCCCTACGAAGAAGGGCTTTTGTGTATTTTGGTTGGATAAGTAATGCTTGATTGGTATCTTC
TP391963	CTGCGGCCGCGGAATCCTCCTCACCGCCGTCGCGATGCAG	CTGCGGCCGCGGAATCCTCCTTACCGCCGTCGCGATGCAG
TP174826	CAGCGCATTAATATATCTGGTGCACCGAATTCAACTGTCGAGTAGCCACTCTCATTCAGAGGCT	CAGCGCATTAATATATCTGGTGCACCGAATTCAACTGTCGAGTAGCCGCTCTCATTCAGAGGCT
TP233256	CAGCTATGACTTCATCAAAAGTGATTGCCTCTTCAATCATTCTTGCACTTTTAGCCATAACCTT	CAGCTATGACTTCATCAACAGTGATTGCCTCTTCAATCATTCTTGCACTTTTAGCCATAACCTT
TP282205	CTGCAACCTATTTAGAACAAGCATAACCAACCATCCACACACAAACGTATTGTAAGCAAGAAGT	CTGCAACCTATTTAGAACAAGCATAACCAACCATCCACACACAAACGTATTGTAAGCCAGAAGT
TP269592	CAGCTTGTGAAGTGCAAAGCAAGGCACATAAACATACAGTAAAAGTATAACCATTTCATTAGCT	CAGCTTGTGAAGTGCAAAGCAAGGCACATAAACATACAGTAAAAGTATAACCGTTTCATTAGCT
TP128844	CAGCCCTAAACCAAAGAGGCCACAAGAAAGGTGTTTTACCTTGAACCGAAGTGCCCTGAAACAA	CAGCCCTAAACCAAAGAGGCCACAAGAAAGGTGTTTTACCTTGAACTGAAGTGCCCTGAAACAA
TP445264	CTGCTTATATTTAATGGTTTTAAGAACCTTGGTACTATGTTTTAGGAGTGTGTACATGACTTAT	CTGCTTATATTTAATGGTTTTAAGAACCTTGGTACTATGTTTTAGGAGTGTGTATATGACTTAT
TP338484	CTGCCATATGAACTTCATTAACGTCCTCTCCGCTTCCAAATACATCCATGTTAAAGCCATCAAG	CTGCCATATGAACTTCATTAGCGTCCTCTCCGCTTCCAAATACATCCATGTTAAAGCCATCAAG
TP430745	CTGCTGACCCATCTATTAAGAATTCCGACACAACAAACTCAAGGGATGACAATCCTGAATCTGT	CTGCTGACCCATCTATTAAGAATTCCGACACAACGAACTCAAGGGATGACAATCCTGAATCTGT
TP432	CAGCAAAAACGAATTCAGGAAGCAATGGCGTCAAAGCCTGCTCCACCAGAAGATAATTTTGAGA	CAGCAAAATCGAATTCAGGAAGCAATGGCGTCAAAGCCTGCTCCACCAGAAGATAATTTTGAGA
TP418452	CTGCTCATGGGGCATCTGGACATGCTGGAGGGGTGCTATTTTCAGAGATCACATGGGGAAATTT	CTGCTCATGGGGCATCTGGACATGTTGGAGGGGTGCTATTTTCAGAGATCACATGGGGAAATTT
TP99721	CAGCCAAGTTTAGTTTGATTTCGCTCCCATGGGAAAATAACAGGGATTTTGAGCTCATTTATAA	CAGCCAAGTTTAGTTTGATTTCGCTCCCATGGGGAAATAACAGGGATTTTGAGCTCATTTATAA
TP253449	CAGCTGGAATTACAAGTGGTTCTATTGCAGAGAGGACAAGTATGTTGCATATTTGATATATTCA	CAGCTGGAATTACAAGTGGTTCTATTGCAGAGAGGACAAGTCTGTTGCATATTTGATATATTCA
TP131385	CAGCCCTTCTATGGCTCATGAAACTTTCCTACCTCAAAGTACATCTTGTACTTTGCCTTTGGAA	CAGCCCTTCTATGGCTCATGAAACTTTCCTACCTCAAAGTACATCTTGTAGTTTGCCTTTGGAA
TP221637	CAGCGTGTTATTGCAAAACAGGAGAAGCTCCAAAAGAAGCGCACCAACGTCTCTAAGGTATAAT	CAGCGTGTTATTGCGAAACAGGAGAAGCTCCAAAAGAAGCGCACCAACGTCTCTAAGGTATAAT
TP259162	CAGCTGTGTAATCTTACTGTCTGGCTAATACTAAAGCCAACCAGCTCGGCCAGCTG	CAGCTGTGTAATCTTACTGTCTGGCTAATACTAAAGCCAGCCAGCTCGGCCAGCTG
TP231958	CAGCTATAAGATAATATTATTTAGTATTAAGTACCTACAAGATAAATTTATTTTTTACACAGAG	CAGCTATAAGATAATATTATTTAGTATTAAGTACCTACAAGATAAATTTATTTTTTACACAGGG
TP29945	CAGCACAAGTTGACCAATATCAAGTACCAAATGGAAGAATCTGTCCAAATTGGTAGTATCCAAT	CAGCACAAGTTGGCCAATATCAAGTACCAAATGGAAGAATCTGTCCAAATTGGTAGTATCCAAT
TP228259	CAGCTACCTAATAGGTCAAACATTTTTGAATGATGCAACAAAGTAATTTTGGATGATAGTATAA	CAGCTACCTAATAGGTCAAACATTTTTTAATGATGCAACAAAGTAATTTTGGATGATAGTATAA
TP333843	CTGCCACCAATGAATATATGGAGAGAGAAACAGTTCCGGAACAAAGGAAGAGCTCTAGCTGTCA	CTGCCACCAATGAATATATGGAGAGAGACACAGTTCCGGAACAAAGGAAGAGCTCTAGCTGTCA
TP214981	CAGCGTAGGAGGGAATCGGAAGTACACGTGGACGACAGAGATCAAAGGAGAGGAGGGGTTTGAT	CAGCGTAGGAGGGAATCGGAAGTACACGTGGACGACAGACATCAAAGGAGAGGAGGGGTTTGAT
TP443704	CTGCTGTTGGTGGTGAACTTGCATCTGATTCTGAGATTGTGGGGCCAGAGGAGATTGACCATGT	CTGCTGTTGGTGGTGAACTTGCATCTGATTCTGAGATTGTGGGGCCAGAGGAGACTGACCATGT
TP48530	CAGCACTGCATAAACAAACAAAAAACTCAACATCATTAACGAGCAAGATTGGTAGCAATCTTTA	CAGCACTGCATAAACAAACAAAAAACTCAACATCATTAACGAGCAAGATTGGTAACAATCTTTA
TP242727	CAGCTCCTTTTAGATTGTGTTCCTTTTATTCTTTCTTTTTTCCCTTCACCCATTGATGTTTTAG	CAGCTCCTTTTAGATTATGTTCCTTTTATTCTTTCTTTTTTCCCTTCACCCATTGATGTTTTAG
TP57421	CAGCAGATAAAACTGAAAGTACCCAGATGAAGAACAACAAAAACACGAATTGGGTTTCAGCCAA	CAGCAGATAAAACTGAAAGTACCCAGATGAAGAACAACAAAAACACGAATTGGGTTTCAACCAA
TP312205	CTGCAGGCTTGTTTTTTTATTTCCATTTAAATTCTTAGTGATTTTATTATTGTTTGGTTTATAG	CTGCAGGCTTGTTTTTTTATTTCCATTTAAATTCTTACTGATTTTATTATTGTTTGGTTTATAG
TP68685	CAGCAGTAATTATTCCAGTTTTAAGATTATAAAAATAAAGAAAAAGAAGTAATCCAAGGACAGT	CAGCAGTAATTATTCCAGTTTTAAGATTATAAAAATAAAGAAAAAGAAGTAATCCAAGGACAGA
TP99906	CAGCCAATATTCTTGCATGTTTTTGCTCTCTGTCACTGATGTCATCTCTGGGTTATACTCTTTC	CAGCCAATACTCTTGCATGTTTTTGCTCTCTGTCACTGATGTCATCTCTGGGTTATACTCTTTC
TP231413	CAGCTAGTCTTTCCGGGTACATTGGACTCGATAATTTTTTCCAGATAAGCTTTATGTTATTTAC	CAGCTAGTCTTTCCGGGTACATTGGACTCAATAATTTTTTCCAGATAAGCTTTATGTTATTTAC
TP288444	CTGCAATACTCAGATGCAAGCTTGAAACCTCCACTCTCCCCTCTCTTCATACACAATGATCCAT	CTGCAATACTCAGAAGCAAGCTTGAAACCTCCACTCTCCCCTCTCTTCATACACAATGATCCAT
TP272412	CAGCTTTGGTCACTTAGTCCAGTGCAAGAATTTAAAAAGCACAGGGGGTGTGCACTTTTGAGTA	CAGCTTTGGTCACTTAGTCCAGTGCAAGAATTTAAAAAGCACAAGGGGTGTGCACTTTTGAGTA
TP60988	CAGCAGGATATGGAAGAAAAGGTGGCCTAAGTACACCACTGATCTGTGGAGGTGGTAACCAAAG	CAGCAGGATATGGAAGAAAAGGTGGCCTAAGTACACCACTGATCTGTGGAGGCGGTAACCAAAG
TP330964	CTGCCAAAATCACAAAAATGTCATAGTAAAACATATGTTAGACAAAAATGCCAATACTGTATAA	CTGCCAAAATCACAAAAATGTCATAGTAAAACATATGTTAAACAAAAATGCCAATACTGTATAA
TP232342	CTGCTATAGTACCACAAGAATTGCCACATGCAGTAGCATCAAATGTAGAACCACTTAATATTTT	CAGCTATAGTACCACAAGAATTGCCACATGCAGTAGCATCAAATGTAGAACCACTTAATATTTT
TP451535	CTGCTTTCCTTCAATCCAATGCAGTCCTGGTCACAGGTCACTTGGTGGCACTCATTTTCGGCAG	CTGCTTTCCTTCAATCCAATGCAGTCCTGGTCACAGGTCACTTGGTGGCACTCATTTTCAGCAG
TP100635	CAGCCAATTACATTGCAGTATTGCACAATAAGACAAAGACACCTCAAGAAACAAGAACATTCGG	CAGCCAATTACATTGCAGTATTGCACAACAAGACAAAGACACCTCAAGAAACAAGAACATTCGG
TP5508	CAGCGAAGGACAATGCACCCCTTGAGCTAAAAGAATACCCATTCCTAAACTCAGCAGTGTCTGA	CAGCAAAGGACAATGCACCCCTTGAGCTAAAAGAATACCCATTCCTAAACTCAGCAGTGTCTGA
TP31976	CAGCACAGAGAATACAACTACTCTCTAGTCATATAACACAAGACCCAATAACGACATCCCATCT	CAGCACAGAGAATACAACTACTCTCCAGTCATATAACACAAGACCCAATAACGACATCCCATCT
TP262903	CAGCTTCAAAAATCACCATCTCTGACTTGTGACGAAGACAACTCTCGAGATAATCATAGAAGGG	CAGCTTCAAAAATCACCATCTCTGACTTGTGACGAAGACAACTCTCAAGATAATCATAGAAGGG
TP129973	CAGCTCTCGTTAGTGGCATTCATCTACTCCAGGTATTATTTATATATTTGCAATTCCTTATAGT	CAGCCCTCGTTAGTGGCATTCATCTACTCCAGGTATTATTTATATATTTGCAATTCCTTATAGT
TP259075	CAGCTGTGGGCTGTAATTTAAAATCCTCAGAATGCACTAATCAAATTTCAGGATGTATAAGTAT	CAGCTGTGGGCTGTAATTTAAAATCCTCAGAATGCACTAATCAAATTTCAGGATATATAAGTAT
TP146684	CAGCCTAAAAGTTGATCAAGATATGTAAATAATTGATTATCAGAAGAAAGACCCAGCAAATCTC	CAGCCTAAAAGTTGATCAAGAGATGTAAATAATTGATTATCAGAAGAAAGACCCAGCAAATCTC
TP6396	CAGCAAATAACATGCAATGATAAGGCATACAATCACCCCAACAATGTCATCTCTGAATCGGCTT	CAGCAAATAACATGCAATGATAAGGCATACAATCACCCCAACAATGTCATCTCTGAATCGGATT
TP340346	CTGCCATTTTCATTTCAACTTGGAGAAGACGGAATAGAATATTACACTTATGGGCTTCAGATAC	CTGCCATTTTCATTTCAACTTGGAGAAGACGGAATAGAAGATTACACTTATGGGCTTCAGATAC
TP100874	CAGCCAATTTTTTTTTTCAATTTAAGTGTTCAAGACTTGATTACATTTTGAACTTTATGAGAAA	CAGCCAATTTTTTTTCTCAATTTAAGTGTTCAAGACTTGATTACATTTTGAACTTTATGAGAAA
TP234280	CAGCTATTCGAACAGTCAGTGGGATCAGGGGGCAGGTCAAGAAGGTTTGTGATTTGTAACTTGG	CAGCTATTCGAACAGTCAGTGGGATCAGGGGGCAGGTCAAGAAGGTTTGTGACTTGTAACTTGG
TP419686	CTGCTCCCACGACATTTCCCGTGCCGCTTCGGCGGCGCGGAAGTCTCCGGCGGCTG	CTGCTCCCACGACATTTCCCGTGCCGCTTCGGCGGCGCGGAAGTCTACGGCGGCTG
TP101951	CAGCCACAGTGAAGAACTTAAGTGCCTTAGAAAAAGGTGAATGCAACACTGTCTATACCTTTTT	CAGCCACAGCGAAGAACTTAAGTGCCTTAGAAAAAGGTGAATGCAACACTGTCTATACCTTTTT
TP266624	CAGCTTCTTCTCGCCTCTGGTTTTTTTCCTGTGCACAACTATCTAGAAGGGCAATACTTCTCAT	CAGCTTCTTCTCGCCTCCGGTTTTTTTCCTGTGCACAACTATCTAGAAGGGCAATACTTCTCAT
TP261306	CAGCTTACATCTGTTGATTGAAATTTGTCATGTGTTGTGAATGGGGCTTTGGTCAGAATCACTT	CAGCTTACATCTGTTGATTGAAATTTGTCATGTGTTATGAATGGGGCTTTGGTCAGAATCACTT
TP363297	CTGCCTAGTGCACAAGGCTCCCACTACCATGAGGTCTAGGGAGGGTCAAATGTATACATCCTTG	CTGCCTAGTGCACAAGGCTCCCACTACCATGAGGTATAGGGAGGGTCAAATGTATACATCCTTG
TP135761	CAGCCGCATACACAAGGCTTGATCTCGGGACCACAAATAACTGTACCATATGCACAATGTGGTA	CAGCCGCATACACAAGGCTTGATCTCAGGACCACAAATAACTGTACCATATGCACAATGTGGTA
TP395623	CTGCGGGAGCAGTGTTCACCAGCGGAGGGACACTGGACGAAACAGGGGACAATACAGAATCAGG	CTGCGGGAGCAGTGTTCACCAGCAGAGGGACACTGGACGAAACAGGGGACAATACAGAATCAGG
TP91328	CAGCATTATCTGGAAAATAACTAAGTGGTTCACTTGGGCGAAATATCAAAATCAAGATAGATTA	CAGCATTATCTGGAAAATAACTAAGTGGTTCACTTGGGCAAAATATCAAAATCAAGATAGATTA
TP262359	CAGCTTATCATCCTGGCTTGTAGTAGGTAGGTTAAGTTCATCGCTTATGGCAGGCAGTTTATCC	CAGCTTATCATCCTGGCTTATAGTAGGTAGGTTAAGTTCATCGCTTATGGCAGGCAGTTTATCC
TP231406	CAGCTAGTCTGCTAAGCTCCTACATTACAACTAGCTCTCAGAATGCGCTACCACCAACTATACA	CAGCTAGTCTGCTAAGCTCCTACATTACAACTAACTCTCAGAATGCGCTACCACCAACTATACA
TP270997	CAGCTTTCAAGACCACAAGTTACTACTCGTCCTTCTCTTGTTTTTGGTCAATCTTCCTGTGCAC	CAGCTTTCAAGACCACAAGTTACTACTCGTCCTTCTCTAGTTTTTGGTCAATCTTCCTGTGCAC
TP445109	CTGCTTAGTGACCATAAGGTAACGAGTTCAAATCTTAGAAACAACCTCTCTGCTTGCGGGGGTA	CTGCTTAGTGACCATAAGGTAACAAGTTCAAATCTTAGAAACAACCTCTCTGCTTGCGGGGGTA
TP27635	CAGCAATTGCTCGTACAGTGGGACATCTGTCTAAGAGCGCCGAGGTTATGAAGCTTGTCAATAA	CAGCAATTGCTCGTACAGTGGGACATCTGTCTAAGAGCGCCGAGGTTATGAAGCTTGCCAATAA
TP183561	CAGCGTGATCCCATCTTTCCTTCTCTGCATTCATGCTTGACAATAACACATATTGGCCACAGTG	CAGCGCGATCCCATCTTTCCTTCTCTGCATTCATGCTTGACAATAACACATATTGGCCACAGTG
TP430668	CTGCTGACATGATAAGAAATATGCCTTTTCAGCCTGATGCATCTGTCTTGGGAGCCTTTTTGGG	CTGCTGACATGATAAGAAATATGCCTTTTCAGCCTGATGCATCTGTATTGGGAGCCTTTTTGGG
TP352329	CTGCCGATGACCGTGATTGTGCTGAAGATACTATCTCGACCACCTCTTCATTGCTTAAAACATC	CTGCCGATGACCGTGATTGTGCTGAAGATACTATCTCCACCACCTCTTCATTGCTTAAAACATC
TP157346	CAGCCTTGCTACAGAAATATGAAGATAGCTCTCTAATAGCGGACATTGAATACTTCAAAGATGC	CAGCCTTGCTACAGAAATATGAAGATAGCTCTCTAACAGCGGACATTGAATACTTCAAAGATGC
TP16403	CAGCAAGAATTTTATCACACATGTGGTTATTTACAACATTCAGTGCTAGAGAACGACGATATGT	CAGCAAGAATTTTATCACACATGTGGTTATTTACAACATTCAATGCTAGAGAACGACGATATGT
TP295090	CTGCACAGGTCAATTAATAGGTTAGTGCACTGTGCATGTATATTTCCCCTTCCATTTGTGCACG	CTGCACAGGTCAATTAATAGGTTAGTGCACTGTGCATGTAAATTTCCCCTTCCATTTGTGCACG
TP232040	CAGCTATAATTGCCGGTTTAGCTGATCTTCCGATGACAGAATTATAAGTAAACAGGGCTCCAAT	CAGCTATAATTGCCGGTTTAGCTGATCTTCCAATGACAGAATTATAAGTAAACAGGGCTCCAAT
TP119231	CAGCCCCACCTCCTACACCACCACCGGCACCAAAACCTCCACCTTGACCTGAACCTCCACCCAT	CAGCCCCACCTCCAACACCACCACCGGCACCAAAACCTCCACCTTGACCTGAACCTCCACCCAT
TP82519	CAGCATCCCGAGCAGGCAATGACATTTGTCCATTCAATTGAACACAAGATATGCCTGACTGCAA	CAGCATCCCGAGCAGGCAATGACATTTGTCCATTCAATTGAACACAAGATACGCCTGACTGCAA
TP277012	CTGCAAAGAACAAAAAGAACACTGGACGTAGCATTGGAGGAAGATTATTATTCCCTGGCAATCT	CTGCAAAGAACAAAAAGAACACTGGACGTAGCATTGGAGAAAGATTATTATTCCCTGGCAATCT
TP149716	CAGCCTCCAGTAATGGGACGTCCTTTTTTAGCTCTTTTCAATCTTTAAGAACTTAAGAGTTCTA	CAGCCTCCAGTAATGGGACATCCTTTTTTAGCTCTTTTCAATCTTTAAGAACTTAAGAGTTCTA
TP114367	CAGCCATTCTTATTCATATTATCAGTGGGTCCCAATCCTGCCATTGGTACTGCTGATCCAGAAA	CAGCCATTCTTATTCATATTATCAGTGGGTCCCAATCCTGCCATAGGTACTGCTGATCCAGAAA
TP28416	CAGCACAAAACAAAACCGTAGTGGAGAATGAGACATGAACGCTCACATCTTATAGTAAAACACA	CAGCACAAAAAAAAACCGTAGTGGAGAATGAGACATGAACGCTCACATCTTATAGTAAAACACA
TP242495	CAGCTCCTGTCACCTTGATCAACATCCTGAACCCCGCCTTTGACCAAACAGAGATCGGAAGAGC	CAGCTCCTGTCACCCTGATCAACATCCTGAACCCCGCCTTTGACCAAACAGAGATCGGAAGAGC
TP242496	CAGCTCCTGTCACCTTGATCAACATCCTGAACCCCGCCTTTGACCAAACAGCCAACTTGAGTTC	CAGCTCCTGTCACCCTGATCAACATCCTGAACCCCGCCTTTGACCAAACAGCCAACTTGAGTTC
TP58717	CAGCAGATTGATTGGCATCACCAATACAGTCATTAAAGTCGTAATTGGCATTTCTATCATAAGT	CAGCAGATTGATTGGCATCACCAATACAGTCATTAAAGTCGTAATTGGCATTTCTATCATAAGC
TP90465	CAGCATTAATGCAGTGACCCTGGATGCTTCTAAAATTTATGCTAGTACACTTGACAGTTTCCAC	CAGCATTAATGCAGTGACCCTAGATGCTTCTAAAATTTATGCTAGTACACTTGACAGTTTCCAC
TP327807	CTGCATTCATCAATGCCGTTGAGGTTGTTTCAGCTCCTGGTAACCTGATCTTTGACACTGGGGC	CTGCATTCATCAATGCCGTTGAGGTTGTTTCAGCTCCTGGTAACCTGATCTTTGACACCGGGGC
TP416327	CTGCTCAAATTGGCATCTCGCTGTAGATCAATGCATATAGGAGCCCTAGTAGCTCCATTTTCAC	CTGCTCAAATTGGCATCTCGCAGTAGATCAATGCATATAGGAGCCCTAGTAGCTCCATTTTCAC
TP313274	CTGCAGGGTGACAAGTTAAGGAGGCATAATGAGTGGAAGACGTGGTTGCCCTCTGCCAAGCTTC	CTGCAGGGTGACAAGTTAAGGAGGCATAATGAGTGGAAGACATGGTTGCCCTCTGCCAAGCTTC
TP365810	CTGCCTCTTCAAGGGCAAAGAGGACACCACCTACTGGAGCCCGAAAAGCACTGGCAACACCAGC	CTGCCTCTTCAAGGGCAAAGAGGACACCACCTACGGGAGCCCGAAAAGCACTGGCAACACCAGC
TP408470	CTGCTAAGTTGGCTAGAGATTAAAACGGAGAGTGAGGATCAATGCATAGTGTTTTGGCCACAAA	CTGCTAAGTTGGCTAGAGATTAAAACAGAGAGTGAGGATCAATGCATAGTGTTTTGGCCACAAA
TP444192	CTGCTGTTTTTGATGTACCTGCCAAAGACTTAGATGCATTTATTACTGGTAAAGTTTGATTATT	CTGCTGTTTTTGATGTACCTGCCAAAGACTTAGATGCATTTATTACTGGTAAAGTCTGATTATT
TP264563	CAGCTTCCCCGCCAACAGCTTTGGCAATATCATCAGGCTGAGGAGCAGATATGTGTTCAAATTT	CAGCTTCCCCGCCAACAGCTTTGGCAATATCATCAGGCTGAGGAGCAGATATGTGTTCAAACTT
TP408641	CTGCTAATCAAACTGGTGGTAATGTTGTTTGTATTGTTCGCGGCGATGAAGAACGAAAAGCGTC	CTGCTAATCAAACTGGTGGTAATGTTGTTTGTATTGTTCGCGGCGACGAAGAACGAAAAGCGTC
TP451957	CTGCTTTGATTACTCTCCCAACTTTTGTAGGCCCACTCTTTAAAACTATGTATCGCTAGTATAT	CTGCTTTGATTACTCTCCCAACTTTTGTAGGCCCACTCTTTAAAACTATGTATCACTAGTATAT
TP8063	CAGCAAATTGAGAAATAAAAATTCAAGGGCAATACAGTTTGGGCCATGCTACAGTACAGTCTAT	CAGCAAATTGAGAAATAAAAATTCAAGGGCAATACAGTTTGGGCCATGCTACAGTACAGTCTAG
TP340374	CTGCCATTTTGTTCTTTCCAGCATTAGACTTCATCTTGTTAGGCACTTGGCGATTAGAATTTTC	CTGCCATTTTGTTCTTTCCAGCATTAGACTTCATCTTGTTAGGCACTTGGCGACTAGAATTTTC
TP86855	CAGCATTCACCATTTAATCCCATCTTTCGTAGCTATTGCAATATCTAAGTTCTGTGCACTGAAC	CAGCATGCACCATTTAATCCCATCTTTCGTAGCTATTGCAATATCTAAGTTCTGTGCACTGAAC
TP49091	CAGCACTGGTCCTGCTTAAGTCGAAAGCTTCAAACCGGTTTCGACCTACTTCAGAATTTACAGA	CAGCACTGGTCCTGCTCAAGTCGAAAGCTTCAAACCGGTTTCGACCTACTTCAGAATTTACAGA
TP165522	CAGCGAGATTGGGAGGAGAGAAGAGGAGGAGCGAATGACATCGGCCATGAGAAATTCTCCTTCA	CAGCGAGATTGGGAGGAGAGAAGAGGAGGAGCGAATGACATCGGCCATGAGAAATTCGCCTTCA
TP135053	CAGCCGCAATTATTTGCGTTATAAATTGTTAAGACTTTCAGTTTTTAAGTATCTAACTATGTCA	CAGCCGCAATTATTTGCATTATAAATTGTTAAGACTTTCAGTTTTTAAGTATCTAACTATGTCA
TP79813	CAGCATCAACAGCTAAGCCAGCTCTTATGGACATTGCAGTCCCTATAGCATGCAAGAAATGAAA	CAGCATCAACAGCTAAGCCAGCTCTCATGGACATTGCAGTCCCTATAGCATGCAAGAAATGAAA
TP322208	CTGCATCATTCGGATTCTGGTTTACCTGTTTTGTTGCTAATGGATTTACTTTATCGTGTTGTTC	CTGCATCATTCGGATTCTGGTTTACCTGTTTTGTTGCTAATGGATTTACTTTATCGTGTTCTTC
TP240458	CAGCTCCCGAAGATGTAGGGCCTTTCCTTTTTCGGTTATTCTACAATATAATTGCAAAACAGTC	CAGCTCCCGAAGATGTAGGCCCTTTCCTTTTTCGGTTATTCTACAATATAATTGCAAAACAGTC
TP36748	CAGCATCAGTGGCAAGAAACAAGGATCACCTATCTCCAAATTTGTCCCCAAACCTGTCCCAAAC	CAGCACCAGTGGCAAGAAACAAGGATCACCTATCTCCAAATTTGTCCCCAAACCTGTCCCAAAC
TP252310	CAGCTGATAATTGTGCATTCTTAGTATGCTTTCAGTAGTCTAAGTTGTTTAAACTTATTTGCAG	CAGCTGATAATTGTGCATTCTTAGTATGCTTTCAGTAGTCTAAATTGTTTAAACTTATTTGCAG
TP290283	CTGCAATGATAGTCTTGTAAATAGTGAGACTTGTTTTTAATTCTTAGAGACTTTCTAGGGTTGG	CTGCAATGATAGTCTTGTAAATAGTGAGACTTGTGTTTAATTCTTAGAGACTTTCTAGGGTTGG
TP278653	CTGCAAATATTGTGAAACAAGCTCTTAATCTTGCAACAAGAAGGGGTCATCCACAAGTGACTCC	CTGCAAATATTGTGAAACAAGCTCTTAATCTTGCAACAAGAAGAGGTCATCCACAAGTGACTCC
TP11923	CAGCAACCAAGGCATTGGAAAGTGAAGGAGTGGTGGAATATTGAGGACTCAAAAGAGGGCTTGA	CAGCAACCAAGGCATTGGAAAGTGAAGGAGTAGTGGAATATTGAGGACTCAAAAGAGGGCTTGA
TP92915	CAGCATTGATGGCCTTGAAATCAAAAAAGCAAACCAAGAGTTAGTCATTCCAGCTTCAGACCAC	CAGCATTGATGGCCTTGAAATAAAAAAAGCAAACCAAGAGTTAGTCATTCCAGCTTCAGACCAC
TP270277	CAGCTTTAATACTCCAAGCTCTTTCCGTTTCGTCAACCACAAACATATACCTTGCGGCCGGAGA	CAGCTTTAATACTCCAAGCTCTTTCCATTTCGTCAACCACAAACATATACCTTGCGGCCGGAGA
TP429177	CTGCTCTTGATGAAGGCGAGCATGTAGTTTTTGAGGCAAAACAGAGGAAATCTCTCAACCCTTC	CTGCTCTTGATGAAGGCGAGCATGTAGTTTTTGAGGCAAAACAGAGGAAATCTCTCAACCCATC
TP273612	CAGCTTTTGTATTACCATGCATGCTTGTGAACTCTTCACCACTGAGAAGACTAGACTTTGTGAA	CAGCTTTTGTATTACCATGCATGCTTGTGAACTCTTCACCACTGAGAAGACTAGACTTCGTGAA
TP24882	CAGCAATCTTACAAAGTCGGTGAGTCATTTCCTTTCAAGTGGATTAACAAAAAATGGAAGGAGG	CAGCAATCTTACAAAGTCGGTGAATCATTTCCTTTCAAGTGGATTAACAAAAAATGGAAGGAGG
TP447545	CTGCTTCTAGCACTTTCATTTTCAAAGCTATCACTGTTCCAAACATGAGTTTTTGCCATATTAT	CTGCTTCTAGCACTTCCATTTTCAAAGCTATCACTGTTCCAAACATGAGTTTTTGCCATATTAT
TP407516	CTGCTAAATCCGGACTCACTTTTTGTCCAGCTTCCTCAAGTATGGTTATAAGTTCCTTTGCAAA	CTGCTAAATCCGGACTCACTTTTTGTCCAGCTTCCTCAAGTATGGTTATAAGTTCCTTCGCAAA
TP229284	CAGCTACTTAGCTCCTGAATATGCAATGACTGGCCATGTTCTTGTCAAAAGTGATGTTTACAGC	CAGCTACTTAGCTCCTGAATATGCAATGACTGGACATGTTCTTGTCAAAAGTGATGTTTACAGC
TP23802	CAGCAATATGGTCAAGGTTACTGATGAAGATTTTATATGTCGATCCAACTCCGAAATTCAATAA	CAGCAATATGGTCAAGGTTACTGATGAAGATTTTATATGTCGATCCAACTCCAAAATTCAATAA
TP7177	CAGCAAATCGTTCGCTCGGCTGGTTGAATTCAAGAAATTTGTGTTGTGGGTCCTATCCCATCGT	CAGCAAATCGTTCACTCGGCTGGTTGAATTCAAGAAATTTGTGTTGTGGGTCCTATCCCATCGT
TP27636	CAGCAATTGCTCTCTCTGAGGATCACAAACCAAATAGAAGTGATGAACGGAAGAGAATTGAGAA	CAGCAATTGCTCTCTCTGAGGATCACAAACCAAATAGAAGCGATGAACGGAAGAGAATTGAGAA
TP234556	CAGCTATTGTCATTCAGTCTTTTTTTCGTGGATGGATTGAGCGGAAGAAAGCATTTGCACATAA	CAGCTATTGTCATTCAGTCTTTTTTTCGCGGATGGATTGAGCGGAAGAAAGCATTTGCACATAA
TP329514	CTGCATTTATTTGAAGATCTAATCTAACTTTCTTCTGGGCTAAATATAATGGTTTCTCTTTCTG	CTGCATTTATTTGAAGATCTAATATAACTTTCTTCTGGGCTAAATATAATGGTTTCTCTTTCTG
TP25103	CAGCAATGAAGGGAAAACTGTATTCAAAGTGTTTTATTTTTTTTCCTTTTTAGATAAAAGAATA	CAGCAATGAAGGGAAAACTGTATTCAAAATGTTTTATTTTTTTTCCTTTTTAGATAAAAGAATA
TP274697	CTGCAAAACCACTGAAAATCACTTTCGGAGAAGAATTTTATTAAATATACTGACCCATAGGGTC	CTGCAAAACCACTGAAAATCACTTTCGGAGAAGAATTTTATTAAATAAACTGACCCATAGGGTC
TP380446	CTGCGCCGAAAACACACAGAGTTGGATGCTGATATGTCTTCTAGGCTTTCAAACGTAAGCAAGT	CTGCGCCGAAAACACACAGAGTTGGATGCTGATATGTCTTCTAGGCTTACAAACGTAAGCAAGT
TP290196	CTGCAATGACTGCAATTGCAGTAACCGCAACAGTAACCGCAATCGCAACCGCAATTTAAAATCC	CTGCAATGACTGCAATTGCAGTAACCGCAACAGTAACCGCAATCGCAACCGCAATTTAAAATAC
TP309118	CTGCAGATATGATCATGTCAAAGCTTCTCGATTACCATCCTCCACTCCATCGTCTTCAGTAACC	CTGCAGATATGATCATGTCAAAGCTTCTCGATTACCATCCTCCACTCCATCATCTTCAGTAACC
TP341464	CTGCCCAGCAACCTTCCCCATGATTGTAGGGTGTTGAACCTGATCAACCATGGTGGCTTTCCTG	CTGCCCAGCAACCTTCCCCATGATTGTAGGGTGCTGAACCTGATCAACCATGGTGGCTTTCCTG
TP27980	CAGCAATTTCAGGTCCTGATGCGCCCCGACCTCGATCACCGGCTCGCACCCTCCCGAACTTGAT	CAGCAATTTCAGGTCCTGATGCGCCCCGACCTCGATCACCGGCTCGCACCCTCCCGAACTCGAT
TP27739	CAGCAATTGGTTCCCGAATCTTCAAAACACTACCCTGTGGAATTGCAGAAGCGTTCTAAATCAG	CAGCAATTGGTTCCCAAATCTTCAAAACACTACCCTGTGGAATTGCAGAAGCGTTCTAAATCAG
TP101330	CAGCCACAATGCTCAGTATCACAGCAATCGTGACCGTAGTCTTAATTTAGAAGCATGGTGAAAA	CAGCCACAATGCTCAGTATCACAGCAATCGTGACCGTAGTCGTAATTTAGAAGCATGGTGAAAA
TP292881	CTGCAATTTTCAGCGGTGCCGACAACATCATCGTTGAGAAAATGTACGAATATGGAAAGAATCT	CTGCAATTTTCAGCAGTGCCGACAACATCATCGTTGAGAAAATGTACGAATATGGAAAGAATCT
TP254133	CAGCTGGATAAGTGGGAAGAAGCTGTCAAAGATTATGAGGTCTTGTGGAGAGACCTTCCAAATG	CAGCTGGATAAGTGGGAAGAAGCTGTCAAAGATTATGAGGTCTTGCGGAGAGACCTTCCAAATG
TP54912	CAGCAGAGAAAGCCAGTCAGATTGATTCCCGAAATGTTGAAGTTGCTGTTTTGCTCAACAATGT	CAGCAGAGAAAGCCAGTCAGATTGATTCCCCAAATGTTGAAGTTGCTGTTTTGCTCAACAATGT
TP263136	CAGCTTCAAGGAACACAACTAATGTTGATTCTTACTATTTACAGGATGCTTATGACAATACTAG	CAGCTTCAAGGAACACAACTAATGTTGATTCTTACTATTTACACGATGCTTATGACAATACTAG
TP451345	CTGCTTTCAGGTTTCTCACAATAATTGCTCTTCAATTTCCTCTTGTTTTAATTTAACTCTTGAA	CTGCTTTCAGGTTTCTCACAATAATTGATCTTCAATTTCCTCTTGTTTTAATTTAACTCTTGAA
TP235396	CAGCTCAACGCAATGGGGCTTCTTCCTTCGTACACATCAGACTGGGTCTCATCCTTGCCACATT	CAGCTCAACGCAATGGGGCTTCTTCCTTCGCACACATCAGACTGGGTCTCATCCTTGCCACATT
TP65060	CAGCAGGGCTAAACTTCACAGTCTTCCTAACAAAACGAGGTCAAGTTTATACATGCGGGACCAA	CAGCAGGGCTAAACTTCACAGTCTTCCTAACAAAACGAGGTCAAGTTTATACATGCGGAACCAA
TP12909	CAGCAACCTGAACAACGGGGCCAACATTACGAAGGAATTCGATCATTTTGGGGGTTGGTCTGTC	CAGCAACCTGAACAACGGGGCCAACATTACCAAGGAATTCGATCATTTTGGGGGTTGGTCTGTC
TP147107	CAGCCTAATGCATTAAAGGTCACATTATGCTCGGAATCCATGAAAGGTTAGACCAATATTTGTG	CAGCCTAATGCATTAAAGGTCACATTATGCTCGGAATCCATGAAAGGTTAGACCAATATGTGTG
TP234755	CAGCTATTTGCTTAGTTAAAGCTACTTATCAAGAGGAAGCAAAGATAGTTAAGTACGAAGAATT	CAGCTATTTGCTTAGTTAAAGCTACTTATCAAGAGGAAGCAAAGATAGTTAAGTACAAAGAATT
TP318284	CTGCAGTTTGTAATGATGCTGGGGTCGCACAGTCGGGTCATAAGTTTGTTGCACACGGAATGCC	CTGCAGTTTGTAATGATGCTGGGGTCGCACAGTCAGGTCATAAGTTTGTTGCACACGGAATGCC
TP219497	CAGCGTGCCTTATACATGCAAGTCGGATGGGAGGTGGTGTTTCTCGTTGCGGACGAGTGAGTAT	CAGCGTGCCTTATACATGCAAGTCGGATGGGAGGTGGTGTTTCTCGTTGCGGACGAGTGAGTAG
TP25188	CAGCAATGACAGAATCAAACTATGGAAGAAATACTTCCAAAGTGGAGATGGAAAACCTTACCGT	CAGCAATGACAGAATCAAACTACGGAAGAAATACTTCCAAAGTGGAGATGGAAAACCTTACCGT
TP40700	CTGCACCTCTATTCTAATAATCCCTTATAGTTTACCCTCTTAACTTAAAAAATGCAATATAGTT	CAGCACCTCTATTCTAATAATCCCTTATAGTTTACCCTCTTAACTTAAAAAATGCAATATAGTT
TP129700	CAGCCCTCCTATGTGACAAAAGATACTTGATCACATCAATGGCATTATTCTGTACAACTTGTCT	CAGCCCTCCTATGTGACAAAAGATACTTGATCACATCAAAGGCATTATTCTGTACAACTTGTCT
TP131198	CAGCCCTTATTTGTGATTGAACCGTAGAGCTTTTCGTCGTTCGATGAAAGAATATATGGAGGGA	CAGCCCTTATTTGTGATTGAACCGTAGAGCTTTTCGTAGTTCGATGAAAGAATATATGGAGGGA
TP12611	CAGCAACCGCATTAGGCCATAATTGCAGATTGTATTGTCTTGCATCGGCCTGCAACAGCCGCAA	CAGCAACCGCATTAGGCCATAATTGCAGATTGTATTGTCTTGCATCGGCCTGCAACAGCCACAA
TP407751	CTGCTAACATTAGAGATCGACATTGTGATGCCTTCTATTGGACTGTAGTTTCGTCACTTAGCCA	CTGCTAACATTAGAGATCGACATTGTGATGCCTTCTATTGGACTGTAGTATCGTCACTTAGCCA
TP427019	CTGCTCTCAAAATTCAATCTAGTAGTGCAACCACTGCACCAAGCATTTCAGAACCTGGAAGTGG	CTGCTCTCAAAATTCAATCTAGTAGTGCAACCACTGCACCAAGCATTTCAGAACCTGAAAGTGG
TP277385	CTGCAAAGCAGGTGATTATGATACCTGTAGCGATAAGTTTAAAATTCTGATGTAAATCGAAAAT	CTGCAAAGCAGGTGATTATGATACCTGTAGCGATAAGTTTAAAATTCTGATCTAAATCGAAAAT
TP157877	CAGCCTTTATCCAGCGACCATAGAGGTTGCTTCGGGGATTTGAACCCGTGACCCTGTTGGTTAC	CAGCCTTTATCCAGCAACCATAGAGGTTGCTTCGGGGATTTGAACCCGTGACCCTGTTGGTTAC
TP14409	CAGCAACTGTGAATAACCAAGGAGCCACATTCAAAACAGTTCCAGAATCTGGTCCATCATTCCC	CAGCAACTATGAATAACCAAGGAGCCACATTCAAAACAGTTCCAGAATCTGGTCCATCATTCCC
TP131819	CAGCCCTTTTCACTTTGTCGGCTCTCGACTCGAACAAGGAACTTATAGGGAAATCCGGTGCTTT	CAGCCCTTTTCACTTTGTCGGCTCTCGACTCGAACAAGGAACTTATAGGGAAATCCGGTGCCTT
TP404521	CTGCTTGCATCTATTCTTCCCATACTCTACTATGTGAGAACCTCGTGCACTGTACCACTTTTTT	CTGCGTGCATCTATTCTTCCCATACTCTACTATGTGAGAACCTCGTGCACTGTACCACTTTTTT
TP150735	CAGCCTCGACCGCATACTCTTCGGTAAGCACAAGAATTTGAAGGCTGGGGGGCCTCTTGATTTG	CAGCCTCGACCGCATACTCTTCAGTAAGCACAAGAATTTGAAGGCTGGGGGGCCTCTTGATTTG
TP285078	CTGCAAGAGTGGCACTAGCACTTCAACAGAGAATGCTAGCATGATCACCAATTACACTTCGTCC	CTGCAAGAGTGGCACTAGCACTTCAACAGAGAATGCTAGCATGATCACCAATTACACTTCATCC
TP251789	CAGCTGAGCGTGTGCAAGCATTCTTTTCACGCTTCTTGCATTGATATGTGGCTCAGTAGCCACA	CAGCTGAGCGTGTGCAACCATTCTTTTCACGCTTCTTGCATTGATATGTGGCTCAGTAGCCACA
TP372729	CTGCGACTACCTCCTTGCCGTTGGCATCGGCTGAAAGAAGCGGTTGAAGCTGATATAGATAATG	CTGCGACTACCTCCTTGCCGTTGGCATAGGCTGAAAGAAGCGGTTGAAGCTGATATAGATAATG
TP370569	CTGCGAAGTTTTCGTCGACCTTTTTGCCTTCTATCTATGCAGTTGAATCGTACTGTCCATTTCG	CTGCGAAGTTTTCGTCGACCTTTTTGCCTTCTATCTATGCAGTTGAATCATACTGTCCATTTCG
TP229924	CAGCTAGAGCCACAGATCATCTTTGATGTCTCACACTTGCACTTAATGGTTATATGCACATACA	CAGCTAGAGCCACAGATCATCTTTGATGTCTCACACTTGCACTTAATGGTTATATGCACACACA
TP222136	CAGCGTTATAGTTATTTGTGCCTATTATTCCTTACCGTACATATAAAGAGAAATAGCTTACCTT	CAGCGTTATAGTTATTTGTGCCTATTATTCCTTACCGTACATATAAAGAGAAATAGCGTACCTT
TP24947	CAGCAATCTTTCATGAAGCTCTTCTTAATTGCATGCCTCTATCAGATGGTGCTGTAAAAACTTT	CAGCAATCTTTCATGAAGCTCTTCTTAATTGCATGCCTCTATCAGATGGTGCTGTAAAAACTTA
TP272531	CAGCTTTGTATCCAGCTCTTTGTGCACTTCTGAGCTTTTCCTCAAAGCTACATCCTCCTCTAAC	CAGCTTTGTATCCAGCTCTTTGTGCACTTCTGACCTTTTCCTCAAAGCTACATCCTCCTCTAAC
TP94529	CAGCATTTCATTTAAGTAATAATGGTTTAGCACAGTGTTTCAAATTGTGGACCGCATCACGTGA	CAGCATTTCATTTAAGTAATAATGGTTTAGCACAGTGTTTCAAATTGTGGACCGCATCACATGA
TP254603	CAGCTGGCCCTATCACTCCCACCATGATAGCATCCCAACAGATATAAGATTTTGTTGCCATCAC	CAGCTGGCCCTATCACTCCCACCATGATAGCATCCCAACAGATATAAGATTTTATTGCCATCAC
TP47110	CAGCACTATTAGCTGGTTTAATGTGGTGGCAATCAGACTATAGGAATGTTCAAGATAGGCTTGG	CAGCACTATTAGCTGGTTTAATGTGGTGGCAATCAAACTATAGGAATGTTCAAGATAGGCTTGG
TP2471	CAGCAGAATATTGCCTATGACGTCTACGAGATTCCTTTTTCAATTTGGGATATAACAAATAAAC	CAGCAAAATATTGCCTATGACGTCTACGAGATTCCTTTTTCAATTTGGGATATAACAAATAAAC
TP291372	CTGCAATTGCCTCAAGCTATCCAAATCTTGAATTGCTTGATCTCAGTGGGTATGTATCTGTACC	CTGCAATTACCTCAAGCTATCCAAATCTTGAATTGCTTGATCTCAGTGGGTATGTATCTGTACC
TP323017	CTGCATTGAGGAGTTCCATTATATTTTTTGCCATCAAGGTGAATACATTTTTAATGTTCTTTTC	CTGCATCGAGGAGTTCCATTATATTTTTTGCCATCAAGGTGAATACATTTTTAATGTTCTTTTC
TP236266	CAGCTCACCAGTATTATAAACACCATAAAGGAGGTATTCAATATGAGAACCAATAATTCAAGTT	CAGCTCACCAGTATTATAAACACCATAAAGGAGGTATTCAATATGAAAACCAATAATTCAAGTT
TP13313	CAGCAACGACTGTCTAAGAAAAATGAAGTGCAGGTTGTTTAGTGTAGTATATTATATAAGGGAC	CAGCAACGACTGTCTAAGAAAAATGAAGTGCAGGTTGTTTAGTGTAGCATATTATATAAGGGAC
TP231214	CAGCTAGTAAATTGATTCTGGAGGAATTTGACCCTCTCTACACGGACCCTTGCTTTCCCAAATT	CAGCTAGTAAATTGATTCTGGAGGAATTTGACCCTCTCTACACGGACCCTTGCTCTCCCAAATT
TP237794	CAGCTCATAACTTAGCTCCTTTTCCCTCAGTTTAGTTTCTTTATGTTCTTGATGTAGGTGCCTC	CAGCTCATAACTTAGCTCCTTTTCCCTCAGTTTAGTTTCTCTATGTTCTTGATGTAGGTGCCTC
TP88533	CAGCCTGGGGTGAATGTGAACCAGGTGGCTTTCACTTCTCAGCTATTTGATCAACATTCTGGAG	CAGCATGGGGTGAATGTGAACCAGGTGGCTTTCACTTCTCAGCTATTTGATCAACATTCTGGAG
TP68244	CAGCAGGTTTGGTTTGGCCGCTCACAATGGTTTTAGACGGACTCGGTTTCTTGCTCCCCGACAT	CAGCAGGTTTGGCTTGGCCGCTCACAATGGTTTTAGACGGACTCGGTTTCTTGCTCCCCGACAT
TP8164	CAGCAAATTGTGTAAATAGTGCCATTCTTATATGGCAAATAACTTACATCACAGTAACCCCACT	CAGCAAATTGTGTAAATAGTGCCATTCTTATATGCCAAATAACTTACATCACAGTAACCCCACT
TP330531	CTGCATTTTGCAGTGTTGTTTTTTTAGTTATATTTAAGTCATTCATATATGCATGCTTAGGAAG	CTGCATTTTGCACTGTTGTTTTTTTAGTTATATTTAAGTCATTCATATATGCATGCTTAGGAAG
TP52677	CAGCAGAAGGATTTTGACCTCTGGACGCTAATGGACCTGAGTGACCCACCAAATCTAAAAGCTT	CAGCAGAAGGATTTTGACCTCTGGACACTAATGGACCTGAGTGACCCACCAAATCTAAAAGCTT
TP259052	CAGCTGTGGGAGAAACTTCAAAACTGGGGGCTGGTGAATTAGAGAAAACAATCAAATCTGTAGC	CAGCTGTGGGAGAAACTTCAAAACTGGGGGATGGTGAATTAGAGAAAACAATCAAATCTGTAGC
TP12213	CAGCAACCATGAATCTTGACTTTTACGTCTTATTGTAAGGTCAGTGTTGTGATAATTGTCGGTT	CAGCAACCATCAATCTTGACTTTTACGTCTTATTGTAAGGTCAGTGTTGTGATAATTGTCGGTT
TP1839	CAGCAAAAGCCCCAATATATTGCGGAGACAACCCATAATTATAATGGGAAGTCTCCAACTGTGT	CAGCAAAAGCCCCAATATATTGCGGAGACAAACCATAATTATAATGGGAAGTCTCCAACTGTGT
TP325389	CTGCTTGCTATTGATTTGTGTGGAAGGTTGCGACGAAGTACCCTGCAAATGCCTTGCCGCATCG	CTGCATGCTATTGATTTGTGTGGAAGGTTGCGACGAAGTACCCTGCAAATGCCTTGCCGCATCG
TP390179	CTGCTGATGAGTTTGCTGGTTGGATTGAGGAACCCCTCCATGTACCATGTGCCTAAGTTTTGCA	CTGCGGATGAGTTTGCTGGTTGGATTGAGGAACCCCTCCATGTACCATGTGCCTAAGTTTTGCA
TP413110	CTGCTAGTCATGAGGAATTGGCTTTTCCAAATGGGCAGAGGGGGAGTTCGATGAATGACCGTTT	CTGCTAGTCATGAGGAATTGGCTTTTCCAAATGGGCAGAGGGGGAGTTCGATGAATGACCATTT
TP435069	CTGCTGGCATAGAGAATTTTGATTCATTTACTTACTATTTTTGATTCATGGAATTTGGTTTTGC	CTGCTGGCATAGAGAATTTAGATTCATTTACTTACTATTTTTGATTCATGGAATTTGGTTTTGC
TP281869	CTGCAACCCAACATTTTTTGATACACTTGATGCAAGATAAATGGAAGAAGGTACTAGTAGTGAA	CTGCAACCCAACATTTTTTGATACACTTGATGCAAGATAAATGGAAGAAGGTACAAGTAGTGAA
TP263332	CAGCTTCACAGCAATAGCACATTGAGGCAAAAGTGTCAGAGCTTTGATTTTGACGAGATTTCGG	CAGCTTCACAGCAATAGCACATTGAGGCAAAAGTGCCAGAGCTTTGATTTTGACGAGATTTCGG
TP275341	CTGCAAGAGTAAACAAGGATGGTGCTGATGTTAAAGAGCTCAAAGAACAGGTTGATATTTAACA	CTGCAAAAGTAAACAAGGATGGTGCTGATGTTAAAGAGCTCAAAGAACAGGTTGATATTTAACA
TP238723	CAGCTCCAAAGATGCAGAGCCAGGAGGGTGGGTTCTCATATGCACAGATCGTAGAAGTGCAG	CAGCTCCAAAGATGCAGAGCCAGGAGGGTGAGTTCTCATATGCACAGATCGTAGAAGTGCAG
TP213551	CAGCGGTTTCAAGGCTTGGGATGAAAGGGTATGAGTGGTGGTCTGAAGCATTACATGGAGTTTC	CAGCGGTTCCAAGGCTTGGGATGAAAGGGTATGAGTGGTGGTCTGAAGCATTACATGGAGTTTC
TP5398	CAGCAAAGCTTTTCCTATGGAGTTGGGATCCTCTCCGGTACTGGATTGTCCAGTACTGGATGTG	CAGCAAAGCTCTTCCTATGGAGTTGGGATCCTCTCCGGTACTGGATTGTCCAGTACTGGATGTG
TP78167	CAGCATATAATACAATATTTACTAACGCGTGATTTTTATCTTGAATTCTTTAACAAGTATTTTT	CAGCATATAATACAACATTTACTAACGCGTGATTTTTATCTTGAATTCTTTAACAAGTATTTTT
TP38832	CAGCACCGGTGTTACCACTTCTTCGTCGATCACACTCGCAGTGAAATCACTTGCAG	CAGCACCGATGTTACCACTTCTTCGTCGATCACACTCGCAGTGAAATCACTTGCAG
TP224508	CAGCTAAAGGTTCATAATCAAAACTAATTAACTTTGATGACCAGTCAGGACCTAATTCAGCATT	CAGCTAAAGGTTCATAATCAAAACTAATTAACTTTGATGACCAGTCAGGACCTAACTCAGCATT
TP233016	CAGCTATCTATCAACCTCATTGATATGTGAAAGGTCATTATAACTTGAATCTCAATAACAATGG	CAGCTATCTATCAACCTCATTGATAAGTGAAAGGTCATTATAACTTGAATCTCAATAACAATGG
TP59439	CAGCAGGAATATTGCCCCTAGCATGTCAGAGGACCATCCTTGTATTATCAGCTGGCATGTTGAT	CAGCAGGAATATTGCCCCCAGCATGTCAGAGGACCATCCTTGTATTATCAGCTGGCATGTTGAT
TP147007	CAGCCTAAGTCCTAGGAGGCATGGAGATGGAGTTGAGGATGGTGAGCCAAAGAAGAAGAAGGAG	CAGCCTAAGTCCTAGGAGGCATGGAGATGGAGTTGAGGATGGCGAGCCAAAGAAGAAGAAGGAG
TP338512	CTGCCATATGGGACTGGCCTTGAGTCACCTGTCCATTTTTTTCTAGTGTTTCCATCCTTCGGCC	CTGCCATATGGGACTGGCCTTGAGTCACCTGTCCATTTTTTTCTAATGTTTCCATCCTTCGGCC
TP70881	CAGCAGTCTCAGTCACCGTGCGAAGCATCGAGGAGGAGGAGGAGGCGGAGGAGCTCGTCAAGAA	CAGCAGTCTCAGTCACCGTGCGAAGCATCGAGGAGGAGGAGGAGGAGGAGGAGCTCGTCAAGAA
TP340895	CTGCCCACAACATCAATTAGTCATAATCAGCATTGGTGAACTTCAAACCAGATCCACATATCCC	CTGCCCACAACATCAATTAGTCATAATCAGCATTGGTGAACTTCAAACCACATCCACATATCCC
TP275722	CTGCAAAATGAAAGTGGTTAAATTTTGTGGAAGAAAAAAATCGGGGAGTGTTTGATGGATAAAT	CTGCAAAATGAAAGTGGTCAAATTTTGTGGAAGAAAAAAATCGGGGAGTGTTTGATGGATAAAT
TP15121	CAGCAACTGTACGAGCCTGGATTACGGGGGGTGTGGAACATACCACAAGATGTGATTGTTGAAG	CAGCAACTGTACGAGCCTGGATTACAGGGGGTGTGGAACATACCACAAGATGTGATTGTTGAAG
TP215446	CAGCGTATTAGAACTCATACAGTGCATACATTTTTCTCCTGATTTTATATCCCGTATTGTTCGT	CAGCGTATTAGAACTCATACAGTGCATACATTTTTCTCCTAATTTTATATCCCGTATTGTTCGT
TP242382	CAGCTCCTGCTCCCAAAACAGCAAAAGCTTTAAATTTGAAACCAAATGTAACTGATGATAATGA	CAGCTCCTGCTCCCAAAACAGCAAAAACTTTAAATTTGAAACCAAATGTAACTGATGATAATGA
TP73593	CAGCAGTTATAAAAATGAAAACATGAAAGATAATTGAAGACAATGATAACCATCTTGAGTTGTC	CAGCAGTTATAAAAATGAAAACATGAAAGATAATTGAAGACAATGATAACCATCTTGAGTTATC
TP91431	CAGCATTATTAATGCAGAGACTGCGGAGGACATGGTGGAAAAAAGACGCAAAGCACGAGTCAGA	CAGCATTATTAATGCAGAGACTACGGAGGACATGGTGGAAAAAAGACGCAAAGCACGAGTCAGA
TP70123	CAGCAGTCAGGCTATATTCCCAAGGGGTATGCATATAGTTGGTTTAATGCATTGCAACTTATAT	CAGCAGTCAGGCTATATTCCCAAGGGGTATGCATATAGTTGGTTTAATGAATTGCAACTTATAT
TP409840	CTGCTACCAAAAGCAGAAGAAGACTGGCCAAAAGCTTGACTTGGGCCAAAACTAAAAGCTGGGG	CTGCTACCAAAAGCAGAAGAAGACTGGCCAAAAGCTTGACTTGAGCCAAAACTAAAAGCTGGGG
TP156581	CAGCCTTCATCAAGTGCAGACAAGAACCCTGCGCCATGAATGGCATAACCACCCAAAGGTGGCG	CAGCCTTCATCAAGTGCAAACAAGAACCCTGCGCCATGAATGGCATAACCACCCAAAGGTGGCG
TP99366	CAGCCAAGGCTTTTGATTCAGTTTCTTGTCAAAAAATTTGTCTTTCTTGTTGAATAACAAGTGA	CAGCCAAGGCTTTTGATTCAGTTTATTGTCAAAAAATTTGTCTTTCTTGTTGAATAACAAGTGA
TP79211	CAGCATATTCATTAATCCTTGATAAACACACTTTCATTTTGACTTTCCTCAAGGGCACTTGATG	CAGCATATTCACTAATCCTTGATAAACACACTTTCATTTTGACTTTCCTCAAGGGCACTTGATG
TP265407	CAGCTTCGGAGAGGGAACAACTTCTGTTAGCCAAAATTGCAGAACTTCGGGCTCGGTTAGTTTT	CAGCTTCGGAGAGGGAACAACTTCTGTTAGCCAAAATTGCAGAACTTCGGGCCCGGTTAGTTTT
TP90243	CAGCATTAAATTATCTTTATTGCCTCATTTTTTTTTATACCTTAGAGGAGGTTGACATAAGATT	CAGCATTAAATTATCTTTATTGCCTCATTTTTTATTATACCTTAGAGGAGGTTGACATAAGATT
TP292384	CTGCAATTGTGTTTGCACTAAATACAGAAGCATTCCATGCGTTCAACTATGACCAGCCTAGCTC	CTGCAATTGTGCTTGCACTAAATACAGAAGCATTCCATGCGTTCAACTATGACCAGCCTAGCTC
TP413765	CTGCTATACTTTACTCTTCAGGGACTACAGGTGTAAGCAAAGGTGTAGTTTTGGCACATGCAAA	CTGCTATACTTTACTCTTCAGGGACTACAGGTGTAAGCAAAGGTGTAGTTTTGACACATGCAAA
TP243375	CAGCTCGAGTTTACACGCTAGAAATGAAAAATTGATTGAAGAATTTGAAACTCATGAGACAGTA	CAGCTCGAGTTTACACGCTAGAAATAAAAAATTGATTGAAGAATTTGAAACTCATGAGACAGTA
TP246733	CAGCTCTACCAACTGAGCTGACTCTTGGGAACACAAGAACAATCAACTGAAATCGAGGACAATA	CAGCTCTACCAACTGAGCTGACTCTTGGGAACACAAGAACAATCAACTGAAATCAAGGACAATA
TP437988	CTGCTGGGGGCAGAAGAGGACCATTGTGCTTCAGCGGTTCATAAAAGGGATTATAATGCACATG	CTGCTGGGGGCAAAAGAGGACCATTGTGCTTCAGCGGTTCATAAAAGGGATTATAATGCACATG
TP24959	CAGCAATCTTTGCTTCGACCACCATCTGGCTTATCAATGCCTTCACCGATGCAG	CAGCAATCTTTGCTTCGACCACCACCTGGCTTATCAATGCCTTCACCGATGCAG
TP78536	CAGCATATCAGCACAGGCCAAATGATGTCTCATATGATATATCAAAGACTACAATTTATTGAAG	CAGCATATCAGCACAGGCCAAATGATGTCTCATATGATATATCAAAGACTACAATTTATTGAAA
TP109912	CAGCCGGGTGCACGAGGGTCCACTTAGTGGGGTCTTAGGAGGTCGATGTATGCAG	CAGCCAGGTGCACGAGGGTCCACTTAGTGGGGTCTTAGGAGGTCGATGTATGCAG
TP7383	CAGCAAATGATAGACATAGTCATTTGAAGGTTTTCCATATAGCGGTTGGCCAAAAAACACCAAC	CAGCAAATGATAAACATAGTCATTTGAAGGTTTTCCATATAGCGGTTGGCCAAAAAACACCAAC
TP226595	CAGCTAATGTTTCACCCAAACACAGTGTTGCTAATGGCGGTGATAATACTTCTGAGATCCCTCT	CAGCTAATGTTTCACCCAAACACAGTGTTGCTAATGGCGATGATAATACTTCTGAGATCCCTCT
TP437050	CTGCTGTGATATAACCGCTCGGGGCAACAACCCACTATGAGCCACAGAAGCCTGCTG	CTGCTGGGATATAACCGCTCGGGGCAACAACCCACTATGAGCCACAGAAGCCTGCTG
TP325533	CTGCATGGAATGCTGATAAGGATGATTTACGGCTGGTGGGTGGGAAGGAGGCATTGAAGGATTA	CTGCATGGAATGCTGATAAGGATGATTTACAGCTGGTGGGTGGGAAGGAGGCATTGAAGGATTA
TP431257	CTGCTGACTCCGACGCCGGAGAGACGGAGGAGGTTGCTCTAGTATCCGAGGATTGGAGGTTAAG	CTGCTGACTCCGACGCCGGAGAGACGGAGGAGGTTGCTCTAGTATCCGAGAATTGGAGGTTAAG
TP233650	CAGCTATGGGAAATCAAAGAGAAAGGCAAGCACAAGCCCATATGGCACACGTAGGTTCTATAGA	CAGCTATGGGAAATCAAAGAGAAAAGCAAGCACAAGCCCATATGGCACACGTAGGTTCTATAGA
TP340809	CTGCCCAGTACTATTTAACTAATCTTTCCCTCATTCATCTCTCGTTTTTCATTCCTTCTCTTTG	CTGCCCAATACTATTTAACTAATCTTTCCCTCATTCATCTCTCGTTTTTCATTCCTTCTCTTTG
TP23446	CAGCAATAGTTGGATTCTGAACTCAAATTGTAAATAGCAACTTGTTTCATATCGCTTTTCCATT	CAGCAATAGTTGGATTCTGAACTCAAATTATAAATAGCAACTTGTTTCATATCGCTTTTCCATT
TP19741	CAGCAAGGCGAGTGTAAACGACGCGTCATTTAATGAGTCGGTTCAGAGTGAACCGGTTGGTTTG	CAGCAAGGCGAGTGTAAACAACGCGTCATTTAATGAGTCGGTTCAGAGTGAACCGGTTGGTTTG
TP429721	CTGCTGAAACTGAAACCATTACTTTAGGCCTGATTGTTTTTTTGTGTGCCTGATTTAACCATAA	CTGCTGAAACTGAAACCATTACTTTAGGCCTGATTGTCTTTTTGTGTGCCTGATTTAACCATAA
TP101421	CAGCCACACAAATGTAACATTAATATATTTTGTAATGAAACAAAATTAACAAAAAGAGCGATGA	CAGCCACACAAATGTAACATTAATATATTTTGTAATGAAACAAAATTAACAAAAAGAGCGATAA
TP238828	CAGCTCCAACTCTCATCAAAGTTTTAACACATGTCACTGTACCAAGTGTTACATGTGATAAATT	CAGCTCCAACTCTCATCAAAGTTTTAACACATGTCACTGTACCAAGTGTCACATGTGATAAATT
TP19988	CAGCAAGGGAGTTTGCCAAACAGGGACTTAAGTCTGGGGAGTTGGCACTCATATCCAAAGAAGC	CAGCAAGGGAGTTTGCAAAACAGGGACTTAAGTCTGGGGAGTTGGCACTCATATCCAAAGAAGC
TP288585	CTGCAATAGCAGTAACCGCAATCGAGACCGCAATTTAAAACATTCCTCCCTTCATAGCATATAA	CTGCAATAGCAGTAACCGCAATCGAGACCGCAATTTAAAACATTCCTCCCTTCATAACATATAA
TP100999	CAGCCACAAATTGTTTAACAAATCCTCAAGTATTATATATCTAAACTGCAATGAAACTTGTTTG	CAGCCACAAATTGTTTAACAAATCCTCAAGTATCATATATCTAAACTGCAATGAAACTTGTTTG
TP256124	CAGCTGGGTAGCTATTGTTTTTGTTTTGGATCTATTTTGTGATTTACTGAATAATCATATTTAT	CAGCTGGGTAGCTATTGTTTTTGTTTTGCATCTATTTTGTGATTTACTGAATAATCATATTTAT
TP95056	CAGCATTTGCTTTGCTGTTCAGTCTGATTCCCCAGACTCTCATAGGAAACTGAGCCCTAGCAAG	CAGCATTTGCCTTGCTGTTCAGTCTGATTCCCCAGACTCTCATAGGAAACTGAGCCCTAGCAAG
TP56963	CAGCAGAGGTTTTACAGTGGCTACAATTTCTGAAGATCACCAAGTGTCTAATACTGCTTCAGGT	CAGCAGAGGTTTTACAGTGGCTACAATTTCTGAAGATCACCAAGAGTCTAATACTGCTTCAGGT
TP264653	CAGCTTCCCTCCTGGTCATCGTAGGCAGGAAACCACCTTCATAAAATTTTCGCATAGTAGCCGG	CAGCTTCCCTCCTGGTCATCGTAGGCAGGAAACCACCTTCATAAAAATTTCGCATAGTAGCCGG
TP408623	CTGCTAATATGGGTCTCTCAGCCTTGGTCAAGCTGGCTTCAATGCCACAATCAGAATGCCTCTC	CTGCTAATATGGGTCTCTCAGCCTCGGTCAAGCTGGCTTCAATGCCACAATCAGAATGCCTCTC
TP235608	CAGCTCAAGCCCAAATCCGTTAAGGGATGATTCCGTTAGAGTCTCTGACCATCATTCAAGGAAG	CAGCTCAAGCCCAAATCCCTTAAGGGATGATTCCGTTAGAGTCTCTGACCATCATTCAAGGAAG
TP115697	CAGCCCAAGACCCCACATTTCCAAAACCCTGATCAAATTACACAACATGGTAACACTGAGTTTG	CAGCCCAAGACCCCACATTTCCAAAACCCTGATCAAATTACACAACATGATAACACTGAGTTTG
TP450480	CTGCTTGTGGGAGTAAGACTACGTATATCTACTCTCCCCTATACCCCACTAAGTAGGAGCTTCG	CTGCTTGTGGGAGTAAGACTACGTATATCTACTCTCCCCTATACCCCACTAAGTAGGAGCTCCG
TP285942	CTGCAGGCTCAAGTTGGCGGTGGTGCAAATCCATATCATCATCATCAAGTTTCTTCTCCTATGG	CTGCAAGCTCAAGTTGGCGGTGGTGCAAATCCATATCATCATCATCAAGTTTCTTCTCCTATGG
TP119917	CAGCCCCATTGGTATGAGGGATGATGCATCCCATTATTGTTTAGTCACTGAAAAAGACTTTTCA	CAGCCCCATTGGTATGAGGGATGATGCATCCCATTATTATTTAGTCACTGAAAAAGACTTTTCA
TP54890	CAGCAGAGAAAATGAGAGTTCCAATGGGGTATAAATTAGTCAGGGGTGCTTATATGTCATTAGA	CAGCAGAGAAAATGAGAGTTCCAATGGGGTATAAATTAGTCAGGGGTGCTTATATGTCATCAGA
TP100814	CAGCCAATTTCCCTACACATCATCATATCATACATCTTTGAATAATAGTCTAGATTAAATTTAT	CAGCCAATTTCCCTACACATCATCATATCATACACCTTTGAATAATAGTCTAGATTAAATTTAT
TP152958	CAGCCTGATCCATGCACACTCATATTAACCAACTAAACGTTTACATAGTATACAAGAAAGTGAT	CAGCCTGATCCATGCACACTCATATTAACCAAATAAACGTTTACATAGTATACAAGAAAGTGAT
TP277893	CTGCAAAGGTGGTGTACTCAGCTCATGGGCACAGGATCCGATCAATGCAGTTGCAG	CTGCAAAGGTGGTGTACTCAGCTCATGGGCACAAGATCCGATCAATGCAGTTGCAG
TP130298	CAGCCCTGATACTAACAGTATTTCTGATATGTATTTATGATCAGGATTGTTAATGTCGCTGATA	CAGCCCTGATACTAACAGTATTTCTGATATGTATTTATGATCAGGATCGTTAATGTCGCTGATA
TP260154	CAGCTGTTTAACCATTGTGCTAGTGCCTCCATACCCTTTGTTTGGACCCTTCAAAAGGTTATTA	CAGCTGTTTAACCATAGTGCTAGTGCCTCCATACCCTTTGTTTGGACCCTTCAAAAGGTTATTA
TP447301	CTGCTTCGGCAAGGAATGCACTGGATGGAAGAAGCATCCCTAGGCAAGTTGTGTTTTTCTATTT	CTGCTTCGGCAAGGAATGCACTAGATGGAAGAAGCATCCCTAGGCAAGTTGTGTTTTTCTATTT
TP327232	CTGCATTAGCAACATGGGGTGTTGTTGTTTACACTTGTAGGAACTGTGGGAATCCCAATTGTAA	CTGCATTAGCAACATGGGGTGTTGTTGTTTACACTTGTAGGAACTGCGGGAATCCCAATTGTAA
TP261886	CAGCTTAGGACTGCGATTCTGACTCTTGTTCTTGTTGCACTGCTTATCGTTGCATTATCATCTG	CAGCTTAGGACTGCGATTCTGACTCTTGTTCTTGTTGCACTGCTTATCGTCGCATTATCATCTG
TP234977	CAGCTCAAAATTCATGGTCTATCTACCAATTGGATGTGAAATCAGCATTCCTCCATGAAGATTT	CAGCTCAAAATTCATAGTCTATCTACCAATTGGATGTGAAATCAGCATTCCTCCATGAAGATTT
TP257321	CAGCTGTACAATCCATTGGTTCAACTTCAGATGTTTGACTGCGATACAAAAGAACCAAAACAAG	CAGCTGTACAACCCATTGGTTCAACTTCAGATGTTTGACTGCGATACAAAAGAACCAAAACAAG
TP272557	CAGCTTTGTCAGTCTAGGTCTGGAGTGTATTTTTGTTGTTGGTATTTTCCGTATTCTTTTATAT	CAGCTTTGTCAGTCTAGGTCTGGAGTGTATTTTTGTTGTTGGTATTTCCCGTATTCTTTTATAT
TP240180	CAGCTCCCCATAACAACTCGTCCTATCATGTTTAAAGATAACAATAATTTACCCGCCAAAGACT	CAGCTCCCCATAACAACTCGTCCTATCATGTTTAAAGATAACAATAATTTACCAGCCAAAGACT
TP333178	CTGCCACAAAGAACGCTTGAAGGAGCTGTTCAGTCCAAGGTCTTGTCCAACTTAGACGAGTGAC	CTGCCACAAAGAACGCTTGAAGGAGCTGTTCAGTCCAAGGCCTTGTCCAACTTAGACGAGTGAC
TP450681	CTGCTTGTTTAGCCCTAGCTTCTAAAACTGCTGGAGGAATAGACGCTGGCCTTTCTTTCTGGTC	CTGCTTGTTTAGCCCTAGCTTCTAAAACGGCTGGAGGAATAGACGCTGGCCTTTCTTTCTGGTC
TP370295	CTGCGAAGCATTTGCTGAAATTAGAGCCTGAGAGTTCTGGGAACCGTCTGCTATTGTCCAGTGT	CTGCGAAGCATTTGCAGAAATTAGAGCCTGAGAGTTCTGGGAACCGTCTGCTATTGTCCAGTGT
[truncated: 1,600 more rows]
