# Supplementary material for: A high-density consensus linkage map of white lupin highlights synteny with narrow-leafed lupin and provides markers tagging key agronomic traits
Source: Sci Rep. 2017 Nov 10;7:15335. doi: 10.1038/s41598-017-15625-w (PMC5681670; doi:10.1038/s41598-017-15625-w)
Supplement: Supplementary file 2 — Supplementary Table S2 [file 41598_2017_15625_MOESM2_ESM.xlsx]

## Sheet: Arkusz1
A high-density consensus linkage map of white lupin highlights synteny with narrow-leafed lupin and provides markers tagging key agronomic traits
Michał Książkiewicz, Nelson Nazzicari, Hua’an Yang, Matthew N. Nelson, Daniel Renshaw, Sandra Rychel, Barbara Ferrari, Maria Carelli, Magdalena Tomaszewska, Stanisław Stawiński, Barbara Naganowska, Bogdan Wolko, Paolo Annicchiarico
Supplementary Table S2. White lupin marker segregation data, chi-square values and allele frequencies.
Marker No.	Marker name	Allele "a"% (expected 49.61)	Heterozygote% (expected 0.78)	Allele "b"% (expected 49.61)	Chi-test probability with heterozygotes	Chi-test probability without heterozygotes	RIL-1	RIL-2	RIL-3	RIL-4	RIL-5	RIL-6	RIL-7	RIL-8	RIL-9	RIL-10	RIL-11	RIL-12	RIL-13	RIL-14	RIL-15	RIL-16	RIL-18	RIL-19	RIL-20	RIL-21	RIL-22	RIL-23	RIL-25	RIL-26	RIL-27	RIL-28	RIL-29	RIL-30	RIL-31	RIL-32	RIL-33	RIL-34	RIL-35	RIL-36	RIL-37	RIL-38	RIL-39	RIL-40	RIL-41	RIL-42	RIL-43	RIL-44	RIL-45
1	TP171308	53.0303	0.757576	46.2121	0.790895	0.492068	a	-	b	-	a	a	b	b	a	a	a	h	b	b	-	a	a	a	b	b	-	a	-	a	a	b	-	-	a	a	a	b	-	b	a	b	a	a	a	-	b	a	a
2	M78E32B327	62.766	0	37.234	0.0252714	0.0106741	a	a	a	-	-	-	-	b	a	-	a	-	-	-	a	-	-	-	-	b	b	-	b	-	-	-	-	a	a	-	-	-	a	b	a	-	-	a	a	-	-	-	-
3	TP81737	50.289	1.15607	48.5549	0.898952	0.860735	a	-	b	a	a	a	b	b	a	a	a	h	b	b	a	a	a	a	b	b	-	a	b	a	a	b	b	a	a	a	a	b	b	-	a	b	a	a	a	b	b	a	a
4	TP386478	46.8085	1.41844	51.773	0.678723	0.614545	a	-	-	a	-	a	b	b	a	a	-	h	b	b	a	a	a	-	b	b	-	a	b	a	a	b	b	-	a	a	-	-	-	-	a	b	a	a	a	b	b	a	-
5	TP214981	48.7952	1.20482	50	0.883458	0.902938	a	-	b	a	a	a	b	b	a	a	a	h	b	b	a	a	a	a	b	b	b	a	b	a	a	b	b	a	a	a	a	b	b	b	a	b	a	-	a	b	b	a	a
6	TP74779	48.4277	0.628931	50.9434	0.954433	0.800141	a	-	b	a	a	a	b	b	a	a	a	b	b	b	a	a	a	a	b	b	-	a	b	a	a	b	b	a	a	a	-	b	b	-	a	b	a	a	a	b	b	a	a
7	TP443704	50.9434	0.628931	48.4277	0.954433	0.800141	a	-	b	a	a	a	b	b	a	a	a	-	b	-	a	a	a	a	b	b	-	a	b	-	a	b	b	a	a	a	a	b	b	-	a	b	a	-	a	b	b	a	a
8	TP48530	54.4643	0	45.5357	0.451673	0.371934	a	-	b	a	a	-	b	b	a	a	a	-	b	b	a	a	a	a	b	-	-	a	b	a	a	-	-	a	a	a	-	b	b	-	a	b	-	a	a	-	b	-	a
9	TP242727	50.5556	1.11111	48.3333	0.908722	0.822198	a	-	b	a	a	a	b	b	a	a	a	h	b	b	a	a	a	a	b	b	b	a	b	a	a	b	b	a	a	a	a	b	b	b	a	b	a	a	a	b	b	a	a
10	TP290333	50.4587	0	49.5413	0.672127	0.926902	a	-	b	-	a	a	b	-	a	a	-	-	-	-	a	a	a	-	b	-	-	-	-	-	a	b	-	-	-	a	a	b	-	-	-	b	-	-	a	b	b	a	-
11	TP339928	50.5682	1.13636	48.2955	0.897559	0.818181	a	-	b	a	a	a	b	b	a	a	a	h	b	b	a	a	a	a	b	b	-	a	b	a	a	b	b	a	a	a	a	b	b	b	a	b	a	a	a	b	b	a	a
12	TP57421	50.3106	0.621118	49.0683	0.976202	0.900524	a	-	b	a	a	a	b	b	a	a	a	-	b	b	a	-	a	a	b	b	-	a	b	-	a	b	b	a	a	a	a	b	-	-	a	b	-	a	a	b	b	a	-
13	TP312205	46.9388	1.36054	51.7007	0.717477	0.629267	a	-	b	a	a	a	b	b	a	a	a	h	b	b	a	a	a	-	b	b	-	a	b	a	a	b	b	a	a	a	a	b	b	-	-	b	a	-	a	b	b	a	a
14	TP270286	48.0769	1.92308	50	0.421978	0.844549	a	-	b	-	a	a	b	b	a	a	a	h	b	b	a	-	a	a	b	b	-	a	-	a	a	b	b	a	a	-	-	b	b	-	-	b	a	-	a	b	b	a	a
15	TP407001	51.2195	0.609756	48.1707	0.936538	0.759035	a	-	b	a	-	a	b	b	a	a	a	h	b	b	a	a	a	a	b	b	b	a	b	a	a	b	b	-	a	a	a	b	-	-	a	b	a	a	a	b	b	a	a
16	TP68685	50.6329	0	49.3671	0.669556	0.899271	a	-	b	a	b	a	b	b	a	a	a	a	b	b	a	a	a	a	b	b	-	a	b	a	a	b	b	a	a	a	a	b	b	-	a	b	a	a	a	b	b	a	a
17	TP99906	50	0	50	0.674984	1	a	-	b	a	b	a	b	b	a	a	a	a	b	b	a	a	a	a	b	b	-	a	b	a	a	b	b	a	a	a	a	b	a	b	a	b	a	a	a	b	b	a	a
18	TP263008	48.7952	0	51.2048	0.65552	0.809583	a	-	b	a	b	a	b	b	a	a	a	a	b	b	a	a	a	a	b	b	-	a	b	a	a	b	b	a	a	a	a	b	a	b	a	b	a	a	a	b	b	a	a
19	TP231413	51.8072	0	48.1928	0.631978	0.717766	a	-	b	a	b	a	b	b	a	a	a	a	b	b	a	a	a	a	b	b	b	a	b	a	a	b	b	a	a	a	a	b	a	-	a	b	a	a	a	b	b	a	a
20	TP288444	50.6024	0.60241	48.7952	0.963836	0.855725	a	-	b	a	b	a	b	b	a	a	a	a	b	b	a	a	a	a	b	b	-	a	b	a	a	b	b	a	a	a	a	b	a	b	a	b	a	a	a	b	b	a	a
21	TP272412	51.1236	0	48.8764	0.658024	0.822198	a	-	b	a	b	a	b	b	a	a	a	a	b	b	a	a	a	a	b	b	-	a	b	a	a	b	b	a	a	a	a	b	a	b	a	b	a	a	a	b	b	a	a
22	TP60988	51.6854	0	48.3146	0.637422	0.736058	a	-	b	a	b	a	b	b	a	a	a	a	b	b	a	a	a	a	b	b	-	a	b	a	a	b	b	a	a	a	a	b	a	b	a	b	a	a	a	b	b	a	a
23	TP330964	51.6129	0	48.3871	0.640501	0.747013	a	-	b	-	b	a	b	b	a	a	-	a	b	b	a	a	a	-	b	-	-	-	-	-	-	b	-	a	a	a	a	-	a	-	a	-	-	-	a	b	-	a	-
24	TP88829	50.5747	0	49.4253	0.670505	0.908491	a	-	b	a	b	a	b	b	a	a	a	a	b	b	a	a	a	a	b	b	-	a	b	a	a	b	b	a	a	a	a	b	a	b	a	b	a	a	a	b	b	a	a
25	TP350781	53.2051	0	46.7949	0.548736	0.521506	a	-	b	a	b	a	b	b	a	a	a	a	b	-	a	a	a	a	b	b	-	a	b	-	a	b	b	a	a	a	a	b	a	-	a	b	a	a	-	b	b	a	a
26	TP232342	66.129	0	33.871	0.00356397	0.00125618	-	-	-	a	b	a	b	b	a	a	a	a	-	-	a	a	a	a	b	b	-	a	-	a	a	-	b	-	a	a	a	-	a	-	a	b	a	a	a	-	-	a	-
27	TP451535	50.641	0	49.359	0.669417	0.897987	a	-	b	a	b	a	b	b	a	a	a	a	b	b	a	-	a	a	b	b	b	a	b	a	a	b	b	a	a	a	a	b	a	b	a	b	a	a	a	b	b	a	-
28	TP100635	51.1494	0.574713	48.2759	0.933477	0.772568	a	-	b	a	b	a	b	b	a	a	a	a	b	b	a	a	a	a	b	b	b	a	b	a	a	b	b	a	a	a	a	b	a	b	a	b	a	a	a	b	b	a	a
29	TP5508	51.1905	0	48.8095	0.655974	0.811807	a	-	b	a	b	a	b	b	a	a	a	a	b	b	a	a	a	a	b	b	-	a	b	a	a	b	b	a	a	a	b	b	a	-	a	b	a	a	a	b	b	a	a
30	TP22448	51.2048	0	48.7952	0.65552	0.809583	a	-	b	a	b	a	b	b	a	a	a	a	b	b	a	a	a	a	b	b	-	a	b	a	a	b	b	a	a	a	b	b	a	-	a	b	a	a	a	b	b	a	a
31	TP31976	50.3268	0	49.6732	0.673533	0.947888	a	-	b	a	b	a	b	b	a	a	a	a	b	b	a	a	a	a	b	b	-	a	b	a	-	b	b	a	a	a	b	b	a	-	a	b	a	a	a	b	b	a	-
32	TP281076	44.697	0.757576	54.5455	0.613178	0.321019	a	-	b	-	b	a	b	b	a	a	-	-	b	b	a	-	a	a	b	b	-	a	b	-	-	b	b	-	-	a	b	b	a	-	-	b	a	a	a	b	b	a	-
33	TP76355	50	0	50	0.674984	1	a	-	b	a	b	a	b	b	a	a	a	a	b	b	a	-	a	-	b	b	-	a	-	a	-	b	b	a	a	a	-	b	a	-	a	b	-	a	-	b	b	a	a
34	TP327874	42.2222	0	57.7778	0.199398	0.119814	a	-	b	a	b	a	b	b	a	a	a	-	b	b	a	a	a	-	b	b	-	a	b	a	a	b	b	-	a	a	b	b	-	-	-	b	-	-	a	b	b	-	a
35	TP262903	50	0	50	0.674984	1	a	-	b	a	-	a	b	b	a	a	a	-	b	-	a	-	a	-	b	-	-	a	-	a	-	b	-	-	a	-	b	b	a	-	a	b	-	-	-	-	b	-	a
36	TP129973	55	0	45	0.407793	0.317311	a	-	-	a	-	a	b	-	a	-	-	-	-	b	a	-	a	-	b	-	-	-	-	a	-	-	-	-	a	a	b	b	a	-	-	b	a	-	a	-	b	a	a
37	TP46680	50.5682	0	49.4318	0.670606	0.909526	a	-	b	a	b	a	b	b	a	a	a	a	b	b	a	a	a	a	b	b	-	a	b	a	a	b	b	a	a	a	b	b	a	-	a	b	a	a	a	b	b	a	a
38	TP259075	50	0	50	0.674984	1	a	-	b	a	b	a	b	b	a	a	a	a	b	b	a	a	a	a	b	b	-	a	b	a	a	b	b	a	a	a	b	b	a	b	a	b	a	a	a	b	b	a	a
39	TP164323	48.366	0	51.634	0.639618	0.743821	a	-	b	a	b	a	b	b	a	a	a	b	b	b	a	a	a	a	b	a	-	a	b	a	a	b	b	-	a	a	b	b	a	b	a	b	a	a	a	b	b	a	a
40	TP146684	50.5882	2.35294	47.0588	0.189905	0.717766	a	-	-	-	-	h	-	b	a	-	a	-	-	b	a	-	a	-	b	a	-	a	-	-	-	-	-	-	a	a	-	b	a	-	-	b	a	a	a	b	-	-	a
41	TP452346	49.7143	0	50.2857	0.673874	0.954431	a	-	b	a	b	a	b	b	a	b	a	b	b	b	a	a	a	a	b	a	-	a	b	a	a	b	a	a	a	a	b	b	a	-	a	b	a	a	a	b	b	a	a
42	TP6396	49.7175	0	50.2825	0.673899	0.954946	a	-	b	a	b	a	b	b	a	b	a	b	b	b	a	a	a	a	b	a	-	a	b	a	a	b	a	a	a	a	b	b	a	b	a	b	a	a	a	b	b	a	a
43	TP340346	49.7143	0	50.2857	0.673874	0.954431	a	-	b	a	b	a	b	b	a	b	a	-	b	b	a	a	a	a	b	a	-	a	b	-	a	b	a	a	a	a	b	b	a	b	a	b	a	a	a	b	b	a	a
44	TP100874	47.2727	0	52.7273	0.581005	0.585441	a	-	b	-	b	a	b	-	a	b	-	-	-	-	-	a	a	a	b	-	-	a	b	a	-	b	a	-	-	a	b	b	a	-	-	b	a	a	a	b	b	a	-
45	TP234280	49.6933	0	50.3067	0.673705	0.951081	a	-	b	a	b	-	b	b	a	b	a	b	b	b	a	a	a	a	b	a	-	a	b	a	a	b	-	a	a	a	b	b	a	b	a	b	a	a	a	b	b	a	-
46	TP439893	49.4318	0	50.5682	0.670606	0.909526	a	-	b	a	b	a	b	b	a	b	a	b	b	b	a	a	a	a	b	-	-	a	b	a	a	b	a	a	a	a	b	b	a	b	a	b	a	a	a	b	b	a	a
47	TP232447	50	0	50	0.674984	1	a	-	b	a	b	a	b	b	a	b	a	b	b	b	a	a	a	a	b	a	b	a	b	a	a	b	a	a	a	a	b	b	a	b	a	b	a	a	a	b	b	a	a
48	TP137274	48.5876	0.564972	50.8475	0.945909	0.820212	a	-	b	a	b	a	b	b	a	b	a	b	b	b	a	a	a	a	b	a	-	a	b	a	a	b	a	a	a	a	b	b	a	b	a	b	a	a	a	b	b	a	a
49	TP419686	50	0	50	0.674984	1	a	-	b	a	b	a	b	b	a	b	a	b	b	b	a	a	a	a	b	a	b	a	b	a	a	b	a	a	a	a	b	b	a	b	a	b	a	a	a	b	b	a	a
50	TP101951	48.0447	0	51.9553	0.62492	0.695752	a	-	b	a	b	a	b	b	a	b	a	b	b	b	a	a	a	a	b	a	-	a	b	a	a	b	a	a	a	a	b	b	a	b	a	b	a	a	a	b	b	a	a
51	TP266624	48.5507	0	51.4493	0.647003	0.771927	a	-	b	a	b	a	b	b	a	-	a	b	b	b	a	a	a	a	b	a	-	a	b	a	-	b	a	a	a	a	b	b	-	-	a	b	a	-	-	b	b	a	a
52	TP261306	45.5224	0.746269	53.7313	0.711544	0.408199	a	-	-	a	b	a	b	b	a	b	a	-	b	a	a	a	a	-	b	a	-	a	-	a	a	b	-	a	a	a	-	b	a	-	-	b	a	-	a	-	b	a	a
53	TP48656	44	0.8	55.2	0.531321	0.258884	a	-	b	a	b	a	b	b	a	b	a	b	b	a	a	-	a	a	b	-	-	-	-	a	-	b	a	a	a	a	b	b	a	-	a	b	a	-	-	b	b	a	-
54	TP432098	44.4444	0.793651	54.7619	0.58476	0.29834	a	-	b	a	b	a	b	b	a	b	-	b	b	a	a	-	a	-	b	a	-	a	b	-	a	b	a	-	-	a	b	b	a	-	a	b	a	a	a	-	b	a	-
55	TP363297	45.1613	1.07527	53.7634	0.651017	0.384538	a	-	b	-	b	-	b	b	a	-	-	-	b	a	a	-	a	a	b	a	-	a	b	a	a	b	a	b	a	a	-	b	a	-	a	b	-	-	-	b	b	a	-
56	TP135761	46.6667	1.66667	51.6667	0.530516	0.611121	a	-	b	-	-	h	b	b	a	b	a	-	b	a	a	a	a	-	b	a	-	a	b	-	-	-	a	b	a	a	b	b	a	-	a	b	-	a	a	-	b	a	a
57	TP395623	44.6429	0.595238	54.7619	0.583883	0.308695	a	-	b	a	b	a	b	b	a	b	a	b	b	a	a	a	a	a	b	a	-	a	b	-	a	b	a	b	a	a	b	b	a	b	a	b	a	a	a	b	a	a	a
58	TP412191	47.1591	0.568182	52.2727	0.851495	0.607052	a	-	b	a	b	a	b	b	a	b	a	b	b	a	a	a	a	a	b	a	-	a	b	a	a	b	a	b	a	a	b	b	a	b	a	b	a	a	a	b	a	a	a
59	lPms-750254	49.4624	0	50.5376	0.671063	0.914371	a	a	b	-	-	-	-	b	a	-	a	-	-	-	a	-	-	-	-	a	b	-	b	-	-	-	-	b	a	-	-	-	a	b	a	-	-	a	a	-	-	-	-
60	lPms-515485	49.4624	0	50.5376	0.671063	0.914371	a	a	b	-	-	-	-	b	a	-	a	-	-	-	a	-	-	-	-	a	b	-	b	-	-	-	-	b	a	-	-	-	a	b	a	-	-	a	a	-	-	-	-
61	TP91328	46.6667	0.555556	52.7778	0.801924	0.538868	a	-	b	a	b	h	b	b	a	b	a	b	b	a	a	a	a	a	b	a	b	a	b	a	a	b	a	b	a	a	b	b	a	b	a	b	a	a	a	b	a	a	a
62	TP262359	44.9541	0	55.0459	0.404022	0.312891	a	-	-	b	b	a	b	b	a	b	-	b	b	a	a	a	a	-	b	a	-	a	-	a	a	-	-	-	a	a	-	b	-	-	a	b	-	-	-	b	a	-	-
63	TP261377	49.1525	0.847458	50	0.993462	0.931888	a	-	b	-	b	a	b	b	a	b	a	-	b	-	a	a	a	a	b	a	-	a	b	a	-	b	a	b	-	a	b	b	a	-	a	b	a	-	-	-	a	a	a
64	TP313101	48.3146	0	51.6854	0.637422	0.736058	a	-	b	b	b	a	b	b	a	b	a	b	b	a	a	a	a	a	b	a	-	a	b	a	a	b	a	b	a	a	b	b	a	b	a	b	a	a	a	b	a	a	a
65	TP231406	48.5714	0	51.4286	0.647781	0.775097	a	-	-	b	b	a	b	b	a	b	a	b	b	a	a	a	a	a	b	a	-	a	b	a	a	b	a	b	a	a	b	b	a	b	a	b	a	a	a	b	a	a	a
66	TP270997	48.2955	0	51.7045	0.636588	0.733172	a	-	b	b	b	a	b	b	a	b	a	b	b	a	a	a	a	a	b	a	-	a	b	a	a	b	a	b	a	a	b	b	a	b	a	b	a	a	a	b	a	a	a
67	TP445109	47.4576	0	52.5424	0.592529	0.611121	a	-	b	b	b	a	b	b	a	b	-	b	b	a	a	-	a	-	b	a	-	a	-	-	-	b	-	b	-	a	b	b	a	b	a	b	a	-	a	-	a	a	-
68	TP27635	47.486	0	52.514	0.594247	0.61511	a	-	b	b	b	a	b	b	a	b	a	b	b	a	a	a	a	a	b	a	b	a	b	a	a	b	a	b	a	a	b	b	a	a	a	b	a	a	a	b	a	a	a
69	lPms-527212	50	0	50	0.674984	1	a	-	b	-	-	-	-	b	a	-	a	-	-	-	a	-	-	-	-	a	b	-	b	-	-	-	-	a	a	-	-	-	a	a	a	-	-	a	-	-	-	-	-
70	lPms-751996	50.6024	0	49.3976	0.670065	0.904101	a	-	b	-	-	-	-	b	a	-	a	-	-	-	a	-	-	-	-	a	b	-	b	-	-	-	-	a	a	-	-	-	-	a	a	-	-	a	b	-	-	-	-
71	M66E38A153	51.0638	0	48.9362	0.65976	0.83151	a	a	b	-	-	-	-	b	a	-	a	-	-	-	a	-	-	-	-	a	b	-	b	-	-	-	-	b	a	-	-	-	a	a	a	-	-	a	a	-	-	-	-
72	M66E32B151	51.0638	0	48.9362	0.65976	0.83151	a	a	b	-	-	-	-	b	a	-	a	-	-	-	a	-	-	-	-	a	b	-	b	-	-	-	-	b	a	-	-	-	a	a	a	-	-	a	a	-	-	-	-
73	TP92554	47.1545	0	52.8455	0.573338	0.569284	a	-	b	b	-	a	b	b	a	b	-	b	-	-	-	-	a	a	b	a	-	a	-	-	a	b	-	b	a	a	b	b	a	-	a	-	a	a	-	b	a	a	-
74	TP22172	50	0	50	0.674984	1	a	-	b	b	a	a	b	b	a	b	a	b	b	a	a	a	a	a	b	a	b	b	b	a	a	b	-	b	a	a	b	b	a	a	-	b	a	a	a	b	a	a	a
75	TP84482	50.8671	0	49.1329	0.664833	0.862329	a	-	b	b	a	a	b	b	a	b	a	b	b	a	a	a	a	a	b	a	b	b	b	a	a	b	a	b	a	a	b	b	a	a	a	b	a	a	a	b	a	a	a
76	TP183561	37.5	0	62.5	0.028937	0.0124193	a	-	-	b	a	-	b	b	a	b	-	b	b	-	-	a	a	-	b	-	-	b	-	-	a	b	a	b	a	a	b	b	-	-	-	b	a	b	a	b	a	b	a
77	TP430668	42.8571	0	57.1429	0.241353	0.153127	a	-	b	b	a	a	b	b	a	b	a	-	b	-	-	-	a	-	b	-	-	b	b	-	-	b	a	b	a	a	b	b	-	-	-	b	a	-	-	b	a	b	-
78	TP104592	45.122	0	54.878	0.417816	0.329258	a	-	b	b	a	a	b	b	a	b	a	b	b	a	a	a	a	a	b	a	b	b	b	a	-	b	a	b	a	a	b	b	a	-	a	b	a	b	a	b	a	b	-
79	TP352329	47.0199	0.662252	52.3179	0.860359	0.593803	a	-	b	b	a	a	b	b	a	b	a	b	b	-	a	a	a	a	b	a	-	b	b	-	-	b	a	b	a	a	b	b	-	a	a	b	a	-	a	b	a	b	-
80	TP157346	49.7175	0.564972	49.7175	0.97057	1	a	-	b	b	a	a	b	b	a	b	a	b	b	a	a	a	a	a	b	a	b	b	b	a	a	b	a	b	a	a	b	b	a	a	a	b	a	b	a	b	a	b	a
81	TP271680	49.1713	0	50.8287	0.665704	0.868357	a	-	b	b	a	a	b	b	a	b	a	b	b	a	a	a	a	a	b	a	-	b	b	a	a	b	a	b	a	a	b	b	a	a	a	b	a	b	a	b	a	b	a
82	TP16403	44.6429	0.892857	54.4643	0.609984	0.32169	a	-	-	b	-	-	b	a	a	-	a	-	b	-	-	-	a	a	b	a	-	b	b	-	a	-	-	b	a	b	b	-	-	-	-	b	a	-	-	b	a	b	-
83	TP295090	56.7568	0	43.2432	0.268926	0.176583	a	-	b	b	a	a	b	a	a	b	a	b	b	a	a	a	a	a	b	a	-	b	b	a	a	b	a	b	a	b	-	b	a	a	a	b	a	-	a	-	a	b	a
84	TP332535	32.4074	0.925926	66.6667	0.0026628	0.000544315	a	-	b	b	a	-	b	-	a	b	a	b	b	-	-	a	a	-	b	-	-	b	b	-	-	b	a	-	-	b	b	b	-	-	-	b	-	b	-	-	a	b	-
85	TP232040	49.5726	0	50.4274	0.672504	0.931888	a	-	b	b	a	a	b	a	a	b	-	-	-	-	a	-	a	a	-	-	-	b	-	-	-	b	a	-	a	b	b	b	a	-	-	b	-	-	-	-	a	b	a
86	TP119231	51.8519	1.23457	46.9136	0.773841	0.617075	a	-	b	b	-	-	b	a	a	-	-	-	b	a	a	a	a	-	b	-	-	-	-	-	-	-	-	b	a	-	b	b	-	-	-	b	a	-	-	-	a	b	b
87	TP82519	49.1803	0	50.8197	0.665905	0.869783	a	-	b	b	a	-	b	a	a	b	a	-	b	a	a	a	a	-	b	a	-	b	-	a	a	b	-	b	a	b	-	b	a	a	-	b	a	b	a	-	a	b	-
88	TP277012	42.0455	1.13636	56.8182	0.306728	0.13511	a	-	-	-	a	-	b	a	a	b	-	-	b	-	a	a	a	-	b	-	-	b	-	a	-	-	a	-	a	b	-	-	a	-	-	b	-	-	-	-	a	b	-
89	TP193682	47.5309	0	52.4691	0.596929	0.621428	a	-	b	b	a	a	b	a	a	b	a	b	b	a	a	a	a	a	b	a	-	b	b	a	a	b	a	b	a	b	b	b	-	a	-	b	a	b	a	b	a	b	b
90	TP149716	43.5714	0	56.4286	0.293436	0.198543	a	-	b	b	a	a	b	-	a	b	a	-	-	a	-	a	a	a	b	-	-	b	b	a	-	-	a	b	a	b	b	b	-	-	a	b	a	b	a	-	a	b	b
91	Lup77	56.044	0	43.956	0.323228	0.226743	a	a	-	-	-	-	-	a	a	-	a	-	-	-	a	-	-	-	-	a	b	-	a	-	-	-	-	b	a	-	-	-	a	a	a	-	-	b	a	-	-	-	-
92	TP114367	48.3146	0	51.6854	0.637422	0.736058	a	-	b	b	a	a	b	a	a	b	a	b	b	a	b	a	a	a	b	a	-	b	b	a	a	b	a	b	a	b	b	b	a	a	a	b	a	b	a	b	a	b	b
93	TP257231	48.6188	0	51.3812	0.64952	0.782361	a	-	b	b	a	a	b	a	a	b	a	b	b	a	b	a	a	a	b	a	b	b	b	a	a	b	a	b	a	b	b	b	a	a	a	b	a	b	a	b	a	b	b
94	TP28416	43.8356	0	56.1644	0.313789	0.217622	a	-	b	b	a	a	b	a	a	b	a	b	b	a	b	a	a	-	b	a	-	b	b	a	-	b	a	b	-	b	b	b	a	-	-	b	-	b	a	b	a	b	b
95	TP101987	47.3214	0.892857	51.7857	0.897034	0.652386	-	-	b	b	-	-	b	a	a	b	a	b	b	-	b	-	a	a	b	a	-	b	-	a	-	b	-	-	-	b	b	b	-	-	-	b	-	-	a	b	a	b	-
96	TP242495	49.2308	0	50.7692	0.666981	0.877731	a	-	b	b	-	a	b	a	a	b	a	b	-	b	b	-	a	a	b	a	-	b	-	b	-	b	-	b	a	b	b	b	a	a	a	-	a	b	-	b	a	b	b
97	TP242496	46.2025	0	53.7975	0.504721	0.447557	a	-	b	b	a	a	b	a	a	b	a	b	b	b	b	a	a	a	b	a	-	b	-	b	a	b	a	b	a	b	b	b	a	-	a	b	a	b	b	b	a	b	b
98	TP368800	41.1348	0	58.8652	0.138446	0.0762205	a	-	b	b	a	-	b	a	a	b	-	b	b	b	b	a	a	-	b	-	-	b	b	b	-	b	a	b	a	b	b	b	a	-	-	b	-	b	b	b	a	b	b
99	TP225215	42.5197	0	57.4803	0.218501	0.134637	a	-	b	b	a	a	b	a	a	b	-	b	b	-	b	-	a	-	b	-	-	b	b	b	-	-	-	-	a	b	b	b	a	-	-	b	a	b	-	b	a	b	b
100	TP57068	47.1264	0	52.8736	0.571488	0.565486	a	-	b	b	a	a	b	a	a	b	a	b	b	b	b	a	a	a	b	a	-	b	b	b	a	b	a	b	a	b	b	b	a	a	a	b	a	b	b	b	a	b	b
101	TP131333	46.5517	1.14943	52.2989	0.775213	0.560974	a	-	b	b	a	-	b	a	a	b	a	b	b	b	b	a	a	a	b	a	b	b	b	b	a	a	a	b	a	b	b	b	a	a	a	b	a	b	b	b	a	b	b
102	TP10715	46.3687	0.558659	53.0726	0.772494	0.500211	a	-	b	b	a	a	b	a	a	b	a	b	b	b	b	a	a	a	b	a	b	b	b	b	a	a	a	b	a	b	b	b	a	a	a	b	a	b	b	b	a	b	b
103	M75E32B398	52.1277	0	47.8723	0.616118	0.670449	a	a	b	-	-	-	-	a	a	-	b	-	-	-	b	-	-	-	-	a	b	-	b	-	-	-	-	b	a	-	-	-	a	a	a	-	-	a	b	-	-	-	-
104	M60E38C137	44.5652	0	55.4348	0.372154	0.277056	a	a	b	-	-	-	-	a	a	-	a	-	-	-	b	-	-	-	-	a	b	-	b	-	-	-	-	b	a	-	-	-	a	a	a	-	-	b	b	-	-	-	-
105	TP58717	47.191	0.561798	52.2472	0.852493	0.611121	a	-	b	b	a	a	a	a	a	b	a	b	b	b	b	a	a	a	b	a	-	b	b	-	a	b	a	b	a	b	b	b	a	a	a	b	a	b	b	b	a	b	a
106	TP90465	47.7941	1.47059	50.7353	0.703485	0.765316	a	-	b	b	a	a	h	a	a	-	b	b	b	b	b	b	a	a	b	a	-	b	b	b	-	b	-	b	a	b	b	b	a	-	a	b	a	b	b	b	-	b	a
107	TP339536	45.7317	1.21951	53.0488	0.673947	0.458851	a	-	b	b	a	a	h	a	a	b	b	b	b	b	b	b	a	a	b	a	-	b	b	b	-	b	a	b	a	b	b	b	a	a	a	b	a	-	b	b	a	b	a
108	TP119747	43.8202	0.561798	55.618	0.480866	0.235448	a	-	b	b	a	a	a	a	a	b	b	b	b	b	b	b	a	a	b	a	b	b	b	b	a	b	a	b	a	b	b	b	a	a	a	b	a	b	b	-	a	b	a
109	TP327807	43.3333	0.555556	56.1111	0.425147	0.198822	a	-	b	b	a	a	a	a	a	b	b	b	b	b	b	b	a	a	b	a	-	b	b	b	a	b	a	b	a	b	b	b	a	a	a	b	a	b	b	b	a	b	a
110	Lup8	41.1111	0	58.8889	0.13728	0.0754404	a	a	b	-	-	-	-	a	a	-	b	-	-	-	b	-	-	-	-	a	b	-	b	-	-	-	-	-	a	-	-	-	a	a	a	-	-	b	b	-	-	-	-
111	TP159944	44.6328	0.564972	54.8023	0.576356	0.306437	a	-	b	b	a	a	a	a	a	b	b	b	b	b	b	b	a	a	b	a	-	b	b	b	a	b	a	b	a	b	b	b	a	a	a	b	a	b	a	b	a	b	a
112	TP283195	46.0674	0.561798	53.3708	0.741149	0.462666	a	-	b	b	a	a	a	a	a	b	b	b	b	b	b	b	a	a	b	a	b	b	b	b	a	b	a	b	a	b	b	b	a	a	a	b	a	b	a	b	a	b	a
113	TP260385	44.8276	0.574713	54.5977	0.601544	0.325775	a	-	b	b	a	a	a	a	a	b	b	b	b	b	b	b	a	a	b	a	b	a	b	b	a	b	a	b	a	b	b	b	a	a	a	b	a	b	a	b	a	b	a
114	TP105130	47.4684	0.632911	51.8987	0.893248	0.655698	a	-	b	b	a	a	a	a	a	b	b	b	b	b	b	b	a	a	b	-	b	a	b	b	a	b	a	-	a	b	b	b	a	-	a	b	a	b	a	-	a	b	a
115	TP416327	46.6216	0.675676	52.7027	0.824166	0.540376	a	-	h	b	a	a	a	-	a	b	-	b	b	b	b	b	a	a	b	a	-	a	b	-	a	b	a	b	a	b	b	b	-	-	a	b	a	b	a	b	a	-	a
116	TP147262	45.6376	0	54.3624	0.459934	0.382945	a	-	-	b	a	a	a	a	a	b	b	b	b	b	-	b	a	a	b	a	-	a	b	b	a	b	a	b	a	b	b	b	-	a	-	b	a	b	a	-	a	b	a
117	TP289805	49.0909	0	50.9091	0.663833	0.855725	a	-	b	b	a	a	a	a	a	b	b	b	b	b	b	b	a	a	b	a	-	a	b	-	a	b	a	b	a	b	b	b	a	-	a	b	a	b	a	b	a	b	a
118	M78E35B120	48.9362	0	51.0638	0.65976	0.83151	a	a	b	-	-	-	-	a	a	-	b	-	-	-	b	-	-	-	-	a	b	-	b	-	-	-	-	b	a	-	-	-	a	a	a	-	-	b	a	-	-	-	-
119	M63E38A195	47.8723	0	52.1277	0.616118	0.670449	a	a	b	-	-	-	-	a	a	-	b	-	-	-	b	-	-	-	-	a	b	-	b	-	-	-	-	b	a	-	-	-	a	a	a	-	-	b	a	-	-	-	-
120	TP101436	50.3937	0	49.6063	0.672879	0.937239	a	-	b	b	-	b	a	a	a	b	b	b	-	-	b	-	a	a	b	a	b	a	-	-	a	-	-	b	a	b	b	b	a	-	a	-	a	b	a	b	-	b	-
121	TP313274	50.6757	0	49.3243	0.668801	0.892505	a	-	b	b	a	b	a	a	a	b	b	-	b	b	b	b	a	a	b	a	-	a	b	-	a	b	b	b	a	b	-	b	a	a	a	b	a	-	a	b	a	b	-
122	TP24501	52.1739	0	47.8261	0.613652	0.66372	a	-	b	b	a	b	a	a	a	-	-	b	b	-	b	-	a	a	b	a	-	a	b	b	a	b	-	b	a	b	-	b	-	-	a	b	a	b	a	-	a	b	-
123	TP88622	37.6	0	62.4	0.0304265	0.0131382	-	-	b	b	a	b	a	a	-	b	b	b	b	b	b	b	a	-	b	-	-	-	-	b	-	b	b	b	a	b	b	b	a	-	-	b	a	-	a	b	a	b	-
124	TP439559	47.9769	1.15607	50.8671	0.875058	0.769983	a	-	b	b	a	b	a	a	a	b	b	b	b	b	b	b	a	a	b	a	-	a	b	b	a	b	b	b	a	b	b	b	a	a	a	b	a	b	a	b	a	-	a
125	TP365810	49.1525	0	50.8475	0.665283	0.86541	a	-	b	b	a	b	a	a	a	b	b	b	b	b	b	b	a	a	b	a	-	a	-	b	a	b	b	b	a	b	b	b	a	a	a	b	a	b	a	b	a	b	a
126	TP275028	47.2	0	52.8	0.576316	0.575479	a	-	b	b	a	b	a	-	a	b	b	-	b	b	b	b	-	a	b	a	-	a	b	b	-	-	b	-	a	b	b	b	a	-	-	b	-	b	a	-	a	-	a
127	TP408470	41.0256	0	58.9744	0.133119	0.0726741	a	-	b	b	-	-	-	-	a	-	b	-	-	b	b	-	a	-	b	-	-	a	-	-	-	-	-	b	-	b	-	b	-	-	-	-	-	-	-	-	a	b	-
128	TP444192	46.3277	0	53.6723	0.514323	0.462666	a	-	b	b	a	b	a	a	a	b	b	b	b	b	b	b	a	a	b	a	-	a	b	b	a	b	b	b	a	b	b	b	a	a	a	b	a	b	a	b	a	b	a
129	TP264563	46.3855	0	53.6145	0.518712	0.469747	a	-	b	b	a	b	a	a	a	b	b	b	b	b	b	b	a	a	b	a	-	a	b	b	a	b	b	b	a	b	b	b	a	-	a	b	a	b	a	b	a	b	a
130	TP408641	46.0227	0	53.9773	0.490698	0.426349	a	-	b	b	a	b	a	a	a	b	b	b	b	b	b	b	a	a	b	a	-	a	b	b	a	b	b	b	a	b	b	b	a	a	a	b	a	b	a	b	a	b	a
131	TP451957	47.6744	0.581395	51.7442	0.896776	0.682278	a	-	b	b	a	b	a	a	a	b	b	b	b	b	b	b	a	a	b	a	b	a	b	-	a	b	b	b	a	b	b	b	a	-	a	b	a	b	a	b	a	b	a
132	TP8063	46.7456	0	53.2544	0.545224	0.515119	a	-	b	b	a	b	a	a	a	b	b	b	b	b	b	b	a	a	b	a	b	a	b	b	a	-	b	b	a	b	b	b	a	-	a	b	a	b	a	b	a	b	-
133	TP340374	48.6957	0.869565	50.4348	0.979783	0.860735	a	-	b	-	-	h	a	-	-	b	b	b	b	b	b	b	a	-	b	a	-	a	b	-	-	b	-	b	-	b	b	b	-	-	-	-	a	-	a	b	a	b	a
134	TP231849	50.3546	0	49.6454	0.673276	0.94346	a	-	b	b	a	b	a	a	a	b	b	b	b	b	b	b	a	a	b	a	-	a	b	-	a	b	-	b	a	b	b	b	a	-	a	b	-	b	-	-	a	-	a
135	TP352547	47.2727	0.909091	51.8182	0.891469	0.646438	a	-	b	b	a	h	a	a	a	b	b	b	b	-	b	-	a	-	b	a	-	-	-	b	-	-	-	b	a	b	-	b	a	-	a	b	a	b	-	b	a	-	a
136	TP157565	44.9438	0	55.0562	0.403175	0.311904	a	-	b	b	a	b	a	a	a	b	b	b	b	b	b	b	a	a	b	a	b	b	b	b	a	b	b	b	a	b	b	b	a	-	a	b	a	b	a	b	a	b	a
137	TP86855	44.4444	0	55.5556	0.362329	0.266521	a	-	b	b	a	b	a	a	a	b	b	b	b	b	b	b	a	a	b	a	b	b	b	b	a	b	b	b	a	b	b	b	a	a	a	b	a	b	a	b	a	b	a
138	TP257264	48.3871	0.806452	50.8065	0.970496	0.807306	a	-	b	-	a	b	a	a	-	-	b	-	b	-	b	b	a	-	b	-	-	b	b	b	-	b	b	-	a	-	b	b	-	-	-	b	a	b	a	b	a	b	-
139	TP132728	50.6329	1.26582	48.1013	0.831283	0.797634	a	-	b	-	-	b	-	-	b	-	-	-	b	-	b	b	-	-	-	a	-	-	b	-	a	-	b	a	a	-	-	b	-	-	-	b	-	b	-	-	a	-	-
140	TP49091	43.2927	0.609756	56.0976	0.42956	0.197626	a	-	b	b	a	h	a	a	b	b	b	b	b	b	b	b	a	a	b	-	-	b	b	b	a	b	b	a	a	b	b	b	a	-	a	b	b	b	a	b	a	b	a
141	TP165522	45.2941	0	54.7059	0.431946	0.346614	a	-	b	b	a	b	a	a	b	b	b	-	b	b	b	b	a	a	b	a	b	b	b	b	a	b	b	a	a	b	b	b	a	a	a	b	b	b	a	b	a	b	a
142	TP135053	41.7143	0	58.2857	0.169158	0.0974906	a	-	b	b	a	b	a	a	b	b	b	b	b	b	b	b	a	a	b	a	b	b	b	b	a	b	b	a	a	b	b	b	a	a	a	b	b	b	a	b	a	b	a
143	TP79813	44.0789	0	55.9211	0.332953	0.23633	a	-	b	b	a	b	a	a	b	-	b	b	b	b	b	b	a	a	b	a	-	b	b	-	a	b	b	a	a	b	b	b	a	a	-	b	b	b	a	b	a	b	-
144	lPms-750422	48.3871	0	51.6129	0.640501	0.747013	a	a	b	-	-	-	-	a	b	-	b	-	-	-	b	-	-	-	-	a	b	-	b	-	-	-	-	a	a	-	-	-	a	a	a	-	-	b	a	-	-	-	-
145	lPms-749504	48.913	0	51.087	0.659099	0.827903	a	a	-	-	-	-	-	a	b	-	b	-	-	-	b	-	-	-	-	a	b	-	b	-	-	-	-	a	a	-	-	-	a	a	a	-	-	b	a	-	-	-	-
146	lPms-517360	48.913	0	51.087	0.659099	0.827903	a	a	b	-	-	-	-	a	b	-	b	-	-	-	b	-	-	-	-	a	b	-	b	-	-	-	-	a	a	-	-	-	a	a	a	-	-	b	a	-	-	-	-
147	lPms-524410	49.4505	0	50.5495	0.670889	0.912497	a	a	-	-	-	-	-	a	b	-	b	-	-	-	b	-	-	-	-	a	b	-	b	-	-	-	-	a	a	-	-	-	a	a	a	-	-	b	a	-	-	-	-
148	TP322208	43.3526	0	56.6474	0.276991	0.18369	a	-	b	b	a	b	a	a	b	b	b	b	b	b	b	b	a	a	b	a	-	b	b	-	a	b	b	a	a	b	b	b	a	a	a	b	b	b	a	b	a	b	a
149	TP164946	43.8202	0	56.1798	0.31259	0.216475	a	-	b	b	a	b	a	a	b	b	b	b	b	b	b	b	a	a	b	a	b	b	b	b	a	b	b	a	a	b	b	b	a	a	a	b	b	b	a	b	a	b	a
150	TP98539	44.7059	0	55.2941	0.383649	0.28968	a	-	b	-	a	b	a	a	b	b	-	-	b	b	b	b	a	-	b	a	-	b	b	-	a	b	-	-	a	b	b	-	-	-	-	b	-	-	-	-	a	b	a
151	TP240458	45.7143	0	54.2857	0.466125	0.391366	a	-	b	b	a	b	a	a	b	b	b	b	b	b	b	b	a	a	b	a	-	b	b	b	a	b	b	a	a	b	b	b	a	a	a	b	b	b	b	b	a	b	a
152	TP36748	47.486	0.558659	51.9553	0.87607	0.653116	a	-	b	b	a	b	a	a	b	b	b	b	b	b	b	b	a	a	b	a	-	b	b	b	a	b	b	a	a	b	b	b	a	a	a	b	b	b	b	b	a	b	a
153	TP432933	48.2993	0.680272	51.0204	0.957205	0.784106	a	-	b	b	a	b	a	a	b	b	b	-	b	b	b	b	a	a	b	-	-	b	b	-	a	b	b	a	a	b	b	b	a	a	a	b	b	-	b	-	a	b	-
154	TP250139	46.6667	0.555556	52.7778	0.801924	0.538868	a	-	b	b	a	b	a	a	b	b	b	b	b	b	b	b	a	a	b	a	b	b	b	b	a	b	b	a	a	b	b	b	a	a	a	b	b	b	b	b	a	b	a
155	TP252310	47.7273	0	52.2727	0.608241	0.649436	a	-	b	b	a	b	a	a	b	b	b	b	b	b	b	b	a	a	b	a	-	b	b	b	a	b	b	a	a	b	b	b	a	a	a	b	b	b	b	b	a	-	a
156	TP290283	48.2759	0	51.7241	0.635727	0.730224	a	-	b	b	a	-	a	a	b	b	b	b	b	-	-	b	-	-	b	-	-	b	b	b	a	-	-	a	a	b	-	b	a	-	-	b	-	-	-	b	a	-	a
157	TP278653	44.5122	0	55.4878	0.367835	0.272396	b	-	b	b	a	b	a	a	b	b	b	b	b	b	b	b	a	a	b	a	-	b	b	-	a	b	b	a	a	b	b	b	a	-	a	b	b	b	b	b	a	b	a
158	TP11923	46.2428	0	53.7572	0.507824	0.452385	b	-	b	b	a	b	a	a	b	b	b	b	b	b	b	b	a	a	b	a	b	b	b	b	a	b	b	a	a	b	b	b	a	a	a	b	b	b	b	b	a	b	a
159	TP92915	48	0	52	0.622697	0.689157	b	-	b	b	a	b	a	a	b	b	b	-	b	-	b	b	a	a	b	a	-	b	b	-	a	b	-	a	a	b	b	b	a	a	a	b	b	b	-	b	a	b	-
160	M59E38A79	47.8723	0	52.1277	0.616118	0.670449	b	a	b	-	-	-	-	a	b	-	b	-	-	-	b	-	-	-	-	a	b	-	b	-	-	-	-	a	a	-	-	-	a	a	a	-	-	b	b	-	-	-	-
161	TP270907	44.4444	0.584795	54.9708	0.558227	0.28968	b	-	b	b	a	b	a	a	b	b	b	b	b	b	b	b	a	a	b	a	-	b	b	b	a	b	b	a	a	b	b	b	a	-	a	b	b	b	b	b	a	b	a
162	M61E35A66	47.8723	0	52.1277	0.616118	0.670449	b	a	b	-	-	-	-	a	b	-	b	-	-	-	b	-	-	-	-	a	b	-	b	-	-	-	-	a	a	-	-	-	a	a	a	-	-	b	b	-	-	-	-
163	lPms-525199	48.7179	0	51.2821	0.652987	0.797634	b	b	b	-	-	-	-	a	-	-	b	-	-	-	b	-	-	-	-	a	b	-	b	-	-	-	-	a	a	-	-	-	b	a	a	-	-	b	b	-	-	-	-
164	TP270277	45	2.5	52.5	0.111383	0.441756	b	-	b	b	-	b	-	a	b	-	b	-	-	b	-	-	-	-	b	a	-	-	-	-	-	a	-	a	a	b	b	b	-	a	a	-	b	b	-	b	-	-	a
165	TP429177	47.4074	0	52.5926	0.589457	0.604097	b	-	b	b	a	b	a	a	b	b	-	-	b	b	b	b	a	a	b	a	-	b	-	-	a	-	b	a	a	-	b	b	a	a	-	b	b	-	b	b	a	a	-
166	TP250401	49.4505	0	50.5495	0.670889	0.912497	b	-	-	-	a	b	a	a	b	b	b	-	b	-	-	-	a	-	b	-	-	-	b	-	-	a	b	-	-	b	b	-	-	-	-	b	-	b	-	-	b	-	a
167	TP252828	47.9452	0	52.0548	0.619915	0.681103	b	-	b	b	a	b	a	a	b	b	b	b	b	b	b	b	a	a	b	a	-	b	b	b	-	a	b	a	a	b	b	b	b	-	-	a	b	b	b	b	b	a	-
168	TP155957	51.6667	0	48.3333	0.638229	0.738883	b	-	b	-	-	b	b	a	b	b	b	b	-	b	b	b	a	a	b	a	-	b	b	b	a	a	-	a	a	b	b	b	-	-	a	a	-	-	b	-	b	a	a
169	TP273612	37.037	0	62.963	0.0228169	0.00952555	b	-	b	b	-	b	b	-	-	b	b	-	-	-	-	-	-	-	b	-	-	b	-	-	-	a	-	-	a	b	b	b	b	-	-	-	b	-	-	b	-	a	-
170	TP24882	43.4524	0	56.5476	0.28444	0.190357	b	-	b	b	a	b	b	a	b	b	b	b	b	b	b	-	a	a	a	a	b	b	b	b	a	a	b	b	a	b	a	b	b	b	a	a	b	b	b	b	b	a	a
171	TP447545	44.8	1.6	53.6	0.438385	0.371157	b	-	b	-	a	b	b	-	b	b	b	-	b	b	b	a	a	-	a	a	-	b	b	b	a	-	b	-	a	b	a	b	-	-	-	a	-	-	b	b	b	-	a
172	TP408819	45.3488	0	54.6512	0.436427	0.352251	b	-	b	b	a	b	b	a	b	b	b	b	b	b	b	a	a	a	a	a	-	b	b	b	a	a	b	b	a	b	a	b	b	b	a	a	b	b	b	a	b	a	a
173	TP407516	44.7059	0	55.2941	0.383649	0.28968	b	-	b	b	a	b	b	a	b	b	b	b	b	b	b	a	a	a	a	a	-	b	b	b	a	a	b	b	a	b	a	b	b	b	a	a	b	b	b	a	b	a	a
174	TP229284	46.0123	0.613497	53.3742	0.74749	0.458851	b	-	b	b	a	b	b	a	b	b	b	b	b	b	b	a	a	a	a	a	-	b	b	b	a	a	b	b	a	b	a	b	b	b	a	a	b	b	b	a	b	a	a
175	TP23802	50.4348	0	49.5652	0.672417	0.930706	b	-	b	-	a	b	b	a	b	b	b	b	b	b	b	a	a	a	a	a	-	-	b	-	a	a	b	b	a	b	a	-	-	-	-	a	b	-	-	a	b	a	-
176	TP7177	46.3687	0.558659	53.0726	0.772494	0.500211	b	-	b	b	a	b	b	a	b	b	b	b	b	b	b	a	a	a	a	a	a	b	b	b	a	a	b	b	a	b	a	b	b	b	a	a	b	b	b	a	b	a	a
177	TP75472	44.9612	0	55.0388	0.404607	0.313574	b	-	b	b	a	b	b	a	b	-	b	b	b	b	b	-	a	a	a	a	-	b	-	a	-	a	b	b	b	b	a	b	b	-	-	b	b	b	b	b	b	a	a
178	TP363688	44.8276	0.574713	54.5977	0.601544	0.325775	b	-	b	b	a	b	b	a	b	b	b	b	b	b	b	a	a	a	a	a	-	b	b	a	a	a	b	b	b	b	a	b	b	-	a	b	b	b	b	b	b	a	a
179	TP27636	46.6258	0.613497	52.7607	0.812548	0.537047	b	-	b	b	a	b	b	a	b	b	b	b	b	b	b	a	a	a	a	a	a	b	b	a	a	a	b	b	b	b	a	b	b	b	a	b	b	b	b	b	b	a	a
180	TP234556	43.1507	0.684932	56.1644	0.423468	0.190079	b	-	b	b	a	b	b	a	b	b	b	b	b	b	b	a	a	-	a	a	a	b	b	-	a	a	-	b	b	b	-	b	b	b	a	a	b	b	b	b	b	a	a
181	TP329514	45.5056	0.561798	53.9326	0.677991	0.39674	b	-	b	b	a	b	b	a	b	b	b	b	b	b	b	a	a	a	a	a	a	b	b	a	a	a	b	b	b	b	a	b	b	b	a	a	b	b	b	b	b	a	a
182	TP25103	43.8462	0.769231	55.3846	0.511203	0.244914	b	-	b	b	a	b	b	a	b	b	b	b	b	b	b	a	a	a	a	a	-	b	b	a	-	a	b	-	b	b	a	b	b	b	a	a	b	b	b	-	b	a	a
183	TP27545	44.6328	0.564972	54.8023	0.576356	0.306437	b	-	b	b	a	b	b	a	b	b	b	b	b	b	b	a	a	a	a	a	-	b	b	a	a	a	b	b	b	b	a	b	b	b	a	a	b	b	b	b	b	a	a
184	TP274697	44.186	0.581395	55.2326	0.527078	0.266521	b	-	b	b	a	b	b	a	b	b	b	b	b	b	b	a	a	-	a	a	-	b	b	a	a	a	b	b	b	b	a	b	b	b	a	a	b	b	b	b	b	a	a
185	TP197290	38.806	1.49254	59.7015	0.0797954	0.033904	b	-	b	b	h	b	b	a	b	b	b	b	b	b	b	-	a	-	a	a	a	b	-	-	a	a	b	b	b	b	a	b	b	b	a	a	b	b	b	b	b	a	-
186	lPms-751978	46.2366	0	53.7634	0.507346	0.451637	b	a	b	-	-	-	-	a	b	-	b	-	-	-	b	-	-	-	-	a	a	-	b	-	-	-	-	b	b	-	-	-	b	b	a	-	-	b	b	-	-	-	-
187	lPms-515831	46.2366	0	53.7634	0.507346	0.451637	b	a	b	-	-	-	-	a	b	-	b	-	-	-	b	-	-	-	-	a	a	-	b	-	-	-	-	b	b	-	-	-	b	b	a	-	-	b	b	-	-	-	-
188	lPms-516002	48.8636	0	51.1364	0.657641	0.820212	b	a	b	-	-	-	-	a	b	-	b	-	-	-	b	-	-	-	-	a	a	-	b	-	-	-	-	b	a	-	-	-	b	b	a	-	-	-	b	-	-	-	-
189	lPms-749857	48.3146	0	51.6854	0.637422	0.736058	b	a	b	-	-	-	-	a	b	-	b	-	-	-	b	-	-	-	-	a	a	-	b	-	-	-	-	b	a	-	-	-	b	b	a	-	-	-	b	-	-	-	-
190	lPms-516215	46.2366	0	53.7634	0.507346	0.451637	b	a	b	-	-	-	-	a	b	-	b	-	-	-	b	-	-	-	-	a	a	-	b	-	-	-	-	b	b	-	-	-	b	b	a	-	-	b	b	-	-	-	-
191	lPms-751771	48.8636	0	51.1364	0.657641	0.820212	b	a	b	-	-	-	-	a	b	-	b	-	-	-	b	-	-	-	-	a	a	-	b	-	-	-	-	b	a	-	-	-	b	b	a	-	-	-	b	-	-	-	-
192	lPms-750702	48.8636	0	51.1364	0.657641	0.820212	b	a	b	-	-	-	-	a	b	-	b	-	-	-	b	-	-	-	-	a	a	-	b	-	-	-	-	b	a	-	-	-	b	b	a	-	-	-	b	-	-	-	-
193	lPms-515618	49.4253	0	50.5747	0.670505	0.908491	b	a	b	-	-	-	-	a	b	-	b	-	-	-	b	-	-	-	-	a	a	-	b	-	-	-	-	b	a	-	-	-	b	b	a	-	-	-	b	-	-	-	-
194	lPms-515272	46.7391	0	53.2609	0.544764	0.514289	b	a	b	-	-	-	-	a	b	-	b	-	-	-	b	-	-	-	-	a	a	-	b	-	-	-	-	b	b	-	-	-	b	b	a	-	-	b	b	-	-	-	-
195	M66E32B99	41.4894	0	58.5106	0.156755	0.0887314	b	a	b	-	-	-	-	a	b	-	b	-	-	-	b	-	-	-	-	a	a	-	b	-	-	-	-	b	b	-	-	-	b	b	a	-	-	b	b	-	-	-	-
196	M47E41A117	44.6809	0	55.3191	0.3816	0.287406	b	a	b	-	-	-	-	a	b	-	b	-	-	-	b	-	-	-	-	a	a	-	b	-	-	-	-	b	b	-	-	-	b	b	a	-	-	b	b	-	-	-	-
197	TP281001	51.1111	0	48.8889	0.658394	0.824141	b	-	b	b	a	b	b	-	b	b	-	b	b	-	-	a	a	-	a	a	-	b	-	-	a	-	-	-	b	-	b	b	-	-	-	a	b	-	b	-	b	a	-
198	TP413429	43.787	1.18343	55.0296	0.476113	0.255236	b	-	b	b	a	b	b	a	b	b	b	b	b	b	b	a	a	a	a	a	-	b	b	a	a	a	b	b	b	b	b	b	b	-	a	a	b	b	b	b	b	a	a
199	TP274484	43.3735	0.60241	56.0241	0.437423	0.203115	b	-	b	-	a	b	b	a	b	b	b	b	b	b	b	a	a	a	a	a	-	b	b	a	-	a	b	b	b	b	b	b	b	b	a	a	b	b	b	b	b	a	a
200	TP150383	46.1538	0	53.8462	0.50095	0.441756	b	-	b	b	a	b	b	a	b	b	b	-	b	b	b	a	a	a	a	a	-	b	b	a	-	a	b	b	b	b	b	b	b	-	a	a	b	b	b	b	b	a	a
201	TP380446	42.2857	0.571429	57.1429	0.319674	0.13511	b	-	b	b	a	b	b	a	b	b	b	b	b	b	b	a	a	a	a	a	-	b	b	-	a	a	b	b	b	b	b	b	b	b	a	a	b	b	b	b	b	a	a
202	TP290196	42.7711	0.60241	56.6265	0.372401	0.163336	b	-	b	b	a	b	b	a	b	b	b	-	b	b	b	a	a	a	a	a	-	b	b	a	a	a	b	b	b	b	b	b	b	b	a	a	b	-	b	b	b	a	a
203	TP281840	46.8254	0.793651	52.381	0.855855	0.575479	b	-	b	b	a	b	b	a	b	b	b	b	b	-	b	a	a	-	a	a	-	b	-	a	-	a	b	b	b	b	b	b	-	-	a	a	b	b	b	-	b	a	-
204	TP309118	45.2514	0.558659	54.1899	0.647731	0.368718	b	-	b	b	a	b	b	a	b	b	b	b	b	b	b	a	a	a	a	a	a	b	b	a	a	a	b	b	b	b	b	b	b	b	a	a	b	b	b	b	b	a	a
205	TP341464	44	0	56	0.326696	0.230139	b	-	b	b	a	b	b	a	b	-	b	b	b	b	b	-	a	a	a	-	-	b	b	a	a	a	b	-	b	b	b	b	b	-	a	a	b	b	b	b	b	a	a
206	TP414709	45.9259	0.740741	53.3333	0.757675	0.455505	-	-	b	b	a	b	b	a	b	-	b	b	b	-	b	-	a	a	a	a	-	b	b	-	a	a	b	-	b	b	b	b	-	b	a	a	b	b	b	-	b	-	-
207	TP27980	45.8824	0	54.1176	0.479586	0.410207	b	-	b	b	a	-	b	a	b	b	b	b	b	b	b	a	a	a	a	a	a	b	b	a	a	a	b	b	b	b	b	b	b	-	a	a	b	b	b	b	b	a	a
208	TP41390	42.8571	0.571429	56.5714	0.376851	0.167799	b	-	b	b	a	b	b	a	b	b	b	b	b	b	b	a	a	a	a	a	a	b	b	a	a	a	b	b	b	b	b	b	b	b	a	a	b	b	b	b	b	a	-
209	TP411606	44.5378	1.68067	53.7815	0.384934	0.34713	b	-	b	b	a	b	b	a	b	b	-	-	-	b	b	a	b	a	a	a	-	b	b	-	a	-	b	b	b	b	b	b	b	-	-	a	b	-	b	b	b	a	a
210	TP27739	44.0678	0.564972	55.3672	0.510034	0.255804	b	-	b	b	a	b	b	a	b	b	b	b	b	b	b	a	b	a	a	a	-	b	b	a	a	a	b	b	b	b	b	b	b	b	a	a	b	b	b	b	b	a	a
211	TP101330	45.4023	0	54.5977	0.440799	0.357813	b	-	b	b	a	b	b	a	b	b	b	b	b	b	b	a	b	a	a	a	-	b	b	a	a	a	b	b	b	b	b	b	-	-	a	a	b	b	b	b	b	a	a
212	TP406931	41.2844	0	58.7156	0.145986	0.0813128	-	-	b	b	a	b	b	a	b	b	b	-	b	-	b	-	b	-	a	a	-	b	-	a	a	-	-	b	b	b	b	b	b	-	-	a	b	-	b	-	b	a	-
213	TP292881	70.5357	0	29.4643	0.000137253	4.00583e-05	a	-	-	-	a	-	b	a	b	b	b	b	-	-	b	-	b	a	a	b	-	-	b	a	a	a	-	-	b	-	b	b	-	-	a	a	-	-	-	-	-	a	a
214	TP254133	45.8564	1.10497	53.0387	0.72023	0.467681	a	-	b	b	a	b	b	a	b	b	b	b	a	b	b	a	b	a	a	b	a	b	b	b	a	a	b	h	b	b	b	a	b	b	a	b	b	b	b	b	b	a	a
215	TP54912	48	1.33333	50.6667	0.791642	0.786952	-	-	-	-	a	b	b	-	-	-	-	-	a	b	-	-	b	-	a	b	-	-	-	b	-	a	b	-	-	b	-	a	-	-	-	b	-	-	-	-	-	a	-
216	TP124477	44.7205	2.48447	52.795	0.110194	0.407656	a	-	b	b	a	b	b	a	b	b	b	b	a	b	b	a	b	a	a	b	-	b	b	b	a	a	b	h	b	b	b	a	b	b	-	b	-	b	b	b	b	a	a
217	TP263136	47.2973	0	52.7027	0.58257	0.588824	a	-	b	b	a	b	b	a	b	-	b	b	a	b	b	a	b	a	a	-	-	b	b	b	-	a	b	-	b	b	a	a	b	-	a	b	b	-	b	b	b	a	a
218	TP97981	45.5556	0.555556	53.8889	0.682156	0.402037	a	-	b	b	a	b	b	a	b	b	b	b	a	b	b	a	b	a	a	b	a	b	b	b	a	a	b	h	b	b	a	a	b	b	a	b	b	b	b	b	b	a	a
219	TP451345	40.9639	1.20482	57.8313	0.212176	0.0877631	-	-	b	-	a	b	b	-	b	-	-	-	-	b	-	-	b	-	a	b	-	b	b	-	-	-	b	-	b	-	a	-	-	-	-	b	-	b	b	b	b	-	-
220	TP235396	45.977	0.574713	53.4483	0.734533	0.452385	a	-	b	b	a	b	b	a	b	b	b	b	a	b	b	-	b	a	a	b	a	b	b	b	a	a	b	h	b	b	a	a	b	-	b	b	b	b	b	b	b	a	a
221	TP65060	44.7514	0.552486	54.6961	0.587535	0.317311	a	-	b	b	b	b	b	a	b	b	b	b	a	b	b	a	b	a	a	b	a	b	b	b	a	a	b	h	b	b	a	b	b	b	b	b	b	b	b	b	b	a	a
222	TP12909	44.1341	0.558659	55.3073	0.516459	0.261185	a	-	b	b	b	b	b	a	b	b	b	b	a	b	b	a	b	a	a	b	-	b	b	b	a	a	b	h	b	b	a	b	b	b	b	b	b	b	b	b	b	a	a
223	TP233474	51.4925	0.746269	47.7612	0.931558	0.706962	a	-	b	-	b	-	b	a	b	b	b	-	a	b	b	a	b	a	a	b	-	b	-	b	-	a	-	-	b	b	a	b	b	b	b	b	b	b	-	-	b	a	a
224	TP158056	47.3214	0	52.6786	0.584097	0.592156	a	-	b	b	-	b	b	a	b	-	-	b	a	b	b	a	b	a	a	b	-	b	-	b	a	-	-	b	b	b	a	b	b	-	-	b	b	b	-	b	a	a	a
225	TP80259	48.5549	0.578035	50.8671	0.948102	0.816105	a	-	b	b	b	b	b	a	b	b	b	b	a	b	b	a	b	a	a	b	-	b	b	b	a	a	b	h	b	b	a	b	b	b	b	b	b	b	b	b	a	a	a
226	TP299231	49.6815	1.27389	49.0446	0.852455	0.948559	a	-	b	b	b	h	b	a	b	b	b	-	a	b	b	-	b	a	a	-	-	b	b	-	a	a	b	h	b	b	a	b	-	b	-	b	b	b	b	b	a	a	-
227	TP104908	49.1429	0.571429	50.2857	0.965908	0.908491	a	-	b	b	b	b	b	a	b	b	b	b	a	b	b	a	b	a	a	b	a	b	b	b	a	a	b	h	b	b	a	b	b	-	b	b	b	b	b	b	a	a	a
228	TP248402	47.3988	0.578035	52.0231	0.874491	0.641848	a	-	b	b	b	b	b	a	b	b	b	b	a	b	b	a	b	a	a	b	-	b	b	b	a	a	b	h	b	b	a	b	b	b	b	b	b	b	b	b	a	a	a
229	TP147107	46.7949	1.28205	51.9231	0.744256	0.603426	a	-	b	b	b	b	b	a	b	b	b	-	a	b	b	a	b	a	a	b	-	b	b	b	-	a	b	h	b	b	a	b	b	b	-	b	b	b	b	b	a	a	a
230	TP91541	45.2514	0.558659	54.1899	0.647731	0.368718	a	-	b	b	b	b	b	a	b	b	b	b	a	b	b	a	b	a	a	b	-	b	b	b	a	a	b	h	b	b	a	b	b	b	b	b	b	b	b	b	a	a	a
231	TP56841	44.9438	0.561798	54.4944	0.612374	0.336828	a	-	b	b	b	b	b	a	b	b	b	b	a	b	b	a	b	a	a	b	a	b	b	b	a	a	b	h	b	b	a	b	b	b	b	b	b	b	b	a	a	a	a
232	TP276531	44.382	0.561798	55.0562	0.546114	0.283071	a	-	b	b	b	b	b	a	b	b	b	b	a	b	b	a	b	a	a	b	-	b	b	b	a	a	b	h	b	b	a	b	b	b	b	b	b	b	b	a	a	a	a
233	TP148703	46.1538	0.699301	53.1469	0.778302	0.481292	a	-	b	b	b	b	b	a	b	b	-	b	a	b	b	-	b	-	a	b	-	b	b	b	-	-	b	h	b	b	a	b	b	b	b	b	b	-	b	a	a	a	a
234	TP39789	45.8101	0	54.1899	0.473815	0.402037	a	-	b	b	b	b	b	a	b	b	b	b	a	b	b	a	b	a	a	b	a	b	b	b	a	a	b	a	b	b	a	b	b	b	b	b	b	b	b	a	a	a	a
235	TP327908	45.7143	0	54.2857	0.466125	0.391366	a	-	b	b	b	b	b	a	b	b	b	b	a	b	b	a	b	a	a	b	-	b	b	-	a	a	b	-	b	b	a	b	b	b	b	b	b	b	b	a	a	a	a
236	TP266356	44.3182	0	55.6818	0.352113	0.255804	a	-	b	b	b	b	b	a	b	b	b	b	a	b	b	a	b	a	a	b	a	b	b	b	a	a	b	a	b	b	a	b	b	b	b	b	b	b	b	a	a	a	a
237	TP53875	24.0385	1.92308	74.0385	1.4522e-06	3.4319e-07	a	-	b	-	b	b	b	a	b	b	b	a	a	b	b	a	b	a	a	b	-	b	b	b	-	a	-	-	b	b	a	b	b	-	b	b	b	b	b	a	a	-	-
238	TP282433	43.0108	0	56.9892	0.252148	0.162158	a	-	-	b	b	b	b	a	b	-	b	-	a	b	-	-	b	-	-	-	-	b	b	-	a	-	-	b	b	b	a	b	b	-	-	b	-	-	b	a	a	-	a
239	TP234755	44.7853	0	55.2147	0.390156	0.296974	a	-	b	b	b	b	b	a	b	a	b	a	a	b	b	a	b	a	a	b	-	b	b	b	-	a	b	b	b	b	a	a	b	b	b	b	b	b	b	a	a	a	a
240	TP309662	40.2597	1.2987	58.4416	0.158863	0.0654598	a	-	b	b	b	b	b	a	b	-	-	-	a	b	-	-	b	-	a	-	-	b	-	-	-	-	b	-	b	-	-	a	-	-	-	b	-	-	-	-	a	a	-
241	TP245990	45.3846	0	54.6154	0.439354	0.355967	a	-	b	b	b	b	b	a	b	-	b	-	a	b	-	-	b	a	a	b	-	b	b	b	a	a	-	-	b	b	a	a	b	b	b	b	b	b	b	-	a	a	a
242	lPms-516200	47.3118	0	52.6882	0.58349	0.590829	a	a	b	-	-	-	-	a	b	-	b	-	-	-	b	-	-	-	-	b	a	-	b	-	-	-	-	b	b	-	-	-	b	b	b	-	-	b	b	-	-	-	-
243	lPms-515816	46.7391	0	53.2609	0.544764	0.514289	a	a	b	-	-	-	-	a	b	-	b	-	-	-	b	-	-	-	-	b	a	-	b	-	-	-	-	b	b	-	-	-	b	b	b	-	-	b	b	-	-	-	-
244	lPms-522744	45.8824	0	54.1176	0.479586	0.410207	a	a	b	-	-	-	-	a	b	-	b	-	-	-	b	-	-	-	-	b	a	-	b	-	-	-	-	-	b	-	-	-	b	b	b	-	-	b	b	-	-	-	-
245	lPms-749866	51.25	0	48.75	0.654056	0.802587	a	a	-	-	-	-	-	a	b	-	b	-	-	-	b	-	-	-	-	b	a	-	b	-	-	-	-	b	b	-	-	-	b	b	b	-	-	b	b	-	-	-	-
246	lPms-749124	54.023	0	45.977	0.487093	0.421052	a	a	-	-	-	-	-	a	b	-	b	-	-	-	b	-	-	-	-	b	a	-	b	-	-	-	-	b	b	-	-	-	b	b	b	-	-	b	b	-	-	-	-
247	TP318284	44.6429	0	55.3571	0.378493	0.283977	a	-	b	b	b	b	b	a	b	a	b	a	a	b	b	a	b	a	a	b	-	b	b	b	a	a	b	b	b	b	a	a	b	b	b	b	b	b	b	a	a	a	a
248	TP446168	45.4545	0	54.5455	0.445064	0.363302	a	-	b	b	b	-	b	a	b	a	b	a	a	b	b	a	b	a	a	b	-	b	b	-	a	a	b	b	b	b	a	a	b	b	b	b	b	b	b	a	a	a	a
249	TP77424	44.8485	0	55.1515	0.395343	0.302868	a	-	b	b	b	b	b	a	b	a	a	a	a	-	b	a	b	a	a	b	-	b	b	b	a	a	b	b	b	b	a	a	b	b	b	b	b	b	b	a	a	a	a
250	TP5681	62.069	0	37.931	0.035823	0.0157874	a	-	-	-	-	-	b	a	-	-	a	a	a	-	b	a	b	a	a	-	-	-	-	-	a	a	-	b	b	-	a	a	b	-	-	-	b	-	-	a	a	a	a
251	TP219497	47.4359	0	52.5641	0.591205	0.608077	a	-	b	b	b	b	b	a	b	b	a	a	a	b	b	a	b	a	a	b	-	b	b	b	a	a	b	b	b	b	a	a	b	-	b	b	-	b	b	a	a	a	a
252	lPms-751673	46.6667	0	53.3333	0.539542	0.504985	a	a	b	-	-	-	-	a	b	-	a	-	-	-	b	-	-	-	-	b	-	-	a	-	-	-	-	b	b	-	-	-	b	b	b	-	-	b	b	-	-	-	-
253	TP25188	43.6782	0.574713	55.7471	0.467081	0.224796	a	-	b	b	b	b	b	a	b	b	a	a	a	b	b	a	b	a	a	h	-	b	a	b	a	a	b	b	b	b	a	a	b	b	b	b	b	a	b	a	a	a	a
254	PT1b	47.8723	0	52.1277	0.616118	0.670449	a	a	b	-	-	-	-	a	b	-	a	-	-	-	b	-	-	-	-	a	a	-	a	-	-	-	-	b	b	-	-	-	b	b	b	-	-	a	b	-	-	-	-
255	PT1a	46.8085	0	53.1915	0.549702	0.52328	a	a	b	-	-	-	-	a	b	-	a	-	-	-	b	-	-	-	-	b	a	-	a	-	-	-	-	b	b	-	-	-	b	b	b	-	-	a	b	-	-	-	-
256	TP40700	67.9012	0	32.0988	0.00105677	0.00034327	a	-	-	-	b	-	b	a	b	-	-	a	a	-	-	a	-	a	a	-	-	-	-	-	a	-	-	-	b	-	-	-	-	-	-	b	-	a	-	-	a	a	-
257	TP129700	44.5161	1.93548	53.5484	0.279793	0.357023	a	-	b	b	b	b	b	a	b	b	a	a	a	b	b	a	b	a	a	b	-	b	a	-	a	a	-	-	b	b	a	a	b	-	b	b	b	a	b	a	a	a	a
258	TP79057	41.6667	0.925926	57.4074	0.282988	0.112109	a	-	-	b	b	b	b	-	b	b	a	-	a	b	b	a	-	-	a	b	-	b	a	-	a	a	-	b	b	b	a	a	b	-	-	b	b	-	b	a	-	a	-
259	M65E41B298	47.8723	0	52.1277	0.616118	0.670449	a	b	b	-	-	-	-	a	b	-	a	-	-	-	b	-	-	-	-	b	a	-	a	-	-	-	-	b	b	-	-	-	b	b	b	-	-	a	b	-	-	-	-
260	M77E35A125	47.8723	0	52.1277	0.616118	0.670449	a	b	b	-	-	-	-	a	b	-	a	-	-	-	b	-	-	-	-	b	a	-	a	-	-	-	-	b	b	-	-	-	b	b	b	-	-	a	b	-	-	-	-
261	TP157026	43.4066	0.549451	56.044	0.432085	0.203829	a	-	b	b	b	b	b	a	b	b	a	a	a	b	b	a	b	a	a	b	a	b	a	b	a	a	b	b	b	b	a	a	b	b	b	b	b	a	b	a	a	a	a
262	TP76111	46.5409	0	53.4591	0.530329	0.489048	a	-	b	b	b	a	b	a	b	a	a	-	a	b	b	a	b	a	a	-	-	b	a	-	a	a	b	b	b	b	a	a	b	b	b	b	b	-	b	a	a	a	a
263	TP131198	43.2258	0.645161	56.129	0.427092	0.194046	a	-	b	b	b	a	b	a	b	-	a	a	a	b	b	a	b	a	a	b	-	b	a	b	a	-	b	b	b	b	a	a	b	-	b	b	b	a	b	a	a	a	a
264	TP12611	46.2121	0.757576	53.0303	0.790895	0.492068	a	-	b	b	b	a	b	a	b	-	-	a	a	b	b	a	b	a	a	-	a	b	a	b	a	-	b	b	b	-	a	-	b	-	-	b	b	-	-	a	a	a	-
265	TP407751	44.4444	1.30719	54.2484	0.514828	0.320526	a	-	b	b	b	a	b	a	b	a	a	a	a	b	b	a	b	a	b	b	-	b	-	b	a	a	b	b	b	b	a	a	b	-	b	b	b	-	a	a	a	a	a
266	TP72454	47.0968	0.645161	52.2581	0.864168	0.603426	a	-	b	b	b	a	b	a	b	a	a	a	a	b	b	a	b	a	b	-	-	b	-	b	a	a	b	b	b	b	a	a	b	-	b	b	b	b	a	a	a	a	a
267	TP155904	42.6667	1.33333	56	0.334979	0.176583	a	-	b	b	b	a	b	a	b	a	a	a	a	b	b	a	b	a	b	b	a	b	b	b	a	a	b	b	b	b	a	a	b	-	b	b	b	b	a	-	a	a	a
268	TP139553	39.8058	2.91262	57.2816	0.0113634	0.0718606	a	-	-	b	-	a	-	a	b	a	b	-	a	-	b	a	b	-	b	b	-	b	-	-	-	a	b	b	b	b	-	a	b	-	-	b	-	b	-	a	-	a	-
269	TP57652	40.5594	1.3986	58.042	0.167389	0.0762205	a	-	b	b	b	h	b	a	b	a	b	-	a	b	b	a	b	a	b	b	-	b	b	b	-	a	b	-	b	b	a	a	b	-	-	b	b	b	a	-	a	a	-
270	TP30276	43.1034	0.574713	56.3218	0.403441	0.18369	a	-	b	b	b	a	b	a	b	a	b	a	a	b	b	a	b	a	b	b	a	b	b	b	a	a	b	b	b	b	a	a	b	b	b	b	b	b	a	-	a	a	a
271	TP427019	43.1818	1.13636	55.6818	0.419187	0.206098	a	-	b	b	b	a	b	a	b	a	b	a	a	b	b	a	b	a	b	b	a	b	b	b	a	a	b	b	b	b	a	a	b	-	b	b	b	b	a	a	a	a	a
272	TP277385	41.0853	0.775194	58.1395	0.230919	0.0856599	a	-	b	b	b	a	b	a	b	a	-	a	a	b	b	-	b	a	b	-	-	b	b	-	a	a	b	b	b	b	a	a	b	-	b	b	b	-	a	a	a	a	a
273	TP240937	37	2	61	0.0209788	0.0143262	a	-	b	b	b	a	b	-	b	-	-	-	-	-	-	-	-	a	b	-	-	b	-	b	-	-	-	b	b	b	a	a	-	-	-	b	b	-	a	a	-	a	-
274	TP445060	42.4	0.8	56.8	0.351618	0.146609	a	-	-	b	a	a	b	a	b	a	b	a	a	-	b	a	b	a	b	b	-	b	-	-	a	b	b	b	b	b	a	a	-	-	-	b	b	b	a	-	a	a	-
275	TP157877	42.7273	0	57.2727	0.232414	0.145795	a	-	b	b	-	a	b	a	b	a	b	a	a	b	-	-	b	-	b	b	a	b	b	-	-	b	b	b	b	b	a	a	b	-	-	b	b	-	a	a	a	a	-
276	TP14409	43.9306	0.578035	55.4913	0.496658	0.244914	a	-	b	b	a	a	b	a	b	a	b	a	a	b	b	a	b	a	b	b	-	b	b	b	a	b	b	b	b	b	a	a	b	b	b	b	b	b	a	a	a	-	a
277	TP171606	44.2529	0.574713	55.1724	0.533607	0.272088	a	-	a	b	b	a	b	a	b	a	b	a	a	b	b	a	b	a	b	b	-	b	b	b	a	b	b	b	b	b	a	a	b	b	b	b	b	b	a	a	a	a	a
278	TP131819	45.614	1.16959	53.2164	0.677524	0.441756	a	-	a	b	b	a	b	a	b	a	b	a	a	b	b	a	b	a	b	b	a	b	b	b	a	b	b	b	b	b	a	a	b	b	b	b	b	b	a	a	a	a	a
279	TP404521	52.0833	0	47.9167	0.618441	0.676922	a	-	a	b	b	a	b	a	b	-	b	-	a	b	b	a	b	a	b	-	-	-	b	-	a	b	b	b	b	b	a	a	b	-	-	b	b	b	a	a	a	a	a
280	TP150735	44.0476	1.19048	54.7619	0.502908	0.278215	a	-	a	b	b	a	b	a	b	a	b	a	a	b	b	a	b	a	b	b	-	b	b	-	a	b	b	b	b	b	a	a	b	-	b	b	b	h	a	-	a	a	a
281	TP285078	44.1341	1.11732	54.7486	0.526617	0.283071	a	-	a	b	b	h	b	a	b	a	b	a	a	b	b	a	b	a	b	b	-	b	b	-	a	b	b	b	b	b	a	a	b	b	b	b	b	b	a	a	a	a	a
282	TP258531	43.75	1.13636	55.1136	0.480569	0.250381	a	-	a	b	b	a	b	a	b	a	b	a	a	b	b	a	b	a	b	b	-	b	b	b	a	b	b	b	b	b	a	a	b	b	b	b	b	b	a	a	a	a	a
283	TP251789	34.9398	1.20482	63.8554	0.013167	0.00342437	a	-	a	-	-	a	b	-	b	-	b	-	-	b	-	b	b	-	b	b	-	b	-	b	-	b	-	-	b	b	a	a	b	-	b	-	b	-	a	-	a	b	-
284	TP451856	43.5897	1.28205	55.1282	0.434414	0.242472	a	-	a	-	-	a	b	a	-	a	-	-	a	-	b	b	b	a	b	-	-	-	-	-	a	b	-	-	b	b	a	a	b	-	-	a	-	-	a	-	a	b	-
285	TP233010	42.3729	0.564972	57.0621	0.327186	0.139603	a	-	a	b	b	a	b	a	b	a	b	a	a	b	b	b	b	a	b	b	a	b	b	b	a	b	b	b	b	b	a	a	b	b	b	a	a	b	a	a	a	b	a
286	TP415517	41.7582	1.0989	57.1429	0.284097	0.119814	a	-	a	b	b	-	b	-	b	-	-	-	a	b	-	-	b	a	b	-	-	b	-	-	-	-	b	-	b	b	a	a	-	-	b	b	a	-	-	a	a	-	-
287	TP25772	41.1111	1.11111	57.7778	0.229779	0.0919127	a	-	a	-	b	a	b	-	-	a	b	-	a	-	-	b	b	-	b	b	-	-	b	-	b	-	-	-	b	b	-	-	-	-	-	b	-	b	-	-	a	b	-
288	PDC	43.617	0	56.383	0.296912	0.201745	a	a	a	-	-	-	-	a	b	-	a	-	-	-	b	-	-	-	-	b	a	-	a	-	-	-	-	b	b	-	-	-	b	b	b	-	-	b	a	-	-	-	-
289	TP268302	43.1138	0	56.8862	0.259519	0.168436	a	-	a	b	b	-	b	a	b	a	b	a	-	b	b	b	b	-	a	b	a	b	b	b	b	b	b	-	b	b	a	a	b	b	b	b	a	b	a	a	a	b	a
290	TP372729	41.6667	1.19048	57.1429	0.268251	0.117287	a	-	-	b	-	a	b	a	b	-	-	-	a	b	b	b	b	-	a	-	-	b	-	-	b	-	-	b	b	b	-	a	-	-	-	b	-	b	-	a	a	-	-
291	TP370569	43.2584	0.561798	56.1798	0.41806	0.193795	a	-	a	b	b	a	b	a	b	a	b	a	a	b	b	b	b	a	a	b	-	b	b	b	b	b	b	b	b	b	a	a	b	b	b	b	a	b	a	a	a	b	a
292	M78E38B315	43.617	0	56.383	0.296912	0.201745	a	a	a	-	-	-	-	a	b	-	a	-	-	-	b	-	-	-	-	b	a	-	b	-	-	-	-	b	b	-	-	-	b	b	b	-	-	b	a	-	-	-	-
293	TP268656	45.1977	0.564972	54.2373	0.642974	0.363302	a	-	a	b	b	a	b	a	b	a	b	a	a	b	b	b	b	a	a	b	a	b	b	b	b	b	b	b	b	b	a	a	b	b	b	b	a	b	a	a	a	b	a
294	Lup146	43.4783	0	56.5217	0.286386	0.192115	a	a	a	-	-	-	-	a	b	-	a	-	-	-	b	-	-	-	-	b	a	-	b	-	-	-	-	b	b	-	-	-	b	b	b	-	-	b	a	-	-	-	-
295	TP23903	39.5062	0	60.4938	0.0733298	0.0358376	a	-	-	b	b	b	a	b	a	-	a	-	b	b	-	-	b	-	a	-	a	-	-	-	-	-	-	-	b	b	-	b	a	-	b	-	-	-	-	b	b	a	-
296	TP229924	39.2593	0.740741	60	0.114315	0.036658	a	-	a	b	b	b	a	b	a	b	a	a	b	b	b	a	b	-	a	b	-	b	a	a	b	a	-	-	b	b	a	b	a	b	b	a	a	-	-	-	b	a	a
297	TP222136	42.2857	0.571429	57.1429	0.319674	0.13511	a	-	a	b	b	h	a	b	a	b	a	a	b	b	b	a	b	b	a	b	-	b	a	a	b	a	b	b	b	b	a	b	a	b	b	a	a	b	b	b	b	a	a
298	WANR1	49.4624	0	50.5376	0.671063	0.914371	a	a	a	-	-	-	-	b	a	-	a	-	-	-	b	-	-	-	-	b	a	-	a	-	-	-	-	b	b	-	-	-	a	b	b	-	-	b	b	-	-	-	-
299	TP24947	44.6602	1.94175	53.3981	0.284586	0.372881	a	-	a	b	-	b	a	b	a	b	a	a	-	b	b	-	b	b	a	-	-	b	a	-	-	a	-	-	b	b	a	-	a	-	-	a	a	b	b	-	b	-	a
300	TP272531	41.5254	0	58.4746	0.158702	0.0900915	a	-	-	b	b	b	a	-	a	-	-	-	b	b	b	-	b	b	a	b	-	b	a	-	-	a	-	-	b	b	a	b	-	-	b	-	-	-	-	b	b	a	a
301	TP94529	41.573	0	58.427	0.161297	0.0919127	a	-	a	b	b	b	a	b	a	b	a	a	b	b	b	a	b	b	a	b	-	b	a	a	b	a	b	b	b	b	a	b	a	b	b	a	a	b	b	b	b	a	a
302	TP135791	41.4201	0	58.5799	0.15306	0.0861664	a	-	a	b	b	b	a	b	a	b	a	a	b	b	b	a	b	b	a	b	-	b	a	a	-	a	b	b	b	b	a	b	a	b	b	a	a	b	b	b	b	a	a
303	TP254603	40.3509	1.75439	57.8947	0.114816	0.0741455	a	-	-	b	b	b	a	b	a	b	a	-	-	b	b	-	b	-	a	-	-	b	a	a	-	a	b	-	b	b	a	b	-	-	-	a	h	b	-	-	b	-	a
304	TP47110	44.6043	0	55.3957	0.375344	0.280527	a	-	a	b	b	b	a	b	a	b	-	-	b	b	-	a	b	-	a	b	-	b	a	a	b	a	-	-	b	b	a	b	a	-	-	a	a	b	b	b	b	a	a
305	TP458	42.5	1.25	56.25	0.334386	0.1638	-	-	-	-	b	b	-	-	a	-	-	-	-	b	-	a	b	-	a	-	-	b	-	a	-	-	b	-	b	b	-	b	-	b	-	a	a	b	h	-	b	a	-
306	TP2471	43.2749	0	56.7251	0.271246	0.178616	a	-	a	b	b	b	a	b	a	b	a	a	b	b	b	a	b	b	a	b	-	b	a	a	b	a	b	b	b	b	a	b	a	b	b	a	a	b	b	b	b	a	a
307	TP291372	43.4211	0.657895	55.9211	0.450668	0.208291	a	-	a	b	b	b	a	b	a	b	a	-	b	b	b	a	b	b	a	b	a	b	a	a	b	a	b	-	b	b	-	b	a	-	b	a	-	a	b	b	a	a	a
308	TP323017	41.0072	0	58.9928	0.132233	0.0720881	a	-	a	b	b	b	a	b	a	b	-	a	b	b	-	-	b	b	a	b	-	b	a	a	b	-	b	b	b	b	a	b	-	b	b	a	a	-	-	b	a	a	-
309	TP236266	43.4524	0.595238	55.9524	0.445104	0.208578	a	-	a	b	b	b	a	b	a	b	a	a	b	b	b	a	b	b	a	b	a	b	a	a	b	a	-	b	b	b	a	b	a	b	b	a	a	a	b	b	a	a	a
310	TP13313	47.5728	0	52.4272	0.599406	0.627366	a	-	a	-	b	b	a	-	a	-	a	-	b	-	b	-	-	b	a	b	-	-	-	-	-	a	b	b	b	b	-	b	a	-	b	-	a	-	-	-	a	a	a
311	TP231214	45.0549	0	54.9451	0.412309	0.322658	a	-	a	b	b	b	a	b	a	b	a	a	b	b	b	a	b	b	a	b	a	b	a	a	b	a	b	b	b	b	a	b	a	b	b	a	a	a	b	b	a	a	a
312	TP446132	41.5929	0	58.4071	0.162389	0.0926822	a	-	a	b	b	b	-	b	a	b	-	a	b	-	b	-	b	-	a	b	-	b	a	-	-	-	b	-	b	b	a	b	a	-	-	a	-	-	b	-	a	a	-
313	TP237794	45.4545	0	54.5455	0.445064	0.363302	a	-	a	b	b	b	a	b	a	b	a	a	b	b	b	a	b	b	a	b	-	b	a	a	b	a	b	b	b	b	a	b	a	b	b	a	a	a	b	b	a	a	a
314	TP38227	43.0168	0	56.9832	0.252575	0.162519	a	-	b	b	b	b	a	b	a	b	a	a	b	b	b	a	b	b	a	b	a	b	a	a	b	a	b	b	b	b	a	b	a	b	b	a	a	a	b	b	a	a	a
315	TP88533	42.6966	0	57.3034	0.230331	0.144105	a	-	b	b	b	b	a	b	a	b	a	a	b	b	b	a	b	b	a	b	-	b	a	a	b	a	b	b	b	b	a	b	a	b	b	a	a	a	b	b	a	a	a
316	TP152838	37.6471	0	62.3529	0.0311494	0.0134891	-	-	b	b	b	b	a	-	a	-	-	-	b	b	b	-	b	b	a	b	-	-	a	-	-	-	-	-	b	b	a	b	-	-	-	a	a	-	-	-	-	a	-
317	TP68244	43.0939	0	56.9061	0.258091	0.167213	a	-	b	b	b	b	a	b	a	b	a	a	b	b	b	a	b	b	a	b	a	b	a	a	b	a	b	b	b	b	a	b	a	b	b	a	a	a	b	b	a	a	a
318	TP8164	44.8718	0	55.1282	0.397258	0.305061	a	-	b	b	b	b	a	b	a	b	a	a	b	b	b	a	b	b	a	b	a	b	a	-	b	a	-	b	b	b	a	b	a	b	-	a	a	a	b	b	a	a	a
319	TP22620	48.7179	0.854701	50.4274	0.981837	0.863112	a	-	b	b	-	h	a	-	a	-	-	-	-	b	b	a	b	b	a	-	-	b	-	-	-	a	-	-	b	b	a	b	-	-	-	a	-	a	-	-	a	a	-
320	TP262598	40.9091	1.13636	57.9545	0.213055	0.0846829	-	-	b	b	b	h	a	b	a	-	-	-	b	-	-	a	b	b	a	-	-	-	-	a	-	a	-	-	b	b	-	b	-	-	b	a	-	-	b	-	a	a	-
321	TP258530	44.186	0	55.814	0.341495	0.244914	a	-	b	b	b	b	a	-	-	-	a	-	b	-	b	a	b	-	a	-	-	b	-	a	-	-	-	-	b	b	a	-	-	-	b	a	a	-	b	-	a	a	-
322	M65E35C315	43.617	0	56.383	0.296912	0.201745	a	a	b	-	-	-	-	b	a	-	a	-	-	-	b	-	-	-	-	b	a	-	a	-	-	-	-	b	b	-	-	-	a	b	b	-	-	a	b	-	-	-	-
323	TP330531	43.6975	0	56.3025	0.303084	0.207488	a	-	b	b	b	-	b	b	a	b	-	a	b	b	b	a	b	-	b	-	-	b	-	-	b	-	-	b	b	b	a	b	a	-	b	a	b	-	-	b	a	a	-
324	TP418891	44.8529	0	55.1471	0.395709	0.303286	a	-	b	-	b	b	b	b	a	b	a	a	b	-	b	-	b	-	b	b	-	b	a	-	b	a	a	b	b	b	a	b	a	-	-	a	b	-	-	b	a	a	a
325	TP156253	47.6744	0.581395	51.7442	0.896776	0.682278	a	-	b	b	b	h	b	b	a	b	a	a	b	b	b	a	b	b	b	b	-	b	-	a	b	a	a	b	b	b	a	b	a	-	b	a	b	a	b	b	a	a	a
326	TP76043	47.7876	0.884956	51.3274	0.93215	0.720985	a	-	a	-	b	b	b	b	a	b	a	a	b	b	b	-	b	-	b	b	-	b	a	a	-	a	a	-	b	b	a	b	a	-	b	a	b	-	-	b	a	a	-
327	Lup313	49.4382	0	50.5618	0.670704	0.910538	a	a	a	-	-	-	-	b	a	-	a	-	-	-	b	-	-	-	-	b	a	-	a	-	-	-	-	b	b	-	-	-	a	b	b	-	-	a	b	-	-	-	-
328	TP52677	43.2203	0.847458	55.9322	0.441645	0.199825	a	-	a	b	-	b	b	b	a	b	a	-	b	b	b	a	b	b	b	b	-	b	-	a	b	a	-	b	b	b	a	b	a	-	-	a	b	-	-	b	a	-	a
329	TP259052	47.6821	0	52.3179	0.605705	0.642951	a	-	a	b	-	b	b	b	a	b	a	a	b	b	b	a	b	b	b	b	-	b	a	-	-	a	-	b	b	b	a	b	a	-	b	a	-	-	b	b	a	a	a
330	TP271235	50.3876	0	49.6124	0.672943	0.93821	a	-	a	b	b	b	b	b	a	b	a	-	b	b	b	a	b	-	b	-	-	-	a	-	-	a	a	-	b	b	a	b	a	-	b	a	-	-	-	-	a	a	-
331	TP12213	26.3566	0.775194	72.8682	1.84268e-05	2.76563e-06	-	-	-	b	b	b	b	b	a	b	-	-	b	b	b	-	b	b	b	b	-	b	-	a	b	a	-	b	b	b	a	b	a	b	b	a	b	-	b	b	a	a	-
332	TP27066	58.1395	1.16279	40.6977	0.196377	0.0776132	-	-	a	-	-	-	b	b	a	-	-	a	-	-	-	a	-	-	b	-	-	b	-	a	-	a	-	-	b	b	a	b	a	-	b	a	b	-	-	b	-	a	-
333	TP284610	47.9167	0	52.0833	0.618441	0.676922	a	-	-	b	b	b	b	-	a	b	-	a	b	b	b	-	b	a	b	b	-	b	a	-	b	a	a	b	b	b	a	b	a	-	-	a	b	a	b	b	a	-	a
334	TP113073	46.5753	0.684932	52.7397	0.820919	0.534804	a	-	a	b	b	b	b	b	a	b	a	a	b	-	b	a	b	a	b	b	-	b	a	a	-	a	-	b	b	b	a	b	a	b	b	a	b	a	-	b	a	a	a
335	TP1839	48.2759	1.14943	50.5747	0.891542	0.816105	a	-	a	b	b	b	b	b	a	b	a	a	b	b	b	a	b	a	b	b	-	b	a	a	b	a	a	b	b	b	a	b	a	b	b	a	b	a	b	b	a	a	a
336	TP238590	49.4186	1.16279	49.4186	0.909676	1	a	-	a	b	b	b	b	b	a	b	a	a	b	b	b	a	b	a	b	b	a	b	a	a	b	a	a	b	a	a	a	b	a	b	b	a	b	a	b	b	a	a	a
337	TP325389	48.8636	1.13636	50	0.915253	0.908491	a	-	a	b	b	b	b	b	a	b	a	a	b	b	b	a	b	a	b	b	a	b	a	-	b	a	a	b	a	a	a	b	a	b	b	a	b	-	b	b	a	a	a
338	TP47049	48.6957	1.73913	49.5652	0.54983	0.929483	a	-	a	b	b	b	b	b	a	b	a	-	b	b	b	a	b	a	-	-	-	b	-	-	-	-	-	b	a	a	-	b	a	-	-	a	-	a	b	b	a	a	-
339	TP235826	44.4444	0.854701	54.7009	0.586425	0.300911	a	-	-	b	-	b	b	b	a	b	a	a	-	b	b	a	b	a	-	b	-	b	a	-	-	-	-	-	a	a	a	b	a	-	b	-	b	a	b	b	a	a	a
340	TP390179	48.3146	1.1236	50.5618	0.903282	0.820212	a	-	a	b	b	b	b	b	a	b	a	a	b	b	b	a	b	a	b	b	-	b	a	a	b	a	a	b	a	a	a	b	a	b	b	a	b	a	b	b	a	a	a
341	TP280948	49.2754	0.724638	50	0.995384	0.941812	a	-	a	b	b	b	b	b	a	b	a	-	-	b	b	a	b	a	b	b	-	b	a	a	b	a	a	b	a	a	a	b	a	-	b	a	b	-	b	b	a	a	a
342	TP274906	48.2955	0.568182	51.1364	0.932713	0.775097	a	-	a	b	b	b	b	b	a	b	a	a	b	b	b	a	b	a	b	b	a	b	a	a	b	a	a	b	a	a	a	b	a	b	b	a	b	a	b	b	a	a	a
343	TP73282	47.5862	1.37931	51.0345	0.746791	0.726601	a	-	a	b	b	b	b	b	a	b	-	-	b	b	b	a	b	a	b	b	-	b	a	a	-	a	-	b	a	a	a	b	a	b	-	-	b	a	b	b	a	a	a
344	TP29252	48.6034	1.11732	50.2793	0.916066	0.86541	a	-	a	b	b	-	b	b	a	b	a	a	b	b	b	a	b	a	b	b	a	b	a	a	b	a	a	b	a	a	a	b	a	b	b	a	b	a	b	b	a	a	a
345	TP413110	46.6292	1.1236	52.2472	0.790316	0.569912	a	-	a	b	b	b	b	b	a	b	a	a	b	b	b	a	b	a	b	b	-	b	a	a	b	a	a	b	a	a	a	b	a	b	b	a	b	a	b	b	a	a	a
346	TP23060	46.6292	1.1236	52.2472	0.790316	0.569912	a	-	a	b	b	b	b	b	a	b	a	a	b	b	b	a	b	a	b	b	-	b	a	a	b	a	a	b	a	a	a	b	a	b	b	a	b	a	b	b	a	a	a
347	TP435069	47.3988	1.15607	51.4451	0.840401	0.682278	a	-	a	b	b	b	b	b	a	b	a	a	b	b	b	a	b	a	b	b	-	b	a	a	b	a	a	b	a	a	a	b	a	b	b	a	b	a	b	b	a	a	a
348	TP281869	50.3185	1.27389	48.4076	0.838627	0.84653	a	-	a	b	b	a	b	b	a	b	-	a	b	b	b	a	b	-	b	b	-	b	a	a	b	a	a	b	a	a	a	b	a	b	b	a	a	a	b	b	a	a	a
349	TP263332	49.7143	0.571429	49.7143	0.972286	1	a	-	a	b	b	a	b	b	a	b	a	a	b	b	b	a	b	a	b	b	a	b	a	a	b	a	a	b	a	a	a	b	a	-	b	a	a	a	b	b	a	a	a
350	TP275341	51.5789	1.05263	47.3684	0.871656	0.670449	a	-	-	-	b	a	b	-	a	-	-	-	b	-	-	a	b	-	b	b	-	b	a	-	b	a	a	b	a	a	a	b	-	-	-	a	-	-	b	b	a	a	-
351	DSI	52.1277	0	47.8723	0.616118	0.670449	a	b	a	-	-	-	-	b	a	-	a	-	-	-	b	-	-	-	-	b	a	-	a	-	-	-	-	b	a	-	-	-	a	b	b	-	-	a	b	-	-	-	-
352	TP305240	49.1525	1.12994	49.7175	0.922446	0.954431	a	-	a	b	b	a	b	b	a	a	a	a	b	b	b	a	b	a	b	b	a	b	a	a	b	a	a	b	a	a	a	b	a	b	b	a	a	-	b	b	a	a	a
353	TP238723	49.4253	0.574713	50	0.971522	0.953905	a	-	a	b	b	a	b	b	a	a	a	a	b	b	b	a	b	a	b	b	-	b	a	a	b	a	a	b	a	a	a	b	a	b	b	a	a	a	b	b	a	a	a
354	TP213551	50.5952	1.19048	48.2143	0.871601	0.809583	a	-	a	b	b	a	b	b	a	a	-	a	b	b	b	a	b	a	b	b	-	b	a	a	b	a	a	b	a	a	a	b	a	-	b	a	a	a	b	b	a	a	a
355	LSSR1b	51.087	0	48.913	0.659099	0.827903	a	b	a	-	-	-	-	b	a	-	a	-	-	-	b	-	-	-	-	b	a	-	a	-	-	-	-	b	a	-	-	-	a	b	b	-	-	a	b	-	-	-	-
356	TP5398	48.6726	1.76991	49.5575	0.528855	0.928216	a	-	a	b	b	a	b	-	a	a	-	-	b	b	b	a	b	a	b	b	-	b	-	a	b	a	a	b	a	a	-	b	a	-	b	a	a	a	-	-	a	a	-
357	LSSR1a	52.1277	0	47.8723	0.616118	0.670449	a	b	a	-	-	-	-	b	a	-	a	-	-	-	b	-	-	-	-	b	a	-	a	-	-	-	-	b	a	-	-	-	a	b	b	-	-	a	b	-	-	-	-
358	TP74427	50	1.1236	48.8764	0.920687	0.909526	a	-	a	b	b	a	b	b	a	a	a	a	b	b	b	a	b	a	b	b	-	b	a	a	b	a	a	b	a	a	a	b	a	b	b	a	a	a	b	b	a	a	a
359	TP78167	50	1.26582	48.7342	0.851666	0.897987	a	-	a	b	b	a	b	b	a	a	-	a	b	b	b	a	b	-	b	b	-	b	a	a	b	a	a	b	a	a	a	b	a	-	b	a	a	a	b	b	a	a	a
360	TP261526	50.6329	1.89873	47.4684	0.423561	0.747013	a	-	a	b	b	a	b	b	a	a	a	-	b	b	b	a	b	a	b	b	-	b	a	a	-	a	a	b	a	a	a	b	a	-	b	a	a	a	b	b	a	a	a
361	TP287384	49.7143	1.14286	49.1429	0.916943	0.953905	a	-	a	b	b	a	b	b	a	a	a	a	b	b	b	a	b	a	b	b	a	b	a	-	b	a	a	b	a	a	a	b	a	b	b	a	a	a	b	b	a	a	a
362	TP38832	48.8235	0.588235	50.5882	0.961317	0.859104	a	-	a	b	b	-	b	b	a	a	-	a	b	b	b	a	b	a	b	b	-	b	a	a	b	a	a	b	a	a	a	b	a	b	b	a	a	a	b	b	a	a	a
363	TP224508	44.6154	0.769231	54.6154	0.604106	0.313574	a	-	a	b	b	a	b	b	a	-	a	-	-	b	b	-	b	a	b	b	-	b	a	a	b	-	-	-	a	a	a	b	a	b	b	a	-	a	-	-	a	a	a
364	TP376433	46.9136	1.23457	51.8519	0.773841	0.617075	a	-	-	b	-	-	b	-	a	a	-	-	-	b	-	a	b	-	b	-	-	-	-	-	-	-	-	b	b	a	a	b	a	-	b	a	-	-	-	-	a	a	-
365	TP233016	50	0.60241	49.3976	0.97804	0.951673	a	-	a	b	b	a	b	b	a	a	a	-	b	b	b	a	b	a	b	b	-	b	a	a	b	-	a	b	b	a	a	b	a	b	b	a	a	a	a	a	a	a	a
366	TP236229	50.8475	0.564972	48.5876	0.945909	0.820212	a	-	a	b	b	a	b	b	a	a	a	a	b	b	b	a	b	a	b	b	-	b	a	a	b	a	a	b	b	a	a	b	a	b	b	a	a	a	a	a	a	a	a
367	TP73833	50.2793	1.11732	48.6034	0.916066	0.86541	a	-	a	b	b	a	b	b	a	a	a	a	b	b	b	a	b	a	b	b	-	b	a	a	b	a	a	b	b	a	a	b	a	b	b	a	a	a	a	a	a	a	a
368	TP59439	51.6854	1.1236	47.191	0.836889	0.649436	a	-	b	a	a	a	b	b	a	a	a	a	b	b	b	a	b	a	b	b	a	b	a	a	b	a	a	b	b	a	a	b	a	-	b	a	a	a	a	a	a	a	a
369	CALTL	49.4624	0	50.5376	0.671063	0.914371	a	b	b	-	-	-	-	b	a	-	a	-	-	-	b	-	-	-	-	b	a	-	a	-	-	-	-	b	b	-	-	-	a	b	b	-	-	a	a	-	-	-	-
370	M77E32A159	42.5532	0	57.4468	0.220715	0.136392	a	b	b	-	-	-	-	b	a	-	a	-	-	-	b	-	-	-	-	b	a	-	a	-	-	-	-	b	b	-	-	-	a	b	b	-	-	a	a	-	-	-	-
371	TP147007	50.8065	3.22581	45.9677	0.0186348	0.617075	a	-	b	-	a	-	b	b	a	-	a	a	b	b	b	-	b	a	b	-	-	-	a	a	b	a	-	-	b	a	a	b	a	-	b	a	-	-	-	a	a	a	-
372	M48E32A188	50	0	50	0.674984	1	a	b	b	-	-	-	-	b	a	-	a	-	-	-	b	-	-	-	-	b	a	-	a	-	-	-	-	b	b	-	-	-	a	b	b	-	-	a	a	-	-	-	-
373	TP227862	51.9337	1.10497	46.9613	0.824628	0.61511	a	-	b	a	a	a	b	b	a	a	a	a	b	b	b	a	b	a	b	b	-	b	a	a	b	a	a	b	b	a	a	b	a	b	b	a	a	a	a	a	a	a	a
374	TP338512	50.6098	1.21951	48.1707	0.856604	0.804975	a	-	b	a	a	a	b	b	a	a	a	a	b	-	b	a	b	a	b	b	-	b	a	-	b	a	a	b	b	a	a	b	a	b	b	a	a	a	a	a	a	a	a
375	TP70881	52.1978	1.0989	46.7033	0.804256	0.578515	a	-	b	a	a	a	b	b	a	a	a	a	b	b	b	a	b	a	b	b	a	b	a	a	b	a	a	b	b	a	a	b	a	b	b	a	a	a	a	a	a	a	a
376	TP266604	51.6484	1.64835	46.7033	0.543142	0.61511	a	-	b	a	a	h	b	b	a	a	a	a	b	b	b	a	b	a	b	b	a	b	a	a	b	a	a	b	b	a	a	b	a	b	b	a	a	a	a	a	a	a	a
377	TP414637	48.2014	0.719424	51.0791	0.956856	0.771927	a	-	b	a	-	a	b	b	a	a	-	-	b	b	b	a	b	a	b	b	-	-	-	-	b	a	-	b	b	a	a	b	a	-	-	a	a	a	a	a	a	-	a
378	TP2927	49.6815	0.636943	49.6815	0.986865	1	a	-	b	a	a	a	b	b	a	a	a	a	b	b	b	a	b	a	b	b	a	b	a	a	b	a	a	b	b	a	a	b	a	-	b	a	b	a	a	a	a	a	a
379	TP376589	51.4851	4.9505	43.5644	9.60538e-06	0.404657	a	-	b	-	a	a	b	b	a	a	-	-	-	b	b	a	b	-	b	b	-	-	a	-	b	-	a	b	b	a	-	b	a	h	b	a	-	-	a	-	a	a	a
380	TP340895	49.1525	1.69492	49.1525	0.582281	1	a	-	b	a	a	a	b	b	a	a	-	-	b	b	b	a	b	-	b	-	-	b	a	-	b	a	a	-	b	a	a	b	a	-	-	a	b	-	a	-	a	a	-
381	TP270275	53.6145	0.60241	45.7831	0.71933	0.430768	a	-	b	a	a	a	b	b	a	a	a	-	b	b	b	a	b	a	b	b	-	b	a	a	-	a	a	b	b	a	a	b	a	b	-	a	b	a	a	a	a	a	a
382	TP275722	53.9394	0.606061	45.4545	0.682263	0.393294	a	-	b	a	a	a	b	b	a	a	-	a	b	b	b	a	b	a	b	b	-	b	a	-	b	a	a	b	b	a	a	b	a	-	b	a	b	a	a	a	a	a	a
383	TP15121	51.9737	1.31579	46.7105	0.722485	0.593803	a	-	-	a	a	a	b	b	a	a	a	a	b	b	b	a	b	a	b	b	-	b	a	a	-	a	a	a	b	a	a	b	a	-	b	b	b	a	a	-	a	a	-
384	lPms-522526	43.3333	0	56.6667	0.275562	0.182422	a	b	b	-	-	-	-	b	a	-	a	-	-	-	b	-	-	-	-	b	a	-	-	-	-	-	-	a	b	-	-	-	a	b	b	-	-	-	a	-	-	-	-
385	lPms-533193	43.3333	0	56.6667	0.275562	0.182422	a	b	b	-	-	-	-	b	a	-	a	-	-	-	b	-	-	-	-	b	a	-	-	-	-	-	-	a	b	-	-	-	a	b	b	-	-	-	a	-	-	-	-
386	lPms-522533	43.8202	0	56.1798	0.31259	0.216475	a	b	b	-	-	-	-	b	a	-	a	-	-	-	b	-	-	-	-	b	a	-	-	-	-	-	-	a	b	-	-	-	a	b	b	-	-	-	a	-	-	-	-
387	lPms-524434	44.086	0	55.914	0.333515	0.23689	a	b	b	-	-	-	-	b	a	-	a	-	-	-	b	-	-	-	-	b	a	-	a	-	-	-	-	a	b	-	-	-	a	b	b	-	-	a	a	-	-	-	-
388	lPms-527037	44.8276	0	55.1724	0.393628	0.300911	a	b	b	-	-	-	-	b	a	-	a	-	-	-	b	-	-	-	-	b	a	-	-	-	-	-	-	a	b	-	-	-	a	b	b	-	-	-	a	-	-	-	-
389	TP215446	50	1.70455	48.2955	0.567288	0.862329	a	-	b	b	a	a	b	b	a	a	a	a	b	b	b	a	b	a	b	b	-	b	a	a	b	a	a	a	b	a	a	b	a	b	b	b	b	a	a	a	a	a	a
390	TP23177	47.3684	0.877193	51.7544	0.902089	0.658143	-	-	b	b	-	a	b	b	a	a	-	a	b	b	b	-	-	-	b	b	-	b	-	a	b	a	-	a	b	a	a	b	a	-	b	b	b	-	-	a	a	-	a
391	TP242382	49.3976	0.60241	50	0.97804	0.951673	a	-	b	b	a	-	b	b	a	a	a	a	b	b	b	a	b	a	b	b	a	b	a	a	b	a	a	a	b	a	a	b	a	-	b	b	b	a	a	a	a	a	a
392	TP73593	51.1905	1.19048	47.619	0.841026	0.717766	a	-	b	b	a	a	b	b	a	a	a	a	b	b	-	a	b	a	b	b	a	b	a	a	b	a	a	a	b	a	a	b	a	b	b	b	b	a	a	a	a	a	a
393	TP91431	47.9675	0.813008	51.2195	0.947434	0.743011	a	-	b	-	a	a	b	b	a	-	a	a	-	b	-	a	b	-	b	b	-	b	a	-	b	a	a	a	b	a	a	b	-	-	b	b	b	a	-	a	a	b	a
394	TP70123	50.8772	1.75439	47.3684	0.508936	0.720985	a	-	b	b	a	a	b	b	a	a	a	a	b	b	b	a	b	a	b	b	a	b	a	a	b	a	a	a	b	a	a	b	a	b	b	b	b	a	a	a	a	b	a
395	TP409840	50.8982	0	49.1018	0.664096	0.857435	a	-	b	b	a	a	b	b	a	a	a	a	b	b	b	a	b	a	b	b	-	b	a	-	b	a	a	a	b	a	a	b	a	b	b	b	b	a	a	a	a	b	a
396	TP156581	67.0732	2.43902	30.4878	0.00019879	0.000176835	-	-	b	-	a	a	b	b	-	a	a	-	b	-	-	-	-	a	-	-	a	-	a	a	-	a	-	a	b	a	a	b	a	-	-	-	-	a	-	a	a	a	a
397	TP113243	47.3684	1.05263	51.5789	0.871656	0.670449	a	-	b	-	a	a	b	-	a	a	a	a	b	b	b	-	b	-	-	-	-	b	-	-	-	a	-	-	b	a	a	b	-	-	b	b	b	a	-	-	a	a	-
398	TP99366	52.2727	0	47.7273	0.608241	0.649436	a	-	-	b	-	a	b	b	a	-	-	a	b	b	b	-	-	-	a	b	-	b	b	-	-	a	-	a	-	a	a	b	a	-	-	b	b	-	-	-	-	-	-
399	TP79211	71.3235	2.20588	26.4706	1.0633e-05	4.50811e-06	a	-	-	-	a	a	-	-	a	a	a	-	-	b	-	a	b	a	a	b	-	b	b	b	-	a	a	a	-	a	a	-	a	-	b	-	b	a	a	a	a	a	a
400	TP265407	50.5814	1.16279	48.2558	0.885218	0.81398	a	-	b	b	a	a	b	b	a	a	a	a	b	b	b	a	b	a	b	b	-	b	a	a	b	a	a	a	b	a	a	b	a	b	b	b	b	a	a	a	a	a	a
401	TP90243	53.9474	1.31579	44.7368	0.54174	0.350648	-	-	-	-	a	h	b	b	a	-	-	-	-	b	-	-	b	-	a	-	-	-	b	-	-	a	-	a	b	-	-	-	a	-	-	b	-	a	-	a	a	-	a
402	lPms-524499	45.6522	0	54.3478	0.461114	0.384538	a	b	b	-	-	-	-	b	a	-	b	-	-	-	b	-	-	-	-	b	a	-	b	-	-	-	-	a	b	-	-	-	a	a	b	-	-	a	a	-	-	-	-
403	lPms-525247	44.5652	0	55.4348	0.372154	0.277056	a	b	b	-	-	-	-	b	a	-	b	-	-	-	b	-	-	-	-	b	a	-	b	-	-	-	-	a	b	-	-	-	a	a	b	-	-	a	a	-	-	-	-
404	lPms-532980	46.7532	0	53.2468	0.545773	0.516112	a	-	b	-	-	-	-	-	a	-	b	-	-	-	b	-	-	-	-	-	a	-	-	-	-	-	-	a	b	-	-	-	a	-	b	-	-	a	a	-	-	-	-
405	lPms-517115	44.9438	0	55.0562	0.403175	0.311904	a	-	b	-	-	-	-	b	a	-	b	-	-	-	b	-	-	-	-	b	a	-	b	-	-	-	-	a	b	-	-	-	a	a	b	-	-	a	a	-	-	-	-
406	lPms-525389	44.5652	0	55.4348	0.372154	0.277056	a	b	b	-	-	-	-	b	a	-	b	-	-	-	b	-	-	-	-	b	a	-	b	-	-	-	-	a	b	-	-	-	a	a	b	-	-	a	a	-	-	-	-
407	lPms-525206	44.9438	0	55.0562	0.403175	0.311904	a	-	b	-	-	-	-	b	a	-	b	-	-	-	b	-	-	-	-	b	a	-	b	-	-	-	-	a	b	-	-	-	a	a	b	-	-	a	a	-	-	-	-
408	TP292384	54.8387	0.645161	44.5161	0.577693	0.298823	a	-	b	b	a	a	b	b	a	a	b	a	b	b	b	a	b	-	a	b	-	b	b	b	b	a	-	a	b	a	a	b	a	a	-	b	b	-	a	a	a	a	a
409	TP74140	53.5519	0.546448	45.9016	0.718798	0.441756	a	-	b	b	a	a	b	b	a	a	b	a	b	b	b	a	b	a	a	b	a	b	b	b	b	a	a	a	b	a	a	b	a	a	b	b	b	a	a	a	a	a	a
410	TP230400	52.4862	0.552486	46.9613	0.829226	0.578515	a	-	b	b	a	a	b	b	a	a	b	a	b	b	b	a	b	a	a	b	a	b	b	b	b	a	a	a	b	a	a	b	a	a	b	b	b	a	a	a	a	a	a
411	TP99192	53.0435	0.869565	46.087	0.77954	0.482832	b	-	b	b	a	a	a	b	a	a	b	a	b	b	b	a	b	b	a	b	a	b	-	-	-	-	-	a	b	a	a	b	a	-	-	b	b	a	a	a	a	-	-
412	TP251175	56.3758	0.671141	42.953	0.400277	0.176583	b	-	b	b	a	a	a	b	a	a	b	a	b	b	b	a	b	b	a	b	-	b	b	b	-	a	a	a	b	a	a	b	a	a	h	b	b	a	a	a	a	a	a
413	TP413765	50	1	49	0.964342	0.919542	b	-	-	b	-	a	a	b	a	a	b	a	b	b	b	-	b	b	a	-	-	b	-	-	b	a	a	-	b	a	-	b	-	-	-	b	b	-	-	-	a	a	-
414	TP243375	49.4253	1.14943	49.4253	0.915604	1	b	-	b	b	-	a	-	-	a	a	-	a	b	-	-	a	-	-	a	b	-	-	-	b	b	-	-	a	b	a	a	b	a	-	b	-	b	-	-	-	a	-	-
415	TP246733	50.838	0	49.162	0.665497	0.8669	b	-	b	b	a	a	a	b	a	a	b	a	b	b	b	a	b	b	a	b	a	b	b	b	b	a	a	a	b	a	a	b	a	a	b	b	b	a	a	a	a	a	a
416	TP437988	48.3146	0	51.6854	0.637422	0.736058	b	-	b	b	a	a	a	b	a	a	b	a	b	b	b	a	b	b	a	b	-	b	b	b	b	a	a	a	b	a	a	b	a	a	b	b	b	a	a	a	a	a	a
417	TP28359	47.3054	0.598802	52.0958	0.872097	0.629857	b	-	b	b	a	a	a	b	a	a	b	a	b	b	b	a	a	b	a	b	-	b	b	b	b	a	a	a	b	a	a	b	a	a	-	b	b	a	a	a	a	a	a
418	TP225469	58.0952	1.90476	40	0.084806	0.065087	-	-	b	b	a	a	a	b	a	a	-	-	b	-	b	a	a	-	a	-	-	-	-	-	b	a	b	-	b	a	a	b	a	-	b	b	b	-	a	-	a	a	-
419	TP154184	49.1713	0	50.8287	0.665704	0.868357	b	-	b	b	a	a	a	b	a	a	b	a	b	b	b	a	a	b	a	b	-	b	b	b	b	a	b	a	b	a	a	b	a	a	b	b	b	a	a	a	a	a	a
420	TP28057	52.2876	0	47.7124	0.607411	0.6473	b	-	b	b	a	a	a	b	a	a	-	a	b	b	b	a	a	b	a	b	a	b	b	b	b	a	b	a	b	a	a	b	a	-	b	b	b	a	a	a	a	a	a
421	TP94870	49.7143	0	50.2857	0.673874	0.954431	b	-	b	b	a	a	a	b	a	a	b	a	b	b	b	a	a	b	a	b	a	b	b	b	b	a	b	a	b	a	a	b	a	a	b	b	b	a	a	a	a	a	a
422	TP24959	48.538	0	51.462	0.646521	0.769983	b	-	b	b	a	a	a	b	a	a	b	a	b	b	b	a	a	b	a	b	a	b	b	b	b	a	b	a	b	a	a	b	a	a	b	b	b	a	b	a	a	a	a
423	TP323343	46.8927	0	53.1073	0.555606	0.534291	b	-	b	b	a	a	a	b	a	a	b	a	b	b	b	-	a	b	a	b	-	b	b	b	b	a	b	a	b	a	a	b	a	a	b	b	b	a	b	a	a	a	a
424	TP128324	50.8772	0	49.1228	0.664596	0.860735	b	-	b	b	-	a	a	-	a	-	-	a	-	b	-	a	a	-	a	b	-	b	b	b	-	a	-	-	b	a	a	b	a	-	-	b	-	a	b	a	a	a	a
425	TP224596	44.3299	0	55.6701	0.353058	0.256786	b	-	-	b	a	-	a	b	a	-	-	a	b	b	b	a	-	b	a	-	-	b	b	-	-	-	-	b	b	a	a	b	a	-	-	b	-	-	-	-	a	-	a
426	TP151960	49.4118	0	50.5882	0.670293	0.906347	b	-	b	b	a	a	a	b	a	a	b	a	b	b	b	a	a	b	a	b	-	b	b	b	b	a	b	b	b	a	a	b	a	a	b	b	b	a	b	a	a	a	a
427	TP248931	48.8372	0.581395	50.5814	0.960008	0.860735	b	-	b	b	a	a	a	b	a	a	b	a	b	b	b	a	a	b	a	b	a	b	b	b	b	a	b	b	b	a	a	b	a	a	b	b	b	a	b	a	a	a	a
428	TP258773	40.2597	0	59.7403	0.0997154	0.0514087	b	-	b	-	a	-	-	-	-	-	-	-	-	-	-	-	a	-	a	-	-	b	-	-	b	a	-	-	b	a	-	-	a	-	b	b	b	a	-	-	a	a	a
429	TP78536	45.8015	0	54.1985	0.473132	0.40108	b	-	b	b	a	-	a	b	a	a	b	a	b	b	b	a	a	b	a	-	-	b	b	b	b	-	-	-	b	a	a	b	a	-	b	b	-	-	b	b	a	a	-
430	TP109912	49.4118	0.588235	50	0.974821	0.952815	b	-	b	b	a	a	a	b	a	a	b	a	b	b	b	a	a	b	a	b	-	a	b	-	b	a	b	b	b	a	a	b	a	a	b	b	b	a	b	b	a	a	a
431	TP7383	49.1713	0.552486	50.2762	0.961179	0.911528	b	-	b	b	a	a	a	b	a	a	b	a	b	b	b	a	a	b	a	b	a	a	b	b	b	a	b	b	b	a	a	b	a	a	b	b	b	a	b	b	a	a	a
432	TP319284	48.2353	1.17647	50.5882	0.878575	0.811807	b	-	b	b	a	a	a	b	a	a	b	a	b	b	b	a	a	b	a	b	-	a	b	b	b	a	b	b	b	a	a	b	a	a	b	b	b	a	b	b	a	a	a
433	TP231446	43.617	1.06383	55.3191	0.4761	0.23689	b	-	-	b	-	a	a	b	a	-	b	-	-	b	b	-	a	-	a	-	-	b	b	b	-	a	-	-	b	a	a	b	a	-	-	b	b	a	b	b	a	-	a
434	TP226595	53.7634	0	46.2366	0.507346	0.451637	b	-	b	-	-	a	a	b	-	a	-	-	b	b	b	a	a	-	a	b	a	a	-	-	-	a	-	b	b	a	a	a	a	a	b	b	b	a	-	-	a	a	-
435	TP437050	47.7778	0.555556	51.6667	0.896948	0.695752	b	-	b	b	a	a	a	b	a	a	b	a	b	b	b	a	a	b	a	b	a	a	b	a	b	a	b	b	b	a	a	a	a	a	b	b	b	a	b	b	a	a	a
436	TP63661	48.0447	1.11732	50.838	0.893302	0.777571	b	-	b	b	a	a	a	b	a	a	b	a	b	b	b	a	a	b	a	b	-	a	b	a	b	a	b	b	b	a	a	a	a	a	b	b	b	a	b	b	a	a	a
437	lPms-517297	45.1613	0	54.8387	0.421048	0.333173	b	b	b	-	-	-	-	b	a	-	b	-	-	-	b	-	-	-	-	b	a	-	b	-	-	-	-	b	b	-	-	-	a	a	b	-	-	a	b	-	-	-	-
438	M76E32A128	48.9362	0	51.0638	0.65976	0.83151	b	b	a	-	-	-	-	b	a	-	b	-	-	-	b	-	-	-	-	b	a	-	b	-	-	-	-	b	b	-	-	-	a	a	b	-	-	a	b	-	-	-	-
439	M65E32A100	50	0	50	0.674984	1	b	b	a	-	-	-	-	b	a	-	b	-	-	-	b	-	-	-	-	b	a	-	b	-	-	-	-	b	b	-	-	-	a	a	b	-	-	a	b	-	-	-	-
440	M75E38B244	48.9362	0	51.0638	0.65976	0.83151	b	b	a	-	-	-	-	b	a	-	b	-	-	-	b	-	-	-	-	b	a	-	b	-	-	-	-	b	b	-	-	-	a	a	b	-	-	a	b	-	-	-	-
441	M63E38A204	47.8723	0	52.1277	0.616118	0.670449	b	b	a	-	-	-	-	b	a	-	b	-	-	-	b	-	-	-	-	b	a	-	b	-	-	-	-	b	b	-	-	-	a	a	b	-	-	a	b	-	-	-	-
442	TP5188	47.093	0.581395	52.3256	0.849202	0.598669	b	-	b	b	a	a	a	b	a	a	b	a	b	b	b	a	a	b	a	b	a	a	b	a	b	a	b	b	b	a	a	a	a	-	b	b	b	a	b	b	a	a	a
443	TP325533	44.2308	1.28205	54.4872	0.500099	0.298823	b	-	b	b	a	a	a	b	a	a	b	a	b	b	b	a	a	-	a	b	-	a	b	-	b	a	b	b	b	a	a	a	a	-	b	b	b	a	b	-	a	a	-
444	TP33442	49.7143	1.14286	49.1429	0.916943	0.953905	b	-	a	b	a	h	a	b	a	a	b	a	b	b	b	a	a	b	a	b	a	a	b	a	b	a	b	b	b	a	a	a	a	a	b	b	b	a	b	b	a	a	a
445	TP232432	44.6602	1.94175	53.3981	0.284586	0.372881	b	-	a	-	a	h	a	b	a	a	-	a	b	-	b	a	a	b	a	b	-	-	b	-	-	-	b	b	b	a	a	a	a	-	b	b	b	-	b	-	a	-	-
446	TP431257	51.7241	0	48.2759	0.635727	0.730224	b	-	a	b	-	a	a	b	a	-	b	a	b	b	b	a	a	b	a	b	-	a	-	-	b	a	b	b	b	a	a	a	a	a	b	-	b	a	b	b	a	a	a
447	TP233650	49.7207	0	50.2793	0.673923	0.955449	b	-	a	b	a	a	a	b	a	a	b	a	b	b	b	a	a	b	a	b	a	a	b	a	b	a	b	b	b	a	a	a	a	a	b	b	b	a	b	b	a	a	a
448	M64E41A148	47.8723	0	52.1277	0.616118	0.670449	b	b	a	-	-	-	-	b	a	-	b	-	-	-	b	-	-	-	-	b	a	-	b	-	-	-	-	b	b	-	-	-	a	a	b	-	-	a	b	-	-	-	-
449	M63E38A202	46.2366	0	53.7634	0.507346	0.451637	b	b	a	-	-	-	-	b	a	-	b	-	-	-	b	-	-	-	-	b	a	-	b	-	-	-	-	b	b	-	-	-	a	a	b	-	-	a	b	-	-	-	-
450	lPms-516239	47.3118	0	52.6882	0.58349	0.590829	b	b	a	-	-	-	-	b	a	-	b	-	-	-	b	-	-	-	-	b	a	-	b	-	-	-	-	b	b	-	-	-	a	a	b	-	-	a	b	-	-	-	-
451	lPms-515855	47.3118	0	52.6882	0.58349	0.590829	b	b	a	-	-	-	-	b	a	-	b	-	-	-	b	-	-	-	-	b	a	-	b	-	-	-	-	b	b	-	-	-	a	a	b	-	-	a	b	-	-	-	-
452	TP340809	46.2585	0.680272	53.0612	0.786919	0.493387	b	-	a	b	a	a	a	b	a	a	-	-	b	b	-	a	a	-	a	b	-	a	-	-	b	a	b	b	b	a	a	a	a	-	-	b	b	a	b	b	a	a	a
453	TP349407	48.2955	0	51.7045	0.636588	0.733172	b	-	a	b	a	a	a	b	a	a	b	a	b	b	b	a	a	b	a	b	-	a	b	a	b	a	b	b	b	a	a	a	a	a	b	b	b	a	b	b	a	a	a
454	TP299131	48.8764	0	51.1236	0.658024	0.822198	b	-	a	b	a	a	a	b	a	a	b	a	b	b	b	a	a	b	a	b	-	a	b	a	b	a	b	b	b	a	a	a	a	a	b	b	b	a	b	b	a	a	a
455	TP23446	50	0	50	0.674984	1	b	-	a	b	a	a	a	b	a	-	b	a	b	b	b	a	a	b	a	b	-	a	b	a	b	a	-	b	b	a	a	a	a	a	b	b	-	a	b	b	a	a	a
456	TP19741	42.9825	0.877193	56.1404	0.415381	0.184365	b	-	a	b	a	-	a	b	a	a	-	a	b	b	b	-	a	-	a	b	-	a	-	a	b	-	b	-	b	a	a	-	-	-	-	b	b	a	-	b	a	a	-
457	TP429721	43.3824	0	56.6176	0.279203	0.185659	b	-	a	b	a	a	a	b	a	a	b	a	b	b	b	a	a	-	a	b	-	a	b	-	b	a	b	b	b	a	a	a	-	a	b	b	b	a	b	b	b	a	a
458	TP262063	43.5185	1.85185	54.6296	0.255539	0.257603	b	-	a	-	-	-	-	b	a	-	b	a	b	-	-	a	-	-	a	b	-	a	b	a	b	a	b	b	b	a	a	a	a	-	b	-	b	a	b	b	-	a	a
459	TP101421	39.3939	2.0202	58.5859	0.0578536	0.0501406	b	-	a	b	-	a	a	b	a	a	-	-	b	-	b	a	b	-	a	b	h	-	h	a	b	a	-	-	b	a	a	a	a	-	b	b	b	a	-	-	b	-	-
460	TP238828	45.0292	0	54.9708	0.410196	0.320149	b	-	a	b	a	a	a	b	a	a	b	a	b	-	b	a	b	b	a	b	a	a	a	b	b	a	b	b	b	a	a	a	a	a	b	b	b	a	b	b	b	a	a
461	TP445667	54.7619	0	45.2381	0.427353	0.340904	b	-	-	-	a	a	a	-	a	a	b	a	b	-	-	a	b	-	a	-	-	a	-	-	-	a	-	b	b	a	a	a	a	-	-	b	-	-	b	-	b	-	a
462	lPms-515626	47.8261	0	52.1739	0.613652	0.66372	b	b	a	-	-	-	-	b	a	-	b	-	-	-	b	-	-	-	-	b	a	-	a	-	-	-	-	b	b	-	-	-	a	a	b	-	-	a	b	-	-	-	-
463	lPms-525122	48.3871	0	51.6129	0.640501	0.747013	b	b	a	-	-	-	-	b	a	-	b	-	-	-	b	-	-	-	-	b	a	-	a	-	-	-	-	b	b	-	-	-	a	a	b	-	-	a	b	-	-	-	-
464	TP39614	44.4444	0	55.5556	0.362329	0.266521	b	-	a	b	a	a	a	b	a	a	b	a	b	b	b	a	b	b	a	b	a	a	a	b	b	a	b	b	b	a	a	a	a	a	b	b	b	a	b	b	b	a	a
465	TP19988	45.1613	1.07527	53.7634	0.651017	0.384538	b	-	a	b	a	a	a	b	a	a	h	-	b	b	b	a	b	b	a	-	a	a	a	-	-	-	b	b	-	a	-	a	a	-	-	b	b	-	-	-	b	a	a
466	TP114572	44.2529	0	55.7471	0.346855	0.250381	b	-	a	b	a	a	a	b	a	a	b	a	b	b	b	a	b	b	a	b	a	a	a	b	b	a	b	b	b	a	a	a	a	a	b	b	b	a	b	b	b	a	a
467	TP288585	41.9355	0	58.0645	0.181951	0.106766	b	-	a	b	a	a	a	b	a	a	b	-	b	b	b	a	b	-	a	b	-	a	-	-	b	a	b	b	b	a	a	a	a	a	-	b	b	a	b	b	b	a	-
468	lPms-515411	48.7805	0	51.2195	0.65505	0.807306	b	-	a	-	-	-	-	-	a	-	-	-	-	-	b	-	-	-	-	-	a	-	a	-	-	-	-	b	-	-	-	-	a	a	b	-	-	a	b	-	-	-	-
469	M59E32A413	31.9149	0	68.0851	0.00092482	0.000298013	b	b	b	-	-	-	-	b	a	-	b	-	-	-	b	-	-	-	-	b	a	-	a	-	-	-	-	b	b	-	-	-	a	a	b	-	-	b	b	-	-	-	-
470	TP292201	43.4783	0	56.5217	0.286386	0.192115	b	-	-	b	a	a	a	-	a	-	-	-	b	b	b	a	b	-	a	b	-	a	-	-	b	-	-	b	b	a	-	a	a	-	-	b	b	-	b	-	-	a	-
471	TP100999	38.0435	3.26087	58.6957	0.00218602	0.0327748	b	-	a	-	-	-	a	b	a	a	b	b	b	-	b	a	-	b	a	b	-	-	-	b	-	a	-	-	b	a	-	b	a	a	-	b	-	a	-	b	b	a	-
472	TP439845	40.3361	1.68067	57.9832	0.123264	0.0726741	b	-	-	b	a	a	a	b	a	a	b	-	b	-	b	a	b	b	a	b	-	a	a	-	b	a	b	b	-	a	a	b	a	-	-	b	b	-	b	b	b	-	a
473	TP25763	41.0596	0	58.9404	0.134762	0.0737632	b	-	a	b	-	a	a	b	a	a	b	-	b	b	b	a	b	b	a	b	-	a	a	b	-	a	a	b	b	a	a	b	a	-	b	b	b	a	b	b	b	a	-
474	TP256124	42.1348	0.561798	57.3034	0.304152	0.127153	b	-	-	b	a	a	a	b	a	a	a	b	b	b	b	a	b	b	a	b	a	a	a	b	b	a	b	b	b	a	a	b	a	a	b	b	b	a	b	b	b	a	a
475	TP95056	42.1348	0.561798	57.3034	0.304152	0.127153	b	-	a	b	a	a	a	b	a	a	a	b	b	b	b	a	b	b	a	b	a	a	a	b	b	a	b	b	b	a	a	b	a	a	b	b	b	a	b	b	b	a	a
476	TP12311	39.1304	0.621118	60.2484	0.103966	0.0335866	b	-	a	b	a	a	a	b	a	a	a	b	b	-	b	a	b	b	a	b	-	a	-	b	b	a	b	b	b	a	a	b	a	a	b	b	-	a	-	b	b	a	a
477	TP241628	41.7143	0	58.2857	0.169158	0.0974906	b	-	a	b	a	a	a	b	a	a	a	b	b	b	b	a	b	b	a	b	a	a	a	b	a	a	b	b	b	a	a	b	a	a	b	b	b	a	b	b	b	b	a
478	M48E32B277	46.8085	0	53.1915	0.549702	0.52328	b	b	a	-	-	-	-	b	a	-	a	-	-	-	b	-	-	-	-	b	a	-	a	-	-	-	-	b	b	-	-	-	a	a	b	-	-	a	b	-	-	-	-
479	M61E32B396	50	0	50	0.674984	1	b	b	a	-	-	-	-	b	a	-	a	-	-	-	b	-	-	-	-	b	a	-	a	-	-	-	-	b	b	-	-	-	a	a	b	-	-	a	b	-	-	-	-
480	M47E32A140	40.4255	0	59.5745	0.106364	0.0555061	b	b	a	-	-	-	-	b	a	-	b	-	-	-	b	-	-	-	-	b	a	-	a	-	-	-	-	b	b	-	-	-	a	a	b	-	-	b	b	-	-	-	-
481	TP56963	40.8451	0.704225	58.4507	0.208945	0.0762205	b	-	a	b	-	h	a	b	a	a	a	b	b	b	-	a	b	-	a	b	-	b	a	b	a	b	b	b	b	a	a	b	a	a	b	b	b	-	b	a	b	b	a
482	TP58457	34.8148	0	65.1852	0.00646652	0.00238916	-	-	-	b	a	a	a	b	a	a	a	b	b	b	b	a	b	b	a	b	-	b	-	b	-	b	b	b	b	a	a	b	-	-	b	b	-	a	b	b	b	b	a
483	TP264653	43.0939	0	56.9061	0.258091	0.167213	b	-	a	b	a	a	a	b	a	a	a	b	b	b	b	a	b	b	a	b	a	b	a	b	a	b	b	b	b	a	a	b	a	a	b	b	b	a	b	a	b	b	a
484	TP408623	42.6136	0	57.3864	0.22474	0.139603	b	-	a	b	a	a	a	b	a	a	a	b	b	b	b	a	b	b	a	b	-	b	a	b	a	b	b	b	b	a	b	b	a	-	b	b	b	a	b	a	b	b	a
485	TP15653	40.708	0	59.292	0.118425	0.0631112	b	-	a	-	a	a	a	b	a	a	a	b	b	b	b	-	b	-	a	b	-	b	a	-	a	b	b	-	b	a	a	-	-	-	b	b	b	a	-	-	b	b	-
486	TP235608	39.4737	0	60.5263	0.0723273	0.0352684	b	-	a	b	-	a	a	b	a	-	a	b	b	b	-	a	b	-	a	-	-	-	-	b	a	b	-	b	b	a	a	b	a	-	-	b	b	-	b	-	b	-	a
487	TP94353	42.3358	0.729927	56.9343	0.341099	0.141403	b	-	a	b	a	a	a	b	a	a	a	b	a	b	-	a	b	b	a	b	-	b	a	-	a	b	-	b	b	a	b	b	a	-	-	b	b	b	-	-	b	b	a
488	TP278885	41.5094	0.628931	57.8616	0.25609	0.0998524	b	-	a	b	a	a	a	b	a	a	a	-	a	b	b	a	b	-	a	b	-	b	-	-	a	-	b	b	b	a	b	b	a	a	-	b	b	-	b	a	b	b	a
489	TP115697	42.6136	0	57.3864	0.22474	0.139603	b	-	b	b	a	a	a	b	a	a	a	b	a	b	b	a	b	b	a	b	a	b	a	b	a	b	b	b	b	a	b	b	a	a	b	b	b	b	b	a	b	b	a
490	TP450480	37.5	1.5625	60.9375	0.0422664	0.0172679	b	-	b	b	a	a	a	a	a	a	-	b	a	b	b	-	b	b	a	-	-	b	a	b	a	b	b	b	b	a	b	b	a	a	b	b	b	-	b	-	b	b	-
491	TP237672	36.0656	0	63.9344	0.0134745	0.00532173	b	-	b	b	a	a	a	a	a	a	-	b	a	b	b	-	b	b	a	b	-	b	a	-	a	b	-	b	-	a	b	b	a	-	b	b	b	b	-	-	b	b	-
492	TP285942	43.2	0.8	56	0.437841	0.196939	b	-	b	-	a	a	a	a	a	a	a	b	a	-	-	-	b	-	a	-	-	-	a	-	a	b	b	b	b	a	b	b	a	a	-	b	-	b	b	a	b	b	-
493	TP250121	43.2432	0	56.7568	0.268926	0.176583	b	-	b	b	a	a	a	-	a	a	-	-	a	b	b	-	b	b	a	b	-	-	-	-	-	b	b	-	b	a	b	b	a	-	-	b	-	-	-	-	b	b	a
494	TP119917	42.5414	0	57.4586	0.219937	0.135774	b	-	b	b	a	a	a	a	a	a	a	-	a	b	b	b	b	b	a	b	a	b	a	b	a	b	b	b	b	a	b	b	a	a	b	b	b	b	b	a	b	b	a
495	TP94867	39.2857	0	60.7143	0.0667345	0.0321246	b	-	b	b	-	-	a	-	a	a	-	b	a	b	b	-	b	-	a	b	a	b	a	-	a	-	-	b	b	a	b	b	a	-	-	b	b	b	-	a	-	b	a
496	TP114357	42.5197	1.5748	55.9055	0.269531	0.17383	b	-	b	b	-	a	a	-	a	a	a	-	a	-	b	a	b	-	a	b	a	b	a	-	-	a	-	b	b	a	b	a	a	a	b	b	b	b	b	a	b	b	-
497	TP54890	43.2624	1.41844	55.3191	0.369399	0.221322	b	-	b	b	a	a	a	a	a	a	a	-	a	b	b	a	b	b	a	b	-	b	b	b	a	a	-	b	b	a	b	a	a	-	b	b	b	b	b	a	b	b	a
498	TP100814	41.7266	0	58.2734	0.169856	0.0979902	b	-	b	b	a	a	a	a	a	a	a	-	-	b	b	-	b	-	a	b	-	b	b	b	a	-	-	b	b	a	b	a	a	-	b	b	b	b	b	a	b	b	a
499	TP27589	43.6364	0	56.3636	0.298391	0.203115	b	-	b	b	a	a	a	a	a	a	a	b	a	b	b	a	b	b	a	b	-	b	b	b	-	a	b	b	b	a	b	a	a	-	b	b	b	b	-	a	b	b	a
500	TP152958	45.509	0	54.491	0.449499	0.369077	b	-	b	b	a	a	a	a	a	a	a	b	a	b	b	a	b	a	a	b	-	b	b	b	a	-	a	a	b	a	b	a	a	-	b	b	b	b	b	a	b	b	a
501	TP283681	46.6292	0	53.3708	0.536818	0.500211	b	-	b	b	a	a	a	a	a	a	a	b	a	b	b	a	b	a	a	b	-	b	b	b	a	a	a	a	b	a	b	a	a	b	b	b	b	b	b	a	b	b	a
502	TP277893	46.6292	0.561798	52.809	0.799947	0.534291	b	-	b	b	a	a	a	a	a	a	a	b	a	b	b	a	b	a	a	b	a	b	b	b	a	a	a	a	b	a	b	a	a	b	b	b	b	b	b	a	b	b	a
503	TP92269	50.2924	0	49.7076	0.673822	0.953367	b	-	b	a	a	a	a	a	a	a	a	b	a	b	b	a	b	a	a	b	-	b	b	a	a	a	a	a	b	a	a	a	a	b	b	b	b	b	b	a	b	b	a
504	TP130298	50.2959	0	49.7041	0.673794	0.952815	b	-	b	a	a	a	a	a	a	a	a	b	a	b	b	a	b	a	a	b	a	b	b	a	a	a	a	a	b	a	a	a	a	b	b	b	b	b	b	a	b	b	a
505	TP260154	49.4318	0	50.5682	0.670606	0.909526	b	-	b	a	a	a	a	a	a	a	a	b	a	b	b	a	b	a	a	b	a	b	b	a	a	a	a	a	b	a	a	a	a	b	b	b	b	b	b	a	b	b	a
506	TP405457	50	0	50	0.674984	1	b	-	b	a	a	a	a	a	b	a	a	b	a	a	a	b	b	a	a	b	-	b	b	a	a	a	a	a	b	a	a	a	a	b	b	b	b	b	b	a	b	b	a
507	TP447033	55.2	0	44.8	0.391364	0.29834	b	-	b	a	a	a	a	a	b	a	a	-	a	-	a	-	b	a	a	b	-	b	b	-	a	a	a	a	b	a	a	a	a	-	-	b	b	-	b	a	b	b	-
508	M48E35A161	46.8085	0	53.1915	0.549702	0.52328	b	a	b	-	-	-	-	a	b	-	a	-	-	-	a	-	-	-	-	b	a	-	b	-	-	-	-	a	b	-	-	-	a	b	b	-	-	b	b	-	-	-	-
509	TP447301	50.5882	0.588235	48.8235	0.961317	0.859104	b	-	b	a	a	a	a	a	b	a	a	b	a	a	a	b	b	a	a	b	-	b	b	a	a	a	a	a	b	a	a	a	a	b	b	b	b	b	b	a	b	b	a
510	TP271658	51.4793	0	48.5207	0.645858	0.767339	b	-	b	a	a	a	a	a	b	a	a	b	a	a	a	b	b	a	a	b	a	b	b	a	a	a	a	a	b	a	a	a	a	-	b	b	b	b	b	a	b	b	a
511	TP327232	51.1628	0.581395	48.2558	0.934197	0.769983	b	-	b	a	a	a	a	a	b	a	a	b	a	a	a	b	b	a	a	b	-	b	b	a	a	a	a	a	b	a	a	a	a	b	-	b	b	b	b	a	b	b	a
512	TP20987	49.4048	0.595238	50	0.976442	0.952251	b	-	b	a	a	a	a	a	b	a	a	b	a	a	a	b	b	a	a	b	-	b	b	a	a	a	a	a	b	a	a	a	a	b	b	b	b	b	b	a	b	b	a
513	TP261886	41.7722	0	58.2278	0.172448	0.0998524	b	-	b	-	a	a	a	a	b	-	a	-	a	a	a	-	b	-	a	-	-	b	b	-	-	-	a	-	b	a	-	a	-	-	-	b	-	b	-	-	-	-	-
514	TP234977	51.8248	0	48.1752	0.631165	0.715139	b	-	b	a	a	a	a	a	b	a	a	b	a	-	a	a	b	a	a	-	-	b	-	-	-	a	a	a	b	a	a	a	a	-	b	b	b	b	b	-	a	b	a
515	TP128928	56.4972	0	43.5028	0.288238	0.193795	b	-	b	a	a	b	a	a	a	a	b	b	a	a	a	b	a	a	a	a	-	a	a	a	b	b	a	b	a	b	a	a	a	b	a	b	a	b	a	b	b	b	a
516	Lup197	46.2366	0	53.7634	0.507346	0.451637	b	a	b	-	-	-	-	a	a	-	b	-	-	-	a	-	-	-	-	-	b	-	b	-	-	-	-	b	a	-	-	-	b	a	a	-	-	b	a	-	-	-	-
517	TP335982	53.9823	0.884956	45.1327	0.669136	0.371934	b	-	-	a	-	h	a	a	a	a	b	b	a	-	a	b	a	-	a	-	-	-	-	-	b	b	a	b	a	b	a	a	a	-	-	b	-	b	a	-	b	b	-
518	TP8338	54.6584	0	45.3416	0.435836	0.351503	b	-	b	a	a	b	a	a	a	a	b	b	a	a	a	b	a	a	a	a	-	a	a	a	b	b	a	b	a	b	a	a	a	b	a	b	a	-	a	b	b	b	a
519	TP257321	54.5455	0	45.4545	0.445064	0.363302	b	-	b	a	a	b	a	a	a	a	b	b	a	a	a	b	a	a	a	a	-	a	a	b	b	b	a	b	a	b	a	a	a	b	a	b	a	b	a	b	b	b	a
520	TP155365	52.4096	0	47.5904	0.600432	0.629857	b	-	b	a	a	b	a	a	a	a	b	b	a	a	a	b	a	-	a	a	-	a	a	b	b	b	a	b	a	b	a	a	a	b	a	b	a	b	a	b	b	b	a
521	TP803	55.7692	0	44.2308	0.34508	0.248563	b	-	b	a	a	b	a	a	a	a	b	b	a	a	a	b	a	a	a	a	-	a	a	b	-	b	-	b	a	b	a	a	a	-	a	b	a	b	a	b	b	b	a
522	TP402853	53.3742	0	46.6258	0.536566	0.499773	b	-	b	a	b	b	a	a	a	a	b	b	a	a	a	b	a	a	a	a	-	a	a	b	b	b	a	b	a	b	a	a	a	-	a	b	a	b	a	b	b	b	a
523	TP272557	56.6667	0.833333	42.5	0.363056	0.153127	b	-	b	a	a	b	a	a	a	a	b	-	-	a	a	-	a	a	a	-	-	a	a	-	-	b	h	-	a	b	a	a	a	-	a	b	a	b	-	b	b	b	-
524	TP240180	51.4085	0	48.5915	0.648526	0.778181	b	-	b	a	b	b	a	a	a	a	b	b	a	a	a	-	a	a	a	a	-	a	a	b	b	b	-	b	a	b	a	a	a	-	a	b	a	b	a	b	b	b	a
525	Lup156	51.1111	0	48.8889	0.658394	0.824141	b	a	b	-	-	-	-	a	a	-	b	-	-	-	a	-	-	-	-	a	b	-	-	-	-	-	-	b	a	-	-	-	a	b	a	-	-	b	a	-	-	-	-
526	TP333178	59.0909	0	40.9091	0.127588	0.0690363	b	-	b	a	b	b	a	a	a	a	b	b	a	a	a	b	a	a	a	a	-	a	-	-	b	b	a	b	a	b	a	a	-	-	a	b	a	b	a	-	b	b	a
527	TP451940	58.4746	0.847458	40.678	0.202101	0.0726741	b	-	b	a	b	b	a	a	-	-	-	b	-	a	a	b	a	-	-	a	-	a	-	-	-	b	-	b	a	b	a	a	a	-	a	-	-	b	-	b	b	b	a
528	TP450681	57	0	43	0.251385	0.161513	b	-	b	a	b	b	a	a	a	-	-	b	a	a	a	b	a	a	-	-	-	a	-	-	-	-	a	b	a	b	a	a	-	-	-	b	-	-	a	-	b	b	a
529	TP79535	54.8193	0	45.1807	0.422644	0.335118	b	-	b	a	b	b	a	a	a	a	b	-	a	a	a	b	a	a	a	a	b	a	a	b	b	b	a	b	a	b	a	a	a	b	a	b	a	b	-	b	b	b	a
530	TP370295	55.8824	0	44.1176	0.336032	0.239407	b	-	b	a	b	b	a	a	a	a	b	b	a	a	a	b	a	a	a	a	-	a	a	-	b	b	a	b	a	b	a	a	a	b	a	b	a	b	a	b	b	b	a
531	TP222728	56.8182	0	43.1818	0.264444	0.172682	b	-	b	a	b	b	a	a	a	a	b	b	a	a	a	b	a	a	a	a	-	a	a	b	b	b	a	b	a	b	a	a	a	b	a	b	a	b	a	b	b	b	a
532	TP4484	59.1954	0	40.8046	0.122767	0.0659034	b	-	b	a	b	b	a	a	a	a	b	b	a	a	a	b	a	a	a	a	-	a	a	b	b	b	a	b	a	b	a	a	a	b	a	b	a	b	a	b	b	b	a
533	TP138604	59.6491	0	40.3509	0.103331	0.0536286	b	-	b	a	b	b	a	a	a	a	b	b	a	a	a	b	a	a	a	-	-	a	a	b	b	b	a	b	a	b	a	a	a	-	a	b	a	b	a	-	b	b	a
534	TP267090	61.4815	0	38.5185	0.0473456	0.0216589	b	-	b	a	-	b	a	a	-	a	-	-	a	a	a	b	a	a	a	a	-	a	a	b	b	b	a	b	a	b	a	a	a	-	a	-	a	b	a	b	b	b	a
535	Lup104	57.1429	0	42.8571	0.241353	0.153127	b	a	b	-	-	-	-	a	a	-	b	-	-	-	a	-	-	-	-	a	b	-	a	-	-	-	-	b	a	-	-	-	a	b	a	-	-	b	a	-	-	-	-
536	TP273148	58.9888	0.561798	40.4494	0.171563	0.0622646	b	-	b	a	b	b	a	a	a	a	b	b	a	a	a	b	a	a	a	a	b	a	a	b	b	b	a	b	a	b	a	a	a	b	a	b	a	b	a	b	b	b	a
537	TP11116	59.4444	0	40.5556	0.1118	0.0589067	b	-	b	a	b	b	a	a	a	a	b	b	a	a	a	b	a	a	a	a	b	a	a	b	b	b	a	b	a	b	a	a	a	b	a	b	a	b	a	b	b	b	a
538	Lup294	55.914	0	44.086	0.333515	0.23689	b	a	b	-	-	-	-	a	a	-	b	-	-	-	a	-	-	-	-	a	b	-	a	-	-	-	-	b	a	-	-	-	a	b	a	-	-	b	a	-	-	-	-
539	TP445110	59.0909	0	40.9091	0.127588	0.0690363	b	-	b	a	b	b	a	a	a	a	b	b	b	a	a	b	a	a	a	a	-	a	a	b	b	b	a	b	a	b	a	a	a	b	a	b	a	b	a	b	b	b	a
540	TP34611	56.3218	0	43.6782	0.301597	0.206098	b	-	b	a	b	b	a	a	-	-	-	-	-	a	a	-	-	-	a	a	-	a	-	-	-	-	-	b	-	b	a	a	a	b	a	b	a	-	-	-	b	-	-
541	TP90768	58.5635	1.10497	40.3315	0.174937	0.065245	b	-	b	a	b	b	a	a	a	a	b	b	a	a	a	b	a	a	a	a	b	a	a	b	b	b	a	b	a	b	a	a	a	b	a	b	a	b	a	b	b	b	a
542	TP332700	55.6962	0	44.3038	0.350953	0.254603	b	-	b	a	-	b	a	-	a	a	-	b	-	a	-	b	-	a	a	-	b	-	-	-	-	-	-	b	a	b	-	a	a	-	a	-	a	-	-	-	b	b	-
543	TP172568	57.8035	0	42.1965	0.197795	0.118596	b	-	b	a	b	b	a	a	a	a	b	b	b	a	a	b	a	a	a	a	b	a	a	b	b	b	a	b	a	b	a	a	a	-	a	b	a	b	a	b	b	b	a
544	TP19376	56.8047	0	43.1953	0.265422	0.173531	b	-	b	a	b	-	a	a	a	a	b	b	b	a	a	b	a	a	a	a	b	a	a	b	b	b	a	b	a	b	a	a	a	b	a	b	a	b	a	b	b	b	a
545	TP439505	53.913	1.73913	44.3478	0.348054	0.330329	b	-	b	a	-	b	a	-	a	a	-	-	b	-	a	b	a	-	a	h	-	-	a	-	b	b	a	b	a	b	a	a	-	-	a	b	a	b	a	b	b	b	a
546	TP156062	57.2289	1.20482	41.5663	0.258507	0.112883	b	-	b	a	b	-	a	a	a	a	b	b	b	a	a	b	a	a	a	a	-	a	a	b	b	b	a	b	a	b	a	a	a	-	a	b	a	b	a	b	b	b	a
547	lPms-751770	56.9892	0	43.0108	0.252148	0.162158	b	a	b	-	-	-	-	a	a	-	b	-	-	-	a	-	-	-	-	a	b	-	a	-	-	-	-	b	a	-	-	-	a	b	a	-	-	b	a	-	-	-	-
548	TP258328	58.0838	0	41.9162	0.18081	0.105929	b	-	b	a	b	b	a	a	a	a	b	b	b	a	a	b	a	a	a	a	-	a	b	b	b	b	a	b	a	b	a	a	b	-	a	b	a	b	a	b	b	b	a
549	TP253381	53.1469	0.699301	46.1538	0.778302	0.481292	b	-	b	a	b	h	a	a	a	a	b	b	b	a	a	b	a	a	a	a	-	a	-	b	-	b	a	b	a	b	a	a	b	-	-	b	a	b	-	b	b	b	a
550	Lup52	54.5455	0	45.4545	0.445064	0.363302	b	a	b	-	-	-	-	a	a	-	b	-	-	-	a	-	-	-	-	a	b	-	b	-	-	-	-	b	a	-	-	-	b	b	a	-	-	b	a	-	-	-	-
551	TP128862	27.8846	0.961538	71.1538	7.82177e-05	1.24856e-05	b	-	b	a	b	b	-	-	-	-	b	b	b	-	-	b	a	-	a	-	b	-	b	b	b	b	-	b	-	b	-	-	b	b	-	b	-	b	-	-	b	b	-
552	TP133001	50	0.909091	49.0909	0.98518	0.926902	b	-	b	a	-	b	a	a	a	a	-	b	-	a	a	b	a	-	a	-	-	a	-	-	b	b	a	b	a	b	a	a	b	-	a	b	a	-	-	a	b	b	-
553	TP36019	52.9915	0	47.0085	0.563578	0.549646	b	-	b	-	-	b	a	a	a	a	b	b	b	a	a	b	a	a	a	a	-	a	b	b	-	b	-	b	a	b	a	a	b	b	-	-	a	b	-	a	b	-	a
554	TP328000	57.2816	0	42.7184	0.231813	0.145307	-	-	-	a	b	b	a	a	-	a	-	-	b	-	-	b	a	-	a	a	-	-	b	-	-	-	a	b	a	-	-	a	-	-	-	b	-	-	a	-	b	-	a
555	TP154108	56.8182	0	43.1818	0.264444	0.172682	b	-	b	a	b	b	a	a	a	a	b	b	b	a	a	b	a	a	a	-	b	a	b	b	b	b	a	b	a	b	a	a	b	b	a	b	a	b	a	a	b	b	a
556	TP155240	57.6271	0.564972	41.8079	0.275011	0.11163	b	-	b	a	b	h	a	a	a	a	b	b	b	a	a	b	a	a	a	a	-	a	b	b	b	b	a	b	a	b	a	a	b	-	a	b	a	b	a	a	b	b	a
557	TP66713	53.7415	0	46.2585	0.509033	0.45428	b	-	b	a	b	b	a	a	a	a	b	b	b	a	a	b	a	a	a	a	-	a	b	b	b	b	a	b	a	b	a	a	b	-	a	b	a	-	-	-	b	b	a
558	TP131121	53.6424	0.662252	45.6954	0.720928	0.423711	b	-	b	a	b	b	a	a	a	a	b	b	b	a	a	b	a	a	a	a	-	a	-	b	b	b	a	b	a	b	a	a	-	-	a	b	a	b	a	a	b	b	a
559	TP160680	55.8442	0	44.1558	0.33908	0.242472	b	-	b	a	b	b	a	a	a	a	b	b	b	a	a	b	a	a	a	a	b	a	b	b	b	b	-	b	a	b	a	a	b	-	a	b	a	-	a	a	b	b	a
560	TP231778	54.375	0	45.625	0.458916	0.381574	b	-	b	a	b	b	a	a	a	a	b	b	b	a	a	b	a	a	a	a	-	a	b	b	-	b	a	b	a	b	a	a	b	-	a	b	a	b	a	a	b	b	a
561	TP33586	50.6494	0	49.3506	0.669272	0.896669	b	-	b	-	-	b	-	a	a	a	-	-	-	a	a	b	-	-	a	a	-	-	-	b	-	b	-	b	a	b	a	a	-	-	-	-	-	-	-	-	b	b	-
562	TP155748	56.5789	0	43.4211	0.282092	0.188245	b	-	b	a	-	b	a	a	a	a	b	b	b	a	a	-	a	a	a	a	-	a	-	b	-	b	-	b	a	b	a	a	b	-	a	b	a	b	a	a	b	b	a
563	TP87816	54.9708	0	45.0292	0.410196	0.320149	b	-	b	a	b	b	a	a	a	a	b	b	b	a	a	b	a	a	a	a	-	a	b	b	b	b	a	b	a	b	a	a	b	b	a	b	a	b	a	a	b	b	a
564	TP53423	57.6159	0	42.3841	0.20967	0.127714	b	-	b	a	b	b	a	a	a	a	b	-	-	a	a	b	a	a	a	a	-	-	b	b	-	b	a	-	a	b	-	a	b	-	a	b	a	-	a	a	b	b	a
565	TP72879	51.875	1.25	46.875	0.764374	0.612626	b	-	b	a	b	h	a	a	a	a	b	-	b	a	a	b	a	a	a	-	-	a	b	b	b	b	a	b	a	b	a	a	b	-	a	b	a	b	a	a	b	b	-
566	lPms-515231	53.7634	0	46.2366	0.507346	0.451637	b	a	b	-	-	-	-	a	a	-	b	-	-	-	a	-	-	-	-	a	b	-	b	-	-	-	-	b	a	-	-	-	b	b	a	-	-	b	a	-	-	-	-
567	TP39655	55.6213	0.591716	43.787	0.482553	0.233859	b	-	b	a	b	-	a	a	a	a	b	b	b	a	a	b	a	a	a	a	-	a	b	b	b	b	a	b	a	b	a	a	b	-	a	b	a	b	a	a	b	b	a
568	TP416398	56.7251	0	43.2749	0.271246	0.178616	b	-	b	a	b	b	a	a	a	a	b	b	b	a	a	b	a	a	a	a	-	a	b	b	b	b	a	b	a	b	a	a	b	b	a	b	a	b	a	a	b	b	a
569	TP285888	55.3672	0	44.6328	0.377668	0.283071	b	-	b	a	b	b	a	a	a	a	b	b	b	a	a	b	a	a	a	a	-	a	b	b	b	b	a	b	a	b	a	a	b	b	a	b	a	b	a	a	b	b	a
570	TP453148	56.3536	0.552486	43.0939	0.39874	0.182422	b	-	b	a	b	h	a	a	a	a	b	b	b	a	a	b	a	a	a	a	-	a	b	b	b	b	a	b	a	b	a	a	b	b	a	b	a	b	a	a	b	b	a
571	TP268125	68.75	0.892857	30.3571	0.000589507	0.000107119	-	-	b	-	b	-	a	a	a	a	b	-	-	a	a	-	a	-	a	-	-	a	-	-	-	-	a	-	a	-	-	a	-	-	-	b	-	-	a	-	b	b	a
572	TP269857	53.8922	0	46.1078	0.497363	0.436308	b	-	b	a	b	b	a	a	a	a	b	b	b	a	a	b	a	a	a	a	-	a	b	b	b	b	b	b	a	b	a	a	b	-	a	b	a	b	a	a	b	b	a
573	TP224895	52.3438	0	47.6562	0.604235	0.639248	b	-	b	a	b	b	a	a	a	a	-	b	b	a	a	b	a	-	a	a	b	a	-	b	b	b	b	b	a	b	a	a	b	-	-	b	a	b	-	a	b	b	a
574	TP232460	52.1212	0.606061	47.2727	0.87109	0.625688	b	-	b	a	b	b	a	a	a	a	b	b	b	a	a	b	a	a	a	a	-	a	b	b	b	b	b	b	a	b	a	a	b	-	a	b	a	b	a	a	b	b	a
575	TP429602	54.6584	0.621118	44.7205	0.598099	0.317311	b	-	b	a	b	b	a	a	a	a	b	b	b	a	a	b	a	a	a	a	-	a	b	-	b	b	b	b	a	b	a	a	b	-	a	b	a	b	a	a	b	b	a
576	TP273919	52.8736	0	47.1264	0.571488	0.565486	b	-	b	a	b	b	a	a	a	a	b	b	b	a	a	b	a	a	a	a	-	a	b	b	b	b	b	b	a	b	a	a	b	b	a	b	a	b	a	a	b	b	a
577	TP367413	52.5641	0.641026	46.7949	0.835098	0.56148	b	-	b	a	b	b	a	a	a	a	-	b	b	a	a	b	a	a	a	a	-	a	b	b	b	b	-	b	a	b	a	a	-	b	-	b	a	b	a	a	b	b	a
578	TP249705	51.0345	0.689655	48.2759	0.957315	0.781183	b	-	b	a	b	b	a	a	a	a	-	b	b	a	-	b	a	a	a	a	-	a	-	b	b	b	b	b	a	b	a	a	b	-	-	b	a	b	a	a	b	b	a
579	TP81912	53.7975	0.632911	45.5696	0.701085	0.407656	b	-	b	a	b	b	a	a	a	a	b	b	b	a	a	-	a	a	a	a	-	a	b	b	b	b	b	b	a	b	a	a	b	b	a	b	a	b	a	a	b	b	a
580	TP82656	54.4715	0	45.5285	0.451083	0.371157	b	-	-	a	-	b	a	a	a	a	-	b	b	a	a	b	a	a	a	a	b	-	b	-	-	b	-	-	a	b	a	a	b	-	-	b	a	-	a	a	b	b	-
581	TP76774	55.7692	0.641026	43.5897	0.467663	0.220272	b	-	b	a	b	-	a	a	a	a	b	b	b	a	a	b	a	a	a	a	-	a	b	b	a	b	h	b	a	b	a	a	b	b	a	b	a	b	a	a	b	b	a
582	TP50680	52.8	0	47.2	0.576316	0.575479	b	-	b	a	-	b	a	a	a	-	-	b	b	-	a	b	a	a	a	a	-	a	-	b	a	b	b	-	a	b	a	a	-	-	a	b	-	b	-	-	b	b	a
583	TP390456	53.6313	0	46.3687	0.517439	0.467681	b	-	b	a	b	b	a	a	a	a	b	b	b	a	a	b	a	a	a	a	b	a	b	b	a	b	b	b	a	b	a	a	b	b	a	b	a	b	a	a	b	b	a
584	TP79521	65	0	35	0.00723777	0.0026998	-	-	b	a	-	-	a	a	a	a	-	-	b	a	a	-	a	-	a	-	-	a	b	-	a	-	-	-	a	b	-	a	-	-	a	b	a	-	-	a	-	b	a
585	TP453290	53.2967	0	46.7033	0.542189	0.509677	b	-	b	a	b	b	a	a	a	a	b	b	b	a	a	b	a	a	a	a	b	a	b	b	a	b	b	b	a	b	a	a	b	b	a	b	a	b	a	a	b	b	a
586	M62E38B364	51.0638	0	48.9362	0.65976	0.83151	b	a	b	-	-	-	-	a	a	-	b	-	-	-	a	-	-	-	-	a	b	-	b	-	-	-	-	b	a	-	-	-	b	b	a	-	-	b	a	-	-	-	-
587	M62E38A395	51.0638	0	48.9362	0.65976	0.83151	b	a	b	-	-	-	-	a	a	-	b	-	-	-	a	-	-	-	-	a	b	-	b	-	-	-	-	b	a	-	-	-	b	b	a	-	-	b	a	-	-	-	-
588	TP416255	53.0726	0	46.9274	0.558014	0.538868	b	-	b	a	b	b	a	a	a	a	b	b	b	b	a	b	a	a	a	a	-	a	b	b	a	b	b	b	a	b	a	a	b	b	a	b	a	b	a	a	b	b	a
589	TP282973	52.8662	0	47.1338	0.571972	0.566477	b	-	b	a	b	b	a	a	a	a	b	b	b	b	a	b	a	a	a	a	-	a	b	-	a	b	b	b	a	b	a	a	b	b	a	b	a	b	a	a	b	b	-
590	TP283252	52.8302	0	47.1698	0.574345	0.571368	b	-	b	a	b	b	a	a	a	a	b	b	b	b	a	b	a	a	a	a	-	a	b	-	a	b	b	b	a	b	-	a	b	-	a	b	a	b	a	-	b	b	a
591	TP226263	52.907	0	47.093	0.569267	0.560974	b	-	b	a	b	b	a	a	a	a	b	b	b	b	a	b	a	a	a	a	b	a	b	b	a	b	b	b	a	b	a	a	b	-	a	b	a	b	a	a	b	b	a
592	TP331161	48.75	0	51.25	0.654056	0.802587	b	-	b	-	b	b	a	a	a	-	-	-	-	b	-	-	a	a	a	-	-	-	-	-	-	-	-	-	-	b	-	-	b	-	a	b	-	-	-	a	b	-	a
593	TP419544	51.7045	0	48.2955	0.636588	0.733172	b	-	b	a	b	b	a	a	a	a	b	b	b	b	b	b	a	a	a	a	b	a	b	-	a	b	b	b	a	b	a	a	b	b	a	b	a	b	a	a	b	b	a
594	TP376722	48.2143	0.595238	51.1905	0.935484	0.764634	b	-	b	a	b	b	a	a	a	a	b	b	b	b	b	a	b	a	a	a	-	a	b	b	a	b	b	b	a	b	a	a	b	b	-	b	a	b	a	a	b	b	a
595	TP256700	50.2924	0	49.7076	0.673822	0.953367	b	-	b	a	b	b	a	a	a	a	b	b	b	b	b	a	b	a	a	a	b	a	b	b	a	b	b	b	a	b	a	a	b	b	a	b	a	b	a	a	b	b	a
596	TP407503	52.8736	0	47.1264	0.571488	0.565486	b	-	b	a	-	b	a	a	a	-	-	-	b	-	-	a	b	-	-	a	-	-	-	-	-	-	-	b	a	-	-	a	-	-	-	b	-	-	-	-	-	b	-
597	TP265782	47.8723	0	52.1277	0.616118	0.670449	b	-	b	a	b	b	a	a	a	a	b	b	b	-	b	-	b	a	a	a	-	a	-	-	-	b	b	-	a	b	a	a	b	-	-	b	a	-	-	-	b	b	a
598	TP287966	49.3827	0	50.6173	0.66982	0.901745	-	-	b	a	b	-	a	-	a	-	b	-	b	-	b	-	b	a	-	-	-	-	-	-	a	-	b	-	-	b	-	-	b	-	a	b	-	-	-	-	b	-	-
599	TP66371	48.6034	0	51.3966	0.648959	0.779992	b	-	b	a	b	b	a	a	a	a	b	b	b	b	b	a	b	a	a	a	b	a	b	b	a	b	b	b	a	b	a	a	b	b	a	b	a	b	a	a	b	b	a
600	TP26104	49.4253	1.14943	49.4253	0.915604	1	b	-	b	a	-	b	-	a	a	a	-	-	b	-	-	a	b	-	a	-	-	-	b	-	a	-	-	-	a	b	a	-	b	b	-	b	a	-	-	-	b	-	-
601	TP232403	49.7207	0.558659	49.7207	0.968844	1	b	-	b	a	b	b	a	a	a	a	b	b	b	b	b	a	b	a	a	a	b	a	b	b	a	b	b	b	a	b	a	a	b	b	a	b	a	b	a	a	b	b	a
602	TP98428	48.9051	0	51.0949	0.658869	0.826667	b	-	b	a	-	b	a	a	a	a	b	b	b	b	b	a	b	a	a	a	-	-	b	b	a	b	-	-	a	b	a	a	b	-	-	b	a	b	-	a	b	b	-
603	TP28245	48.855	0.763359	50.3817	0.988146	0.877731	b	-	b	a	b	b	a	a	a	a	-	-	b	b	b	a	b	a	a	a	-	a	b	b	a	b	-	-	a	b	a	a	b	a	-	b	a	b	a	a	b	b	a
604	TP75858	51.1111	0.555556	48.3333	0.931062	0.779992	b	-	b	a	b	b	a	a	a	a	b	b	b	b	b	a	b	a	a	a	b	a	b	b	a	b	b	b	a	b	a	a	b	a	a	b	a	b	a	a	b	b	a
605	TP19512	50.8475	0.564972	48.5876	0.945909	0.820212	b	-	b	a	b	b	a	a	a	a	b	b	b	b	b	a	b	a	a	a	b	a	b	b	a	b	b	b	a	b	a	a	b	a	a	b	a	b	a	a	b	b	a
606	TP78825	49.4845	1.03093	49.4845	0.960137	1	b	-	b	a	b	b	a	a	-	a	-	b	b	b	b	a	-	-	a	-	-	-	b	-	-	-	b	b	a	b	a	-	-	-	a	b	-	b	-	-	b	b	-
607	TP12714	48.2456	0.877193	50.8772	0.959828	0.790635	b	-	b	a	b	h	a	a	a	a	b	-	b	b	b	-	b	a	a	a	-	a	b	-	-	-	b	b	a	b	a	a	b	-	a	b	a	b	a	a	b	b	a
608	TP86498	50.5556	0.555556	48.8889	0.954523	0.8669	b	-	b	a	b	b	a	a	a	a	b	b	b	b	b	a	b	a	a	a	b	a	b	b	a	b	b	b	a	b	a	a	b	a	a	b	a	b	a	a	b	b	a
609	TP4424	51.875	0	48.125	0.628807	0.70766	b	-	b	a	b	-	a	a	a	a	b	b	b	b	b	a	b	a	a	a	-	a	b	b	a	b	b	-	a	b	a	a	b	-	a	b	a	b	a	a	b	b	-
610	TP263488	52.5316	0	47.4684	0.59318	0.612626	b	-	b	a	b	-	a	a	a	a	b	-	b	-	b	a	b	a	a	a	-	a	b	b	a	b	b	b	a	b	a	a	b	a	a	b	a	b	a	a	b	b	a
611	TP68322	73.4694	0	26.5306	1.01716e-05	2.68075e-06	b	-	-	a	-	b	a	b	a	a	-	-	-	-	-	a	-	a	a	a	-	a	-	b	a	-	-	-	a	-	a	a	-	a	a	-	a	b	a	a	-	-	a
612	TP263916	51.2658	0	48.7342	0.653532	0.800141	b	-	b	a	-	b	a	b	a	a	-	b	b	b	b	a	b	a	a	a	b	-	b	b	a	b	b	b	a	b	a	a	b	a	a	b	a	b	a	a	b	b	a
613	TP247927	50	0	50	0.674984	1	b	-	b	a	b	b	a	b	a	a	b	b	b	b	b	a	b	a	a	a	-	a	b	b	a	b	b	b	a	b	a	a	b	a	a	b	a	b	a	a	b	b	a
614	TP9988	48.3696	0	51.6304	0.639768	0.744359	b	-	b	a	b	b	a	b	a	a	b	b	b	b	b	a	b	a	a	a	b	a	b	b	b	b	b	b	a	b	a	a	b	a	a	b	a	b	a	a	b	b	a
615	TP414986	47.5309	0	52.4691	0.596929	0.621428	b	-	b	a	b	b	a	a	a	a	b	b	b	b	b	a	b	-	a	b	-	-	b	-	b	b	b	b	a	b	a	a	b	-	a	b	a	b	a	a	b	b	-
616	TP260116	50.495	0	49.505	0.671658	0.92113	b	-	b	-	b	b	a	-	a	a	-	-	-	b	b	-	b	a	a	-	-	-	-	-	-	-	-	b	a	b	-	a	-	-	-	b	a	b	a	a	b	-	a
617	TP252390	49.1018	0.598802	50.2994	0.971961	0.904101	b	-	b	a	b	-	a	a	a	a	b	b	b	b	b	a	b	a	a	b	b	a	b	b	a	b	b	b	a	b	b	a	b	-	a	b	a	b	a	a	b	b	a
618	TP260247	48.8764	0	51.1236	0.658024	0.822198	b	-	b	a	b	b	a	a	a	a	b	b	b	b	b	a	b	a	a	b	b	a	b	b	b	b	b	b	a	b	a	a	b	a	a	b	a	b	a	a	b	b	a
619	TP218264	50.5495	0	49.4505	0.670889	0.912497	b	-	b	a	b	b	a	a	a	a	b	b	b	b	b	a	b	a	a	b	b	a	b	b	b	b	b	b	a	b	a	a	b	a	a	b	a	b	a	a	b	b	a
620	M64E35A68	59.5745	0	40.4255	0.106364	0.0555061	b	a	b	-	-	-	-	a	a	-	b	-	-	-	b	-	-	-	-	a	b	-	b	-	-	-	-	b	a	-	-	-	b	a	a	-	-	b	a	-	-	-	-
621	TP446844	50.5682	0	49.4318	0.670606	0.909526	b	-	b	a	b	b	a	a	a	a	b	b	b	b	b	a	b	a	a	b	b	a	b	-	b	b	b	b	a	b	a	a	b	a	a	b	a	b	a	a	b	b	a
622	TP102237	55.0633	0	44.9367	0.402591	0.311223	b	-	b	a	b	b	a	a	a	a	b	b	b	b	b	a	b	a	a	b	-	a	b	b	a	b	-	-	a	b	b	a	b	a	a	b	a	b	a	a	b	b	a
623	TP247066	49.3421	0	50.6579	0.669121	0.895317	b	-	b	a	b	b	a	a	a	a	-	b	b	b	b	a	b	a	a	b	-	-	-	-	a	b	-	b	a	b	b	a	-	-	a	b	a	b	-	-	b	b	a
624	TP118776	49.6689	0	50.3311	0.673494	0.947199	b	-	b	a	b	-	a	a	a	a	b	b	b	b	b	a	b	a	-	b	-	-	-	b	a	b	-	b	a	b	b	a	b	a	a	b	a	b	a	a	b	b	a
625	TP349546	43.5484	0.806452	55.6452	0.478134	0.22265	b	-	b	b	b	b	a	-	a	b	-	-	b	b	b	a	b	a	a	b	-	a	b	-	a	b	b	b	a	b	b	a	b	a	-	b	-	b	a	a	b	b	-
626	TP428573	35.7143	0	64.2857	0.0110339	0.00427473	b	-	b	-	b	b	a	a	-	b	b	-	-	b	b	a	b	-	a	-	-	-	-	-	-	b	b	-	-	b	b	-	b	-	-	b	-	-	a	-	b	b	a
627	TP89905	48.8889	0	51.1111	0.658394	0.824141	b	-	b	b	b	b	a	a	a	b	b	b	b	b	b	a	b	a	a	b	b	a	b	b	a	b	b	b	a	b	b	a	b	a	a	b	a	b	a	a	b	b	a
628	TP38711	52.6316	0	47.3684	0.587042	0.598669	b	-	b	b	b	b	a	a	a	b	-	b	b	b	b	a	b	a	a	b	-	a	b	b	a	b	b	b	a	b	b	a	b	a	a	b	a	b	a	a	b	b	a
629	TP123564	54.7445	0	45.2555	0.428778	0.342669	b	-	b	b	b	b	a	a	a	-	-	-	b	b	b	a	b	a	a	b	-	a	b	b	a	b	b	b	a	b	-	a	b	-	-	b	a	-	a	a	b	b	a
630	TP411369	47.1264	0	52.8736	0.571488	0.565486	b	-	b	b	b	b	a	a	a	b	b	b	b	b	b	a	b	a	a	b	-	a	b	b	a	b	b	b	a	b	b	a	b	a	b	b	a	b	a	a	b	b	a
631	TP105892	41	2	57	0.105224	0.102542	b	-	b	b	-	-	-	-	a	-	-	b	b	b	b	-	b	-	a	-	-	a	b	-	-	b	-	b	a	-	b	a	b	-	-	b	-	b	a	a	-	b	-
632	TP284027	45.7317	0	54.2683	0.467528	0.393294	b	-	b	b	b	b	a	a	a	b	b	b	b	b	b	a	b	a	a	b	-	a	b	-	a	b	b	b	a	b	b	a	b	-	b	b	a	b	a	a	b	b	a
633	TP26721	42.8571	0	57.1429	0.241353	0.153127	b	-	b	-	b	b	a	a	a	a	b	b	b	b	b	-	b	a	a	b	-	a	b	-	a	b	b	b	a	b	-	a	a	-	b	b	a	b	a	a	b	b	-
634	TP153982	47.2727	0	52.7273	0.581005	0.585441	b	-	b	b	-	b	a	a	a	a	-	-	b	b	b	-	b	-	a	b	-	a	b	b	a	-	b	b	a	b	b	a	a	-	b	a	a	b	-	-	b	b	-
635	TP349852	45.8599	0	54.1401	0.477795	0.407656	b	-	b	b	b	b	a	a	a	a	b	-	b	b	b	a	b	a	a	b	-	a	b	b	a	b	b	-	a	b	b	a	a	a	b	a	a	b	a	a	b	b	-
636	TP93071	40.367	0	59.633	0.10398	0.0540288	b	-	b	-	b	b	a	a	a	-	b	-	b	b	b	-	b	-	-	-	-	a	b	b	-	b	b	b	a	b	-	a	a	-	-	a	a	-	-	a	b	b	-
637	TP283534	45.9119	0	54.0881	0.48194	0.41358	b	-	b	b	b	b	a	a	a	a	b	b	b	b	b	a	b	a	a	-	-	a	-	b	a	b	b	b	a	b	b	a	a	a	b	a	a	b	a	-	b	b	a
638	TP241391	47.8723	0	52.1277	0.616118	0.670449	b	-	-	b	-	b	a	a	a	a	-	-	-	-	b	a	b	-	a	b	-	a	b	b	-	b	-	-	-	b	-	a	-	-	-	a	a	b	-	-	b	-	-
639	TP8589	45.3704	1.85185	52.7778	0.361047	0.450419	b	-	b	-	-	h	a	a	a	a	b	b	-	-	-	a	-	-	a	b	-	-	b	-	-	b	b	-	-	b	b	a	a	-	b	a	a	-	-	a	b	b	a
640	TP113698	47.651	0	52.349	0.603935	0.638499	b	-	b	b	b	b	a	a	a	a	b	b	b	b	b	a	b	-	a	-	-	a	b	b	a	b	-	-	a	b	b	a	a	a	b	a	a	b	a	a	b	b	a
641	TP26847	44.9367	0.632911	54.4304	0.626148	0.339368	b	-	b	a	b	b	a	a	a	a	b	b	b	b	b	b	b	b	a	b	-	a	-	b	a	a	b	a	a	b	b	a	a	-	b	a	a	b	-	a	b	b	-
642	TP98793	47.1698	0	52.8302	0.574345	0.571368	b	-	b	a	b	b	a	a	a	a	b	b	b	b	b	b	b	b	a	b	-	a	b	b	-	a	-	a	a	b	b	a	a	a	b	a	a	b	a	a	b	b	a
643	TP246847	48.4076	0	51.5924	0.641352	0.750127	b	-	b	a	b	b	a	a	a	a	b	b	b	b	b	b	b	b	a	b	-	a	b	b	a	a	b	a	a	b	-	a	a	-	-	a	a	b	a	a	b	b	a
644	M65E41C153	57.4468	0	42.5532	0.220715	0.136392	b	a	b	-	-	-	-	a	a	-	b	-	-	-	b	-	-	-	-	b	a	-	b	-	-	-	-	a	a	-	-	-	a	a	b	-	-	b	a	-	-	-	-
645	TP259552	50.3817	0	49.6183	0.673005	0.939152	b	-	b	a	b	-	a	a	a	-	b	b	b	-	b	-	b	-	a	b	a	a	b	b	-	a	b	a	a	b	b	a	a	-	-	a	a	b	a	a	b	b	a
646	TP15266	48.7805	0	51.2195	0.65505	0.807306	b	-	b	a	b	b	a	a	a	a	b	b	b	b	b	b	b	b	a	b	-	a	b	b	a	a	-	a	a	b	b	a	a	a	b	a	a	b	a	a	a	b	-
647	TP257228	46.2963	0.617284	53.0864	0.779232	0.494462	b	-	a	a	b	b	b	a	a	a	a	b	b	b	b	b	b	b	a	b	h	a	b	b	b	a	-	a	a	b	b	a	a	-	b	a	a	b	a	a	a	b	a
648	TP312170	47.0968	0	52.9032	0.569518	0.56148	b	-	a	a	b	b	b	a	a	a	a	b	b	b	b	b	b	b	a	b	-	a	b	-	b	a	b	-	a	b	b	a	a	a	-	a	a	b	a	a	a	b	-
649	TP110501	47.7011	0	52.2989	0.606779	0.645681	b	-	a	a	b	b	b	a	a	a	a	b	b	b	b	b	b	b	a	b	-	a	b	b	b	a	b	a	a	b	b	a	a	a	b	a	a	b	a	-	a	b	a
650	LG50IP	58.5106	0	41.4894	0.156755	0.0887314	b	a	a	-	-	-	-	a	a	-	a	-	-	-	b	-	-	-	-	b	a	-	b	-	-	-	-	a	a	-	-	-	a	a	b	-	-	b	a	-	-	-	-
651	TP324354	48	0	52	0.622697	0.689157	b	-	a	a	b	b	b	a	a	a	a	b	b	b	b	b	b	b	a	b	-	a	b	b	b	a	b	a	a	b	b	a	a	a	b	a	a	b	a	a	a	b	a
652	TP449190	49.6894	0	50.3106	0.673673	0.950474	b	-	a	a	b	b	b	a	a	a	a	b	b	b	b	b	b	b	b	b	-	a	b	-	b	a	b	a	a	b	b	a	a	-	b	a	a	b	a	a	a	b	a
653	TP270410	47.3054	0	52.6946	0.583083	0.589941	b	-	a	a	b	b	b	a	a	a	a	b	b	b	b	b	b	-	b	b	-	a	b	b	b	a	b	a	a	b	b	a	a	-	b	a	a	b	a	a	a	b	-
654	TP252981	48.4277	0	51.5723	0.642172	0.753168	b	-	a	a	b	b	b	a	a	a	a	b	b	b	b	b	b	b	b	b	a	a	b	b	b	a	b	a	a	b	b	a	a	-	b	a	a	b	b	a	a	b	a
655	TP81257	49.6241	0	50.3759	0.673064	0.940065	b	-	-	a	b	b	b	a	a	a	a	-	b	b	b	b	b	-	b	-	-	a	-	-	b	a	b	a	a	-	b	a	a	-	-	a	-	-	-	a	a	-	a
656	TP154415	52.518	0.719424	46.7626	0.844259	0.56211	-	-	a	a	b	h	b	a	a	a	a	b	b	-	b	b	b	-	b	-	-	a	-	b	b	-	b	-	a	b	b	a	a	a	-	a	a	b	b	a	a	b	a
657	TP267812	48.1928	0.60241	51.2048	0.936042	0.761867	b	-	a	a	b	h	b	a	a	a	a	b	b	b	b	b	b	b	b	b	-	a	b	b	b	a	b	a	a	b	b	a	a	a	b	a	a	b	b	a	a	b	a
658	TP110905	50.5682	0	49.4318	0.670606	0.909526	b	-	a	a	b	b	b	a	a	a	a	b	b	b	b	b	b	b	b	b	a	a	b	b	b	a	b	a	a	b	b	a	a	a	b	a	a	b	b	a	a	b	a
659	TP49547	47.1545	0	52.8455	0.573338	0.569284	b	-	a	a	-	b	b	a	a	a	a	b	b	b	b	b	b	b	b	b	-	a	-	-	b	a	-	a	a	b	-	a	a	-	-	a	a	-	b	-	a	b	a
660	TP296179	47.2222	0	52.7778	0.577758	0.578515	b	-	a	a	b	b	b	a	a	a	a	b	b	b	b	b	b	b	b	b	-	b	b	b	b	a	b	a	a	b	b	a	a	a	b	a	a	b	b	a	a	b	a
661	TP448678	50.4202	0	49.5798	0.672587	0.93303	b	-	a	a	b	b	b	a	-	a	a	-	b	b	-	b	b	-	b	b	-	b	b	-	-	-	-	a	a	b	b	a	a	-	-	a	a	b	-	-	a	-	a
662	TP139479	46.6667	0	53.3333	0.539542	0.504985	b	-	a	a	b	a	b	a	a	a	a	b	b	b	b	b	b	b	b	b	a	b	b	b	b	a	b	a	a	b	b	a	a	a	b	a	a	b	b	a	a	b	a
663	TP86667	43.4109	0.775194	55.814	0.46059	0.2113	b	-	a	-	b	a	b	-	a	a	a	b	b	b	b	b	b	-	b	-	-	b	b	b	b	a	b	-	a	b	b	a	a	-	-	a	-	b	-	a	a	b	a
664	TP405957	57.2727	0	42.7273	0.232414	0.145795	-	-	a	a	b	a	-	a	a	a	a	-	b	b	-	-	b	b	b	-	-	-	-	-	b	a	b	a	a	b	-	a	a	-	-	a	a	-	b	-	a	-	a
665	TP22395	44.1176	0	55.8824	0.336032	0.239407	b	-	a	a	-	a	-	a	a	-	-	b	-	b	b	b	b	-	b	-	-	b	b	b	-	a	b	-	a	b	b	a	-	-	-	a	-	b	-	-	a	-	-
666	TP236952	47.1264	0	52.8736	0.571488	0.565486	b	-	a	a	b	a	b	a	a	a	a	b	b	b	b	b	b	b	b	b	a	b	b	b	b	a	b	a	a	b	b	a	a	a	b	a	a	b	b	a	a	b	a
667	TP427160	46.9565	0	53.0435	0.560023	0.542726	b	-	a	-	b	a	-	b	a	a	a	b	a	b	b	b	b	b	b	-	-	a	b	-	b	a	b	-	-	b	-	a	-	a	b	a	-	-	-	-	a	-	a
668	TP157368	46.8254	1.5873	51.5873	0.585474	0.628477	b	-	a	-	b	a	b	b	a	a	a	b	a	b	-	b	b	b	b	b	-	a	b	b	b	a	-	a	a	b	b	a	a	-	b	a	a	-	-	-	a	b	a
669	TP1620	44.9541	0.917431	54.1284	0.646391	0.354484	b	-	a	a	-	a	b	b	a	-	-	b	-	-	b	b	b	b	b	b	-	a	b	-	-	-	-	-	a	b	b	a	a	-	-	a	a	-	b	-	-	b	a
670	TP8096	45.8101	0.558659	53.6313	0.711831	0.431565	b	-	a	a	b	a	b	b	a	a	a	b	a	b	b	b	b	b	b	b	a	a	b	b	b	a	b	a	a	b	b	a	a	b	b	a	a	b	b	a	a	b	a
671	TP82195	39.6396	0	60.3604	0.0775615	0.0382587	b	-	a	a	b	a	b	b	a	a	a	-	a	b	b	b	b	b	b	-	-	a	b	-	b	-	b	a	a	b	-	-	-	-	-	a	-	b	b	a	a	-	-
672	TP77244	46.4646	1.0101	52.5253	0.803076	0.540376	b	-	a	a	-	a	b	b	a	a	a	b	-	b	b	b	b	-	-	-	a	a	-	b	-	a	-	a	a	-	b	a	-	-	-	a	a	-	-	a	a	-	-
673	TP231865	41.4634	0.813008	57.7236	0.263669	0.101142	b	-	a	-	b	a	b	b	a	-	-	b	-	b	b	b	b	-	b	b	-	a	-	-	-	-	b	-	a	b	-	a	-	-	-	a	-	-	b	a	a	b	-
674	TP286868	51.875	0.625	47.5	0.894065	0.659755	b	-	a	a	a	a	b	b	a	a	a	b	a	b	b	-	b	b	b	b	-	a	b	-	b	a	b	a	a	b	a	a	a	b	b	a	a	-	b	a	a	b	a
675	TP77820	48.9011	0.549451	50.5495	0.953103	0.868357	b	-	a	a	a	a	b	b	a	a	a	b	a	b	b	b	b	b	b	b	a	a	b	b	b	a	b	a	a	b	a	a	a	b	b	a	a	b	b	a	a	b	a
676	TP210	47.2973	0	52.7027	0.58257	0.588824	b	-	a	a	-	-	b	b	-	-	a	b	a	b	-	b	b	b	b	b	a	a	b	b	b	a	b	b	a	b	a	a	-	-	b	a	a	b	-	a	a	b	b
677	TP102199	44.8276	0	55.1724	0.393628	0.300911	b	-	a	b	a	b	b	b	b	b	a	b	a	b	b	a	b	b	b	b	-	a	b	b	b	a	b	b	a	b	a	a	a	-	b	a	b	b	a	a	a	b	b
678	TP271123	42.1687	0	57.8313	0.196066	0.117287	b	-	a	b	a	b	b	b	b	-	a	b	a	b	b	a	b	b	b	b	-	a	b	b	b	a	b	b	a	b	a	a	a	-	b	a	b	b	a	-	a	b	b
679	TP15389	46.9388	0	53.0612	0.558801	0.540376	b	-	a	-	a	b	-	b	b	-	-	a	a	-	b	a	-	-	b	-	-	a	-	b	b	-	-	b	a	b	a	a	a	-	b	-	b	b	a	-	a	-	b
680	M48E38B197	44.6809	0	55.3191	0.3816	0.287406	b	b	a	-	-	-	-	b	b	-	a	-	-	-	b	-	-	-	-	b	a	-	b	-	-	-	-	b	a	-	-	-	a	b	b	-	-	b	a	-	-	-	-
681	M63E38B399	54.2553	0	45.7447	0.468571	0.394734	b	b	a	-	-	-	-	b	b	-	a	-	-	-	a	-	-	-	-	b	a	-	b	-	-	-	-	a	b	-	-	-	a	b	b	-	-	b	a	-	-	-	-
682	TP264530	43.3121	0	56.6879	0.273992	0.181034	b	-	a	b	a	b	b	b	b	b	a	a	a	b	a	a	b	b	b	b	-	a	-	b	b	a	b	b	a	b	a	a	a	-	b	b	a	-	-	a	a	b	b
683	TP377151	46.7532	0.649351	52.5974	0.832651	0.556374	b	-	a	b	a	b	b	b	b	b	a	a	a	b	a	a	b	b	b	-	-	a	b	-	b	a	b	b	a	b	a	a	a	b	b	b	a	-	a	a	a	-	b
684	TP272713	46.9613	0.552486	52.4862	0.829226	0.578515	b	-	a	b	a	b	b	b	b	b	a	a	a	b	a	a	a	b	b	b	a	a	b	a	b	a	b	a	b	b	a	a	a	b	b	b	a	b	a	a	a	b	b
685	TP369146	43.6709	1.26582	55.0633	0.446408	0.248563	b	-	a	b	a	b	b	b	b	b	a	-	a	b	a	a	a	b	b	b	-	a	b	a	b	a	b	a	b	b	a	a	a	b	b	b	a	b	a	a	a	b	b
686	TP273406	45.5696	0	54.4304	0.454427	0.375577	b	-	a	b	a	b	b	b	b	b	a	a	a	b	a	a	a	b	b	b	-	a	b	a	b	-	b	a	b	b	a	a	a	b	-	b	a	b	a	a	a	b	b
687	TP87087	41.3793	1.14943	57.4713	0.248303	0.103545	b	-	a	b	a	b	b	b	b	b	-	-	a	b	-	-	a	-	b	b	-	a	-	a	-	a	-	-	b	b	-	a	-	-	-	b	a	b	-	-	a	b	-
688	M61E35A376	44.6809	0	55.3191	0.3816	0.287406	b	b	a	-	-	-	-	b	b	-	a	-	-	-	a	-	-	-	-	b	a	-	b	-	-	-	-	a	b	-	-	-	a	b	b	-	-	b	a	-	-	-	-
689	TP56929	46.6667	1.33333	52	0.710952	0.588824	b	-	a	-	a	b	b	-	b	-	a	-	a	-	-	-	-	b	-	-	-	a	-	-	b	a	b	-	b	b	-	-	-	-	-	b	a	b	a	-	a	-	-
690	TP415001	45.8101	0.558659	53.6313	0.711831	0.431565	b	-	a	b	a	b	b	b	b	b	a	a	a	b	a	a	a	b	a	b	a	a	b	-	b	a	b	a	b	b	a	a	a	b	b	b	a	b	a	a	a	b	b
691	TP29429	47.8571	0.714286	51.4286	0.935133	0.719062	b	-	a	b	a	b	b	b	b	b	-	a	a	b	a	-	a	-	a	b	-	a	b	a	b	a	-	a	b	b	a	a	a	-	-	b	-	b	a	a	a	b	b
692	TP170249	47.4286	0.571429	52	0.875101	0.645681	b	-	a	b	a	b	b	a	b	b	a	a	a	a	a	a	a	b	a	b	-	a	b	a	a	a	b	a	b	b	a	a	a	-	b	b	b	b	a	a	a	b	b
693	TP64007	72.549	0	27.451	2.3887e-05	6.48876e-06	b	-	a	-	a	b	-	a	-	-	a	-	a	a	a	a	a	-	a	-	a	a	-	a	a	a	-	-	b	b	a	a	a	-	-	-	b	-	a	a	a	b	-
694	TP226526	44.7853	1.22699	53.9877	0.57359	0.351503	b	-	a	b	b	b	b	a	b	b	a	a	a	a	a	a	a	b	a	b	-	a	b	a	a	a	b	a	b	b	a	a	a	b	b	a	b	b	a	a	a	b	b
695	TP281995	47.6744	0.581395	51.7442	0.896776	0.682278	b	-	a	b	b	b	b	a	b	b	a	a	a	a	a	a	a	b	a	b	a	a	b	a	a	a	b	a	b	b	a	a	a	b	b	a	b	b	a	a	a	b	b
696	TP157167	42.6667	1.33333	56	0.334979	0.176583	b	-	a	b	b	b	b	a	b	b	a	a	a	-	a	a	a	b	a	b	-	a	-	a	-	-	b	a	b	b	a	a	a	-	b	a	b	b	-	-	a	b	b
697	TP320598	48.7179	0.641026	50.641	0.969365	0.84653	b	-	a	b	b	b	b	a	b	b	-	a	a	a	a	a	a	-	a	b	-	a	-	a	a	a	b	a	b	b	a	a	a	b	b	a	b	b	a	a	a	b	b
698	TP117976	51.634	0	48.366	0.639618	0.743821	b	-	a	b	-	b	b	a	b	b	a	a	a	a	a	a	a	b	a	b	-	a	b	a	a	a	-	a	b	b	a	a	a	-	b	a	b	-	a	a	a	b	b
699	TP294049	45.6376	1.34228	53.0201	0.619456	0.45428	b	-	a	b	b	b	b	a	b	b	-	-	a	a	a	a	a	b	a	b	-	a	b	-	a	a	b	a	b	b	a	a	-	b	-	a	b	b	a	a	a	-	-
700	TP332551	48.5876	0.564972	50.8475	0.945909	0.820212	b	-	a	b	b	b	b	a	b	b	a	a	a	a	a	a	a	b	a	b	a	a	b	a	a	a	b	a	b	b	a	a	a	b	b	a	b	b	a	a	a	b	b
701	TP443040	45.3039	0.552486	54.1436	0.652319	0.374063	b	-	a	b	b	b	b	b	b	b	a	a	b	b	a	a	a	b	a	b	-	b	b	a	a	a	b	a	b	b	a	a	a	a	b	a	b	a	a	a	a	b	b
702	TP152909	41.875	0.625	57.5	0.287705	0.115875	b	-	-	b	b	b	b	b	b	b	a	a	b	b	a	a	a	b	a	b	-	b	b	-	a	a	b	-	b	b	a	a	-	-	b	a	b	a	a	a	a	b	b
703	TP376818	45.4545	0	54.5455	0.445064	0.363302	-	-	a	b	-	b	b	b	b	-	a	-	b	b	a	-	a	-	a	b	-	b	-	-	-	a	-	a	b	b	a	a	a	-	-	-	-	-	a	-	a	b	b
704	TP23563	64.557	1.26582	34.1772	0.00820174	0.00209149	b	-	-	b	b	-	b	b	-	b	a	a	b	-	a	a	a	-	-	b	-	b	-	-	-	a	-	a	-	-	a	a	a	a	-	a	-	-	a	-	a	-	-
705	TP411840	43.299	0	56.701	0.273022	0.180178	b	-	a	b	b	b	b	b	b	-	-	a	b	-	a	-	-	-	a	b	-	b	-	-	a	a	b	-	b	b	-	a	-	-	-	a	b	-	a	a	-	b	b
706	TP327986	46.6292	0.561798	52.809	0.799947	0.534291	b	-	a	b	b	b	b	b	b	b	a	a	b	b	a	a	a	b	a	b	a	b	b	a	a	a	b	a	b	b	a	a	a	a	b	a	b	a	a	a	a	b	b
707	TP266562	44.7853	0.613497	54.6012	0.604434	0.323322	b	-	a	b	b	b	b	b	b	b	a	a	b	b	a	a	a	b	a	b	-	b	b	a	a	a	b	a	b	b	a	a	a	a	-	a	b	a	a	a	a	b	b
708	TP10889	46.9274	0.558659	52.514	0.827846	0.574254	b	-	a	b	b	b	b	b	b	b	a	a	b	b	a	a	a	b	a	b	a	b	b	a	a	a	b	a	b	b	a	a	a	a	b	a	b	a	a	a	a	b	b
709	TP27550	45.3552	0.546448	54.0984	0.656744	0.379336	b	-	a	b	b	b	b	b	b	b	a	a	b	b	a	a	b	b	a	b	a	b	b	a	a	a	b	a	b	b	a	a	a	a	b	a	b	a	a	a	a	b	b
710	TP149558	49.4382	0.561798	50	0.968167	0.954946	b	-	a	b	b	b	b	b	b	b	a	-	a	b	a	a	b	b	a	b	a	b	a	a	a	b	b	a	b	b	a	a	a	a	b	a	b	a	a	a	a	a	b
711	TP237673	46.3918	1.03093	52.5773	0.791766	0.531971	b	-	a	b	b	b	b	b	b	a	-	a	-	-	a	-	b	-	a	b	-	b	-	-	-	b	b	-	b	b	a	a	-	-	-	a	b	a	a	-	a	-	-
712	TP261652	52.5	1.25	46.25	0.712081	0.526792	-	-	-	-	-	-	-	-	-	a	a	-	-	b	-	-	b	-	a	-	-	b	-	-	-	-	-	-	-	b	a	-	-	-	b	a	-	-	-	-	a	-	-
713	TP439908	50.5747	1.14943	48.2759	0.891542	0.816105	b	-	a	b	b	b	b	b	b	a	a	a	a	b	a	a	b	a	a	b	-	b	a	-	a	b	b	a	a	b	a	a	a	h	b	a	b	a	a	a	a	a	b
714	TP97746	49.0798	1.22699	49.6933	0.877233	0.950474	b	-	h	b	b	b	b	b	b	a	a	a	a	b	a	a	b	a	a	b	a	b	a	b	a	b	b	-	a	b	a	a	a	-	b	a	b	a	a	a	a	a	b
715	TP114254	49.6774	1.29032	49.0323	0.843368	0.947888	b	-	h	-	b	b	b	b	b	a	a	a	a	b	a	a	b	a	a	-	-	b	a	b	a	b	b	a	a	b	a	a	a	-	b	a	b	a	a	a	a	a	b
716	TP224764	44.3182	0	55.6818	0.352113	0.255804	b	-	a	b	-	b	b	b	b	b	a	-	-	b	b	-	b	a	a	b	-	-	-	-	-	-	-	-	a	-	-	a	a	-	b	-	b	-	-	-	a	-	-
717	TP369699	77.6596	1.06383	21.2766	1.04696e-07	1.20565e-08	b	-	h	-	-	-	a	-	-	-	a	a	a	-	-	a	-	a	a	b	-	a	a	-	-	b	-	-	a	-	a	a	a	a	b	a	b	a	a	-	a	a	-
718	TP302557	75.2294	0	24.7706	1.80752e-06	4.51459e-07	b	-	a	b	b	b	a	-	b	-	a	a	a	-	-	-	-	a	a	-	-	a	a	-	a	-	b	a	a	b	a	a	a	a	b	a	b	a	a	a	a	a	b
719	TP291920	48.9655	0.689655	50.3448	0.985249	0.889538	b	-	h	b	a	b	a	b	b	b	-	a	a	b	b	a	b	a	a	b	-	a	a	b	a	b	b	-	a	b	a	a	-	-	b	a	-	a	-	-	a	a	b
720	TP94597	52.9032	0.645161	46.4516	0.801317	0.516112	b	-	h	b	a	b	a	b	b	b	a	a	a	b	b	a	b	-	a	b	-	a	a	b	-	-	b	a	a	b	a	a	a	a	b	a	b	a	a	a	a	a	b
721	TP3776	51.9337	0.552486	47.5138	0.87644	0.656721	b	-	h	b	a	b	a	b	b	b	a	a	a	b	b	a	b	a	a	b	a	a	a	b	a	b	b	a	a	b	a	a	a	a	b	a	b	a	a	a	a	a	b
722	TP86382	53.9474	0.657895	45.3947	0.685062	0.389278	b	-	h	-	-	b	a	b	a	b	a	a	a	b	b	a	b	a	a	b	-	a	a	b	a	b	-	a	a	b	a	a	-	a	b	a	b	a	-	a	a	a	b
723	TP21657	53.8462	1.7094	44.4444	0.366595	0.338809	b	-	h	-	h	b	a	b	a	b	a	a	a	-	b	-	b	-	a	b	a	a	a	-	a	b	b	-	a	b	a	a	a	-	b	a	b	a	-	-	a	a	b
724	LSSR33a	53.1915	0	46.8085	0.549702	0.52328	b	a	a	-	-	-	-	b	a	-	a	-	-	-	b	-	-	-	-	b	a	-	a	-	-	-	-	a	a	-	-	-	a	a	b	-	-	a	b	-	-	-	-
725	TP257259	52.381	1.5873	46.0317	0.535684	0.518823	b	-	h	b	a	h	a	-	-	b	a	a	a	b	b	a	b	-	a	-	-	a	a	b	-	b	-	-	a	b	a	a	a	-	b	a	b	a	-	a	a	a	b
726	TP155726	51.049	1.3986	47.5524	0.734301	0.722882	b	-	h	b	a	b	a	b	a	b	a	a	a	b	b	-	b	-	a	b	a	a	a	b	a	b	-	a	a	b	a	a	-	-	b	a	b	a	-	a	a	a	b
727	TP85114	59.2179	0	40.7821	0.121747	0.065245	a	-	a	a	a	b	a	b	a	b	b	a	a	a	a	a	a	b	a	a	-	b	b	a	a	a	b	b	b	a	a	b	b	a	a	a	a	b	a	b	a	a	b
728	TP168090	58.5635	0	41.4365	0.153927	0.0867664	a	-	a	a	a	b	a	b	a	b	b	a	a	a	a	a	a	b	a	a	-	b	b	a	a	a	b	b	b	a	a	b	b	a	a	a	a	b	a	b	a	a	b
729	TP412583	58.8571	0.571429	40.5714	0.180309	0.0659034	a	-	a	a	a	b	a	b	a	b	b	a	a	a	a	a	a	b	a	a	b	b	b	a	a	a	b	b	b	a	a	b	b	a	a	a	a	b	a	b	a	a	-
730	TP429796	59.1954	0	40.8046	0.122767	0.0659034	a	-	a	a	a	b	a	b	a	b	b	a	a	a	a	a	a	b	a	a	-	b	b	-	a	a	b	b	b	a	a	b	b	a	a	a	a	b	a	b	a	a	b
731	TP291286	50.6173	0	49.3827	0.66982	0.901745	a	-	-	a	a	-	a	b	a	b	-	-	a	a	-	a	a	-	a	-	-	b	b	-	-	-	-	-	-	-	-	-	b	-	a	a	-	-	-	-	-	a	b
732	TP236093	60.7735	0.552486	38.674	0.0825322	0.0262683	a	-	a	a	a	b	a	b	a	b	b	a	a	a	a	a	a	b	a	a	h	b	a	a	a	a	b	b	b	a	a	b	b	a	a	a	a	b	a	b	a	a	a
733	TP408444	55.6962	0	44.3038	0.350953	0.254603	a	-	-	a	a	-	a	b	a	-	-	-	a	a	-	-	a	-	a	-	-	b	a	-	-	-	-	b	b	-	-	b	b	-	-	a	a	-	a	-	a	-	-
734	TP10304	60.6061	0.606061	38.7879	0.0890619	0.0281549	a	-	a	a	a	b	a	b	a	b	b	a	a	a	a	a	a	b	a	a	-	b	a	a	a	a	b	b	b	a	a	b	b	-	a	a	a	b	-	b	a	a	a
735	TP99002	60.8	1.6	37.6	0.0429907	0.0183874	a	-	a	a	-	-	a	b	a	b	b	a	a	a	a	a	a	-	-	a	h	-	a	-	a	-	-	b	b	a	a	b	b	a	a	-	a	-	-	-	a	a	a
736	TP264517	60.7843	0.653595	38.5621	0.0821779	0.0252967	a	-	a	a	a	b	a	b	a	b	b	-	a	a	a	a	a	b	a	a	h	b	a	a	a	a	b	b	b	a	a	b	b	-	a	a	a	b	a	b	a	a	a
737	TP227947	62.7907	0.581395	36.6279	0.0309666	0.00849891	a	-	a	a	a	h	a	b	a	b	b	a	a	a	a	a	a	b	a	a	-	b	a	a	a	a	-	b	b	a	a	b	b	a	a	a	a	b	a	b	a	a	a
738	TP447720	62.1302	0	37.8698	0.0347692	0.0152648	a	-	a	a	a	b	a	b	a	b	b	a	a	a	a	a	a	b	a	a	-	b	a	-	a	a	b	b	b	a	a	b	b	a	a	a	a	b	a	b	a	a	a
739	TP1016	58.6592	0	41.3408	0.148898	0.0833014	a	-	a	a	a	b	a	b	a	b	b	a	a	a	a	a	a	b	a	a	-	b	a	a	a	a	b	b	b	a	a	b	b	a	a	a	a	b	a	b	a	a	a
740	TP270309	60	0	40	0.0899242	0.0455003	a	-	-	a	-	b	-	b	a	-	-	-	a	-	-	-	a	b	a	a	-	b	-	-	a	b	-	b	b	a	a	b	b	-	a	-	a	-	a	b	a	-	a
741	TP320828	59.2179	0	40.7821	0.121747	0.065245	a	-	a	a	a	b	a	b	a	b	b	a	a	a	a	a	a	b	a	a	-	b	a	a	a	b	b	b	b	a	a	b	b	a	a	a	a	b	a	b	a	a	a
742	TP95472	58.1006	0.558659	41.3408	0.235241	0.0919127	a	-	a	a	a	b	a	b	a	b	b	a	a	a	a	a	a	b	a	a	h	b	a	a	a	b	b	b	b	a	a	b	b	a	a	a	a	b	a	b	a	a	a
743	TP430213	60	0	40	0.0899242	0.0455003	a	-	a	a	a	b	a	b	a	b	b	-	a	a	a	a	a	b	a	a	-	b	a	-	a	b	b	b	b	a	a	b	b	a	a	a	a	a	a	-	a	a	a
744	TP271747	58.8235	0	41.1765	0.140521	0.0776132	a	-	a	a	a	b	-	b	-	-	-	-	a	a	-	a	a	b	a	-	-	-	a	a	a	b	b	-	b	-	a	b	-	-	-	-	-	-	-	-	a	a	a
745	TP34445	54.717	0.628931	44.6541	0.591535	0.311223	a	-	a	a	a	b	a	b	a	b	b	a	a	-	a	a	a	b	a	a	h	b	-	a	a	b	b	b	b	a	a	-	b	-	a	a	a	a	a	b	a	a	a
746	TP111425	56.3758	0.671141	42.953	0.400277	0.176583	a	-	a	a	a	b	a	b	a	b	b	a	a	a	a	a	a	b	a	a	-	b	a	a	a	b	-	b	b	a	a	b	b	a	a	a	a	-	-	b	a	-	a
747	TP390059	56.0976	0	43.9024	0.319015	0.22265	a	-	a	a	a	b	a	b	a	b	b	a	a	a	a	a	a	b	a	a	-	b	a	-	a	b	b	b	b	a	a	b	b	a	a	a	a	a	a	b	a	a	a
748	TP95619	57.485	0	42.515	0.21819	0.134392	a	-	a	a	a	b	a	b	a	b	b	a	a	a	a	a	a	b	a	a	-	b	a	a	a	b	b	b	b	a	a	b	b	a	a	a	a	a	a	b	a	a	a
749	TP54880	62.2642	0	37.7358	0.0325525	0.0141737	a	-	a	-	a	-	a	b	a	b	-	a	a	a	-	-	a	-	-	a	-	b	-	-	a	b	b	b	-	a	-	b	b	-	-	a	-	a	a	-	a	a	-
750	M66E32A114	56.383	0	43.617	0.296912	0.201745	a	b	a	-	-	-	-	b	a	-	b	-	-	-	a	-	-	-	-	a	a	-	a	-	-	-	-	b	b	-	-	-	b	a	a	-	-	a	a	-	-	-	-
751	lup93	57.6087	0	42.3913	0.210133	0.128074	a	b	a	-	-	-	-	b	a	-	b	-	-	-	a	-	-	-	-	a	a	-	a	-	-	-	-	b	b	-	-	-	b	a	a	-	-	a	a	-	-	-	-
752	TP412857	61.8421	1.31579	36.8421	0.0356134	0.0112983	a	-	a	-	-	-	a	b	a	b	-	-	-	-	-	-	a	-	a	-	-	-	-	-	a	b	-	-	b	a	-	b	b	-	-	a	-	-	-	-	-	a	-
753	TP284785	57.3643	0	42.6357	0.226216	0.140787	a	-	a	-	a	-	a	b	a	b	b	a	a	a	a	a	a	b	a	-	-	b	-	a	a	b	b	b	b	a	-	b	-	-	a	a	-	a	-	b	a	-	-
754	TP90179	55.2846	0	44.7154	0.384433	0.290552	a	-	a	a	a	b	a	b	a	b	b	a	-	a	a	a	a	b	a	a	-	b	a	-	-	b	-	b	b	a	a	b	b	-	-	a	a	a	-	-	a	-	-
755	TP402052	57.2464	0.724638	42.029	0.3107	0.125314	a	-	a	a	a	b	a	-	a	b	b	a	a	a	a	a	a	-	a	-	-	b	-	a	a	b	b	b	b	a	a	b	b	-	-	a	-	a	a	b	a	-	-
756	TP27876	62.1951	0.609756	37.1951	0.0420754	0.0118919	a	-	a	a	a	b	a	b	a	a	b	a	a	a	a	a	a	b	a	a	-	b	a	a	a	b	b	-	b	a	a	a	b	a	a	a	a	a	a	-	a	a	a
757	TP333120	57.6687	0	42.3313	0.206285	0.125093	a	-	a	a	a	b	a	b	a	a	b	a	a	a	a	a	a	b	a	a	-	b	a	a	a	b	b	b	b	a	a	a	b	a	a	a	a	a	a	b	a	a	a
758	TP333121	58.2734	0	41.7266	0.169856	0.0979902	a	-	a	a	a	b	a	b	a	a	-	-	a	a	a	a	a	b	a	a	a	b	-	-	a	b	b	b	b	a	a	a	b	-	a	a	-	-	a	b	a	-	-
759	TP116439	57.6271	0	42.3729	0.208948	0.127153	a	-	a	a	a	b	a	b	a	a	b	a	a	a	a	a	a	b	a	a	-	b	a	a	a	b	b	b	b	a	a	a	b	-	a	a	a	a	a	b	a	a	a
760	TP288609	56.3218	0	43.6782	0.301597	0.206098	a	-	a	a	a	b	a	b	a	a	b	a	a	a	a	a	a	b	a	a	-	b	a	a	a	b	b	b	b	a	a	a	b	a	a	a	a	a	a	b	a	a	a
761	TP409424	57.8947	0	42.1053	0.192165	0.114348	a	-	a	a	a	b	a	b	a	a	b	a	a	a	a	a	a	b	a	a	-	b	a	a	a	b	b	b	b	a	a	a	b	-	a	a	a	a	a	b	a	a	a
762	TP28589	50.6494	0	49.3506	0.669272	0.896669	a	-	a	a	-	b	a	-	a	-	b	-	-	-	-	-	-	-	a	a	-	b	-	-	-	-	-	b	-	-	-	-	b	-	-	-	-	-	a	-	a	a	-
763	TP45824	58.9404	0	41.0596	0.134762	0.0737632	a	-	a	a	a	b	a	b	a	a	b	a	a	a	a	a	a	b	a	a	-	b	a	a	a	b	b	-	b	a	a	a	b	-	a	a	a	a	a	b	a	a	a
764	TP294609	61.1111	0.925926	37.963	0.066271	0.0194679	a	-	a	a	a	b	a	b	a	a	b	-	a	-	-	a	a	-	a	-	-	b	-	a	a	-	b	-	b	a	a	a	-	-	a	a	-	-	a	b	a	-	-
765	TP296318	59.2105	0	40.7895	0.12208	0.0654598	a	-	a	a	a	b	a	b	b	a	-	a	a	a	a	a	a	b	a	a	a	b	a	-	a	b	b	b	b	a	a	a	b	-	a	b	a	a	a	b	a	a	a
766	TP236034	50.8772	0.877193	48.2456	0.959828	0.790635	a	-	a	a	-	b	-	b	b	a	b	a	-	a	a	a	a	-	a	-	-	-	a	a	a	b	-	-	-	a	-	a	b	b	a	-	-	a	-	b	a	a	-
767	TP11961	55.3571	0	44.6429	0.378493	0.283977	a	-	a	a	a	b	a	b	b	a	b	a	a	a	a	a	a	b	a	a	-	b	a	a	a	b	b	b	b	a	a	a	b	-	a	b	a	a	a	b	a	a	a
768	TP6207	57.4586	0	42.5414	0.219937	0.135774	a	-	a	a	a	b	a	b	b	a	b	a	a	a	a	a	a	b	a	a	a	b	a	a	a	b	b	b	b	a	a	a	b	-	a	b	a	a	a	b	a	a	a
769	TP152770	57.377	0	42.623	0.225364	0.140102	a	-	a	a	a	b	a	b	b	a	b	a	a	a	a	a	a	b	a	a	a	b	a	a	a	b	b	b	b	a	a	a	b	b	a	b	a	a	a	b	a	a	a
770	TP294650	55.9322	0	44.0678	0.332067	0.235448	a	-	a	a	a	b	a	b	b	a	b	a	a	a	a	a	a	b	a	a	a	b	a	a	a	b	b	b	b	a	a	a	b	b	-	b	a	a	a	b	a	a	a
771	TP213815	56.8182	0	43.1818	0.264444	0.172682	a	-	a	a	a	b	a	b	b	a	b	a	a	a	a	a	a	b	a	a	a	b	a	a	a	b	b	b	b	a	a	a	b	b	a	b	a	a	a	b	a	a	a
772	TP7395	59.1716	0.591716	40.2367	0.16047	0.056811	a	-	a	a	a	b	a	b	b	a	b	a	a	a	a	a	a	b	a	a	-	b	a	a	a	b	b	b	b	a	a	a	b	b	a	b	a	a	a	b	a	a	a
773	TP26280	62.8571	1.42857	35.7143	0.0186037	0.00589396	a	-	a	a	b	b	a	b	b	a	b	-	a	a	a	a	a	-	a	a	-	b	-	a	a	b	b	b	b	a	a	a	b	b	-	b	a	-	a	-	a	a	-
774	TP451694	52.7559	0.787402	46.4567	0.818734	0.52548	a	-	a	a	b	b	a	b	b	a	-	b	a	a	-	a	a	-	a	a	-	b	a	-	-	b	b	b	b	a	a	a	-	-	-	b	-	-	a	b	a	-	a
775	TP433066	57.2222	0.555556	42.2222	0.311489	0.131457	a	-	a	a	b	b	a	b	b	a	b	b	a	a	a	a	a	b	a	a	-	b	a	a	a	b	b	b	b	a	a	a	b	b	a	b	a	a	a	b	a	a	a
776	TP283602	56.6667	0.555556	42.7778	0.366179	0.162519	a	-	a	a	b	b	a	b	b	a	b	b	a	a	a	a	a	b	a	a	-	b	a	a	a	b	b	b	b	a	a	a	b	b	a	b	a	a	a	b	a	a	a
777	TP49051	54.4379	0.591716	44.9704	0.62214	0.340904	a	-	a	-	b	b	a	b	b	a	b	b	a	a	a	a	b	b	a	a	-	b	a	a	a	b	b	b	b	a	a	a	b	b	a	b	a	b	b	b	a	a	a
778	TP226437	54.4379	1.18343	44.3787	0.540606	0.308695	a	-	a	a	b	b	a	b	b	a	b	b	a	a	a	a	b	b	a	a	h	b	a	a	a	b	b	b	b	a	a	a	b	-	a	b	a	b	b	b	a	a	a
779	TP51864	53.7879	0.757576	45.4545	0.704493	0.40108	a	-	a	a	b	b	a	b	b	a	-	b	a	-	a	a	b	-	a	-	-	b	-	a	a	b	b	b	b	a	-	a	b	-	a	b	a	b	b	b	a	a	a
780	TP215559	54.2683	0.609756	45.122	0.643849	0.357445	a	-	a	a	b	b	a	b	b	a	b	b	a	a	a	a	b	b	a	a	-	b	a	a	a	b	b	b	b	a	a	a	b	b	a	b	a	b	b	b	a	a	a
781	TP432760	52.1739	0.724638	47.1014	0.876656	0.609387	a	-	a	a	b	b	a	b	b	a	b	b	a	a	a	a	b	b	a	-	a	b	-	a	a	b	b	b	b	a	a	a	b	-	-	b	-	-	-	-	a	a	-
782	TP83912	56.2874	0.598802	43.1138	0.408298	0.185071	a	-	a	a	b	b	a	b	b	a	b	b	a	a	a	a	b	b	a	a	a	b	a	a	a	b	b	b	b	a	a	a	b	b	a	b	a	b	b	b	a	a	a
783	TP281829	56.4706	0	43.5294	0.290248	0.195625	a	-	a	a	b	b	a	b	b	a	b	b	a	a	a	a	b	b	a	a	-	b	a	a	a	b	b	b	b	a	a	a	b	-	a	b	a	b	b	b	a	a	a
784	TP366148	54.2683	0.609756	45.122	0.643849	0.357445	a	-	a	a	b	b	a	b	b	a	b	b	a	a	a	a	b	b	a	a	-	b	a	a	a	b	b	b	b	a	a	a	b	-	a	b	a	b	b	b	a	a	a
785	TP147627	54.8193	0.60241	44.5783	0.577594	0.302868	a	-	a	a	b	b	a	b	b	a	b	b	a	a	a	a	b	b	a	a	-	a	a	a	a	b	b	-	b	a	a	a	b	b	a	b	a	b	b	b	a	a	a
786	TP36219	55.6818	0.568182	43.75	0.474059	0.230139	a	-	a	a	b	b	a	a	b	a	b	b	a	a	a	a	b	b	a	a	-	a	a	a	a	b	b	b	b	a	a	a	b	-	b	b	a	b	b	b	a	a	a
787	TP297189	55.8659	0	44.1341	0.337342	0.240722	a	-	a	a	b	b	a	a	b	a	b	b	a	a	a	a	b	b	a	a	a	a	a	a	a	b	b	b	b	a	a	a	b	b	b	b	a	b	b	b	a	a	a
788	TP7256	56.3536	0	43.6464	0.29916	0.203829	a	-	a	a	b	b	a	a	b	a	b	b	a	a	a	a	b	b	a	a	-	a	a	a	a	b	b	b	b	a	a	a	b	b	b	b	a	b	b	b	a	a	a
789	TP85618	56.0284	0	43.9716	0.324456	0.227943	a	-	a	a	b	b	a	a	b	a	b	b	a	a	a	a	b	b	a	-	-	-	-	a	a	b	b	b	b	a	a	a	b	-	-	b	a	b	b	b	a	a	a
790	TP450898	56.7416	0	43.2584	0.270039	0.177557	a	-	a	a	b	b	a	a	b	a	b	b	a	a	a	a	b	b	a	a	-	a	a	a	a	b	b	b	b	a	a	a	b	-	b	b	a	b	b	b	a	a	a
791	TP233363	56.8047	0	43.1953	0.265422	0.173531	a	-	a	a	b	-	a	a	b	a	-	b	a	a	a	a	b	b	a	a	a	a	a	a	a	b	b	b	b	a	a	a	b	b	b	b	a	b	b	b	a	a	a
792	TP223390	63.8095	0.952381	35.2381	0.016036	0.00391892	a	-	a	a	b	b	a	a	b	-	b	-	a	a	a	a	b	b	a	-	a	a	a	-	-	-	-	-	b	a	-	a	b	-	-	b	a	-	-	b	a	-	a
793	TP295274	59.7561	1.21951	39.0244	0.101194	0.0358376	-	-	a	-	b	-	a	a	-	a	-	b	-	-	a	a	b	-	a	a	-	-	-	-	-	a	b	-	b	a	-	-	-	-	b	b	-	-	b	-	a	-	-
794	TP280013	56.5217	0	43.4783	0.286386	0.192115	a	-	a	a	b	b	a	a	b	a	b	b	-	a	b	a	a	b	a	-	-	a	a	-	-	-	b	b	b	a	a	a	-	-	b	b	a	b	b	-	-	a	-
795	LSSR16-2	54.3478	0	45.6522	0.461114	0.384538	a	b	a	-	-	-	-	a	b	-	b	-	-	-	b	-	-	-	-	a	a	-	a	-	-	-	-	b	b	-	-	-	b	b	b	-	-	a	b	-	-	-	-
796	TP26850	54	0	46	0.488908	0.423711	a	-	-	a	b	b	a	a	b	a	b	b	a	-	-	-	-	-	a	a	-	-	a	-	a	a	b	b	b	a	a	-	-	-	-	b	-	b	-	-	a	a	-
797	TP13116	57.485	0.598802	41.9162	0.288608	0.117287	a	-	a	a	b	b	a	a	b	a	b	b	a	a	a	a	b	b	a	a	-	a	a	a	a	-	b	b	b	a	a	a	b	b	b	b	a	b	b	b	a	a	a
798	TP10483	58.2192	1.36986	40.411	0.161553	0.0709878	a	-	a	a	h	b	a	a	b	a	b	b	a	a	b	a	a	-	a	a	-	a	a	a	a	a	-	b	b	a	a	a	b	-	-	b	a	a	b	b	a	b	b
799	TP406223	56.8966	0	43.1034	0.258776	0.167799	a	-	a	a	a	b	a	a	b	a	b	b	a	a	a	a	a	b	a	a	-	a	a	a	a	a	b	b	b	b	a	a	b	b	a	b	a	-	b	b	a	b	b
800	TP98592	55.8824	0	44.1176	0.336032	0.239407	a	-	a	a	a	b	a	a	b	a	b	b	a	a	a	-	a	b	a	-	a	-	a	a	-	a	b	-	b	b	a	-	b	b	a	b	a	-	b	-	a	b	-
801	TP353134	52.4476	0	47.5524	0.598207	0.62448	a	-	a	a	a	b	a	-	a	a	b	b	a	a	-	a	a	b	a	a	-	a	a	-	-	-	b	b	b	b	-	a	b	b	a	b	a	a	b	b	a	b	-
802	TP330881	54.3353	0.578035	45.0867	0.632931	0.352251	a	-	a	a	a	b	b	a	a	a	b	b	a	a	a	a	a	b	a	a	-	a	a	-	a	a	b	b	b	b	a	a	-	b	a	b	b	a	b	b	a	b	b
803	TP380722	55.1136	0	44.8864	0.398454	0.306437	a	-	a	a	a	b	b	a	a	a	b	b	a	a	a	a	a	b	a	a	-	a	a	a	a	a	b	b	b	b	a	a	b	b	a	b	b	a	b	b	a	b	b
804	TP91394	59.5506	0	40.4494	0.107349	0.0561187	-	-	a	-	-	b	b	a	a	a	b	-	a	a	a	-	-	-	a	a	-	a	a	a	a	-	-	b	b	b	-	-	-	-	a	-	-	-	-	b	-	-	b
805	TP262648	57.4194	0.645161	41.9355	0.295253	0.119129	a	-	a	a	a	h	b	a	a	a	a	a	a	a	a	a	a	-	a	a	b	a	-	-	a	a	b	b	b	b	a	a	b	-	a	b	b	a	b	b	a	b	-
806	TP274186	55.6818	0	44.3182	0.352113	0.255804	a	-	a	a	a	b	b	a	a	a	a	a	a	a	a	a	a	b	a	a	b	a	a	a	a	a	b	b	b	b	a	a	b	b	a	b	b	a	b	b	a	b	b
807	TP20691	56.875	0	43.125	0.260329	0.169131	a	-	a	a	a	b	b	a	a	a	a	a	a	a	a	a	a	b	a	a	-	a	a	a	a	a	-	b	b	b	a	-	b	b	-	b	b	a	b	b	a	b	b
808	TP447185	57.3248	0	42.6752	0.228878	0.14293	a	-	-	a	a	b	b	a	a	a	a	a	a	a	a	a	a	b	a	a	-	a	a	a	a	a	b	b	b	b	a	a	b	-	a	b	b	a	b	b	a	a	b
809	TP76619	57.1429	1.2987	41.5584	0.247155	0.114348	a	-	a	a	-	b	b	-	a	-	-	a	a	a	a	-	a	-	-	-	b	a	-	-	-	a	-	-	b	-	a	a	b	-	a	-	b	-	-	b	a	a	-
810	TP226000	56.213	0	43.787	0.310005	0.214014	a	-	a	a	a	-	b	a	a	a	a	a	a	a	a	a	a	b	a	a	-	a	a	a	a	a	b	b	b	b	a	a	b	b	a	b	b	a	b	b	a	a	b
811	TP271784	58.8235	0	41.1765	0.140521	0.0776132	a	-	a	-	a	b	b	b	a	a	a	-	a	a	-	a	a	-	b	-	b	a	a	a	-	a	-	-	b	b	a	a	-	-	a	b	b	a	-	b	a	a	b
812	TP104710	55.9524	0	44.0476	0.330465	0.233859	a	-	a	a	a	b	b	b	a	a	a	a	a	a	a	a	a	b	b	a	-	a	a	a	b	a	b	b	b	b	a	a	b	-	a	b	b	a	b	b	a	a	b
813	TP29570	56.2874	0	43.7126	0.304247	0.208578	a	-	a	a	a	b	b	a	a	a	a	a	a	a	a	a	a	b	a	a	-	a	a	a	a	a	b	b	b	b	a	a	-	b	a	b	b	a	b	b	a	b	b
814	TP450471	56	0	44	0.326696	0.230139	a	-	a	a	a	b	b	a	a	a	a	a	a	a	a	a	a	b	a	a	-	a	a	a	a	a	b	b	b	b	a	a	b	b	a	b	b	a	b	b	a	b	b
815	TP198678	55.2486	0	44.7514	0.387377	0.293845	a	-	a	a	a	b	b	a	a	a	b	a	a	a	a	a	a	b	a	a	b	a	a	a	a	a	b	b	b	b	a	a	b	b	a	b	b	a	b	b	a	b	b
816	TP237496	55.618	0	44.382	0.357271	0.261185	a	-	a	a	a	b	b	a	a	a	b	a	a	a	a	a	a	b	a	a	b	a	a	a	a	a	b	b	b	b	a	a	b	b	a	b	b	a	b	b	a	b	b
817	TP282223	54.9451	0	45.0549	0.412309	0.322658	a	-	a	a	a	b	b	a	a	a	b	a	a	a	a	a	a	b	a	a	b	a	a	a	a	a	b	b	b	b	a	a	b	b	a	b	b	a	b	b	a	b	b
818	TP21756	54.3046	0.662252	45.0331	0.642658	0.350648	a	-	a	a	a	b	b	b	a	a	a	a	a	a	a	-	a	b	b	b	-	a	a	a	b	a	-	a	b	b	a	b	b	-	-	b	b	a	b	b	a	a	b
819	M76E35A194	53.1915	0	46.8085	0.549702	0.52328	a	b	a	-	-	-	-	b	b	-	a	-	-	-	a	-	-	-	-	b	b	-	a	-	-	-	-	a	b	-	-	-	b	b	a	-	-	a	b	-	-	-	-
820	TP451781	53.1646	1.26582	45.5696	0.641998	0.441756	a	-	a	a	a	b	b	b	b	a	a	a	a	a	a	-	a	b	b	b	-	a	a	a	b	a	b	a	b	b	a	b	-	b	a	b	b	a	b	b	a	a	b
821	TP429301	56.4417	1.22699	42.3313	0.322248	0.153127	a	-	b	a	a	b	a	b	b	a	a	-	a	a	a	a	a	b	b	b	-	a	a	-	b	a	b	h	b	b	a	b	a	-	a	b	b	a	b	b	a	a	b
822	M47E32A67	47.8723	0	52.1277	0.616118	0.670449	a	b	b	-	-	-	-	b	b	-	b	-	-	-	a	-	-	-	-	b	b	-	a	-	-	-	-	a	b	-	-	-	a	b	a	-	-	b	b	-	-	-	-
823	lPms-750885	55.4348	0	44.5652	0.372154	0.277056	a	b	b	-	-	-	-	b	b	-	-	-	-	-	a	-	-	-	-	b	b	-	a	-	-	-	-	a	b	-	-	-	a	b	a	-	-	a	b	-	-	-	-
824	lPms-750651	59.2593	0	40.7407	0.119885	0.0640471	a	b	-	-	-	-	-	b	b	-	-	-	-	-	a	-	-	-	-	b	b	-	a	-	-	-	-	a	b	-	-	-	a	b	a	-	-	a	b	-	-	-	-
825	TP2722	56.2914	0.662252	43.0464	0.409423	0.182422	a	-	b	a	a	b	a	b	b	a	a	-	a	a	a	a	a	b	b	b	b	a	a	a	b	-	b	h	b	b	a	b	a	-	b	b	b	a	b	b	a	a	b
826	TP377994	55.5556	0.584795	43.8596	0.489698	0.239407	a	-	b	a	a	b	a	b	b	a	a	a	a	a	a	a	a	b	b	b	b	a	a	a	b	a	b	h	b	b	a	b	a	b	b	b	b	a	b	b	a	a	b
827	TP36760	55.5556	0.584795	43.8596	0.489698	0.239407	a	-	b	a	a	b	a	b	b	a	a	a	a	a	a	a	a	b	b	b	b	a	a	a	b	a	b	h	b	b	a	b	a	b	b	b	b	a	b	b	a	a	b
828	TP273308	55.0898	0.598802	44.3114	0.545173	0.278215	a	-	b	a	a	b	a	b	b	a	a	a	a	a	a	a	a	b	b	b	b	a	a	a	b	a	b	h	b	b	a	b	a	b	b	b	b	a	b	b	a	a	b
829	TP156702	62.3656	0	37.6344	0.0309537	0.013394	a	-	b	-	a	b	a	b	b	a	-	-	-	a	a	-	a	-	b	-	-	a	-	a	-	-	b	b	b	b	a	b	a	-	b	b	-	-	-	b	-	a	-
830	TP117990	57.5342	1.36986	41.0959	0.204639	0.0955807	b	-	b	a	a	b	a	b	b	a	a	-	a	a	a	a	a	b	b	-	-	a	a	a	b	a	b	h	b	b	a	b	a	-	b	b	b	a	-	b	a	a	b
831	TP260170	55.9748	1.25786	42.7673	0.358229	0.181034	b	-	b	a	a	b	a	b	b	a	a	-	a	a	a	a	a	b	b	b	-	a	a	a	b	a	b	h	b	b	a	b	a	b	b	b	b	a	b	b	b	-	b
832	TP79477	54.2857	1.71429	44	0.333844	0.295325	b	-	b	a	a	b	a	b	b	a	a	a	a	a	a	a	a	b	b	b	b	a	a	a	b	a	b	h	b	b	a	b	a	b	b	b	b	a	b	b	b	a	b
833	TP90046	52.7273	1.81818	45.4545	0.38179	0.458851	b	-	b	a	a	b	a	b	b	a	a	a	a	a	a	a	a	b	b	b	b	a	a	a	b	a	b	h	b	b	a	b	-	b	b	b	b	a	b	b	b	a	-
834	TP48165	55.9322	1.12994	42.9379	0.394546	0.18875	b	-	b	a	a	b	a	b	b	a	a	a	a	a	a	a	a	b	b	b	-	a	a	a	b	a	b	h	b	b	a	b	a	b	b	b	b	a	b	b	b	a	b
835	TP4085	50.8065	2.41935	46.7742	0.162314	0.679443	b	-	b	a	a	b	a	b	b	a	a	-	a	a	a	a	a	-	b	b	-	a	a	-	b	a	b	-	b	b	a	b	a	-	b	b	b	-	b	-	b	-	-
836	M75E32A283	55.3191	0	44.6809	0.3816	0.287406	b	b	b	-	-	-	-	b	b	-	a	-	-	-	a	-	-	-	-	b	b	-	a	-	-	-	-	a	b	-	-	-	a	b	b	-	-	b	b	-	-	-	-
837	TP330657	41.4634	1.21951	57.3171	0.248734	0.108507	b	-	b	-	-	b	a	b	b	a	-	-	a	-	-	a	a	-	b	b	-	a	-	-	b	-	b	-	b	-	a	b	a	-	-	b	b	-	b	b	b	a	-
838	lPms-516192	48.8636	0	51.1364	0.657641	0.820212	b	b	b	-	-	-	-	b	b	-	-	-	-	-	a	-	-	-	-	b	b	-	a	-	-	-	-	-	b	-	-	-	a	b	b	-	-	-	b	-	-	-	-
839	lPms-515808	49.4382	0	50.5618	0.670704	0.910538	b	b	b	-	-	-	-	b	b	-	-	-	-	-	a	-	-	-	-	b	b	-	a	-	-	-	-	-	b	-	-	-	a	b	b	-	-	-	b	-	-	-	-
840	lPms-515504	48.3146	0	51.6854	0.637422	0.736058	b	b	b	-	-	-	-	b	b	-	-	-	-	-	a	-	-	-	-	b	b	-	a	-	-	-	-	-	b	-	-	-	a	b	b	-	-	-	b	-	-	-	-
841	lPms-515888	48.3146	0	51.6854	0.637422	0.736058	b	b	b	-	-	-	-	b	b	-	-	-	-	-	a	-	-	-	-	b	b	-	a	-	-	-	-	-	b	-	-	-	a	b	b	-	-	-	b	-	-	-	-
842	M65E32B279	56.383	0	43.617	0.296912	0.201745	b	b	b	-	-	-	-	b	b	-	a	-	-	-	a	-	-	-	-	b	b	-	a	-	-	-	-	a	b	-	-	-	a	b	b	-	-	a	b	-	-	-	-
843	TP101279	54.1176	0.588235	45.2941	0.65962	0.37477	b	-	b	a	a	b	a	a	b	a	a	a	a	a	a	a	a	b	b	b	-	a	a	a	b	b	b	b	b	b	a	b	a	b	b	b	b	a	b	b	b	a	b
844	TP19090	54.7486	0	45.2514	0.428444	0.342254	b	-	b	b	a	b	a	a	b	a	a	a	a	a	a	a	a	b	b	b	b	a	a	a	b	a	b	b	a	b	a	b	a	b	b	b	b	a	b	b	b	a	b
845	TP285116	61.9048	0	38.0952	0.0387814	0.0172679	-	-	-	-	a	b	a	a	-	a	-	-	a	-	a	-	a	-	b	b	-	a	-	-	a	-	b	-	a	-	-	-	a	-	-	b	-	a	b	-	b	a	-
846	TP272393	55.4286	0	44.5714	0.372661	0.277605	a	-	b	b	a	b	a	a	b	a	a	a	a	a	a	a	a	b	b	b	-	a	a	a	a	a	b	b	a	b	a	b	a	b	b	b	b	a	b	b	b	a	b
847	TP370389	55.5556	0	44.4444	0.362329	0.266521	a	-	b	b	a	b	a	a	b	a	a	a	a	a	a	a	a	-	b	b	-	a	a	-	a	-	b	b	a	b	a	b	a	-	b	b	b	-	b	b	b	a	-
848	M77E38A165	54.2553	0	45.7447	0.468571	0.394734	a	b	b	-	-	-	-	a	b	-	a	-	-	-	a	-	-	-	-	b	b	-	a	-	-	-	-	b	a	-	-	-	a	b	b	-	-	a	b	-	-	-	-
849	TP362226	54.4304	0.632911	44.9367	0.626148	0.339368	a	-	b	b	a	-	a	a	b	a	-	a	a	a	a	a	a	b	b	b	-	a	a	-	a	a	b	b	a	b	a	b	a	-	-	b	b	a	-	b	b	a	b
850	TP46065	56.8627	0.653595	42.4837	0.349155	0.147794	a	-	b	b	a	-	a	a	b	a	a	-	a	-	a	a	a	b	b	b	-	a	a	a	a	a	b	b	a	b	a	b	-	-	b	b	b	a	b	b	b	a	-
851	TP96144	56.25	0	43.75	0.307138	0.2113	b	-	b	b	a	b	a	a	b	a	-	a	a	a	a	a	a	b	b	b	-	a	-	a	a	-	-	b	a	b	a	b	-	-	b	b	-	-	-	b	b	a	b
852	TP87632	56.3758	0	43.6242	0.297458	0.20225	b	-	b	b	a	b	a	a	b	a	a	a	a	a	a	a	a	-	b	b	-	a	a	a	-	a	b	b	a	b	a	b	a	b	b	b	b	-	b	-	b	a	b
853	TP4959	55.9701	0	44.0299	0.329057	0.232466	b	-	b	b	a	b	a	a	b	a	a	-	a	a	a	a	a	-	b	b	b	a	-	a	a	a	b	b	a	b	a	b	a	-	-	b	b	-	-	b	b	a	b
854	TP97207	55.7377	0	44.2623	0.347612	0.251158	b	-	b	b	-	b	a	-	b	a	a	b	a	-	a	-	-	b	b	b	-	a	a	-	a	a	-	b	a	b	a	b	a	-	b	b	-	a	b	-	-	a	b
855	TP156909	56.9444	0	43.0556	0.255341	0.164867	b	-	b	b	a	b	a	a	b	-	a	b	a	-	a	a	a	-	b	-	-	a	a	-	a	-	-	b	a	-	a	b	a	-	-	b	b	-	b	b	b	a	a
856	TP340521	54.7945	0	45.2055	0.424676	0.337607	b	-	b	b	a	b	a	a	b	a	a	b	a	-	a	a	a	b	b	b	-	a	a	-	a	a	-	b	a	b	a	b	a	b	b	b	b	-	b	b	b	a	-
857	M78E38A116	55.3191	0	44.6809	0.3816	0.287406	b	b	b	-	-	-	-	a	b	-	a	-	-	-	a	-	-	-	-	b	a	-	a	-	-	-	-	b	a	-	-	-	a	b	b	-	-	a	b	-	-	-	-
858	M78E38B125	53.1915	0	46.8085	0.549702	0.52328	b	b	b	-	-	-	-	a	b	-	a	-	-	-	a	-	-	-	-	b	a	-	a	-	-	-	-	b	a	-	-	-	a	b	b	-	-	a	b	-	-	-	-
859	TP1017	54.5977	0	45.4023	0.440799	0.357813	b	-	b	b	a	b	a	a	b	a	a	b	a	a	a	-	a	b	b	b	-	a	-	a	-	a	-	b	a	b	a	b	a	b	b	b	b	a	b	b	b	a	b
860	TP140317	60	0	40	0.0899242	0.0455003	b	-	b	b	a	b	-	a	b	a	-	-	-	a	a	a	a	b	b	b	-	a	a	-	a	a	-	-	a	b	a	b	a	-	b	b	b	a	b	-	b	a	-
861	TP21317	57.8035	0	42.1965	0.197795	0.118596	b	-	b	b	a	b	a	a	b	a	a	b	a	a	a	a	a	b	b	b	-	a	a	a	a	a	a	b	a	b	a	b	a	b	b	b	b	a	b	b	b	a	a
862	TP3626	57.4324	0	42.5676	0.221668	0.13715	b	-	b	b	a	b	a	a	b	a	a	b	a	a	a	a	a	b	b	b	-	a	-	a	a	a	a	b	a	b	a	b	a	-	-	b	b	-	-	b	b	a	a
863	TP76928	56.7416	0	43.2584	0.270039	0.177557	b	-	b	b	a	b	a	a	b	a	a	b	a	a	a	a	a	b	b	b	-	a	a	a	a	a	a	b	a	b	a	b	a	b	b	b	b	a	b	b	b	a	a
864	TP174329	58.046	0	41.954	0.183049	0.107574	b	-	b	b	a	b	a	a	b	a	a	b	a	a	a	a	a	b	b	b	a	a	a	a	a	a	a	b	a	b	a	b	a	b	b	b	b	a	b	b	b	a	a
865	TP240160	55.3073	0	44.6927	0.382573	0.288484	b	-	b	b	a	b	a	a	b	a	a	b	a	a	a	a	a	b	b	b	a	a	b	a	a	a	a	b	a	b	a	b	a	b	a	b	b	a	b	b	b	a	a
866	TP31574	51.6854	0	48.3146	0.637422	0.736058	b	-	b	b	b	b	a	a	b	a	a	b	a	a	a	a	a	b	b	b	-	a	b	a	a	a	a	b	a	b	a	b	a	b	a	b	b	a	b	b	b	a	a
867	TP5833	52.514	0	47.486	0.594247	0.61511	b	-	b	b	b	b	a	a	b	a	a	a	a	a	a	a	a	b	b	b	-	a	b	a	a	a	a	b	a	b	a	b	a	b	a	b	b	a	b	b	b	a	a
868	M63E38A304	50	0	50	0.674984	1	b	b	b	-	-	-	-	a	b	-	a	-	-	-	a	-	-	-	-	b	a	-	b	-	-	-	-	b	a	-	-	-	a	b	a	-	-	a	b	-	-	-	-
869	TP156518	52.3529	0	47.6471	0.603709	0.637935	b	-	b	b	b	b	a	a	b	a	a	a	a	a	a	a	a	b	b	b	-	a	b	b	a	a	a	-	a	b	a	b	a	b	a	b	b	a	b	b	b	a	-
870	TP6216	53.1646	0	46.8354	0.551602	0.526792	b	-	b	b	b	b	a	a	b	a	a	a	a	a	a	a	a	-	b	b	a	a	b	b	a	-	a	b	a	b	a	b	a	-	a	b	b	-	b	b	b	a	a
871	TP224974	52.907	0	47.093	0.569267	0.560974	b	-	b	a	b	b	a	a	b	a	a	a	a	a	a	a	a	b	b	b	-	a	b	b	a	a	a	a	a	b	a	b	a	-	a	b	b	a	b	b	b	a	a
872	TP295286	51.1628	0	48.8372	0.656837	0.816105	b	-	b	a	b	b	a	a	b	a	a	a	a	a	a	a	a	b	b	b	-	a	b	b	a	a	a	a	b	b	a	b	a	b	a	b	b	a	b	b	b	a	a
873	TP257123	49.2958	0	50.7042	0.66827	0.887992	b	-	b	a	b	-	a	-	b	-	-	-	a	-	a	-	a	b	b	-	-	a	b	b	-	-	-	-	b	b	-	b	a	-	a	b	b	a	b	b	b	a	a
874	TP309516	50.838	0	49.162	0.665497	0.8669	b	-	b	a	b	b	a	b	b	a	a	a	a	a	a	a	a	b	b	b	-	a	b	b	a	a	a	a	b	b	a	b	a	b	a	b	b	a	b	b	b	a	a
875	TP47426	51.3966	1.67598	46.9274	0.53832	0.649436	b	-	b	a	b	b	a	b	b	a	a	a	a	a	a	a	a	b	b	b	-	a	b	b	a	a	a	a	b	b	a	b	a	b	a	b	b	a	b	b	b	a	a
876	WANR2	50.5376	0	49.4624	0.671063	0.914371	b	b	b	-	-	-	-	b	b	-	a	-	-	-	a	-	-	-	-	b	a	-	b	-	-	-	-	a	b	-	-	-	a	b	a	-	-	a	b	-	-	-	-
877	TP81412	53.4884	0	46.5116	0.528161	0.485381	-	-	-	-	-	b	a	b	-	-	a	a	-	-	-	a	-	b	b	b	-	-	-	-	a	a	-	a	-	b	a	b	-	-	-	-	b	-	b	-	b	-	a
878	TP100752	52.349	0	47.651	0.603935	0.638499	b	-	b	a	b	b	a	b	b	a	a	a	a	a	a	a	a	b	b	b	b	a	b	b	a	a	-	-	b	b	a	b	a	-	a	b	b	a	-	b	b	a	a
879	TP449451	54.4304	0	45.5696	0.454427	0.375577	-	-	-	a	b	b	a	b	-	a	-	-	a	a	a	-	a	-	b	-	-	-	-	b	-	-	-	a	b	b	a	-	a	-	-	b	b	-	-	-	b	a	-
880	TP260558	49.3421	0	50.6579	0.669121	0.895317	b	-	b	a	b	b	a	b	b	a	a	a	a	a	a	a	a	-	b	b	-	a	b	b	a	a	a	a	b	b	a	b	a	-	a	b	b	a	b	b	b	a	b
881	TP410385	50.2825	0	49.7175	0.673899	0.954946	b	-	b	a	b	b	a	b	b	a	a	a	a	a	a	a	a	b	b	b	-	a	b	b	a	a	a	a	b	b	a	b	a	b	a	b	b	a	b	b	b	a	b
882	TP116058	49.4444	0	50.5556	0.670798	0.911528	b	-	b	a	b	b	a	b	b	a	a	a	a	a	a	a	a	b	b	b	-	a	b	b	a	a	a	a	b	b	a	b	a	b	a	b	b	a	b	b	b	a	b
883	TP71029	48.6034	0	51.3966	0.648959	0.779992	b	-	b	a	b	b	a	b	b	a	a	a	a	a	a	a	a	b	b	b	b	a	b	b	a	a	a	a	b	b	a	b	a	b	a	b	b	a	b	b	b	a	b
884	M66E32B386	45.7447	0	54.2553	0.468571	0.394734	b	b	b	-	-	-	-	b	b	-	a	-	-	-	a	-	-	-	-	b	b	-	b	-	-	-	-	a	b	-	-	-	a	b	a	-	-	a	b	-	-	-	-
885	TP27938	43.1373	0.980392	55.8824	0.429765	0.198049	b	-	b	-	-	a	a	-	b	a	a	-	b	a	a	a	a	b	b	b	-	-	-	b	a	a	-	a	b	-	-	b	a	-	a	b	b	-	-	b	b	a	b
886	TP9417	49.7076	0	50.2924	0.673822	0.953367	b	-	b	a	b	a	a	b	b	a	a	a	a	a	a	a	a	b	b	b	-	a	b	b	a	a	a	a	b	b	a	b	a	b	a	b	b	a	b	b	b	a	b
887	TP400902	48.3516	0	51.6484	0.639011	0.741649	b	-	b	a	-	-	a	b	-	a	-	-	a	a	-	a	a	-	b	b	-	a	b	-	-	a	-	-	b	b	-	b	a	-	a	b	-	-	-	-	b	-	-
888	TP22756	47.9042	0	52.0958	0.617791	0.675098	b	-	b	a	b	a	a	b	b	a	a	a	a	a	a	a	a	b	b	b	-	a	b	b	a	a	a	a	b	b	a	b	a	b	a	b	b	a	b	b	b	a	b
889	TP26890	51.8293	0	48.1707	0.630958	0.714474	b	-	b	a	b	a	a	b	b	a	a	a	b	a	a	a	a	-	b	b	b	a	b	b	a	a	a	a	b	b	a	b	a	b	a	b	b	a	-	b	b	b	b
890	TP155926	52.0958	0.598802	47.3054	0.872097	0.629857	b	-	b	a	a	a	a	b	b	a	a	a	b	a	a	a	a	h	b	b	-	a	b	-	a	a	a	a	b	b	a	b	a	-	a	b	b	a	b	b	b	b	b
891	TP445144	53.4483	0.862069	45.6897	0.735137	0.433857	b	-	b	a	a	a	a	b	b	a	a	a	b	a	a	-	a	h	b	b	-	a	b	-	a	-	a	a	-	b	-	b	a	-	a	b	-	a	b	b	b	b	-
892	TP232900	50.5495	0.549451	48.9011	0.953103	0.868357	b	-	b	a	a	a	a	b	b	a	a	a	b	a	a	a	a	h	b	b	-	a	b	b	a	a	a	a	b	b	a	b	a	b	a	b	b	a	b	b	b	b	b
893	TP102131	51.5152	0.757576	47.7273	0.929946	0.702699	b	-	b	a	-	a	a	b	b	a	a	-	b	a	a	a	a	h	b	b	b	-	b	-	a	-	-	a	b	b	a	b	a	-	-	b	b	a	b	b	b	b	b
894	TP152487	51.7442	0	48.2558	0.634836	0.727212	b	-	b	a	a	a	a	b	b	a	a	a	b	a	a	a	a	b	b	b	-	a	b	b	a	a	a	a	b	b	a	b	a	b	a	b	b	a	b	b	b	b	b
895	TP333642	53.5032	0.636943	45.8599	0.735195	0.441756	b	-	b	a	a	a	a	-	b	a	a	a	b	a	a	-	a	h	b	b	-	a	b	b	a	a	a	a	b	b	a	b	a	-	-	b	b	a	b	b	b	b	b
896	TP390425	52.2936	0.917431	46.789	0.847982	0.578515	b	-	b	a	-	a	a	b	b	a	-	a	b	-	a	-	a	h	b	b	-	a	b	-	a	a	-	a	b	b	a	b	a	b	-	-	b	-	b	-	b	-	b
897	M59E32B265	52.1277	0	47.8723	0.616118	0.670449	b	b	b	-	-	-	-	b	b	-	a	-	-	-	a	-	-	-	-	b	b	-	b	-	-	-	-	a	b	-	-	-	a	b	a	-	-	a	b	-	-	-	-
898	TP210950	53.5032	0	46.4968	0.52706	0.48353	b	-	b	a	a	a	a	b	b	a	a	a	b	-	a	-	a	-	b	-	-	a	b	b	-	a	a	-	b	b	a	b	a	b	-	b	b	a	b	b	b	b	-
899	TP276324	43.1818	1.13636	55.6818	0.419187	0.206098	b	-	b	-	-	h	a	-	b	a	-	-	b	-	-	-	a	a	b	-	-	a	b	b	-	a	-	-	b	b	-	b	-	-	-	b	b	-	-	-	b	-	b
900	TP61122	51.1364	0	48.8636	0.657641	0.820212	b	-	b	a	a	a	a	b	b	a	b	a	b	a	a	a	a	a	b	b	b	a	b	b	a	a	a	a	b	b	a	b	a	-	a	b	b	a	b	b	b	b	b
901	TP96614	60.1942	0.970874	38.835	0.0980231	0.0310164	b	-	b	a	a	a	a	b	b	-	b	-	-	-	-	-	a	-	b	-	-	a	-	b	-	a	a	-	b	b	a	b	a	-	a	b	b	a	-	b	b	b	-
902	TP445741	52	0	48	0.622697	0.689157	b	-	b	a	a	a	a	b	b	a	b	a	b	a	a	a	a	a	b	b	b	a	b	b	a	a	a	a	b	b	a	b	a	b	a	b	b	a	b	b	b	b	b
903	TP21440	52.8169	0	47.1831	0.575215	0.573176	b	-	b	a	a	a	a	b	b	a	b	-	b	a	a	a	a	a	b	b	-	a	b	b	-	a	-	a	b	b	a	b	a	-	a	b	b	a	b	-	b	b	-
904	TP11994	52.809	0	47.191	0.575731	0.574254	b	-	b	a	a	a	a	b	b	a	b	a	b	a	a	a	a	a	b	b	b	a	b	b	a	a	a	a	b	b	a	b	a	b	a	b	b	a	b	b	b	b	b
905	TP270602	51.1905	1.19048	47.619	0.841026	0.717766	b	-	-	-	a	-	-	a	b	a	-	a	-	a	-	a	-	-	-	b	-	a	-	-	-	a	-	a	b	b	a	b	a	-	-	b	-	-	-	-	b	-	-
906	TP154225	52.0958	0	47.9042	0.617791	0.675098	b	-	b	a	a	a	a	a	b	a	b	a	b	a	a	a	a	a	b	b	-	a	b	b	a	a	a	a	b	b	a	b	a	b	a	b	b	a	b	b	b	b	b
907	TP89744	53.6145	0	46.3855	0.518712	0.469747	b	-	b	a	a	a	a	a	b	a	-	a	b	a	a	a	a	a	b	b	-	a	b	b	a	a	a	a	b	b	a	b	a	b	a	b	b	-	b	b	b	b	b
908	TP149038	54.7945	0	45.2055	0.424676	0.337607	-	-	b	-	a	a	a	a	b	a	b	a	b	-	a	a	a	a	b	-	-	-	b	b	a	a	a	-	b	b	a	b	a	-	a	b	b	a	b	-	b	b	-
909	TP416765	54.7619	0	45.2381	0.427353	0.340904	b	-	b	a	a	-	a	b	b	a	-	-	b	a	a	-	a	a	b	b	-	a	-	-	a	a	a	a	b	b	a	b	a	-	a	b	b	a	-	b	b	-	b
910	TP272081	52.6316	0.75188	46.6165	0.832904	0.544475	b	-	b	a	a	a	a	b	b	a	b	a	b	a	a	a	a	-	b	b	-	a	-	b	-	a	a	a	b	b	a	b	a	-	-	b	b	a	b	b	b	b	-
911	TP345661	50	0	50	0.674984	1	b	-	b	a	a	a	a	b	b	a	-	-	b	a	-	a	-	a	b	-	-	a	b	b	a	a	a	a	b	-	a	b	-	-	-	b	b	-	b	-	b	-	-
912	TP432453	53.2609	0	46.7391	0.544764	0.514289	b	-	b	-	-	a	-	-	b	-	-	a	b	-	-	-	a	-	-	b	-	a	-	-	-	a	-	a	b	b	a	b	a	-	-	-	b	-	-	b	-	-	-
913	WANR3	46.2366	0	53.7634	0.507346	0.451637	b	b	b	-	-	-	-	b	b	-	b	-	-	-	a	-	-	-	-	b	b	-	b	-	-	-	-	a	b	-	-	-	a	a	a	-	-	a	b	-	-	-	-
914	lPms-517067	55.1282	0	44.8718	0.397258	0.305061	-	b	-	-	-	-	-	b	-	-	a	-	-	-	a	-	-	-	-	b	-	-	b	-	-	-	-	a	b	-	-	-	a	b	a	-	-	a	b	-	-	-	-
915	lPms-524687	61.1111	0	38.8889	0.0560443	0.0262683	b	b	b	-	-	-	-	a	b	-	a	-	-	-	a	-	-	-	-	b	b	-	b	-	-	-	-	a	b	-	-	-	a	b	a	-	-	a	b	-	-	-	-
916	TP444157	55.102	1.02041	43.8776	0.510565	0.256786	-	-	-	a	a	h	a	b	b	a	-	-	b	-	-	a	a	-	b	-	-	a	-	b	-	-	a	a	-	b	-	b	a	-	-	b	-	-	b	-	-	b	-
917	TP73498	51.2987	1.2987	47.4026	0.778552	0.693037	b	-	b	a	a	h	a	b	b	a	b	a	b	a	a	a	a	a	b	b	b	a	b	b	a	a	-	a	b	b	a	b	a	a	a	-	b	a	-	b	b	b	b
918	LG96	48.9362	0	51.0638	0.65976	0.83151	b	b	b	-	-	-	-	b	b	-	b	-	-	-	a	-	-	-	-	b	b	-	b	-	-	-	-	a	b	-	-	-	a	a	a	-	-	a	b	-	-	-	-
919	TP3712	50.5495	0	49.4505	0.670889	0.912497	b	-	b	a	a	a	a	b	b	a	b	a	b	b	b	a	a	a	b	b	b	a	b	b	a	a	a	a	b	b	a	b	a	a	a	b	b	a	b	b	b	b	b
920	TP364001	50.5495	0	49.4505	0.670889	0.912497	b	-	b	a	a	a	a	b	b	a	b	a	b	b	b	a	a	a	b	b	-	a	b	b	a	a	a	a	b	b	a	b	a	a	a	b	b	a	b	b	b	b	b
921	TP327093	50	0	50	0.674984	1	b	-	b	a	a	a	a	b	b	a	b	b	b	b	b	a	a	a	b	b	-	a	b	b	a	a	a	a	b	b	a	b	a	-	a	b	b	-	b	b	b	b	b
922	TP277222	46.988	1.20482	51.8072	0.79165	0.625688	b	-	b	-	a	-	a	b	-	a	b	b	-	-	-	a	a	a	b	b	-	a	b	-	a	-	a	a	b	-	-	b	-	-	a	b	-	-	-	-	b	b	-
923	TP26007	50.5618	0	49.4382	0.670704	0.910538	b	-	b	a	b	a	a	b	b	a	b	b	b	b	b	a	a	a	b	b	-	a	b	b	a	a	a	a	b	b	a	b	a	a	a	b	b	a	a	b	b	b	b
924	TP37593	52.7778	0.925926	46.2963	0.798152	0.512979	b	-	b	a	b	h	a	b	b	a	-	b	b	b	b	-	a	a	b	b	-	a	b	-	-	a	-	a	b	b	a	b	a	-	-	b	b	a	a	b	b	b	b
925	TP338317	50	0.561798	49.4382	0.968167	0.954946	b	-	b	a	b	a	a	b	b	a	b	b	b	b	b	a	a	a	b	b	b	a	b	b	a	a	a	a	b	b	a	b	a	a	a	b	b	a	a	b	b	b	b
926	TP106254	48.4663	0.613497	50.9202	0.952888	0.804975	b	-	b	a	b	a	a	b	b	a	b	b	b	b	b	a	a	a	b	b	b	a	b	b	-	a	-	a	b	b	a	b	a	-	a	b	b	a	a	b	b	b	b
927	TP93026	50.4274	0	49.5726	0.672504	0.931888	b	-	b	a	b	a	a	b	b	-	-	-	b	b	b	a	a	-	b	-	-	a	b	b	a	a	-	-	b	-	-	-	-	-	a	b	b	-	-	-	b	b	-
928	TP287341	47.7778	0	52.2222	0.611031	0.656721	b	-	b	-	b	-	a	b	b	a	-	-	-	b	b	a	a	-	b	-	-	a	-	-	-	a	a	-	-	-	-	b	-	a	-	b	b	-	-	b	b	-	b
929	TP440375	50.6667	0	49.3333	0.668964	0.89393	b	-	b	a	b	a	a	b	b	a	-	b	b	b	b	a	a	a	b	b	-	a	b	-	-	a	a	a	b	b	a	b	a	-	a	b	b	-	-	b	b	b	b
930	TP338761	48.1013	0	51.8987	0.627673	0.704133	b	-	b	a	b	a	a	b	b	-	b	b	b	b	b	a	a	a	b	b	-	a	b	b	a	a	a	a	b	b	a	b	a	-	a	b	b	-	a	-	b	b	-
931	TP9255	49.697	0	50.303	0.673736	0.951673	b	-	b	a	b	a	a	b	b	a	b	-	-	b	b	a	a	-	b	b	b	a	b	b	a	a	a	a	b	b	a	b	a	-	a	b	b	a	a	-	b	b	-
932	lPms-527184	50.6329	0	49.3671	0.669556	0.899271	b	b	-	-	-	-	-	b	-	-	b	-	-	-	-	-	-	-	-	b	-	-	b	-	-	-	-	a	b	-	-	-	a	a	-	-	-	b	a	-	-	-	-
933	M66E32A197	57.4468	0	42.5532	0.220715	0.136392	b	b	b	-	-	-	-	a	b	-	a	-	-	-	a	-	-	-	-	b	a	-	a	-	-	-	-	b	a	-	-	-	a	a	a	-	-	b	b	-	-	-	-
934	M66E32B155	56.383	0	43.617	0.296912	0.201745	b	b	b	-	-	-	-	a	b	-	a	-	-	-	a	-	-	-	-	b	a	-	a	-	-	-	-	b	a	-	-	-	a	a	a	-	-	b	b	-	-	-	-
935	TP9473	49.1525	0.564972	50.2825	0.964345	0.909526	b	-	b	a	b	h	a	a	b	b	a	b	a	a	b	b	a	a	b	b	-	a	a	a	b	a	b	b	a	a	b	b	a	a	a	b	b	b	b	a	b	b	a
936	TP242172	49.7175	0	50.2825	0.673899	0.954946	b	-	b	a	b	a	a	a	b	b	a	b	a	a	b	b	a	a	b	b	-	a	a	a	b	a	b	b	a	a	b	b	a	-	a	b	b	b	b	a	b	b	a
937	TP82601	49.4505	0	50.5495	0.670889	0.912497	b	-	b	a	b	a	a	a	b	b	a	b	a	a	b	b	a	a	b	b	-	a	a	a	b	a	b	b	a	a	b	b	a	a	a	b	b	b	b	a	b	b	a
938	TP261662	67.2414	0.862069	31.8966	0.00183678	0.000363555	b	-	b	a	b	a	a	a	-	-	a	-	a	a	b	b	a	a	b	b	-	a	a	a	b	a	b	b	-	a	b	b	a	-	a	b	b	-	b	a	b	b	a
939	TP58350	70	0	30	0.00021263	6.33425e-05	b	-	b	a	b	a	a	a	-	-	a	b	a	a	b	b	a	a	b	-	-	a	a	a	-	-	b	b	a	a	-	b	a	a	a	b	b	-	b	a	b	-	a
940	TP128034	47	0	53	0.562997	0.548506	b	-	b	a	b	a	a	a	b	b	a	b	a	-	b	-	a	a	b	-	-	a	-	-	-	-	b	-	a	a	-	b	-	-	-	b	-	b	b	a	b	b	-
941	TP368957	49.1018	0.598802	50.2994	0.971961	0.904101	b	-	b	a	b	a	a	a	b	b	a	b	a	a	b	b	a	a	b	b	-	a	a	-	b	a	b	b	a	a	b	b	a	-	a	b	b	b	b	a	b	b	a
942	TP81525	50	0.819672	49.1803	0.995607	0.934134	b	-	b	a	b	a	a	a	b	b	-	b	a	a	-	b	a	a	b	b	-	a	-	a	-	-	-	b	a	a	b	-	a	-	a	b	b	b	b	a	b	b	a
943	TP102182	48.6842	0	51.3158	0.651835	0.792429	b	-	b	b	b	a	a	a	b	b	a	b	a	a	-	b	b	a	a	b	-	-	-	a	b	-	b	b	a	b	b	b	a	-	a	b	b	b	b	a	-	b	a
944	lPms-525219	48.7179	0	51.2821	0.652987	0.797634	b	b	b	-	-	-	-	a	b	-	a	-	-	-	-	-	-	-	-	b	a	-	a	-	-	-	-	b	-	-	-	-	a	-	-	-	-	b	b	-	-	-	-
945	lPms-517055	49.3827	0	50.6173	0.66982	0.901745	b	b	b	-	-	-	-	a	b	-	a	-	-	-	a	-	-	-	-	b	a	-	a	-	-	-	-	b	-	-	-	-	a	a	-	-	-	b	b	-	-	-	-
946	TP267632	49.4186	0	50.5814	0.670401	0.907431	b	-	b	b	b	a	a	a	b	b	a	b	a	a	a	b	b	a	b	b	-	a	a	a	b	a	b	b	a	b	b	b	a	a	a	b	b	b	b	a	b	b	a
947	TP79545	48.2353	0	51.7647	0.633916	0.724133	b	-	b	b	b	a	a	a	b	b	a	b	a	a	a	b	b	a	b	b	-	a	a	a	b	a	b	b	a	b	b	b	-	-	a	b	b	b	b	a	b	b	a
948	TP14803	51.8072	0	48.1928	0.631978	0.717766	b	-	b	b	b	a	a	a	b	-	-	-	a	a	a	b	b	a	b	-	-	a	-	-	-	a	-	b	a	b	-	b	a	-	-	b	b	b	-	-	b	b	-
949	TP305197	53.3333	0	46.6667	0.539542	0.504985	b	-	-	-	b	a	a	-	-	-	a	-	a	a	a	-	b	-	b	b	-	a	-	-	b	-	b	-	a	a	b	b	a	a	-	b	-	-	-	a	b	-	-
950	TP102334	50	0	50	0.674984	1	b	-	b	a	b	a	a	a	b	b	a	b	a	a	a	b	b	a	b	b	-	a	a	a	b	a	b	b	a	a	b	b	a	a	a	b	b	b	b	a	b	b	a
951	TP270311	49.2188	0	50.7812	0.666731	0.875836	b	-	b	a	-	a	a	a	b	b	a	b	a	-	a	b	b	a	b	b	-	a	a	-	-	a	b	b	a	a	b	-	a	-	-	b	b	b	b	-	b	b	a
952	TP14248	49.4118	0	50.5882	0.670293	0.906347	b	-	b	a	b	a	a	a	b	b	a	b	a	a	a	b	a	a	b	b	a	a	-	a	b	a	b	b	a	a	b	b	a	a	a	b	b	b	b	a	b	b	a
953	TP262047	49.6599	0	50.3401	0.673412	0.945764	b	-	b	b	b	a	a	a	b	b	a	b	a	a	a	b	b	a	b	b	-	a	-	a	b	a	-	b	a	b	b	b	a	a	-	b	b	-	-	a	b	b	a
954	TP48406	47.0588	0.588235	52.3529	0.847895	0.594349	b	-	b	b	b	a	a	a	b	b	h	b	a	a	a	b	b	a	b	b	-	a	a	a	b	a	b	b	a	b	b	b	a	-	a	b	b	b	b	a	b	b	a
955	TP94751	48.6034	0	51.3966	0.648959	0.779992	b	-	b	b	b	a	a	a	b	b	a	b	a	a	a	b	b	a	b	b	a	a	a	a	b	a	b	b	a	b	b	b	a	a	a	b	b	b	b	a	b	b	a
956	TP261924	49.1713	0	50.8287	0.665704	0.868357	b	-	b	b	b	a	a	a	b	b	a	b	a	a	a	b	b	a	b	b	a	a	a	a	b	a	b	b	a	b	b	b	a	a	a	b	b	b	b	a	b	b	a
957	TP275628	47.4286	0	52.5714	0.590757	0.607052	b	-	b	b	b	a	a	a	b	b	a	b	a	a	a	b	b	a	b	b	-	a	a	a	b	a	b	b	a	b	b	b	a	-	-	b	b	b	b	a	b	b	a
958	TP410280	47.4684	0	52.5316	0.59318	0.612626	b	-	b	b	b	a	a	a	b	b	a	b	a	a	a	b	b	a	b	b	-	a	-	a	b	a	b	b	a	b	b	b	a	-	a	b	b	b	b	-	b	b	a
959	TP232429	46.3087	0	53.6913	0.512877	0.460359	b	-	b	b	b	a	a	a	b	b	a	b	a	a	a	b	b	a	b	b	-	a	a	a	-	a	b	b	a	b	b	b	a	-	a	b	b	b	b	-	b	b	-
960	TP261735	40.8759	0	59.1241	0.126043	0.0680286	b	-	b	b	b	a	a	-	b	-	a	-	a	-	a	b	b	a	b	b	-	a	a	-	b	a	b	b	a	b	b	b	a	-	a	b	b	b	b	-	b	b	a
961	TP248683	57.3529	0	42.6471	0.226983	0.141403	b	-	b	b	-	a	a	a	b	b	a	-	-	a	a	b	a	a	b	b	-	a	a	a	-	a	b	b	a	b	b	b	-	a	a	b	b	b	a	a	-	b	a
962	TP269664	49.4186	0	50.5814	0.670401	0.907431	b	-	b	b	b	a	a	a	b	b	a	b	a	a	a	b	a	a	b	b	a	a	a	a	b	a	b	b	a	b	b	b	a	-	a	b	b	b	a	a	b	b	a
963	TP162850	46.8354	1.26582	51.8987	0.754516	0.608077	b	-	b	-	b	a	a	a	b	-	-	b	-	-	-	b	a	a	b	-	-	-	-	-	-	a	-	-	-	b	b	b	-	-	a	b	b	-	-	a	-	b	-
964	TP98156	48.2759	1.37931	50.3448	0.775986	0.833831	b	-	b	b	b	h	a	a	b	-	-	b	a	a	a	b	a	-	b	b	-	a	a	a	b	a	-	b	a	b	b	b	a	-	-	b	b	-	a	-	b	b	-
965	TP21772	50.8475	0	49.1525	0.665283	0.86541	b	-	b	b	b	a	a	a	b	b	a	b	a	a	a	b	a	a	b	b	a	a	a	a	-	a	b	b	a	b	b	b	a	a	a	b	b	b	a	a	b	b	a
966	TP158338	52.0231	0.578035	47.3988	0.874491	0.641848	b	-	b	b	b	a	a	a	b	b	a	b	a	a	a	b	a	a	b	b	-	a	a	a	b	a	b	b	a	b	b	b	a	a	a	b	b	b	a	a	a	b	a
967	TP155867	51.3966	0	48.6034	0.648959	0.779992	b	-	b	b	b	a	a	a	b	b	a	b	a	a	a	b	a	a	b	b	-	a	a	a	b	a	b	b	a	b	b	b	a	a	a	b	b	b	a	a	a	b	a
968	TP96457	46.988	0.60241	52.4096	0.844927	0.585441	b	-	b	b	b	a	a	a	b	b	-	b	a	a	a	b	a	a	b	b	-	a	a	a	b	a	b	b	a	b	b	b	a	-	a	b	b	b	a	a	a	b	-
969	TP109491	45.8333	0.694444	53.4722	0.741718	0.441756	b	-	b	b	b	a	a	a	b	-	a	b	-	a	a	b	a	a	b	b	-	-	a	a	b	a	b	-	a	b	b	b	-	-	a	b	-	b	a	-	a	-	a
970	TP56563	47.3373	0.591716	52.071	0.872995	0.633939	b	-	b	b	b	a	a	a	b	b	a	b	a	a	a	b	a	a	b	b	-	a	a	a	b	a	b	b	a	b	b	b	a	-	a	b	b	b	a	a	a	b	a
971	TP147873	45.5357	1.78571	52.6786	0.402292	0.467059	b	-	b	b	-	a	a	a	b	b	-	b	-	a	a	-	a	-	b	b	-	-	a	a	-	-	-	-	a	b	-	b	a	-	-	b	b	b	a	a	a	-	-
972	TP80138	48.8636	0.568182	50.5682	0.957309	0.863887	b	-	b	b	b	a	a	a	b	b	a	b	a	a	a	b	a	a	b	b	a	a	a	a	b	a	b	b	a	b	b	b	a	a	a	b	b	b	a	a	a	b	a
973	TP281176	50.5618	0	49.4382	0.670704	0.910538	b	-	b	b	b	a	a	a	b	b	a	b	a	a	a	b	a	a	b	b	-	a	a	a	b	a	b	b	a	b	b	b	a	a	a	b	b	b	a	a	a	a	a
974	TP234034	57.1429	0	42.8571	0.241353	0.153127	b	-	b	b	b	a	a	a	b	b	a	b	a	a	a	-	a	a	b	-	-	a	a	a	-	a	-	-	a	b	b	b	a	a	a	b	b	-	a	a	a	b	a
975	LSSR49	52.6882	0	47.3118	0.58349	0.590829	b	b	b	-	-	-	-	a	b	-	a	-	-	-	a	-	-	-	-	b	a	-	a	-	-	-	-	b	a	-	-	-	a	a	a	-	-	b	a	-	-	-	-
976	TP52347	50.6098	0	49.3902	0.669944	0.902938	b	-	b	b	b	a	a	a	b	b	a	b	a	a	a	a	a	a	b	b	-	a	a	a	b	a	b	b	a	b	b	b	a	a	a	b	b	b	a	a	a	b	a
977	TP286311	51.9737	0.657895	47.3684	0.890023	0.642951	b	-	b	b	b	a	a	a	b	b	-	-	a	a	a	a	a	a	b	b	-	a	-	-	b	a	b	b	a	b	b	b	a	-	-	b	b	b	a	-	a	b	a
978	TP56136	52.5253	0	47.4747	0.593566	0.613523	b	-	b	b	b	-	a	-	b	b	-	-	a	a	a	a	a	a	b	b	-	a	a	a	-	-	-	b	a	b	-	b	a	-	-	b	b	b	-	a	a	-	a
979	TP118753	50.3185	0	49.6815	0.673606	0.949214	b	-	b	b	b	a	a	a	b	b	a	b	a	-	a	a	a	a	b	b	-	a	a	a	-	b	b	b	a	b	b	b	a	a	a	b	b	b	-	a	a	b	a
980	TP51515	45.5696	1.26582	53.1646	0.641998	0.441756	b	-	-	b	b	a	a	a	b	-	-	-	-	-	a	-	-	-	b	-	-	a	a	a	-	b	-	-	a	b	-	b	b	-	-	b	b	-	-	-	-	-	-
981	TP350491	48.1928	0	51.8072	0.631978	0.717766	b	-	b	b	b	a	a	a	b	b	-	-	a	-	-	-	a	-	b	b	-	a	a	-	b	b	-	-	a	b	-	-	-	-	b	b	-	-	a	-	a	b	-
982	TP191200	50.2959	0.591716	49.1124	0.970483	0.905238	b	-	b	b	b	a	a	a	b	b	a	b	a	a	a	a	a	a	b	b	a	a	a	a	b	b	b	b	a	b	b	b	b	a	b	b	b	b	a	a	a	b	a
983	Lup91	49.4505	0	50.5495	0.670889	0.912497	b	b	b	-	-	-	-	a	b	-	a	-	-	-	a	-	-	-	-	b	a	-	a	-	-	-	-	b	a	-	-	-	b	a	b	-	-	b	a	-	-	-	-
984	lPms-515138	52.1739	0	47.8261	0.613652	0.66372	b	b	b	-	-	-	-	a	b	-	a	-	-	-	a	-	-	-	-	b	a	-	a	-	-	-	-	b	a	-	-	-	a	a	b	-	-	b	a	-	-	-	-
985	lPms-750466	53.2609	0	46.7391	0.544764	0.514289	b	b	b	-	-	-	-	a	b	-	a	-	-	-	a	-	-	-	-	b	a	-	a	-	-	-	-	b	a	-	-	-	a	a	b	-	-	b	a	-	-	-	-
986	M61E32B85	64.8936	0	35.1064	0.00771693	0.00289452	a	b	a	-	-	-	-	a	b	-	a	-	-	-	a	-	-	-	-	b	a	-	a	-	-	-	-	b	a	-	-	-	a	a	b	-	-	b	a	-	-	-	-
987	Lup238	51.0638	0	48.9362	0.65976	0.83151	b	b	b	-	-	-	-	a	b	-	a	-	-	-	a	-	-	-	-	b	a	-	a	-	-	-	-	b	a	-	-	-	b	a	b	-	-	b	a	-	-	-	-
988	TP345696	45.9459	0.900901	53.1532	0.762461	0.467059	b	-	b	b	b	a	a	a	b	b	a	-	a	a	a	-	a	a	b	-	-	a	-	-	-	b	b	b	a	b	b	b	-	-	-	b	b	b	-	-	-	b	-
989	TP450727	44.8819	0.787402	54.3307	0.637663	0.340904	-	-	b	b	b	a	a	a	b	b	-	b	a	a	-	-	a	a	b	b	-	a	-	-	b	b	b	-	a	b	b	b	-	-	-	b	b	b	-	-	-	b	-
990	TP121119	49.3671	0.632911	50	0.984131	0.949214	b	-	b	b	b	a	a	a	b	b	a	b	a	a	a	a	a	a	b	-	-	a	a	a	b	b	b	b	a	b	b	b	b	-	b	b	b	b	a	a	a	b	a
991	TP151919	50.9317	1.24224	47.8261	0.829741	0.753168	b	-	b	b	b	a	a	a	b	b	a	b	a	a	a	a	a	a	b	b	-	a	a	a	-	b	b	b	a	b	b	b	b	a	b	b	b	b	a	a	a	b	a
992	TP277662	51.1905	0.595238	48.2143	0.935484	0.764634	b	-	b	b	b	a	a	a	b	b	a	b	a	a	a	a	a	a	b	b	-	a	a	-	b	b	b	b	a	b	b	b	b	a	b	b	b	b	a	a	a	b	a
993	TP123268	49.6454	0.70922	49.6454	0.996769	1	b	-	b	b	b	a	a	a	b	b	a	-	a	a	a	a	a	a	b	b	-	a	a	a	-	b	-	b	a	b	b	b	b	-	b	b	b	-	a	a	a	b	a
994	TP430230	50.2762	0.552486	49.1713	0.961179	0.911528	b	-	b	b	b	a	a	a	b	b	a	b	a	a	a	a	a	a	b	b	-	a	a	a	b	b	b	b	a	b	b	b	a	a	b	b	b	b	a	a	a	b	a
995	TP275350	49.1228	1.16959	49.7076	0.905033	0.952815	b	-	b	b	b	a	a	a	b	b	a	b	a	a	a	a	a	a	b	b	a	a	a	a	b	b	b	b	a	b	b	b	a	a	b	b	b	b	a	a	a	b	a
996	TP233709	51.1236	0.561798	48.3146	0.931906	0.777571	b	-	b	b	b	a	a	a	b	b	a	b	a	a	a	a	a	a	b	b	a	a	a	a	b	b	b	b	a	b	b	b	a	a	b	b	b	b	a	a	a	b	a
997	TP9150	49.0566	0	50.9434	0.662983	0.850344	b	-	b	b	b	-	a	a	b	b	a	-	-	a	a	-	a	-	b	-	-	a	a	a	-	b	-	b	a	b	-	b	a	-	b	b	b	-	-	a	a	b	a
998	TP230151	51.5152	0	48.4848	0.644461	0.761867	b	-	b	b	b	a	a	a	b	b	a	b	a	a	a	a	b	-	b	b	-	a	a	a	b	-	-	b	a	b	b	b	b	-	b	b	b	-	a	-	a	b	a
999	TP1918	46	0	54	0.488908	0.423711	b	-	-	-	b	a	a	a	b	-	-	b	a	a	-	-	-	-	b	b	-	a	a	a	-	-	b	-	a	b	-	b	-	-	-	b	b	b	-	-	a	b	-
1000	TP45277	49.7238	1.10497	49.1713	0.932611	0.955449	b	-	b	b	b	a	a	a	b	b	a	b	a	a	a	a	b	a	b	b	a	a	a	a	b	b	b	b	a	b	b	b	b	a	b	b	b	b	a	a	a	b	a
1001	TP154252	50.2762	0.552486	49.1713	0.961179	0.911528	b	-	b	b	b	a	a	a	b	b	a	b	a	a	a	a	b	a	b	b	a	a	a	a	b	b	b	b	a	b	b	b	b	a	b	b	b	b	a	a	a	b	a
1002	TP829	51.8519	0.925926	47.2222	0.885354	0.640293	b	-	-	-	b	a	a	a	b	b	-	b	a	a	a	-	b	-	b	-	-	a	-	a	-	-	a	b	a	b	b	b	b	-	b	b	-	-	-	a	a	b	-
1003	TP25587	50.6667	1.33333	48	0.791642	0.786952	b	-	b	b	b	a	a	a	b	b	a	b	a	a	a	a	b	a	b	b	-	a	a	a	-	b	-	-	a	b	b	b	b	-	b	b	b	b	-	a	a	b	a
1004	M63E41B110	45.7447	0	54.2553	0.468571	0.394734	b	b	b	-	-	-	-	a	b	-	b	-	-	-	a	-	-	-	-	b	a	-	a	-	-	-	-	b	a	-	-	-	b	b	b	-	-	b	b	-	-	-	-
1005	M78E41C222	47.3118	0	52.6882	0.58349	0.590829	b	b	b	-	-	-	-	a	b	-	a	-	-	-	a	-	-	-	-	b	a	-	b	-	-	-	-	b	a	-	-	-	b	a	b	-	-	b	b	-	-	-	-
1006	TP22066	52.2989	0.574713	47.1264	0.8504	0.602902	b	-	b	b	b	a	a	a	b	b	a	b	a	a	a	a	b	a	b	-	-	a	b	a	b	b	a	b	a	b	b	b	b	a	-	b	b	b	b	a	a	b	a
1007	TP78720	52.2388	0.746269	47.0149	0.870879	0.598669	b	-	b	b	b	a	a	a	b	b	a	b	a	a	a	a	b	a	b	-	-	a	b	a	-	b	-	-	a	b	b	b	-	a	b	b	b	-	b	a	a	b	a
1008	TP132950	51.462	1.75439	46.7836	0.48496	0.633939	b	-	b	b	b	h	a	a	b	b	a	b	a	a	a	a	b	a	b	b	a	a	b	a	-	b	a	b	a	b	b	b	b	a	b	b	b	b	b	a	a	b	a
1009	TP197715	50.8671	1.15607	47.9769	0.875058	0.769983	a	-	b	b	b	h	a	a	b	b	a	b	a	a	a	a	b	a	b	b	-	a	b	a	b	b	a	b	a	b	b	b	b	a	b	b	b	b	b	a	a	b	a
1010	TP226360	50.4274	0	49.5726	0.672504	0.931888	a	-	b	b	b	a	a	-	b	b	-	b	a	a	a	a	b	a	b	b	-	a	b	a	b	b	-	b	a	b	b	b	-	-	-	b	-	-	b	a	a	b	-
1011	TP7779	56.7901	0	43.2099	0.266487	0.174456	a	-	-	-	b	-	a	a	-	b	-	b	a	a	a	a	-	-	b	-	-	a	-	a	b	-	-	-	a	b	b	-	-	-	b	b	-	-	-	-	a	-	-
1012	TP225718	55.3672	0	44.6328	0.377668	0.283071	a	-	b	b	b	a	a	a	b	b	a	b	a	a	a	a	b	a	b	b	a	a	b	a	b	b	a	b	a	b	b	b	b	a	b	b	b	b	b	a	a	a	a
1013	TP292035	60	0	40	0.0899242	0.0455003	a	-	-	-	b	a	a	a	-	b	a	-	a	-	a	a	b	-	b	-	-	a	-	-	-	-	a	-	a	-	b	b	-	-	-	b	-	-	-	-	a	-	-
1014	TP36490	56.213	0	43.787	0.310005	0.214014	a	-	b	b	b	a	a	a	b	b	a	b	a	a	a	a	b	a	b	b	-	a	b	a	b	b	a	b	a	b	b	b	b	a	b	b	b	b	b	a	a	a	a
1015	TP131047	52.2388	0	47.7612	0.61012	0.654326	a	-	b	b	-	a	a	a	b	b	a	b	a	a	a	a	b	-	b	b	-	a	b	a	-	b	-	b	a	b	b	b	b	a	b	-	b	b	b	a	a	a	a
1016	TP404437	54.717	0	45.283	0.431037	0.345478	a	-	b	b	b	a	a	a	b	b	a	b	a	a	a	a	b	-	b	b	-	a	b	-	b	b	a	b	a	b	b	b	b	-	b	b	b	b	b	a	a	a	a
1017	TP427132	57.6577	0	42.3423	0.206991	0.125638	a	-	b	b	b	a	a	a	b	-	a	-	a	a	a	-	b	-	b	-	-	a	-	-	b	-	a	-	a	b	-	-	b	-	-	-	-	b	-	a	a	-	a
1018	TP76600	54.9133	0	45.0867	0.41492	0.325775	a	-	b	b	b	a	a	a	b	b	a	b	a	a	a	a	b	a	b	b	-	a	b	a	b	b	a	b	a	b	b	b	b	a	b	b	b	b	b	a	a	a	a
1019	M47E38B72	53.1915	0	46.8085	0.549702	0.52328	a	b	b	-	-	-	-	a	b	-	a	-	-	-	a	-	-	-	-	b	a	-	b	-	-	-	-	b	a	-	-	-	b	a	b	-	-	b	b	-	-	-	-
1020	TP128105	54.3624	0	45.6376	0.459934	0.382945	a	-	b	b	b	a	a	a	b	b	a	b	a	a	a	a	b	a	b	b	-	a	b	a	b	b	a	b	a	a	b	b	b	a	b	b	b	b	b	-	a	a	a
1021	TP285281	52.9412	0	47.0588	0.566977	0.556374	a	-	b	b	b	a	a	a	b	b	a	b	a	a	a	a	b	-	b	b	-	a	b	-	b	b	a	b	a	a	b	b	b	a	b	b	b	b	b	a	a	a	a
1022	TP155195	53.0387	0.552486	46.4088	0.774961	0.504985	a	-	b	b	b	a	a	a	b	b	a	b	a	a	a	a	b	a	b	b	b	a	b	a	b	b	a	b	a	a	b	b	b	a	b	b	b	b	b	a	a	b	a
1023	TP115673	52.0468	0	47.9532	0.620325	0.682278	a	-	b	b	b	a	a	a	b	b	a	b	a	a	a	a	b	a	b	b	-	a	b	a	b	b	a	b	a	a	b	b	b	-	b	b	b	b	b	a	a	b	a
1024	TP284066	52.0408	1.02041	46.9388	0.844917	0.606229	-	-	b	b	b	h	a	-	b	-	-	-	a	a	-	-	b	a	b	b	-	-	-	-	b	-	a	b	a	-	b	-	-	-	b	b	b	b	-	-	a	b	a
1025	TP97406	52.5316	0	47.4684	0.59318	0.612626	a	-	b	b	b	a	a	a	b	b	a	b	a	a	a	a	b	-	b	b	-	-	-	a	b	-	a	b	a	a	b	b	b	a	b	b	b	b	b	a	a	b	a
1026	TP330399	53.0488	0.609756	46.3415	0.782365	0.499773	a	-	b	b	b	a	a	a	b	b	a	b	a	a	a	a	b	a	b	b	-	a	b	-	b	-	a	-	a	a	b	b	b	a	b	b	b	b	b	a	a	b	-
1027	TP227047	50.5682	1.13636	48.2955	0.897559	0.818181	a	-	b	b	b	h	a	a	b	b	a	b	a	a	a	a	b	a	b	b	b	a	b	a	b	b	a	b	a	a	b	b	b	a	b	b	b	b	a	a	a	a	a
1028	TP333666	51.9774	0.564972	47.4576	0.875625	0.649436	a	-	b	b	b	a	a	a	b	b	a	b	a	a	a	a	b	a	b	b	-	a	b	a	b	b	a	b	a	a	b	b	b	-	b	b	b	b	a	a	a	a	a
1029	TP4660	47.8261	1.08696	51.087	0.891849	0.741649	a	-	b	-	-	a	-	a	b	-	-	-	a	a	a	-	b	a	b	-	-	a	-	a	b	b	-	-	a	a	-	b	b	-	-	b	-	-	-	-	a	a	-
1030	TP229326	52.2472	0.561798	47.191	0.852493	0.611121	a	-	b	b	b	a	a	a	b	b	a	b	a	a	a	a	b	a	b	b	-	a	b	a	b	b	a	b	a	a	b	b	b	a	b	b	b	b	a	a	a	a	a
1031	TP76539	46.3415	0.813008	52.8455	0.807444	0.511993	a	-	b	b	b	-	a	a	b	b	-	b	a	a	a	a	b	a	b	-	-	a	b	-	-	-	-	-	a	a	b	b	b	-	-	b	b	b	-	-	a	a	a
1032	TP365893	58.9147	0	41.0853	0.136012	0.0745951	a	-	-	b	b	a	a	a	b	-	a	b	a	a	a	a	-	a	-	b	-	a	-	-	b	b	a	b	a	a	-	b	-	-	-	b	b	-	a	a	a	a	a
1033	TP114433	51.3812	0.552486	48.0663	0.915013	0.738883	a	-	b	b	b	a	a	a	b	b	a	b	a	a	a	a	b	a	b	b	-	a	b	a	b	b	a	b	a	a	b	b	b	a	b	b	b	b	a	a	a	a	a
1034	TP80741	51.1494	0.574713	48.2759	0.933477	0.772568	a	-	b	b	b	a	a	a	b	b	a	b	a	a	a	a	b	a	b	b	b	a	b	a	b	b	a	b	a	a	b	b	b	a	b	b	b	b	a	a	a	a	a
1035	TP249845	50	0.568182	49.4318	0.96985	0.954431	a	-	b	b	b	-	a	a	b	b	a	b	a	a	a	a	b	a	b	b	-	a	b	a	b	b	a	b	a	a	b	b	b	a	b	b	b	b	a	a	a	a	a
1036	TP337814	50.2825	0.564972	49.1525	0.964345	0.909526	a	-	b	b	b	a	a	a	b	b	a	b	a	a	a	a	b	a	b	b	b	a	b	a	b	b	a	b	a	a	b	b	b	a	b	b	b	b	a	a	a	a	a
1037	TP106823	51.2987	1.2987	47.4026	0.778552	0.693037	a	-	b	b	b	a	a	a	b	b	a	b	a	a	a	a	h	a	a	b	-	a	b	a	b	b	a	-	a	a	-	b	b	a	b	b	b	b	a	-	a	a	a
1038	TP325004	49.0196	1.30719	49.6732	0.833841	0.947199	a	-	b	b	b	a	a	a	b	b	a	b	a	a	a	a	h	a	a	b	-	a	b	a	b	b	a	a	a	a	b	b	b	-	b	b	-	b	a	a	a	a	a
1039	TP106731	51.1236	0.561798	48.3146	0.931906	0.777571	a	-	b	b	b	a	a	a	b	b	a	b	a	a	a	a	h	a	a	b	b	a	b	a	b	b	a	a	a	a	b	b	b	a	b	b	b	b	a	a	a	a	a
1040	TP57682	47.3684	2.10526	50.5263	0.305761	0.747013	-	-	b	b	b	-	a	-	b	-	-	-	a	-	-	-	h	a	a	-	-	-	-	a	h	-	-	-	a	a	b	b	-	-	b	b	-	-	a	-	a	a	-
1041	TP75724	53.1646	0.632911	46.2025	0.772416	0.48353	a	-	b	b	b	a	a	a	b	b	a	b	a	a	a	a	h	a	a	-	-	a	a	a	b	b	a	a	a	a	b	b	b	-	b	b	b	b	a	-	a	a	a
1042	TP291142	55.1724	0.574713	44.2529	0.533607	0.272088	a	-	b	b	b	a	a	a	b	b	a	b	a	a	a	a	h	a	a	b	-	a	a	a	b	b	a	a	a	a	b	a	b	a	b	b	b	b	a	a	a	a	a
1043	TP147882	56.4103	2.5641	41.0256	0.0388062	0.114348	-	-	b	b	b	a	a	a	b	-	-	b	a	a	a	-	h	-	-	-	-	a	-	a	-	b	-	a	a	a	-	a	-	-	b	b	b	-	-	-	a	a	-
1044	TP230332	55.6818	0	44.3182	0.352113	0.255804	a	-	b	b	b	a	a	a	b	b	a	b	a	a	a	a	a	a	a	b	b	a	a	a	b	b	a	a	a	a	b	a	b	a	b	b	b	b	a	a	a	a	a
1045	TP249255	56	0	44	0.326696	0.230139	a	-	b	b	b	a	a	a	b	b	a	b	a	a	a	a	a	a	a	-	b	a	a	a	b	b	a	a	a	a	b	a	b	a	b	b	b	b	a	a	a	a	a
1046	TP115170	56.6667	0	43.3333	0.275562	0.182422	a	-	b	b	b	a	a	a	b	b	a	b	a	a	a	a	a	a	a	b	-	a	a	a	b	-	-	a	a	a	b	a	b	-	b	b	b	b	a	a	a	a	a
1047	TP285916	61.2903	0	38.7097	0.0516877	0.0239416	a	-	b	b	b	a	a	a	b	b	a	b	a	a	a	a	a	a	a	b	-	a	a	-	b	b	a	a	a	a	b	a	b	a	b	b	-	-	a	a	a	a	a
1048	TP234865	55.8621	0.689655	43.4483	0.457562	0.2113	a	-	b	-	b	a	a	a	b	b	a	b	a	a	a	a	a	a	a	b	-	a	a	a	b	b	-	-	a	a	b	a	b	-	b	b	b	-	a	a	a	a	-
1049	TP38737	26.3636	0.909091	72.7273	1.95371e-05	2.88419e-06	a	-	-	b	b	-	a	-	b	b	-	b	-	-	-	a	-	-	-	b	-	-	-	-	b	b	-	-	-	a	b	-	b	-	b	b	b	b	-	a	-	a	-
1050	TP418716	55.6213	0	44.3787	0.357002	0.260903	a	-	a	b	-	a	a	a	b	b	a	b	a	a	a	a	a	a	a	b	-	a	a	a	b	b	b	a	a	a	b	b	b	a	a	b	a	b	a	a	a	a	a
1051	TP256103	52.9412	1.17647	45.8824	0.702825	0.475051	a	-	a	-	-	a	a	a	b	b	-	-	a	-	-	-	a	-	a	-	-	a	a	-	-	b	-	a	-	a	b	b	b	a	a	-	a	-	a	a	-	a	a
1052	TP234172	52.5862	0	47.4138	0.58985	0.604988	a	-	a	b	-	a	a	a	b	b	-	b	-	-	a	a	a	a	-	b	-	a	-	-	-	-	-	a	a	a	b	b	b	-	-	b	a	b	-	-	a	a	a
1053	TP135001	56.1111	0	43.8889	0.317953	0.221624	a	-	a	b	b	a	a	a	b	b	a	b	a	a	a	a	a	a	a	b	b	a	a	a	b	b	b	a	a	a	b	b	b	a	a	b	a	b	a	a	a	a	a
1054	TP447885	48.8636	1.13636	50	0.915253	0.908491	a	-	a	b	-	h	a	a	b	b	-	-	-	a	a	-	-	-	a	b	-	a	-	-	-	b	-	a	-	a	b	b	-	-	a	b	a	-	-	-	-	a	-
1055	TP157084	53.5714	0	46.4286	0.521955	0.475051	a	-	a	b	b	a	a	a	b	b	a	-	a	a	a	a	a	a	a	b	b	a	a	-	b	b	b	a	a	a	b	b	b	a	a	b	a	b	a	a	a	a	a
1056	TP232592	55.5556	0	44.4444	0.362329	0.266521	a	-	a	b	b	a	a	a	b	b	a	b	a	a	a	a	a	a	a	b	-	a	a	a	b	b	b	a	a	a	b	b	b	-	a	b	a	b	a	a	a	a	a
1057	TP133316	51.2195	0.609756	48.1707	0.936538	0.759035	a	-	a	b	b	a	a	a	b	b	a	b	a	a	a	a	a	a	a	b	-	a	a	-	b	b	b	-	a	a	b	b	b	a	a	b	a	b	a	a	a	a	a
1058	TP418807	52.795	0	47.205	0.576639	0.576157	a	-	a	b	b	a	a	a	b	b	-	b	a	a	-	a	a	a	a	b	-	a	a	a	b	b	b	a	a	a	b	b	b	-	a	b	a	b	a	a	a	-	a
1059	TP179409	59.0909	1.13636	39.7727	0.140482	0.0506985	a	-	a	b	-	-	-	-	b	-	-	-	a	-	a	a	a	-	a	-	-	a	-	a	-	-	-	-	a	a	b	b	b	-	a	b	a	b	-	-	a	a	-
1060	TP235871	53.7572	0.578035	45.6647	0.700214	0.415672	a	-	a	b	b	h	a	a	b	b	a	b	a	a	a	a	a	a	a	b	b	a	a	a	b	b	b	a	a	a	b	b	b	a	a	b	a	a	b	a	a	a	a
1061	TP36330	54.7059	0	45.2941	0.431946	0.346614	a	-	a	b	b	a	a	a	b	b	a	b	a	a	a	a	a	a	a	b	b	a	a	a	b	b	b	a	a	a	b	b	b	a	a	b	a	a	b	a	a	a	a
1062	TP262818	56.3953	0	43.6047	0.295967	0.200872	a	-	a	b	b	a	a	a	b	b	a	b	a	a	a	a	a	a	a	b	b	a	a	a	-	b	b	a	a	a	b	b	b	a	a	b	a	a	b	a	a	a	a
1063	TP419546	52.6316	0	47.3684	0.587042	0.598669	a	-	a	b	b	a	-	-	b	b	-	-	a	-	a	-	-	-	a	-	-	a	a	-	-	b	b	-	a	-	-	-	-	-	a	b	-	-	b	-	a	-	-
1064	TP320427	56.8862	0	43.1138	0.259519	0.168436	a	-	a	b	b	a	a	a	b	b	-	b	a	a	a	a	a	a	a	a	-	a	a	a	b	b	b	a	a	a	b	b	b	-	a	b	a	a	b	a	a	a	a
1065	TP224694	55.4286	0	44.5714	0.372661	0.277605	a	-	a	b	b	a	a	a	b	b	a	b	a	a	a	a	a	a	a	a	b	a	a	a	b	b	b	a	a	a	b	b	b	-	a	b	a	a	b	a	a	a	a
1066	TP256126	56.8182	0	43.1818	0.264444	0.172682	a	-	a	b	b	a	a	a	b	b	a	b	a	a	a	a	a	a	a	a	-	a	a	a	b	b	b	a	a	a	b	b	b	a	a	b	a	a	b	a	a	a	a
1067	TP231782	53.8961	0	46.1039	0.49706	0.43585	a	-	a	b	b	a	a	a	b	b	-	b	a	a	a	a	a	-	a	a	b	a	a	a	b	b	-	a	a	a	b	b	b	a	a	b	a	-	b	a	a	-	a
1068	TP260835	56.0694	0	43.9306	0.321229	0.224796	a	-	a	b	b	-	a	a	b	b	a	b	a	a	a	a	a	a	a	a	-	a	a	a	b	b	b	a	a	a	b	b	b	a	a	b	a	a	b	a	a	a	a
1069	TP408068	45.082	0	54.918	0.41453	0.325309	a	-	a	b	b	a	a	a	b	b	-	b	a	a	a	a	a	-	a	a	-	-	a	a	b	b	b	-	a	a	b	b	b	-	-	b	a	-	b	a	a	-	-
1070	TP243113	55.8011	0.552486	43.6464	0.459355	0.221624	a	-	a	b	b	a	a	a	b	b	b	b	a	a	a	a	a	a	a	a	b	a	a	a	b	b	b	a	a	a	b	b	b	a	a	b	a	a	b	a	a	a	a
1071	TP367706	67.9612	0	32.0388	0.00101197	0.000327856	-	-	-	-	b	a	a	a	b	b	-	-	a	a	-	a	a	a	a	a	-	a	a	a	-	-	b	a	a	a	b	b	-	-	a	b	-	a	b	-	a	a	-
1072	TP192493	56.6265	0.60241	42.7711	0.372401	0.163336	a	-	a	b	b	a	a	a	b	b	b	b	a	a	a	a	a	b	a	a	-	a	a	a	b	b	b	a	b	a	b	b	b	-	a	b	a	a	b	a	a	a	a
1073	TP365250	55.4878	0	44.5122	0.367835	0.272396	a	-	a	b	b	a	a	a	b	b	b	b	a	a	a	a	a	b	a	a	-	a	a	a	b	b	b	-	b	a	b	b	b	-	a	b	a	a	b	a	a	a	a
1074	TP284563	56.9697	0.606061	42.4242	0.337661	0.143354	a	-	a	b	b	a	a	a	b	b	b	b	a	a	a	a	a	b	a	a	-	a	a	-	b	b	b	a	b	a	b	b	b	a	a	b	a	a	b	a	a	a	a
1075	TP271684	62.069	0.862069	37.069	0.0426846	0.0116776	a	-	a	b	b	a	a	a	b	b	-	-	a	a	a	a	a	-	a	a	-	a	-	a	-	-	-	a	b	a	b	b	b	a	a	b	a	a	-	a	a	a	a
1076	TP267776	56	0.571429	43.4286	0.438445	0.206098	a	-	a	b	b	a	a	a	b	b	b	b	a	a	a	a	a	b	a	a	-	a	a	a	b	b	b	a	b	a	b	b	b	a	a	b	a	a	b	a	a	a	a
1077	TP76879	57.3099	1.16959	41.5205	0.258103	0.110125	a	-	a	b	b	a	a	a	b	b	b	b	a	a	a	a	a	b	a	a	-	a	a	a	b	b	b	a	b	a	b	b	b	a	a	b	a	a	h	a	a	a	a
1078	EFGC	54.2553	0	45.7447	0.468571	0.394734	a	b	a	-	-	-	-	a	b	-	b	-	-	-	a	-	-	-	-	b	b	-	a	-	-	-	-	a	b	-	-	-	b	a	a	-	-	a	a	-	-	-	-
1079	Lup120	56.044	0	43.956	0.323228	0.226743	a	b	a	-	-	-	-	a	b	-	b	-	-	-	a	-	-	-	-	b	a	-	a	-	-	-	-	a	-	-	-	-	a	a	a	-	-	a	a	-	-	-	-
1080	TP158824	60.9929	0.70922	38.2979	0.0743624	0.022271	a	-	a	a	b	a	a	a	b	b	-	-	a	-	a	a	a	-	a	b	-	a	a	a	-	b	b	a	b	b	b	b	-	-	a	b	a	a	-	a	a	a	a
1081	Lup264	52.7473	0	47.2527	0.579726	0.582696	a	b	a	-	-	-	-	a	b	-	b	-	-	-	a	-	-	-	-	b	b	-	a	-	-	-	-	a	b	-	-	-	b	a	a	-	-	a	-	-	-	-	-
1082	TP446825	59.2357	0.636943	40.1274	0.156734	0.0544704	a	-	a	a	b	a	a	a	b	b	b	a	a	b	a	a	a	b	a	b	-	a	a	-	b	-	-	a	b	b	b	b	b	a	a	b	a	a	h	a	a	a	a
1083	TP230059	59.2179	0.558659	40.2235	0.157273	0.0561187	a	-	a	a	b	a	a	a	b	b	b	a	a	b	a	a	a	b	a	b	b	a	a	a	b	b	b	a	b	b	b	b	b	a	a	b	a	a	h	a	a	a	a
1084	TP405961	59.887	0	40.113	0.094091	0.0479963	a	-	a	a	b	a	a	a	b	b	b	a	a	b	a	a	a	b	a	b	b	a	a	a	b	b	b	a	b	b	b	b	b	a	a	b	a	a	a	a	a	a	a
1085	TP399811	60.7955	0	39.2045	0.0644268	0.0308431	a	-	a	a	b	-	a	a	b	b	b	a	a	b	a	a	a	b	a	b	b	a	a	a	b	b	b	a	b	b	b	b	b	a	a	b	a	a	a	a	a	a	a
1086	TP451124	60	0	40	0.0899242	0.0455003	a	-	a	a	b	a	a	a	b	b	b	a	a	b	a	a	b	b	a	b	-	a	a	a	b	b	b	a	b	b	b	b	b	a	a	b	a	a	-	a	a	a	a
1087	TP350254	59.8726	0	40.1274	0.094632	0.0483224	a	-	a	a	b	a	a	a	b	b	b	a	a	b	a	a	b	b	a	b	-	-	a	a	b	b	b	a	b	b	b	b	b	a	a	b	a	a	a	a	a	a	-
1088	TP274288	46.9565	0	53.0435	0.560023	0.542726	a	-	a	a	b	a	a	-	b	-	b	a	-	b	-	a	b	b	-	b	-	a	-	-	b	b	b	a	b	b	b	b	b	-	-	b	-	-	-	a	a	a	a
1089	TP292155	59.4444	0	40.5556	0.1118	0.0589067	a	-	a	a	b	a	a	a	b	a	b	a	a	b	a	a	b	b	a	b	b	a	a	a	b	b	b	a	b	b	b	b	b	a	a	b	a	a	a	a	a	a	a
1090	M76E41C359	51.6129	0	48.3871	0.640501	0.747013	b	b	a	-	-	-	-	b	b	-	b	-	-	-	a	-	-	-	-	b	b	-	a	-	-	-	-	a	b	-	-	-	b	a	a	-	-	a	a	-	-	-	-
1091	TP276008	60.2273	0	39.7727	0.0819658	0.0408101	b	-	a	a	b	a	a	b	b	a	b	a	a	b	a	a	b	b	a	b	-	a	a	a	b	b	b	a	b	b	b	b	b	a	a	b	a	a	a	a	a	a	a
1092	TP263679	57.4627	0	42.5373	0.219664	0.135558	b	-	a	a	b	a	a	b	b	-	b	a	a	b	a	a	b	b	a	b	-	-	a	a	b	b	b	-	b	b	b	b	b	-	a	b	a	a	a	a	a	a	a
1093	TP448350	57.0093	0	42.9907	0.250722	0.160954	b	-	a	a	b	a	-	-	b	-	-	-	-	b	-	-	b	-	a	b	-	a	-	-	b	b	-	a	b	b	b	b	-	-	-	b	a	-	-	-	a	a	-
1094	TP270261	65.8228	0	34.1772	0.00434105	0.00155319	b	-	a	a	-	a	a	b	-	a	-	a	a	-	-	-	b	-	-	-	-	-	-	a	-	-	b	-	b	b	b	-	b	a	a	-	-	-	-	a	a	-	-
1095	TP47420	65.3846	2.5641	32.0513	0.000473353	0.000623793	b	-	a	-	b	h	a	b	-	-	a	a	a	-	-	a	-	-	a	-	-	b	a	-	-	-	-	-	-	b	b	-	-	-	-	-	-	-	-	-	-	-	-
1096	TP253426	57.6923	0.961538	41.3462	0.254672	0.0988437	b	-	a	a	-	a	a	b	b	a	-	-	a	b	a	-	b	b	a	b	-	b	-	-	-	b	-	-	b	b	b	b	b	-	a	-	-	-	-	a	a	-	-
1097	TP272996	58.2524	0.970874	40.7767	0.209601	0.0776132	b	-	a	a	-	a	a	b	b	-	a	-	a	b	a	-	-	-	a	b	-	b	-	-	b	-	-	a	b	b	b	b	b	-	a	-	a	a	-	a	-	a	a
1098	TP274286	58.6592	0	41.3408	0.148898	0.0833014	b	-	a	a	b	a	a	b	b	a	a	a	a	b	a	a	b	b	a	b	b	b	a	-	b	b	b	a	b	b	b	b	b	a	a	b	a	a	a	a	a	a	a
1099	TP287977	61.3497	0	38.6503	0.0503061	0.0232113	b	-	a	a	b	a	a	b	b	a	a	a	a	b	a	a	b	b	a	b	-	b	a	-	b	b	b	a	b	b	b	b	b	a	a	b	a	a	a	a	a	a	a
1100	TP263254	54.321	1.23457	44.4444	0.535228	0.317311	b	-	-	a	b	a	a	b	b	-	-	-	-	b	-	-	b	-	a	-	-	b	-	-	-	-	-	a	b	b	-	-	-	-	a	a	-	-	a	a	a	-	-
1101	TP239271	58.427	2.24719	39.3258	0.0395829	0.0506985	b	-	a	-	-	a	-	b	b	-	-	a	-	b	a	a	b	-	a	-	-	-	a	-	-	-	-	a	b	-	-	b	b	-	a	a	a	a	a	-	a	a	-
1102	M63E38A171	56.383	0	43.617	0.296912	0.201745	b	a	a	-	-	-	-	b	b	-	a	-	-	-	a	-	-	-	-	a	b	-	a	-	-	-	-	a	b	-	-	-	b	a	a	-	-	a	a	-	-	-	-
1103	TP22236	55.3846	1.53846	43.0769	0.321419	0.2113	b	-	a	a	-	h	a	b	b	-	a	-	a	-	a	a	b	b	a	-	b	b	a	a	b	b	-	a	b	b	b	b	b	a	a	a	-	a	a	a	-	a	a
1104	TP91374	50.5882	0	49.4118	0.670293	0.906347	b	-	-	a	-	-	a	b	-	a	-	a	-	-	-	-	-	-	-	b	-	b	a	a	b	b	-	a	b	b	b	b	b	-	-	-	a	-	-	a	-	a	-
1105	TP4927	58.7571	0	41.2429	0.14387	0.0798749	b	-	a	a	b	a	a	b	b	a	a	a	a	b	a	a	b	b	a	b	-	b	a	a	b	b	b	a	b	b	b	b	b	a	a	a	a	a	a	a	a	a	a
1106	TP245701	23.5294	1.96078	74.5098	8.33246e-07	1.99289e-07	b	-	a	-	b	h	-	b	b	-	-	-	-	b	-	-	b	b	a	b	b	b	-	-	b	b	b	a	b	b	b	b	b	-	-	a	a	-	-	a	-	-	a
1107	lPms-515708	43.4211	0	56.5789	0.282092	0.188245	b	a	a	-	-	-	-	b	b	-	-	-	-	-	a	-	-	-	-	-	b	-	a	-	-	-	-	-	b	-	-	-	-	a	a	-	-	a	-	-	-	-	-
1108	lPms-516092	47.4359	0	52.5641	0.591205	0.608077	b	a	a	-	-	-	-	b	b	-	-	-	-	-	a	-	-	-	-	-	b	-	a	-	-	-	-	a	b	-	-	-	b	a	a	-	-	a	-	-	-	-	-
1109	TP134995	62.1622	0.900901	36.9369	0.0401146	0.0109136	b	-	a	a	b	a	a	b	b	a	a	a	-	b	a	-	b	-	-	-	-	b	-	a	-	b	-	a	b	b	b	b	b	-	-	a	a	a	a	a	a	-	a
1110	TP290990	65.0794	0	34.9206	0.00689773	0.00256241	b	-	a	-	-	a	a	b	b	a	a	a	a	b	a	a	b	-	a	b	-	b	a	-	-	-	b	a	b	b	b	b	-	-	a	a	a	a	a	a	a	a	a
1111	TP263331	59.1837	1.02041	39.7959	0.144925	0.0501406	b	-	-	-	-	-	a	b	b	a	-	a	-	b	-	a	b	b	a	b	-	b	a	-	-	b	-	a	b	-	b	-	a	-	-	a	a	a	a	a	a	a	-
1112	TP260043	58.8235	0	41.1765	0.140521	0.0776132	b	-	a	a	-	a	a	b	b	-	-	-	a	b	a	-	b	-	a	-	-	-	-	a	-	b	-	-	b	b	-	b	a	-	-	a	-	a	-	-	a	-	a
1113	TP53889	57.4713	1.14943	41.3793	0.248303	0.103545	b	-	a	-	b	a	a	-	b	-	-	a	-	b	-	-	b	-	a	-	-	b	-	-	-	b	-	-	b	b	-	-	-	-	a	a	a	-	-	-	a	-	-
1114	TP150426	60.1156	0	39.8844	0.0858062	0.0430606	b	-	a	a	b	a	a	b	b	a	a	a	a	b	a	a	b	b	a	b	-	b	a	a	b	b	b	a	b	b	b	b	a	-	a	a	a	a	a	a	a	a	a
1115	TP80425	60.2339	0.584795	39.1813	0.104548	0.034205	b	-	a	a	b	a	a	b	b	a	a	a	a	b	a	a	b	b	a	b	-	b	a	a	b	b	b	a	b	b	b	b	a	a	a	a	a	a	a	a	a	a	b
1116	TP450544	57.9618	0.636943	41.4013	0.24777	0.0955807	b	-	a	a	b	a	a	b	b	a	a	a	a	b	a	a	b	b	a	b	-	b	a	-	b	b	b	a	b	b	b	b	a	a	a	a	-	a	a	a	a	a	-
1117	TP321218	62.5	0.833333	36.6667	0.0345663	0.0091863	b	-	a	a	b	a	a	b	b	a	-	-	a	b	-	-	b	-	a	-	-	-	-	-	b	b	b	a	b	b	-	b	a	-	a	-	a	-	a	a	a	a	b
1118	TP234226	58.7838	1.35135	39.8649	0.133374	0.0551353	b	-	a	a	b	a	a	b	b	a	-	a	a	-	a	-	b	b	a	-	-	b	a	-	b	b	b	a	b	b	h	b	a	-	a	a	-	a	a	-	a	a	b
1119	M60E41B70	56.383	0	43.617	0.296912	0.201745	b	a	a	-	-	-	-	b	b	-	a	-	-	-	a	-	-	-	-	b	b	-	a	-	-	-	-	a	b	-	-	-	a	a	a	-	-	a	a	-	-	-	-
1120	TP10295	59.6685	0	40.3315	0.102554	0.0531498	b	-	a	a	b	a	a	b	b	a	a	a	a	b	b	a	b	b	a	b	-	b	a	a	a	b	b	a	b	b	b	b	a	a	a	a	a	a	a	a	a	a	b
1121	lPms-751741	46.5116	0	53.4884	0.528161	0.485381	b	-	b	-	-	-	-	b	b	-	-	-	-	-	b	-	-	-	-	b	b	-	-	-	-	-	-	a	b	-	-	-	b	-	a	-	-	a	a	-	-	-	-
1122	lPms-751020	60.2273	0	39.7727	0.0819658	0.0408101	b	b	a	-	-	-	-	b	b	-	a	-	-	-	-	-	-	-	-	b	b	-	a	-	-	-	-	a	a	-	-	-	a	a	a	-	-	a	-	-	-	-	-
1123	lPms-750587	59.7701	0	40.2299	0.0985514	0.0506985	b	-	a	-	-	-	-	b	b	-	a	-	-	-	-	-	-	-	-	b	b	-	a	-	-	-	-	a	a	-	-	-	a	a	a	-	-	a	-	-	-	-	-
1124	TP12641	56.3536	0	43.6464	0.29916	0.203829	b	-	b	a	b	a	a	b	b	a	a	b	a	b	b	a	b	b	a	b	b	b	a	a	a	b	b	a	b	b	b	b	a	a	a	a	a	a	a	a	a	a	b
1125	TP270665	57.0588	0	42.9412	0.247229	0.158019	b	-	b	a	b	a	a	b	b	a	a	b	a	b	b	a	b	b	a	b	-	b	a	a	a	b	-	a	b	b	b	b	a	a	a	a	a	a	a	a	a	a	b
1126	TP407073	55.1471	1.47059	43.3824	0.365826	0.232466	b	-	b	a	-	h	a	b	b	a	a	b	a	b	b	a	b	b	a	b	-	b	-	a	a	b	-	a	b	b	b	b	a	-	a	a	a	a	a	a	a	a	b
1127	TP47392	58.2278	0	41.7722	0.172448	0.0998524	b	-	-	-	-	-	a	-	b	-	-	-	a	-	-	-	-	-	a	b	-	b	-	-	-	-	-	b	-	-	b	-	-	a	-	-	a	-	a	a	a	-	-
1128	TP442523	65.3846	0	34.6154	0.00571874	0.00209149	b	-	b	a	-	-	a	-	-	b	-	-	-	-	b	-	-	b	-	b	-	-	a	-	a	-	-	a	b	a	-	-	-	-	a	a	a	-	-	-	a	-	-
1129	TP452677	59.0361	0	40.9639	0.130166	0.0707266	b	-	b	a	b	a	a	b	b	b	a	b	a	b	b	a	b	b	a	b	-	b	a	-	a	b	a	a	b	a	b	b	a	a	-	a	a	a	a	a	a	a	b
1130	TP86858	58.7629	0	41.2371	0.143574	0.0796746	b	-	-	-	b	a	a	b	b	b	-	b	a	b	b	-	b	-	a	-	-	b	a	a	-	b	a	-	b	a	-	-	-	-	-	a	-	a	a	-	a	a	-
1131	TP156363	58.9474	1.05263	40	0.156118	0.0555061	b	-	b	-	b	h	a	b	b	b	a	-	a	b	b	-	b	b	a	-	-	b	-	a	-	b	a	b	b	a	b	b	a	-	-	a	a	a	-	-	a	-	-
1132	TP148065	41.8367	1.02041	57.1429	0.29584	0.12201	b	-	b	a	a	b	a	b	b	b	-	b	-	b	b	-	b	b	b	-	-	b	-	-	-	b	-	-	b	a	-	b	-	-	-	a	-	a	a	-	a	a	b
1133	TP70170	58.8235	0	41.1765	0.140521	0.0776132	b	-	b	a	-	b	a	b	b	-	-	-	a	b	b	-	b	-	b	-	-	-	-	a	-	b	-	-	b	a	b	b	-	-	-	a	a	a	-	a	a	a	b
1134	TP327098	55.6818	0.568182	43.75	0.474059	0.230139	b	-	b	a	a	b	a	b	b	b	a	b	a	b	b	a	b	b	b	b	-	b	a	-	a	b	a	b	b	a	b	b	a	b	a	a	a	a	a	a	a	a	b
1135	TP369780	55.4054	0	44.5946	0.374551	0.279661	b	-	b	a	a	b	a	b	b	b	a	b	a	b	b	a	b	b	a	b	-	b	a	a	a	b	a	b	b	a	b	b	a	-	a	a	a	a	a	a	a	a	-
1136	M59E32A160	52.1277	0	47.8723	0.616118	0.670449	b	a	b	-	-	-	-	b	b	-	a	-	-	-	b	-	-	-	-	b	b	-	a	-	-	-	-	b	b	-	-	-	a	b	a	-	-	a	a	-	-	-	-
1137	TP233214	48.1481	0	51.8519	0.629901	0.711107	b	-	b	a	a	b	b	-	b	a	-	-	a	b	b	-	a	-	a	-	-	-	-	b	-	-	b	-	b	a	b	b	-	-	b	b	-	-	a	-	b	-	-
1138	TP28472	46.5517	0.574713	52.8736	0.795626	0.524882	b	-	b	a	a	b	b	a	b	a	a	b	a	b	b	a	a	a	a	a	b	a	b	b	a	a	b	a	b	a	b	b	a	a	b	b	a	b	a	a	b	a	b
1139	TP16670	46.4286	0	53.5714	0.521955	0.475051	b	-	b	a	a	b	-	a	b	a	a	-	a	b	b	-	a	a	-	a	-	-	b	-	a	-	b	-	b	a	b	b	a	a	b	b	-	b	a	a	b	-	-
1140	TP303216	44.5946	0	55.4054	0.374551	0.279661	b	-	b	a	a	b	b	-	b	a	a	b	-	b	-	a	a	-	a	a	b	a	b	-	a	-	b	-	b	a	b	b	a	a	b	b	-	b	a	a	b	-	-
1141	TP114818	48.4076	0	51.5924	0.641352	0.750127	b	-	b	-	a	b	b	a	b	a	a	b	a	b	b	a	a	a	a	a	-	a	b	b	a	-	b	a	b	a	b	b	a	a	b	b	a	-	a	-	b	a	b
1142	TP368840	47	1	52	0.854489	0.613523	b	-	b	a	a	-	b	a	b	a	a	-	a	b	-	-	a	h	a	-	-	-	-	-	-	a	b	a	b	a	b	b	a	-	-	b	a	b	-	-	b	a	-
1143	M62E38C178	46.2366	0	53.7634	0.507346	0.451637	b	a	b	-	-	-	-	a	b	-	a	-	-	-	b	-	-	-	-	a	b	-	a	-	-	-	-	a	b	-	-	-	a	a	b	-	-	b	a	-	-	-	-
1144	TP283152	46.6102	1.69492	51.6949	0.511151	0.604988	-	-	b	a	a	-	b	a	b	a	b	-	a	b	b	-	a	a	a	a	-	a	a	b	-	-	-	a	b	a	b	b	a	-	b	b	-	-	-	a	a	a	-
1145	TP83191	48.0519	1.2987	50.6494	0.812352	0.792429	-	-	b	-	a	-	b	a	b	a	a	-	a	b	b	-	a	a	a	a	-	-	-	-	-	a	b	-	b	a	b	b	a	-	-	b	-	-	-	-	b	-	-
1146	TP364213	43.0233	1.16279	55.814	0.398875	0.195625	b	-	b	a	a	-	b	-	b	a	-	-	-	b	-	a	a	-	a	-	-	a	-	b	-	-	b	-	b	-	-	b	-	-	-	b	-	-	-	-	a	a	b
1147	TP276093	45.7944	0	54.2056	0.472561	0.40028	b	-	b	a	a	a	b	a	-	a	a	-	a	b	-	a	a	-	a	a	-	a	a	-	a	-	b	-	b	a	-	b	-	-	b	b	-	-	-	-	a	-	b
1148	TP91575	48.8372	0	51.1628	0.656837	0.816105	b	-	b	a	a	a	b	a	b	a	a	b	a	b	b	a	a	a	a	a	-	a	a	b	a	a	b	a	b	a	b	b	a	a	b	b	a	b	a	a	a	a	b
1149	TP320848	46.2428	0	53.7572	0.507824	0.452385	b	-	b	a	a	a	b	a	b	a	a	b	a	b	b	a	a	a	a	a	-	a	a	b	a	a	b	a	b	a	b	b	a	-	b	b	a	b	a	a	a	a	b
1150	TP106637	50.303	0	49.697	0.673736	0.951673	b	-	b	a	a	a	b	a	b	a	b	b	a	b	b	a	a	a	a	a	-	a	a	b	a	a	b	a	b	a	b	b	a	a	b	b	a	b	a	a	a	a	-
1151	TP130931	46.6667	0.606061	52.7273	0.814936	0.542023	b	-	b	a	a	a	b	a	b	a	b	b	a	b	b	a	a	a	a	a	-	a	a	b	-	a	-	a	b	a	b	b	a	a	b	b	a	b	a	a	a	a	b
1152	TP97541	36.1111	0	63.8889	0.013823	0.0054732	b	-	b	a	a	a	b	a	b	a	b	b	a	b	b	a	a	a	a	-	b	a	a	b	a	a	b	-	b	a	b	b	a	-	b	b	-	b	a	a	a	a	b
1153	TP268752	39.8693	0	60.1307	0.0852786	0.0427501	b	-	b	a	a	a	b	a	b	a	b	b	a	b	b	a	a	a	a	a	b	a	a	b	-	a	b	a	b	a	b	b	a	a	b	b	a	b	a	a	a	a	b
1154	TP340373	46.0674	0	53.9326	0.494206	0.431565	b	-	b	a	a	a	b	a	b	a	b	b	a	b	b	a	a	a	a	a	-	a	a	b	a	a	b	a	b	a	b	b	a	a	b	b	a	b	a	a	a	a	b
1155	TP253104	46.1111	0	53.8889	0.497623	0.4367	b	-	b	a	a	a	b	a	b	a	b	b	a	b	b	a	a	a	a	a	b	a	a	b	a	a	b	a	b	a	b	b	a	a	b	b	a	b	a	a	a	a	b
1156	TP2432	45.9302	0	54.0698	0.483391	0.415672	b	-	b	a	a	a	b	a	b	a	b	b	a	b	b	a	a	a	a	a	b	a	a	b	-	a	-	a	b	a	b	b	a	a	b	b	a	b	a	a	a	a	b
1157	M47E35C134	42.3913	0	57.6087	0.210133	0.128074	b	a	b	-	-	-	-	a	b	-	b	-	-	-	b	-	-	-	-	a	b	-	a	-	-	-	-	a	b	-	-	-	a	a	b	-	-	b	a	-	-	-	-
1158	TP367772	30.8411	0.934579	68.2243	0.000860602	0.000160918	b	-	b	a	a	a	b	-	b	a	-	b	a	-	b	a	-	a	a	a	-	a	a	-	-	a	b	a	b	a	b	b	a	-	b	b	a	b	a	-	a	-	-
1159	TP2955	26.5306	1.02041	72.449	2.34017e-05	3.49802e-06	b	-	b	a	-	-	b	-	b	-	b	b	-	b	b	-	a	-	-	-	-	a	-	-	a	a	b	a	b	a	b	b	-	-	-	b	-	b	-	-	a	a	-
1160	TP453165	46.5909	0	53.4091	0.534015	0.495354	b	-	b	a	a	a	b	a	b	a	b	b	a	b	b	a	a	a	a	a	-	a	a	b	a	a	b	a	b	a	b	b	a	a	b	b	a	b	a	a	a	a	b
1161	TP131145	46.1538	0	53.8462	0.50095	0.441756	b	-	-	a	a	a	b	a	b	-	b	b	a	b	b	a	-	a	a	-	-	a	a	b	a	a	b	-	b	a	b	b	a	-	b	b	a	b	a	a	a	a	b
1162	TP229588	45.3416	0	54.6584	0.435836	0.351503	b	-	b	a	a	-	b	a	b	a	b	b	a	b	b	a	a	a	a	a	-	a	-	a	a	a	b	a	b	a	b	b	a	a	b	b	a	b	a	a	a	a	b
1163	TP413910	45.2381	0.595238	54.1667	0.654565	0.369077	b	-	b	a	a	a	b	a	b	a	b	b	a	b	b	a	a	-	a	a	b	a	h	-	a	a	b	a	b	b	b	b	a	a	b	b	a	b	a	a	a	a	b
1164	TP73971	44.2529	0.574713	55.1724	0.533607	0.272088	b	-	b	a	a	a	b	a	b	a	b	b	a	b	b	a	a	a	a	a	b	a	h	a	a	a	b	a	b	b	b	b	a	a	b	b	a	b	a	a	a	a	b
1165	TP227748	45.5357	1.78571	52.6786	0.402292	0.467059	b	-	b	a	a	a	b	a	b	-	b	-	a	b	-	a	a	a	a	-	-	a	h	-	a	a	b	-	b	b	-	b	a	-	-	b	-	b	a	-	a	-	b
1166	TP254064	45.7143	0	54.2857	0.466125	0.391366	b	-	b	a	a	a	b	a	b	a	b	b	a	b	b	a	a	b	a	a	b	a	b	a	a	a	b	a	b	b	b	b	a	a	b	b	a	b	a	a	a	a	b
1167	TP220245	42.515	0	57.485	0.21819	0.134392	b	-	b	a	a	a	b	a	b	a	b	b	a	b	b	a	a	b	a	a	-	a	b	a	a	a	b	a	b	b	b	b	-	-	b	b	a	b	a	a	a	a	-
1168	TP223751	48.0519	0	51.9481	0.625277	0.696825	b	-	b	-	a	a	b	-	b	-	-	-	a	-	b	-	a	-	a	-	-	-	b	-	-	-	b	-	b	-	b	-	-	-	-	b	a	-	-	-	a	a	b
1169	TP97609	64.7059	1.17647	34.1176	0.00809481	0.00196655	b	-	-	a	a	a	b	a	b	a	-	-	a	-	-	a	a	-	a	-	-	a	-	-	-	a	-	a	b	b	b	b	a	-	-	b	a	-	-	-	a	a	b
1170	TP275922	43.5294	0.588235	55.8824	0.452607	0.214014	b	-	b	a	a	a	b	a	b	h	b	b	a	b	b	a	a	b	a	a	-	a	b	-	a	a	b	a	b	b	b	b	a	a	b	b	a	b	a	a	a	a	b
1171	TP102394	44.0476	0.595238	55.3571	0.513447	0.255236	b	-	b	a	a	-	b	a	b	h	b	b	a	b	b	a	a	b	a	a	-	a	b	a	a	a	b	a	b	b	b	b	a	a	b	b	a	b	a	a	a	a	b
1172	TP265944	45.9302	0.581395	53.4884	0.73099	0.447115	b	-	b	a	a	a	b	a	b	h	b	b	a	b	b	a	a	b	a	a	-	a	b	a	a	a	b	a	b	b	b	b	a	a	b	b	b	b	a	a	a	a	b
1173	TP111753	45.1429	0.571429	54.2857	0.638043	0.357813	b	-	b	a	a	a	b	a	b	h	b	b	a	b	b	a	a	b	a	a	-	a	b	a	a	a	b	a	b	b	b	b	a	a	b	b	b	b	a	a	a	a	b
1174	TP226088	48.4472	0	51.5528	0.642963	0.756136	b	-	b	a	a	a	b	a	b	b	b	b	a	b	b	a	a	a	a	-	-	a	b	a	a	a	b	b	b	b	b	b	a	a	-	a	b	b	a	a	a	a	b
1175	TP321736	49.7238	0	50.2762	0.673947	0.95594	b	-	b	a	a	a	b	a	b	b	b	b	a	b	b	a	a	a	a	a	-	a	b	a	a	a	b	b	b	b	b	b	a	a	b	a	b	b	a	a	a	a	b
1176	TP155915	51.0204	0	48.9796	0.660965	0.83829	b	-	b	a	-	a	b	a	b	b	b	b	a	-	b	a	a	a	a	a	-	a	b	a	-	-	b	b	b	b	b	b	a	-	b	a	b	b	a	a	a	a	-
1177	TP14791	49.711	0	50.289	0.673849	0.953905	b	-	b	a	a	a	b	a	b	b	b	b	a	b	b	a	a	a	a	a	-	a	b	a	a	a	b	b	b	b	b	b	a	a	b	a	b	b	a	a	a	a	b
1178	TP307485	50.3597	0.719424	48.9209	0.987278	0.884768	b	-	b	a	a	-	b	a	b	b	b	-	a	b	b	a	a	a	a	a	-	a	b	-	a	a	b	b	b	b	b	b	a	-	b	a	b	-	a	-	a	a	-
1179	TP4356	51.7986	0.719424	47.482	0.908222	0.66372	b	-	b	a	a	a	b	a	b	b	b	b	a	b	b	-	a	a	a	a	-	a	-	a	-	a	b	b	b	b	b	-	a	-	b	a	b	b	a	-	a	a	b
1180	TP75958	38.9474	1.05263	60	0.10213	0.0333653	-	-	b	a	-	a	b	a	b	b	-	b	-	b	-	-	a	-	a	-	-	a	-	a	a	a	-	b	-	b	b	b	-	-	b	a	b	b	h	-	a	-	b
1181	TP253328	49.6933	0	50.3067	0.673705	0.951081	b	-	b	a	a	a	b	a	b	b	b	b	a	b	b	a	a	a	a	a	-	a	b	a	a	a	b	b	b	b	b	b	a	-	b	a	b	b	a	a	a	a	-
1182	TP27365	50.5952	0	49.4048	0.670181	0.905238	b	-	b	a	a	a	b	a	b	b	b	b	a	b	b	a	a	a	a	a	b	a	a	a	a	a	b	a	b	b	b	b	a	-	b	a	b	b	a	a	a	a	b
1183	LSSR9a	51.0638	0	48.9362	0.65976	0.83151	b	a	b	-	-	-	-	a	b	-	b	-	-	-	b	-	-	-	-	a	b	-	a	-	-	-	-	a	b	-	-	-	a	a	b	-	-	a	a	-	-	-	-
1184	LSSR9b	56.9892	0	43.0108	0.252148	0.162158	a	a	b	-	-	-	-	a	b	-	b	-	-	-	a	-	-	-	-	a	a	-	a	-	-	-	-	a	b	-	-	-	b	a	b	-	-	b	a	-	-	-	-
1185	TP78429	51.0345	0	48.9655	0.66058	0.836091	b	-	b	a	a	a	b	a	b	-	b	b	a	b	b	a	a	-	a	a	-	a	-	a	a	a	b	-	b	b	-	b	a	-	b	a	b	b	a	a	a	a	b
1186	TP121412	51.6854	0	48.3146	0.637422	0.736058	b	-	b	a	a	a	b	a	b	b	b	b	a	b	b	a	a	a	a	a	-	a	a	a	a	a	b	a	b	b	b	b	a	a	b	a	b	b	a	a	a	a	b
1187	TP27867	52	0	48	0.622697	0.689157	b	-	b	a	a	a	b	a	b	b	b	b	a	b	b	a	a	a	a	a	-	a	a	a	a	a	b	a	b	b	b	b	a	-	b	a	b	b	a	a	a	a	b
1188	TP4078	52.0231	0	47.9769	0.621531	0.685754	b	-	b	a	a	a	b	a	b	b	b	b	a	b	b	a	a	a	a	a	-	a	a	b	a	a	b	a	b	b	b	b	a	a	b	a	b	b	a	a	a	a	b
1189	ATP2	51.1111	0	48.8889	0.658394	0.824141	b	a	b	-	-	-	-	a	b	-	b	-	-	-	-	-	-	-	-	a	b	-	a	-	-	-	-	a	b	-	-	-	a	a	b	-	-	b	a	-	-	-	-
1190	TP418431	47.4227	1.03093	51.5464	0.881286	0.676922	b	-	-	a	a	a	b	-	b	h	-	-	b	-	b	-	a	-	a	-	-	a	-	-	-	a	b	-	b	b	-	b	a	-	-	a	-	-	a	-	b	-	b
1191	TP54020	50.5495	0	49.4505	0.670889	0.912497	-	-	b	a	-	-	b	a	b	-	-	-	a	b	-	a	a	a	a	-	-	a	-	-	-	a	-	-	b	b	b	b	a	-	-	a	b	b	-	-	b	-	-
1192	TP238248	53.5032	0	46.4968	0.52706	0.48353	b	-	b	a	a	a	b	a	b	b	b	b	a	b	b	a	a	a	a	a	-	a	a	b	-	a	b	a	b	b	b	b	a	-	b	a	b	b	-	a	b	a	b
1193	TP145135	51.7241	0.574713	47.7011	0.896923	0.685754	b	-	b	a	a	a	b	a	b	h	b	b	a	b	b	a	a	a	a	a	-	a	a	b	a	a	b	a	b	b	b	b	a	-	b	a	b	b	a	a	b	a	b
1194	TP352084	49.6855	0.628931	49.6855	0.985364	1	b	-	b	a	a	a	b	a	b	h	a	a	b	b	b	a	a	a	a	a	-	a	a	-	a	-	b	a	b	b	b	b	a	a	b	a	b	-	a	a	b	a	b
1195	TP315194	51.8182	0	48.1818	0.631472	0.71613	b	-	b	a	-	a	b	a	b	-	a	a	-	-	b	-	a	-	a	a	-	-	-	-	-	a	-	a	b	b	b	b	a	a	-	-	b	-	a	a	-	a	b
1196	TP414078	49.6894	0.621118	49.6894	0.983823	1	b	-	b	a	a	a	b	a	b	-	a	a	b	b	b	a	a	a	a	a	-	a	a	h	a	a	b	a	b	b	b	b	a	a	b	a	b	b	a	a	b	a	b
1197	M65E32A208	52.1277	0	47.8723	0.616118	0.670449	b	a	b	-	-	-	-	a	b	-	a	-	-	-	b	-	-	-	-	a	b	-	a	-	-	-	-	a	b	-	-	-	a	a	b	-	-	b	a	-	-	-	-
1198	TP376210	54.4444	0	45.5556	0.453285	0.374063	b	-	b	a	-	-	b	-	b	-	a	-	b	-	b	-	-	-	a	a	-	-	a	-	a	a	b	-	b	b	b	b	-	-	b	a	-	-	a	a	b	-	-
1199	TP252448	49.5575	0.884956	49.5575	0.992908	1	b	-	a	a	-	-	b	-	-	-	-	a	-	b	b	a	a	a	-	a	-	a	-	a	a	a	-	a	b	b	b	-	a	-	b	-	b	-	-	a	b	-	b
1200	TP263854	41.8605	1.16279	56.9767	0.287608	0.126162	-	-	a	-	-	a	b	-	b	h	-	a	b	-	b	-	a	-	a	-	-	a	-	a	-	-	-	a	-	b	-	b	-	-	b	-	b	-	a	a	-	a	-
1201	TP406552	50.5376	2.15054	47.3118	0.28196	0.741649	b	-	a	a	a	h	b	a	b	h	-	-	-	-	b	a	a	-	a	a	-	a	-	-	-	-	-	-	b	b	b	b	-	-	-	a	-	-	a	a	b	-	b
1202	TP453097	51.7241	0.689655	47.5862	0.912508	0.676922	b	-	a	a	a	a	b	a	b	h	a	a	b	b	b	a	a	a	a	a	-	a	a	-	a	a	b	-	b	b	-	b	a	-	b	a	b	-	a	a	b	a	b
1203	TP415323	53.4591	0.628931	45.9119	0.739499	0.447557	a	-	a	a	a	a	b	a	b	h	a	a	b	b	b	a	a	a	a	a	b	a	a	a	a	a	b	a	b	b	b	b	a	a	b	a	b	-	a	a	b	a	b
1204	TP100786	53.8462	0.591716	45.5621	0.691615	0.404657	a	-	a	a	a	a	b	a	b	h	a	a	b	b	b	a	a	a	a	-	-	a	a	a	a	a	b	a	b	b	b	b	a	a	b	a	b	b	a	a	b	a	b
1205	TP148424	55.3333	1.33333	43.3333	0.397138	0.223903	a	-	a	a	a	a	b	a	b	-	a	a	b	b	b	a	a	a	a	a	-	a	a	a	a	a	b	a	b	b	b	b	a	-	b	a	-	b	a	-	b	a	b
1206	TP230336	51.4124	0.564972	48.0226	0.915964	0.733172	a	-	a	a	a	a	b	a	b	h	a	a	b	b	b	a	a	a	a	a	-	a	a	a	a	a	b	a	b	b	b	b	a	-	b	b	b	b	a	a	b	a	b
1207	TP291114	52.2222	0.555556	47.2222	0.853399	0.61511	a	-	a	a	a	a	b	a	b	h	a	a	b	b	b	a	a	a	a	a	-	a	a	a	a	a	b	a	b	b	b	b	a	a	b	b	b	b	a	a	b	a	b
1208	TP266678	52.6316	1.31579	46.0526	0.667925	0.504985	a	-	a	a	a	a	b	a	b	h	a	a	b	b	-	a	a	a	a	a	-	a	a	a	a	a	b	a	b	b	b	b	a	a	-	b	b	a	a	-	b	a	b
1209	TP263857	44.5652	1.08696	54.3478	0.580926	0.322658	a	-	a	a	-	h	b	a	b	a	a	a	b	b	b	-	a	a	-	-	-	a	a	a	a	a	-	a	b	-	b	b	-	-	-	-	b	-	-	-	-	-	b
1210	TP13173	53.4161	0.621118	45.9627	0.743594	0.453255	a	-	a	a	a	a	b	a	b	h	a	a	b	b	b	a	a	a	a	a	-	a	a	a	a	a	b	a	b	b	b	b	a	a	-	b	b	a	a	a	b	a	b
1211	TP234539	50	0.581395	49.4186	0.97318	0.953367	a	-	a	a	a	a	b	a	b	h	a	a	b	b	b	a	a	-	a	a	b	a	a	a	a	a	b	a	b	b	b	b	a	-	a	b	b	a	a	a	b	a	b
1212	TP96352	51.4286	0.571429	48	0.916363	0.730224	a	-	a	a	a	a	b	a	b	h	a	a	b	b	b	a	a	a	a	a	-	a	a	a	a	a	b	a	b	b	b	b	a	a	a	b	b	a	a	a	b	a	b
1213	TP111365	50.5882	0.588235	48.8235	0.961317	0.859104	a	-	a	a	a	a	b	a	b	h	a	a	b	b	b	a	a	a	a	a	b	a	a	a	a	a	b	-	b	b	b	b	a	-	a	b	b	a	a	-	b	a	b
1214	TP155405	50.3311	0.662252	49.0066	0.982359	0.89393	a	-	a	a	a	a	b	a	b	h	-	-	b	b	b	a	a	a	a	a	-	a	-	-	a	a	b	a	b	b	b	b	a	-	-	b	b	a	a	a	b	a	b
1215	TP342721	50.3311	1.3245	48.3444	0.809419	0.840431	a	-	a	a	a	a	b	a	b	h	a	a	b	-	b	a	a	-	a	-	-	a	-	-	a	a	b	a	b	b	b	b	a	a	a	b	b	a	a	-	b	a	-
1216	TP304906	49.6933	0.613497	49.6933	0.982248	1	a	-	a	a	a	a	b	a	b	h	a	a	b	b	b	a	a	a	a	a	-	a	a	-	a	a	b	a	b	b	b	b	a	a	a	b	b	-	a	a	b	a	b
1217	TP306518	50.9091	0.606061	48.4848	0.952027	0.807306	a	-	a	a	a	a	b	a	a	h	a	a	b	b	b	a	a	a	a	b	-	a	a	-	a	b	b	-	b	b	b	b	a	a	a	b	b	a	a	a	b	a	b
1218	TP335967	50.9804	0	49.0196	0.662033	0.844549	a	-	-	a	a	a	b	a	a	-	-	a	b	-	b	a	a	a	a	-	-	-	-	-	a	b	-	-	b	-	-	b	a	-	a	b	-	-	-	-	b	-	b
1219	TP170437	24.0741	0.925926	75	2.08041e-06	2.74465e-07	-	-	a	-	-	-	b	-	-	-	-	-	b	b	b	-	a	-	-	b	b	-	a	-	a	-	b	a	b	b	b	b	a	-	-	b	b	a	a	-	b	-	b
1220	TP363857	50.2825	0.564972	49.1525	0.964345	0.909526	a	-	a	a	a	a	b	a	a	h	a	a	b	b	b	a	a	a	a	b	-	a	a	a	a	b	b	a	b	b	b	b	a	a	a	b	b	a	b	a	b	a	b
1221	TP18227	49.1713	0.552486	50.2762	0.961179	0.911528	a	-	b	a	a	a	b	a	a	h	a	a	b	b	b	a	a	a	a	b	-	a	a	a	a	b	b	a	b	b	b	b	a	a	a	b	b	a	b	a	b	a	b
1222	TP14170	47.2973	0.675676	52.027	0.887131	0.633939	a	-	b	a	-	a	b	a	a	h	a	a	b	b	b	-	a	a	a	b	-	a	-	a	-	b	b	a	b	b	b	b	a	-	-	b	b	a	b	a	b	a	b
1223	TP263205	45.9677	0.806452	53.2258	0.7665	0.464347	a	-	b	a	-	a	b	a	a	b	a	a	b	b	-	-	a	a	a	-	-	a	a	a	-	b	-	a	b	b	b	b	a	-	-	b	-	-	b	-	b	-	b
1224	TP274971	49.5327	0	50.4673	0.67202	0.92554	a	-	b	a	a	a	b	b	a	a	a	-	b	-	b	a	a	a	a	-	-	a	a	-	a	-	-	a	b	b	b	b	a	-	a	b	-	-	b	-	b	-	b
1225	TP23022	48.8764	0	51.1236	0.658024	0.822198	a	-	b	a	a	a	b	b	a	a	a	a	b	b	b	a	a	a	a	b	-	a	a	a	a	b	b	a	b	b	b	b	a	a	a	b	b	a	b	a	b	a	b
1226	TP430030	47.8528	0	52.1472	0.61508	0.667597	a	-	b	a	a	a	b	b	a	a	a	a	b	b	b	a	a	a	a	b	-	a	a	-	a	b	b	a	b	b	b	b	a	a	a	b	b	a	b	a	b	a	b
1227	TP116279	51.2048	0	48.7952	0.65552	0.809583	a	-	b	a	a	a	b	b	a	a	a	a	b	b	b	a	a	a	a	b	-	a	a	a	a	b	b	a	b	b	b	b	a	a	a	b	b	a	b	a	b	a	b
1228	TP76272	58.9286	0.892857	40.1786	0.168662	0.0585054	-	-	b	a	a	a	b	-	a	a	a	a	-	b	b	-	a	a	a	b	-	b	-	-	a	b	-	-	b	b	b	b	a	a	a	b	b	a	b	a	b	a	-
1229	TP75946	55	0	45	0.407793	0.317311	a	-	b	a	-	a	-	b	a	-	-	a	-	-	-	-	a	a	a	b	-	-	a	a	-	-	-	a	b	b	b	-	a	-	a	b	-	a	-	-	b	a	-
1230	TP339671	48.7952	0.60241	50.6024	0.963836	0.855725	a	-	b	a	a	a	b	b	a	a	a	a	b	b	b	a	a	a	a	b	-	b	a	-	a	b	b	a	b	b	b	b	a	a	a	b	b	-	b	a	b	a	b
1231	TP229869	50.2825	0.564972	49.1525	0.964345	0.909526	a	-	b	a	a	a	b	b	a	a	a	a	b	b	b	a	a	a	a	b	-	b	a	a	a	b	b	a	b	b	b	b	a	a	a	b	b	a	b	a	b	a	h
1232	TP266588	48.5437	0	51.4563	0.646737	0.770851	a	-	b	a	a	a	b	b	-	-	-	a	b	b	b	-	-	-	a	b	-	-	a	-	-	b	-	a	b	b	-	b	-	-	-	b	b	-	b	a	b	a	b
1233	TP275778	51.4493	0	48.5507	0.647003	0.771927	a	-	b	-	a	a	b	b	-	a	a	a	b	b	-	a	a	-	a	b	-	-	-	-	a	b	b	a	b	b	b	b	a	a	-	b	-	-	b	a	b	a	b
1234	TP129245	51.8987	0.632911	47.4684	0.893248	0.655698	a	-	b	a	a	a	b	b	a	a	a	a	b	b	a	a	a	a	a	b	b	b	a	a	-	b	b	a	b	b	b	b	a	-	a	b	b	a	b	a	b	a	b
1235	TP283551	49.1329	0.578035	50.289	0.967453	0.907431	a	-	b	a	a	h	b	b	a	a	a	a	b	b	a	a	a	a	a	b	-	b	a	a	a	b	b	a	b	b	b	b	b	a	a	b	b	a	b	a	b	a	b
1236	TP144610	50	0	50	0.674984	1	a	-	b	a	a	a	b	b	a	a	a	a	b	b	a	a	a	a	a	b	-	b	a	a	a	b	b	a	b	b	b	b	b	a	a	b	b	a	b	a	b	a	b
1237	TP279961	50.5556	0	49.4444	0.670798	0.911528	a	-	b	a	a	a	b	b	a	a	a	a	b	b	a	a	a	a	a	b	-	b	a	a	a	b	b	a	b	b	b	b	b	a	a	b	b	a	b	a	b	a	b
1238	TP14896	49.7143	0	50.2857	0.673874	0.954431	a	-	b	a	a	a	b	b	a	a	a	a	b	b	a	a	a	a	a	b	b	b	a	-	a	b	b	a	b	b	b	b	b	a	a	b	b	a	b	a	b	a	b
1239	TP91054	49.1228	0	50.8772	0.664596	0.860735	a	-	b	a	a	a	b	b	a	a	a	a	b	b	a	a	a	a	a	b	-	b	a	a	a	b	b	a	b	b	b	b	b	a	a	b	b	a	b	a	b	a	b
1240	TP147582	51.7647	0	48.2353	0.633916	0.724133	a	-	b	a	a	a	b	b	a	a	a	a	b	b	a	a	a	a	a	b	-	b	a	a	a	b	b	a	b	b	b	b	b	a	a	b	b	a	b	a	b	a	b
1241	TP314612	50.2793	0	49.7207	0.673923	0.955449	a	-	b	a	a	a	b	b	a	a	a	a	b	b	a	a	a	a	a	b	b	b	a	a	a	b	b	a	b	b	b	b	b	a	a	b	b	a	b	a	b	a	b
1242	TP156325	49.1667	0	50.8333	0.665602	0.867632	a	-	b	a	-	a	b	b	a	-	a	a	b	b	a	a	a	a	a	-	b	b	a	a	a	b	-	a	b	b	b	b	b	-	a	b	-	a	-	a	b	a	-
1243	TP239265	55.8442	0	44.1558	0.33908	0.242472	-	-	b	-	a	a	-	-	a	-	a	a	b	-	-	a	a	a	a	-	-	b	-	a	-	b	-	a	-	-	-	-	-	-	-	b	-	-	-	a	b	a	-
1244	M47E41A208	53.1915	0	46.8085	0.549702	0.52328	a	a	b	-	-	-	-	b	a	-	a	-	-	-	a	-	-	-	-	a	b	-	a	-	-	-	-	a	b	-	-	-	b	b	a	-	-	a	a	-	-	-	-
1245	TP278901	41.0526	1.05263	57.8947	0.228218	0.0887314	a	-	b	a	a	a	b	b	a	-	-	-	b	-	a	a	a	a	a	b	-	b	-	-	a	b	-	a	b	b	b	b	b	-	-	b	b	-	a	-	b	-	-
1246	TP135953	49.505	0.990099	49.505	0.971884	1	a	-	b	-	-	a	-	-	-	a	a	-	-	-	a	a	a	-	a	-	-	b	-	a	b	b	-	a	-	b	b	b	b	-	a	b	b	-	a	-	-	a	b
1247	TP156348	46.8354	0.632911	52.5316	0.837372	0.566477	a	-	b	a	a	a	h	b	a	a	a	-	b	b	a	a	a	a	a	a	-	b	a	-	b	b	b	a	b	b	b	b	b	-	a	b	b	a	a	a	b	a	b
1248	TP85779	46.5839	0.621118	52.795	0.810002	0.531971	a	-	b	a	a	a	h	b	a	a	a	a	b	b	a	-	a	a	a	a	-	b	a	a	b	b	b	a	b	b	b	b	b	-	a	b	a	a	a	a	b	a	b
1249	TP82790	49.4048	0.595238	50	0.976442	0.952251	a	-	b	a	a	a	h	b	a	a	a	a	b	b	a	a	a	a	b	a	b	b	a	a	b	b	b	a	b	b	b	b	b	-	a	b	a	a	a	a	b	a	b
1250	TP271913	50	0.684932	49.3151	0.99183	0.945017	a	-	b	a	a	a	h	b	a	a	-	a	b	b	a	-	a	-	b	a	-	b	a	a	-	b	b	a	b	b	b	b	b	-	a	b	a	a	a	a	b	a	-
1251	TP4274	45	1.25	53.75	0.589466	0.375577	a	-	b	a	a	a	h	b	a	a	-	-	b	b	a	a	a	-	b	a	-	b	a	a	b	b	b	b	b	b	b	b	b	-	-	b	a	a	a	-	b	a	b
1252	TP155342	51.0345	0.689655	48.2759	0.957315	0.781183	a	-	b	a	a	a	h	b	a	a	a	a	b	b	a	a	a	-	b	a	-	b	-	a	b	b	b	b	b	b	b	b	b	-	a	b	a	a	a	-	b	a	-
1253	TP85575	48.8889	0.555556	50.5556	0.954523	0.8669	a	-	b	a	a	a	h	b	a	a	a	a	b	b	a	a	a	a	b	a	-	b	b	a	b	b	b	b	b	b	b	b	b	b	a	b	a	a	b	a	b	a	b
1254	TP30262	47.5904	0.60241	51.8072	0.895848	0.671389	a	-	b	a	a	a	h	b	a	a	-	-	b	b	a	a	a	a	b	a	b	b	b	-	b	b	b	b	b	b	b	b	b	b	a	b	a	a	-	a	b	a	b
1255	TP130218	48.7654	0.617284	50.6173	0.966197	0.852182	a	-	b	a	a	a	h	b	a	a	a	a	b	b	a	-	a	a	b	a	b	b	b	a	b	b	b	b	b	b	-	b	b	-	a	b	a	a	b	a	b	a	-
1256	TP72283	49.0566	1.25786	49.6855	0.861118	0.949214	a	-	b	a	a	-	h	b	a	a	a	-	b	b	a	a	a	a	b	a	-	b	b	a	b	b	b	b	b	b	b	b	b	-	a	b	a	a	b	a	a	a	b
1257	TP253457	50	0.625	49.375	0.982662	0.949852	a	-	b	a	a	-	h	b	a	a	a	a	-	b	a	a	a	a	b	a	a	b	b	-	b	b	b	b	b	b	b	b	b	b	a	b	a	a	b	a	a	a	b
1258	TP161192	49.1713	0.552486	50.2762	0.961179	0.911528	a	-	b	a	a	a	h	b	a	a	a	a	b	b	a	a	a	a	b	a	a	b	b	a	b	b	b	b	b	b	b	b	b	b	a	b	a	a	b	a	a	a	b
1259	TP7440	54.0984	0	45.9016	0.48112	0.412403	a	-	b	a	a	a	b	b	a	a	a	a	-	b	a	a	a	a	b	a	-	-	-	a	-	-	-	b	b	b	b	b	b	-	a	b	a	a	-	-	a	a	b
1260	TP44932	47.5248	0	52.4752	0.596566	0.620565	a	-	b	-	a	a	b	b	-	-	-	a	-	-	-	-	a	-	b	a	-	b	-	-	-	-	-	b	-	b	b	b	b	a	a	-	a	a	b	a	a	a	b
1261	TP87693	51.3966	0	48.6034	0.648959	0.779992	a	-	b	a	a	a	b	b	a	a	a	a	b	b	a	a	a	a	b	a	a	b	b	a	b	b	b	b	b	b	b	b	b	a	a	b	a	a	b	a	a	a	b
1262	TP253551	51.2397	1.65289	47.1074	0.560845	0.674363	a	-	b	a	a	a	b	b	a	a	a	-	b	b	a	-	a	a	b	-	a	b	-	a	b	b	-	b	b	b	b	b	-	-	a	b	a	-	b	a	a	a	b
1263	TP328623	52.3364	0.934579	46.729	0.840387	0.571368	a	-	-	a	a	a	b	-	a	a	a	a	b	b	-	a	a	a	b	-	-	b	-	-	-	b	b	b	b	-	b	b	-	-	-	b	a	-	-	-	a	-	b
1264	TP418665	50.4587	0	49.5413	0.672127	0.926902	a	-	-	a	a	a	b	b	a	a	-	-	b	-	a	a	a	-	b	-	-	b	-	-	b	b	b	b	b	b	-	b	b	-	-	b	-	a	-	-	a	a	b
1265	TP121843	50.5556	0.555556	48.8889	0.954523	0.8669	a	-	b	a	a	a	b	b	a	a	a	a	b	b	a	a	a	a	b	a	a	b	b	a	b	b	b	b	b	b	b	b	b	a	a	b	a	a	b	a	a	a	b
1266	M49E32A92	50	0	50	0.674984	1	b	a	b	-	-	-	-	b	a	-	a	-	-	-	a	-	-	-	-	a	a	-	b	-	-	-	-	b	b	-	-	-	b	a	a	-	-	a	b	-	-	-	-
1267	M47E32A106	45.7447	0	54.2553	0.468571	0.394734	a	a	b	-	-	-	-	b	a	-	b	-	-	-	a	-	-	-	-	a	a	-	b	-	-	-	-	b	b	-	-	-	b	a	a	-	-	b	b	-	-	-	-
1268	TP80444	45.614	0.877193	53.5088	0.726013	0.425765	a	-	b	a	a	a	b	b	a	b	-	-	b	b	-	b	a	a	b	a	-	b	-	-	-	-	b	b	b	b	b	-	b	-	a	b	-	a	b	a	a	b	-
1269	TP152954	43.2	0	56.8	0.265767	0.17383	a	-	b	a	a	a	b	b	a	b	-	-	b	-	a	b	a	-	b	a	-	b	-	-	-	b	b	b	b	b	b	b	b	-	a	b	-	a	-	a	a	b	-
1270	TP22267	47.8571	0.714286	51.4286	0.935133	0.719062	a	-	b	a	a	a	b	-	a	b	a	-	b	b	a	b	a	a	b	a	-	b	-	a	b	b	b	b	b	b	b	b	b	b	a	b	a	a	b	a	a	b	-
1271	M59E32C206	50	0	50	0.674984	1	a	a	b	-	-	-	-	b	a	-	a	-	-	-	a	-	-	-	-	a	a	-	b	-	-	-	-	b	b	-	-	-	b	b	a	-	-	a	b	-	-	-	-
1272	M66E38A386	51.0638	0	48.9362	0.65976	0.83151	a	a	b	-	-	-	-	b	a	-	a	-	-	-	a	-	-	-	-	a	a	-	b	-	-	-	-	b	b	-	-	-	b	b	a	-	-	a	b	-	-	-	-
1273	M62E41B183	52.1277	0	47.8723	0.616118	0.670449	a	a	b	-	-	-	-	b	a	-	a	-	-	-	a	-	-	-	-	a	a	-	b	-	-	-	-	b	b	-	-	-	b	b	a	-	-	a	b	-	-	-	-
1274	TP446574	31.6547	2.15827	66.1871	0.000719765	0.000416485	-	-	b	a	-	h	b	b	-	b	-	a	b	-	-	b	a	a	b	a	-	b	b	-	b	b	b	b	b	b	b	b	b	b	-	b	a	a	b	b	a	b	b
1275	TP56347	53.3333	0	46.6667	0.539542	0.504985	a	-	b	a	a	a	b	b	a	b	a	a	b	a	a	b	a	a	a	a	a	b	b	a	b	b	b	b	b	b	b	b	b	b	a	b	a	a	b	b	a	b	b
1276	TP252411	52.6946	0	47.3054	0.583083	0.589941	a	-	b	a	a	a	b	b	a	b	a	a	b	a	a	b	a	a	a	a	a	b	b	a	b	b	b	b	b	b	b	b	b	b	a	b	a	a	b	b	a	b	b
1277	TP11454	52.7473	0	47.2527	0.579726	0.582696	a	-	b	a	a	a	b	b	a	b	a	a	b	a	a	b	a	a	a	a	-	b	b	a	b	b	b	b	b	b	b	b	b	b	a	b	a	a	b	b	a	b	b
1278	TP49316	53.012	0	46.988	0.562176	0.546901	b	-	b	a	a	a	b	b	a	b	a	a	b	a	a	b	a	a	a	a	-	b	b	a	b	b	b	b	b	b	b	b	b	b	a	b	a	a	b	b	a	b	b
1279	TP368378	54.9451	0	45.0549	0.412309	0.322658	b	-	b	-	a	a	b	b	-	b	a	a	b	a	-	-	a	a	a	-	-	b	-	-	-	b	b	-	b	b	b	b	-	-	-	b	a	a	b	-	a	-	-
1280	TP97687	47.929	0	52.071	0.61908	0.678727	b	-	b	a	a	-	b	b	a	b	a	a	b	a	a	a	a	a	b	b	-	b	b	a	b	a	b	b	b	b	b	b	b	b	a	b	a	a	b	b	a	a	b
1281	TP75179	24.1379	2.29885	73.5632	1.01489e-06	4.21851e-07	b	-	b	a	-	h	b	b	-	b	-	a	b	-	-	-	-	-	-	b	-	b	b	-	-	-	b	-	b	b	-	b	b	-	-	b	-	a	-	b	-	a	-
1282	TP250366	48.7654	0	51.2346	0.654562	0.804975	b	-	b	a	a	a	b	b	a	b	a	a	b	a	a	a	a	a	b	b	-	b	-	a	b	a	b	b	b	b	b	b	b	-	a	b	a	a	b	b	a	a	b
1283	TP133138	50.6098	0	49.3902	0.669944	0.902938	b	-	b	a	a	a	b	b	a	b	a	a	b	a	a	a	a	a	b	b	a	b	-	a	b	a	b	b	b	b	b	b	b	-	a	b	-	a	b	b	a	a	b
1284	TP92281	49.1124	0	50.8876	0.66435	0.859104	b	-	b	b	a	a	b	b	a	b	a	a	b	a	a	a	a	a	b	b	-	b	b	a	b	a	-	b	b	b	b	b	b	a	a	b	a	a	b	b	a	a	b
1285	TP256717	51.0989	0	48.9011	0.658752	0.826042	b	-	b	b	a	a	b	b	a	b	a	a	b	a	a	a	a	a	b	b	a	b	b	a	b	a	b	b	b	b	b	b	b	a	a	b	a	a	b	b	a	a	b
1286	TP6944	51.9337	0	48.0663	0.625979	0.698948	b	-	b	b	a	a	b	b	a	b	a	a	b	a	a	a	a	a	b	b	a	b	b	a	b	a	b	b	b	b	b	b	b	a	a	b	a	a	b	b	a	a	b
1287	TP273655	47.2393	0	52.7607	0.578858	0.580847	b	-	b	b	a	a	b	b	a	b	a	a	b	a	a	-	a	a	b	b	-	b	b	a	b	a	b	b	b	a	b	b	b	a	-	b	a	a	b	b	a	-	b
1288	TP309184	49.1429	0.571429	50.2857	0.965908	0.908491	b	-	b	b	a	a	b	b	a	b	a	a	b	a	a	a	a	a	b	b	h	b	a	a	b	a	b	b	b	a	b	b	b	a	a	b	a	a	b	b	a	a	b
1289	TP170848	47.5728	0	52.4272	0.599406	0.627366	b	-	-	-	a	a	b	b	a	-	-	a	-	a	a	a	a	a	b	-	-	b	a	a	-	a	-	-	b	a	b	b	b	-	-	b	-	-	b	-	a	b	-
1290	TP336423	47.4074	0	52.5926	0.589457	0.604097	b	-	b	b	-	a	b	b	a	b	-	a	b	-	a	a	a	a	a	-	-	b	-	a	b	a	b	b	b	a	b	b	b	a	a	-	a	a	-	-	a	b	b
1291	TP174962	47.3684	0	52.6316	0.587042	0.598669	b	-	b	b	a	a	b	b	a	b	a	a	b	a	a	a	a	a	a	b	a	b	a	a	b	a	b	b	b	a	b	b	b	a	a	b	a	a	b	b	a	b	b
1292	TP8187	44	0	56	0.326696	0.230139	b	-	b	b	a	a	b	b	a	-	-	-	b	a	a	a	a	-	a	b	-	b	-	-	-	-	-	b	b	a	b	-	b	-	a	b	a	-	-	-	-	-	b
1293	TP85502	44.186	0.775194	55.0388	0.552362	0.274065	b	-	b	b	a	a	b	b	b	b	a	a	b	a	a	-	a	a	a	-	-	b	a	a	b	-	-	-	b	a	b	b	b	b	a	b	-	-	b	b	a	b	b
1294	TP12366	47.7778	0	52.2222	0.611031	0.656721	b	-	b	b	a	a	b	b	b	b	a	a	b	a	a	a	a	a	a	b	-	b	a	a	b	a	b	b	b	a	b	b	b	b	a	b	a	a	b	b	a	b	b
1295	TP251990	48.3696	0	51.6304	0.639768	0.744359	b	-	b	b	a	a	b	b	b	b	a	a	b	a	a	a	a	a	a	b	a	b	a	a	b	a	b	b	b	a	b	b	b	b	a	b	a	a	b	b	a	b	b
1296	M63E41C120	44.6809	0	55.3191	0.3816	0.287406	b	a	b	-	-	-	-	b	b	-	a	-	-	-	a	-	-	-	-	b	a	-	a	-	-	-	-	b	b	-	-	-	b	b	a	-	-	a	b	-	-	-	-
1297	TP326481	43.787	0	56.213	0.310005	0.214014	b	-	b	b	a	a	b	b	b	b	b	a	b	a	b	a	a	a	b	b	-	b	a	b	b	a	a	b	b	a	b	b	b	b	a	b	a	a	b	b	a	b	b
1298	TP165873	41.2791	0	58.7209	0.145713	0.0811267	b	-	b	b	a	a	b	b	a	b	b	a	b	a	b	a	a	a	b	b	-	b	a	b	b	a	a	b	b	a	b	b	b	b	a	b	a	a	b	b	a	b	b
1299	TP85280	36.875	0.625	62.5	0.0359892	0.00991969	b	-	b	b	a	h	b	b	a	b	-	a	b	a	b	-	a	a	b	b	a	b	-	b	b	a	a	b	b	a	b	b	b	b	-	b	a	a	b	b	a	b	b
1300	TP148477	42.2222	0.740741	57.037	0.330544	0.135558	b	-	b	b	a	h	b	b	a	b	b	a	-	a	b	a	a	a	b	-	-	b	a	-	-	-	a	-	-	a	b	b	-	-	-	b	a	a	b	b	a	b	b
1301	TP327309	42.7778	0	57.2222	0.235869	0.148614	b	-	b	b	a	a	b	b	a	b	b	a	b	a	b	a	a	a	b	b	a	b	a	b	b	a	a	b	b	a	b	b	b	b	a	b	a	a	b	b	a	b	b
1302	TP323927	43.0939	0	56.9061	0.258091	0.167213	b	-	b	b	a	a	b	b	a	b	b	a	b	a	b	a	a	a	b	b	-	b	a	b	b	a	a	b	b	a	b	b	b	b	a	b	a	a	b	b	a	b	b
1303	TP58499	39.6226	0	60.3774	0.0770124	0.0379428	b	-	b	b	a	a	b	b	a	b	b	a	b	a	b	-	a	a	b	b	-	b	a	b	b	a	-	b	b	a	b	b	b	-	-	b	a	-	b	b	a	b	b
1304	TP2352	40.4959	0.826446	58.6777	0.18876	0.066753	b	-	b	b	a	a	b	b	a	b	-	a	b	a	b	a	-	-	b	b	-	-	-	-	b	-	-	-	b	a	b	b	b	-	a	b	-	a	-	b	a	b	-
1305	M63E35B267	42.5532	0	57.4468	0.220715	0.136392	a	b	b	-	-	-	-	b	a	-	b	-	-	-	b	-	-	-	-	b	b	-	a	-	-	-	-	b	b	-	-	-	b	b	a	-	-	a	a	-	-	-	-
1306	TP234358	46.2428	0	53.7572	0.507824	0.452385	a	-	b	b	a	a	b	b	a	b	b	a	b	a	b	a	b	a	b	b	b	b	a	b	b	a	a	b	b	a	b	b	b	-	a	b	a	a	a	b	a	b	a
1307	TP288028	46.2857	0	53.7143	0.511119	0.457568	a	-	b	b	a	a	b	b	a	b	b	a	b	a	b	a	b	a	b	b	b	b	a	-	b	a	a	b	b	a	b	b	b	b	a	b	a	a	a	b	a	b	a
1308	TP294978	45.679	0	54.321	0.463282	0.387479	a	-	b	b	a	a	b	b	a	b	b	a	b	a	b	a	b	a	b	-	-	b	a	b	b	a	a	b	b	a	b	b	a	a	a	b	a	a	a	b	a	b	a
1309	M61E35A91	51.0638	0	48.9362	0.65976	0.83151	b	a	b	-	-	-	-	b	a	-	a	-	-	-	a	-	-	-	-	a	a	-	b	-	-	-	-	b	b	-	-	-	b	b	a	-	-	a	a	-	-	-	-
1310	TP86163	51.5625	0	48.4375	0.642571	0.754661	a	-	b	a	b	a	a	b	a	-	a	a	b	b	a	b	b	b	b	-	-	b	b	b	a	a	b	-	a	a	a	a	a	-	a	b	a	-	-	a	a	a	-
1311	TP317842	52.1127	0	47.8873	0.616908	0.672634	a	-	b	a	b	a	a	b	a	a	a	a	b	b	a	b	b	b	b	-	a	b	b	b	a	a	b	b	a	a	a	a	a	a	-	b	a	b	a	-	a	a	a
1312	TP64299	51.8293	0.609756	47.561	0.895357	0.667597	a	-	b	a	b	a	a	b	a	a	a	a	b	b	a	b	b	b	b	-	-	b	b	b	a	a	b	b	a	a	a	a	a	-	-	b	a	b	a	a	a	a	a
1313	TP22334	54.4444	0	45.5556	0.453285	0.374063	a	-	b	a	b	a	a	b	a	a	a	a	b	b	a	b	b	b	b	a	a	b	b	b	a	a	b	b	a	a	a	a	a	a	a	b	a	b	a	a	a	a	a
1314	TP37654	55.6213	0	44.3787	0.357002	0.260903	a	-	b	a	b	a	a	b	a	a	a	a	b	b	a	b	b	b	b	a	-	b	b	b	a	a	b	b	a	a	a	a	a	a	a	b	a	-	a	a	a	a	a
1315	TP428189	54.5455	0	45.4545	0.445064	0.363302	a	-	b	a	b	a	a	b	a	a	a	a	b	b	a	b	b	b	b	a	-	b	b	b	a	a	b	b	a	a	a	a	a	a	a	b	a	b	a	a	a	a	a
1316	TP314182	54.2373	0.564972	45.1977	0.642974	0.363302	a	-	b	a	b	a	a	b	a	a	a	a	b	b	a	b	b	b	b	a	-	b	b	b	a	a	b	b	a	a	a	a	a	a	a	b	a	b	a	a	a	a	a
1317	TP273496	49.3056	0.694444	50	0.992866	0.944249	a	-	b	a	b	-	a	b	a	a	a	a	b	b	-	b	b	b	b	-	-	b	-	b	a	a	-	b	-	a	a	a	-	-	-	b	a	b	-	a	a	a	-
1318	TP234888	57.8313	0	42.1687	0.196066	0.117287	a	-	-	a	-	a	-	b	a	a	a	-	b	b	-	-	b	-	-	a	-	b	-	-	-	a	-	b	a	a	a	a	a	-	a	-	a	-	-	a	a	-	a
1319	TP229641	55.814	0	44.186	0.341495	0.244914	a	-	b	a	b	a	a	b	a	a	a	a	b	b	a	b	b	b	b	a	-	b	b	b	a	a	b	b	a	a	a	a	a	-	a	b	a	b	a	a	a	a	a
1320	TP114820	68.3333	0.833333	30.8333	0.000834763	0.000155878	a	-	b	a	-	h	a	-	a	a	a	a	-	b	-	-	-	-	-	a	a	b	b	-	a	a	-	b	a	a	-	a	a	a	a	b	a	-	a	a	a	a	a
1321	TP362092	56.1798	0.561798	43.2584	0.41806	0.193795	a	-	b	a	b	a	a	b	a	a	a	a	b	b	a	b	b	b	b	a	a	b	b	h	a	a	b	b	a	a	a	a	a	a	a	b	a	b	a	a	a	a	a
1322	TP188520	56	0	44	0.326696	0.230139	a	-	b	a	b	a	a	b	a	a	a	a	b	b	a	b	b	b	b	a	-	b	b	b	a	a	b	b	a	a	a	a	a	a	a	b	a	b	a	a	a	a	a
1323	TP4543	56.3218	0	43.6782	0.301597	0.206098	a	-	b	a	b	a	a	b	a	a	a	a	b	b	a	b	b	b	b	a	-	b	b	b	a	a	b	b	a	a	a	a	a	a	a	b	a	b	a	a	a	a	a
1324	TP100663	42.8571	0	57.1429	0.241353	0.153127	-	-	b	a	b	a	a	b	a	a	a	-	b	b	-	-	b	b	b	-	-	b	b	b	-	-	b	-	a	-	a	-	a	-	a	b	a	b	-	a	-	-	-
1325	TP235925	56.5714	0	43.4286	0.282655	0.18875	a	-	b	a	b	a	a	b	a	a	a	a	b	b	a	b	b	b	b	a	-	b	b	b	a	a	b	b	a	a	a	a	a	a	a	b	a	b	a	a	a	a	a
1326	TP376552	47.561	0	52.439	0.59871	0.625688	-	-	-	a	b	a	a	b	a	a	-	-	b	b	-	b	b	-	b	-	-	b	b	-	a	-	-	b	-	a	-	-	a	-	-	b	a	-	-	a	-	-	-
1327	TP391059	55.2486	0	44.7514	0.387377	0.293845	a	-	b	a	b	a	a	b	a	a	a	a	b	b	a	b	b	b	b	a	a	b	b	b	a	a	b	b	a	a	a	a	a	a	a	b	a	b	a	a	a	a	a
1328	TP434794	55.3672	0	44.6328	0.377668	0.283071	a	-	b	a	b	a	a	b	a	a	a	a	b	b	a	b	b	b	b	a	a	b	b	b	a	a	b	b	a	a	a	a	a	a	a	b	a	b	a	a	a	a	a
1329	TP416804	57.1429	0	42.8571	0.241353	0.153127	a	-	b	a	-	a	a	b	a	a	-	a	b	-	a	-	b	-	b	-	-	b	b	-	-	a	-	b	a	a	a	a	a	a	-	b	-	-	a	-	a	a	-
1330	TP289599	53.3333	0.606061	46.0606	0.751196	0.464347	a	-	b	a	b	a	a	b	a	a	a	a	b	b	a	b	b	b	b	a	-	b	b	-	a	a	b	b	a	a	a	a	a	h	a	b	a	b	a	b	a	a	a
1331	TP73741	53.9326	0.561798	45.5056	0.677991	0.39674	a	-	b	a	b	a	a	b	a	a	a	a	b	b	a	b	b	b	b	a	-	b	b	b	a	a	b	b	a	a	a	a	a	a	a	b	a	b	a	b	a	a	a
1332	TP111172	54.4872	0	45.5128	0.449811	0.369486	a	-	b	a	b	a	a	b	a	-	a	-	b	b	a	b	b	-	b	a	-	b	b	b	a	a	b	b	a	a	a	a	a	a	a	b	a	b	a	b	a	a	a
1333	TP284123	54.8023	0	45.1977	0.424041	0.336828	a	-	b	a	b	a	a	b	a	a	a	a	b	b	a	b	b	b	b	a	-	b	b	b	a	a	b	b	a	a	a	a	a	a	a	b	a	b	a	b	a	a	a
1334	TP266202	52.2989	0.574713	47.1264	0.8504	0.602902	a	-	b	a	b	a	a	b	a	a	a	a	b	b	a	b	b	b	b	a	-	b	b	b	a	a	b	b	b	a	a	a	a	a	a	b	a	b	b	b	a	a	a
1335	TP270168	57.4468	0.70922	41.844	0.292278	0.116083	a	-	b	a	-	a	a	b	a	a	a	a	b	-	a	b	b	b	b	a	-	b	b	-	a	-	-	b	b	a	a	a	a	a	a	-	-	b	b	b	a	a	a
1336	TP48419	55.5556	0.793651	43.6508	0.489531	0.230139	a	-	b	-	-	b	a	b	a	a	-	-	b	a	a	b	b	-	b	a	a	b	b	-	a	a	-	b	b	b	a	a	a	-	-	b	a	-	b	b	a	a	a
1337	TP227001	54.0698	0	45.9302	0.483391	0.415672	a	-	b	a	b	b	a	b	a	a	a	a	b	a	a	b	b	b	b	a	a	b	b	a	a	a	b	b	b	b	a	a	a	a	a	b	a	b	b	b	a	a	a
1338	TP246924	53.6723	0	46.3277	0.514323	0.462666	a	-	b	a	b	b	a	b	a	a	a	a	b	a	a	b	b	b	b	a	a	b	b	a	a	a	b	b	b	b	a	a	a	a	a	b	a	b	a	b	a	a	a
1339	TP232924	53.211	0	46.789	0.548319	0.520742	a	-	b	a	b	b	a	b	a	a	a	-	b	a	a	b	b	-	b	-	-	b	b	a	a	a	-	-	-	b	a	a	-	-	a	b	a	b	-	b	a	a	-
1340	TP45709	51.9774	0	48.0226	0.623827	0.692489	a	-	b	a	b	b	a	b	a	a	a	a	b	a	a	b	b	b	b	b	a	b	b	a	a	a	b	b	b	b	a	a	a	-	-	b	a	b	a	b	a	a	a
1341	TP88903	58.9744	0	41.0256	0.133119	0.0726741	a	-	b	a	b	b	a	b	a	a	a	a	b	a	-	b	b	-	b	-	-	b	b	a	a	-	b	b	b	b	a	a	-	-	a	b	a	-	a	-	a	a	a
1342	TP372446	52.8409	0	47.1591	0.573642	0.569912	a	-	b	a	b	b	a	b	a	a	a	a	b	a	a	b	b	b	b	b	-	b	b	a	a	a	b	b	b	b	a	a	a	a	a	b	a	b	a	b	a	a	a
1343	TP273068	50.8571	0	49.1429	0.665062	0.863887	a	-	b	a	b	b	a	b	a	a	a	a	b	a	a	b	b	b	b	b	-	b	b	a	a	a	b	b	b	b	a	a	a	a	a	b	a	b	a	b	a	a	a
1344	TP82311	49.2537	0.746269	50	0.996465	0.940065	a	-	b	a	-	b	a	b	a	-	-	-	b	a	a	b	-	b	b	-	-	b	b	a	-	a	-	b	b	b	a	a	-	-	a	b	a	b	-	-	a	a	a
1345	TP258316	50	0	50	0.674984	1	a	-	b	a	b	b	a	b	a	a	a	a	b	a	a	b	b	b	b	b	a	b	b	a	a	a	b	b	b	b	a	a	a	a	a	b	a	b	a	b	a	a	a
1346	TP16391	54.1284	0	45.8716	0.478726	0.408981	a	-	b	a	-	-	a	b	a	-	a	-	b	a	a	b	b	-	b	-	-	b	-	a	-	-	-	-	b	b	a	-	-	-	-	b	-	-	a	b	a	a	-
1347	TP340144	54.8387	0	45.1613	0.421048	0.333173	a	-	b	a	b	b	a	-	a	a	-	a	b	a	a	-	b	a	b	-	-	b	b	-	a	a	b	b	b	b	a	a	-	-	-	b	-	-	a	b	a	a	a
1348	TP15135	53.6723	0	46.3277	0.514323	0.462666	a	-	b	a	b	b	a	b	a	a	a	a	b	a	a	b	b	a	b	b	a	b	b	a	a	a	b	b	b	b	a	a	a	a	a	b	a	b	a	b	a	a	a
1349	TP150686	53.8889	0	46.1111	0.497623	0.4367	a	-	b	a	b	b	a	b	a	a	a	a	b	a	a	b	b	a	b	b	a	b	b	a	a	a	b	b	b	b	a	a	a	a	a	b	a	b	a	b	a	a	a
1350	TP328481	57.8947	0	42.1053	0.192165	0.114348	a	-	-	-	b	b	a	-	a	-	a	-	b	-	a	-	-	-	-	-	-	-	-	-	-	a	b	-	b	-	-	a	-	-	-	b	a	-	-	-	a	a	-
1351	TP432467	56.1798	0	43.8202	0.31259	0.216475	a	-	-	a	b	b	a	b	a	a	a	-	b	-	-	-	b	a	b	-	-	b	-	-	-	a	b	-	b	b	-	-	-	-	-	-	-	-	-	b	a	-	-
1352	TP39863	52.4096	0.60241	46.988	0.844927	0.585441	a	-	b	a	b	b	a	b	a	a	a	a	b	a	a	b	b	a	b	b	-	b	b	a	a	-	b	b	b	b	a	a	a	a	a	b	a	b	a	b	a	a	a
1353	TP234424	54.717	0	45.283	0.431037	0.345478	a	-	b	a	b	b	a	b	a	a	a	a	b	a	a	b	b	a	b	b	-	b	b	-	a	a	b	b	b	b	a	a	a	a	a	b	a	b	a	b	a	a	-
1354	TP233957	60	0	40	0.0899242	0.0455003	a	-	b	a	-	-	a	b	a	a	a	a	b	a	a	b	b	a	b	b	a	b	-	a	a	a	b	-	b	b	a	a	a	a	a	b	a	b	a	b	a	a	a
1355	TP323400	56.9444	0	43.0556	0.255341	0.164867	a	-	b	a	b	b	a	b	a	a	-	a	b	a	a	-	b	a	b	-	-	b	b	-	a	a	b	b	b	b	a	a	a	a	a	b	a	-	a	-	a	a	a
1356	TP284126	55	0	45	0.407793	0.317311	a	-	b	a	b	b	a	b	a	a	a	a	b	a	a	b	b	a	b	b	a	b	b	a	a	a	b	b	b	b	a	a	a	a	a	b	a	b	a	b	a	a	a
1357	TP271859	55	0	45	0.407793	0.317311	a	-	b	a	b	b	a	b	a	a	a	a	b	a	a	b	b	a	b	b	a	b	b	a	a	a	b	b	b	b	a	a	a	a	a	b	a	b	a	b	a	a	a
1358	TP259995	56.1111	0	43.8889	0.317953	0.221624	a	-	b	a	b	b	a	b	a	a	a	a	b	a	a	b	b	a	b	b	-	b	b	a	a	a	b	b	b	b	a	a	a	a	a	b	a	b	a	b	a	a	a
1359	TP266563	55	0.555556	44.4444	0.552101	0.288484	a	-	b	a	b	b	a	b	a	a	a	a	b	a	a	b	b	a	b	b	a	b	b	a	a	a	b	h	b	b	a	a	a	-	a	b	a	b	a	b	a	a	a
1360	TP33769	55.2941	1.17647	43.5294	0.449762	0.233859	a	-	b	a	b	h	a	b	a	a	a	a	b	a	a	b	b	a	b	b	-	b	b	a	a	a	b	h	b	b	a	a	a	-	a	b	a	b	a	b	a	a	a
1361	TP83880	47.0588	3.52941	49.4118	0.00736015	0.807306	a	-	-	-	-	b	a	-	a	a	-	-	b	a	-	-	b	-	b	-	-	b	-	-	-	a	b	b	b	b	-	-	-	-	-	b	a	-	-	b	a	a	-
1362	TP170291	51.1364	1.13636	47.7273	0.868825	0.730224	a	-	-	a	b	b	-	b	a	-	-	-	b	-	a	-	b	a	-	b	-	-	-	a	-	a	b	h	b	b	a	a	-	-	-	b	a	-	-	-	a	-	-
1363	TP53140	53.8889	0.555556	45.5556	0.682156	0.402037	a	-	b	a	b	b	a	b	a	a	a	a	b	a	a	b	b	a	b	b	-	b	b	a	a	a	b	h	b	b	a	a	a	a	a	b	a	b	a	b	a	a	a
1364	TP22132	53.4884	0	46.5116	0.528161	0.485381	a	-	b	a	b	b	a	b	a	a	a	a	b	a	a	a	b	a	b	b	a	b	b	a	a	a	a	-	b	b	a	a	a	a	a	b	a	b	a	b	a	a	a
1365	TP101926	53.9326	0	46.0674	0.494206	0.431565	a	-	b	a	b	a	a	b	a	a	a	a	b	a	a	a	b	a	b	b	a	b	b	a	a	a	a	a	b	b	a	a	a	-	a	b	a	b	a	b	a	a	a
1366	TP415672	53.3708	0	46.6292	0.536818	0.500211	a	-	b	a	b	a	a	b	a	a	a	a	b	a	a	a	b	a	b	b	-	b	b	-	a	a	a	a	b	b	a	a	a	a	a	b	a	b	a	b	a	a	a
1367	TP416003	56.6667	0	43.3333	0.275562	0.182422	a	-	-	-	b	a	a	b	a	a	a	-	b	a	a	-	b	-	b	b	-	b	b	a	-	a	a	-	b	b	a	a	a	a	a	b	a	b	a	-	a	a	a
1368	TP338169	53.1429	0	46.8571	0.553126	0.52963	a	-	b	a	b	a	a	b	a	a	a	a	b	a	a	a	b	a	b	b	-	b	b	-	a	a	a	a	b	b	a	a	a	a	a	b	a	b	a	b	a	a	a
1369	TP230253	65.2482	1.41844	33.3333	0.00453388	0.0012062	a	-	a	a	b	a	a	b	a	a	a	a	b	a	a	a	b	a	b	-	a	b	b	a	a	a	-	-	b	b	a	a	a	-	a	b	a	-	a	b	a	a	a
1370	TP420529	52.2727	0	47.7273	0.608241	0.649436	a	-	a	a	b	a	a	b	a	a	a	a	b	a	a	a	b	a	b	b	-	b	b	a	a	a	a	b	b	b	b	a	a	a	a	b	a	b	a	b	a	a	a
1371	TP7260	53.0488	0	46.9512	0.559658	0.542023	a	-	a	a	b	a	a	b	a	a	a	a	b	a	a	a	b	a	b	b	a	b	b	a	a	a	-	b	b	b	b	a	a	-	a	b	a	b	a	b	a	a	a
1372	TP252985	41.8367	0	58.1633	0.176167	0.102542	a	-	a	a	b	-	-	b	a	a	a	a	b	a	a	-	b	-	b	b	-	b	-	-	a	-	-	b	b	b	b	-	a	-	-	b	a	-	-	b	a	a	a
1373	TP248457	52.907	0	47.093	0.569267	0.560974	a	-	a	a	b	a	a	b	a	a	a	a	b	a	a	a	b	a	b	b	a	b	b	b	a	a	-	b	b	b	b	a	a	a	a	b	a	b	a	b	a	a	a
1374	TP428963	50.8287	0.552486	48.6188	0.9436	0.824141	a	-	a	a	b	a	a	b	a	a	a	a	b	a	a	a	b	a	b	b	-	b	b	b	a	a	a	b	b	b	b	a	a	a	a	b	a	b	a	b	a	a	a
1375	TP118576	53.6585	0.813008	45.5285	0.716202	0.412403	a	-	a	a	-	a	a	b	a	a	a	-	b	-	a	a	b	-	b	b	-	b	b	-	b	a	-	-	b	b	b	a	a	-	-	b	a	-	a	b	a	a	-
1376	TP138043	52.6786	0	47.3214	0.584097	0.592156	a	-	a	a	-	a	a	b	-	a	a	-	b	-	a	a	b	a	b	-	-	b	-	b	-	a	-	b	b	a	b	a	a	a	a	b	a	-	-	-	a	a	-
1377	TP134594	53.9394	1.21212	44.8485	0.584435	0.357445	a	-	a	a	b	a	a	b	a	a	a	a	b	a	a	a	b	a	b	b	-	b	b	b	b	a	-	b	b	a	b	a	a	-	a	b	a	b	a	b	a	a	a
1378	TP256286	55.5556	0	44.4444	0.362329	0.266521	a	-	a	a	b	a	a	b	a	a	a	a	b	a	a	a	b	-	b	b	-	b	b	b	b	a	a	b	b	a	b	a	a	-	a	b	a	b	a	b	a	a	-
1379	TP24420	55.4839	0	44.5161	0.368155	0.27274	a	-	a	a	b	a	a	b	a	a	a	a	b	a	a	a	b	a	b	b	-	b	b	-	-	a	a	b	b	a	b	a	a	-	a	b	a	b	a	b	a	a	-
1380	M47E41A109	58.5106	0	41.4894	0.156755	0.0887314	a	a	a	-	-	-	-	b	a	-	a	-	-	-	a	-	-	-	-	b	a	-	b	-	-	-	-	b	b	-	-	-	a	a	a	-	-	b	a	-	-	-	-
1381	TP272312	52.0661	0	47.9339	0.619332	0.679443	a	-	a	a	b	a	a	-	a	b	a	-	b	-	a	a	b	-	b	-	-	b	b	-	-	a	a	b	b	a	b	a	-	-	a	b	a	b	a	-	a	a	a
1382	TP235563	52.4138	0	47.5862	0.600189	0.629267	a	-	a	a	b	a	b	b	a	b	-	a	b	a	a	-	b	a	b	b	a	b	-	b	b	a	a	b	b	a	b	a	a	-	a	b	a	-	a	b	a	a	a
1383	TP196941	51.4493	1.44928	47.1014	0.680687	0.659085	a	-	a	a	b	h	b	b	a	b	-	a	b	a	a	a	b	-	b	b	a	b	b	-	-	a	-	b	b	a	b	a	a	-	a	b	a	-	a	b	a	a	a
1384	TP309685	53.8922	0	46.1078	0.497363	0.436308	a	-	a	a	b	a	b	b	a	b	a	a	b	a	a	a	b	a	b	b	-	b	-	-	b	a	a	b	b	a	b	a	a	a	a	b	a	b	a	b	a	a	a
1385	TP381896	53.7634	1.07527	45.1613	0.651017	0.384538	-	-	a	a	b	a	b	b	a	-	a	a	b	a	a	a	-	-	b	-	-	-	-	-	-	a	a	b	b	a	b	a	-	-	-	b	a	b	-	-	a	a	a
1386	TP237691	58.2418	0	41.7582	0.171654	0.0992805	a	-	-	-	b	-	b	-	a	-	a	-	-	-	a	a	-	-	b	b	-	-	-	b	-	a	-	-	b	a	-	a	a	-	a	b	-	-	-	-	a	-	a
1387	TP313123	57.1429	0	42.8571	0.241353	0.153127	a	-	-	-	b	a	b	-	a	-	a	-	-	b	a	a	-	-	b	b	-	b	-	b	-	a	a	-	b	-	-	-	-	-	-	b	-	-	-	-	a	a	-
1388	TP289047	54.8023	0	45.1977	0.424041	0.336828	a	-	a	a	b	a	b	b	a	b	a	a	b	b	a	a	b	a	b	b	-	b	b	b	b	a	a	b	b	a	a	a	a	a	a	b	a	b	a	b	a	a	a
1389	TP13987	53.7037	0.617284	45.679	0.710622	0.419405	a	-	a	a	b	a	b	b	b	b	a	-	b	b	a	a	b	a	b	b	-	b	b	b	b	a	a	b	b	a	a	a	a	a	a	b	a	b	-	b	a	a	-
1390	TP183747	48.5437	0.970874	50.4854	0.958354	0.844549	a	-	-	a	b	a	b	b	b	-	a	a	b	b	a	-	b	-	b	b	-	b	b	b	-	-	-	-	b	-	-	a	a	-	a	b	a	b	a	-	a	-	a
1391	TP267376	54.2373	0	45.7627	0.47002	0.39674	a	-	a	a	b	a	b	b	b	b	a	a	b	b	a	a	b	a	b	b	a	b	b	b	b	a	a	b	b	a	a	a	a	a	a	b	a	b	a	b	a	a	a
1392	TP304050	55.9322	0	44.0678	0.332067	0.235448	a	-	a	a	b	a	b	b	b	b	a	a	b	b	a	a	b	a	b	b	a	b	b	-	b	a	a	b	b	a	a	a	a	a	a	b	a	b	a	b	a	a	a
1393	TP118808	58.1081	0	41.8919	0.179383	0.104884	a	-	a	a	b	a	b	b	b	b	a	a	b	b	a	a	b	a	b	-	-	b	b	b	-	a	a	-	b	a	-	a	a	a	-	b	a	b	a	-	a	a	a
1394	TP187262	55.1136	0	44.8864	0.398454	0.306437	a	-	a	a	b	a	b	b	b	b	a	a	b	b	a	a	b	a	b	b	a	b	b	b	b	a	a	b	b	a	a	a	a	a	a	b	a	b	a	b	a	a	a
1395	TP264962	57.0513	0	42.9487	0.24776	0.158464	a	-	a	a	b	-	b	b	b	b	a	a	b	b	a	a	b	a	b	b	-	b	-	b	b	a	a	b	b	a	a	a	a	a	a	b	a	-	a	b	a	a	a
1396	TP197074	52.5974	0.649351	46.7532	0.832651	0.556374	a	-	a	a	b	h	b	b	b	b	a	a	b	b	a	a	b	a	b	b	-	b	b	b	b	a	a	b	b	a	a	a	a	-	a	b	a	b	a	b	a	a	a
1397	TP270754	56.5789	1.31579	42.1053	0.289055	0.142467	-	-	a	-	b	a	b	b	b	-	-	-	b	b	a	-	-	-	b	b	-	-	b	-	-	-	a	-	-	-	-	-	a	-	-	b	a	b	-	-	a	-	a
1398	TP229642	55	0	45	0.407793	0.317311	a	-	a	a	-	a	b	b	b	b	a	a	-	b	a	a	b	a	b	b	-	b	b	b	b	a	-	b	b	a	a	a	a	a	a	b	a	b	a	b	a	a	a
1399	TP448512	50	0	50	0.674984	1	a	-	-	-	b	a	b	b	-	b	-	-	b	a	a	-	b	-	-	b	-	b	-	-	-	a	-	b	b	a	-	-	-	-	-	b	a	b	-	-	a	a	-
1400	M66E35B104	54.2553	0	45.7447	0.468571	0.394734	a	a	a	-	-	-	-	b	b	-	a	-	-	-	a	-	-	-	-	b	a	-	b	-	-	-	-	b	b	-	-	-	a	a	a	-	-	b	a	-	-	-	-
1401	TP93885	54.7945	0	45.2055	0.424676	0.337607	a	-	a	a	b	a	a	b	b	b	a	a	b	a	a	-	b	a	b	b	-	b	b	b	-	a	a	b	b	a	a	a	a	-	a	b	a	b	a	b	a	a	-
1402	TP93293	51.2195	0.813008	47.9675	0.947434	0.743011	a	-	a	-	b	h	a	b	b	b	a	-	b	a	-	-	b	-	b	b	-	-	b	b	b	-	-	b	b	a	a	a	a	-	-	b	-	b	-	-	a	a	-
1403	TP84810	55	0	45	0.407793	0.317311	a	-	a	a	b	a	a	b	b	b	a	a	b	a	a	a	b	a	b	b	a	b	b	b	b	a	a	b	b	a	a	a	a	a	a	b	a	b	a	b	a	a	a
1404	TP214506	55	0	45	0.407793	0.317311	a	-	a	a	b	a	a	b	b	b	a	a	b	a	a	a	b	a	b	b	-	b	b	b	b	a	a	b	b	a	a	a	a	a	a	b	a	b	a	b	a	a	a
1405	TP237780	55.2941	0	44.7059	0.383649	0.28968	a	-	a	a	b	a	a	b	b	b	a	a	b	a	a	a	b	a	b	b	-	b	b	b	b	a	a	b	b	a	a	a	a	a	a	b	a	b	a	b	a	a	a
1406	TP251350	56.5217	0.869565	42.6087	0.375065	0.160465	a	-	a	-	b	a	a	b	b	b	-	a	b	a	a	a	b	a	-	b	-	-	b	b	b	a	a	b	b	a	a	a	h	-	a	b	a	-	a	b	-	a	-
1407	TP323228	57.6642	0	42.3358	0.206571	0.125314	a	-	-	a	b	a	a	b	a	b	a	a	b	a	a	a	b	a	b	-	-	b	b	-	b	a	a	b	b	a	-	a	-	-	a	b	a	-	a	b	a	a	-
1408	TP414925	57.4194	1.29032	41.2903	0.227818	0.102262	a	-	a	a	b	a	a	b	a	b	a	a	b	a	a	a	b	a	b	b	-	b	b	-	b	a	a	b	b	a	a	a	h	-	a	b	a	b	a	b	a	a	a
1409	TP103828	55.4286	0	44.5714	0.372661	0.277605	a	-	a	a	b	a	a	b	a	b	a	a	b	a	a	a	b	a	b	b	a	b	-	b	b	a	a	b	b	a	a	a	b	-	a	b	a	b	a	b	a	a	a
1410	lPms-515164	62.6667	0	37.3333	0.026591	0.0112983	b	a	a	-	-	-	-	b	a	-	a	-	-	-	a	-	-	-	-	b	a	-	b	-	-	-	-	-	b	-	-	-	-	a	a	-	-	b	a	-	-	-	-
1411	Lup206	55.4348	0	44.5652	0.372154	0.277056	a	a	a	-	-	-	-	b	a	-	a	-	-	-	a	-	-	-	-	b	a	-	b	-	-	-	-	a	b	-	-	-	b	a	a	-	-	b	a	-	-	-	-
1412	TP43845	55.6818	0	44.3182	0.352113	0.255804	a	-	a	a	b	a	a	b	a	b	a	a	b	a	a	a	b	a	b	b	a	b	b	b	b	a	a	a	b	a	a	a	b	a	-	b	a	b	a	b	a	a	a
1413	TP325858	56.7416	0	43.2584	0.270039	0.177557	a	-	a	a	b	a	a	b	a	b	a	a	b	a	a	a	b	a	b	b	a	b	b	-	b	a	a	a	b	a	a	a	b	a	a	b	a	b	a	b	a	a	a
1414	TP13162	54.5455	0	45.4545	0.445064	0.363302	b	-	a	a	b	a	a	b	a	a	a	a	a	a	a	a	b	a	b	b	a	b	b	b	b	a	a	a	b	a	a	a	b	a	a	b	a	b	a	b	a	a	a
1415	TP257859	54.2254	0	45.7746	0.470977	0.398072	b	-	a	-	b	a	a	b	a	a	a	a	a	a	a	a	b	a	b	-	-	b	b	b	b	a	a	a	b	a	a	a	b	-	-	b	a	b	a	b	a	-	a
1416	TP160703	55.5556	0.555556	43.8889	0.487507	0.240722	b	-	a	a	b	h	a	b	a	a	a	a	a	a	a	a	b	a	b	b	a	b	b	b	b	a	a	a	b	a	a	a	a	a	a	b	a	b	a	b	a	a	a
1417	TP306521	55.4945	0	44.5055	0.36729	0.271811	b	-	a	a	b	a	a	b	a	a	a	a	a	a	a	a	b	a	b	b	a	b	b	b	b	a	a	a	b	a	a	a	b	a	a	b	a	b	a	b	a	a	a
1418	TP263941	58.8235	0	41.1765	0.140521	0.0776132	b	-	a	a	b	a	a	b	a	a	a	a	a	a	a	a	b	-	b	b	-	b	-	b	b	a	a	a	b	a	a	a	b	-	b	b	a	-	a	b	a	a	a
1419	lPms-751979	55.914	0	44.086	0.333515	0.23689	b	a	a	-	-	-	-	b	a	-	a	-	-	-	a	-	-	-	-	b	a	-	b	-	-	-	-	a	b	-	-	-	b	a	b	-	-	b	a	-	-	-	-
1420	TP447564	66.3462	0	33.6538	0.00309177	0.0010784	b	-	a	a	-	a	a	-	a	a	-	-	a	a	-	a	b	a	b	b	-	b	-	-	b	a	a	a	-	a	a	a	b	-	-	-	a	-	a	-	a	a	a
1421	TP229900	53.4161	1.24224	45.3416	0.627135	0.41358	b	-	b	a	b	a	a	b	a	a	a	b	a	a	a	a	b	a	b	b	-	b	-	b	b	a	h	a	b	a	a	a	b	a	b	b	a	b	a	b	b	a	a
1422	TP376534	50.495	0.990099	48.5149	0.952868	0.841481	b	-	b	-	b	a	a	b	a	a	-	-	a	a	a	-	b	a	b	-	-	b	-	-	-	a	b	h	b	a	a	a	b	a	-	b	-	b	-	b	b	-	a
1423	TP54447	52.9851	0	47.0149	0.564012	0.550497	b	-	b	a	b	a	a	b	a	a	-	-	a	a	a	a	b	-	b	b	a	b	b	b	b	-	b	-	b	a	a	a	b	-	b	b	a	-	-	b	b	a	a
1424	TP282947	53.3981	0	46.6019	0.534824	0.49675	b	-	b	a	-	a	a	-	a	-	a	b	a	-	a	-	-	a	b	b	-	b	b	-	b	-	-	a	b	a	a	a	b	a	b	b	a	-	-	b	b	a	a
1425	M47E38B103	56.383	0	43.617	0.296912	0.201745	b	a	b	-	-	-	-	b	a	-	a	-	-	-	a	-	-	-	-	b	a	-	b	-	-	-	-	a	b	-	-	-	b	a	b	-	-	a	a	-	-	-	-
1426	TP268651	52.6627	0	47.3373	0.585094	0.594349	b	-	b	b	b	a	a	b	a	a	a	b	a	a	b	a	b	a	b	b	a	b	b	-	b	a	b	a	b	a	a	a	b	a	b	b	a	a	a	b	b	a	a
1427	TP224888	53.3742	0	46.6258	0.536566	0.499773	b	-	b	b	b	a	a	b	a	a	a	-	a	a	b	a	b	a	b	a	-	b	b	b	b	a	b	a	b	a	a	a	b	-	b	b	a	a	a	b	b	a	a
1428	TP398423	31.25	1.25	67.5	0.00115382	0.000241711	b	-	b	b	b	a	-	b	-	-	a	-	-	-	b	-	b	-	b	-	-	b	b	b	b	-	-	a	b	a	-	a	-	-	b	b	-	-	-	b	-	-	a
1429	TP57566	47.3333	0.666667	52	0.888658	0.638499	b	-	b	b	b	h	a	b	a	a	a	b	a	a	b	a	b	-	b	a	-	b	b	b	b	a	b	a	b	a	a	a	b	-	b	b	a	a	a	b	b	a	a
1430	TP92763	51.6667	0.555556	47.7778	0.896948	0.695752	b	-	b	b	b	a	a	b	a	a	a	b	a	a	b	a	b	b	b	a	h	b	b	b	b	a	b	a	b	a	a	a	b	a	b	b	a	a	a	b	b	a	a
1431	TP251713	50.8571	0	49.1429	0.665062	0.863887	b	-	b	b	b	a	a	b	a	a	a	b	a	a	b	a	b	b	b	a	-	b	b	b	b	a	b	a	b	a	a	a	b	-	b	b	a	a	a	b	b	a	a
1432	TP264165	52.7397	0	47.2603	0.580208	0.58373	b	-	b	b	b	a	a	b	a	a	a	-	a	a	b	a	b	b	b	a	-	b	b	b	b	-	-	a	b	a	a	a	b	a	b	-	a	-	a	b	b	a	a
1433	TP243116	48.4663	0	51.5337	0.643725	0.759035	b	-	b	b	b	a	a	b	a	-	a	b	a	a	b	a	b	b	b	-	-	b	b	b	b	a	b	a	b	a	a	a	b	a	b	b	a	a	a	b	b	a	a
1434	TP223873	51.9481	0	48.0519	0.625277	0.696825	b	-	-	b	b	a	a	-	a	-	-	b	a	a	-	a	b	-	b	a	-	-	b	b	-	-	-	a	b	-	-	a	-	-	-	b	-	-	-	-	b	a	-
1435	TP73633	48.7952	0	51.2048	0.65552	0.809583	b	-	b	b	b	-	a	b	a	a	a	b	a	a	b	a	b	b	b	-	-	b	b	b	b	a	b	a	b	a	a	a	b	a	b	b	a	a	a	b	b	a	a
1436	M63E35A314	53.1915	0	46.8085	0.549702	0.52328	b	b	b	-	-	-	-	b	a	-	a	-	-	-	b	-	-	-	-	a	a	-	b	-	-	-	-	a	b	-	-	-	b	a	b	-	-	a	a	-	-	-	-
1437	Lup265	52.1277	0	47.8723	0.616118	0.670449	b	b	b	-	-	-	-	b	b	-	a	-	-	-	b	-	-	-	-	a	a	-	b	-	-	-	-	a	b	-	-	-	b	a	b	-	-	a	a	-	-	-	-
1438	Lup121	51.6129	0	48.3871	0.640501	0.747013	b	b	b	-	-	-	-	b	b	-	a	-	-	-	b	-	-	-	-	a	a	-	b	-	-	-	-	a	-	-	-	-	b	a	b	-	-	a	a	-	-	-	-
1439	TP410750	51.1628	2.32558	46.5116	0.191599	0.633939	b	-	b	-	b	-	a	b	b	-	-	-	a	-	b	a	-	-	b	a	-	b	b	-	-	a	b	-	-	a	a	a	b	-	-	b	-	-	a	-	b	a	-
1440	TP413491	53.5433	0	46.4567	0.524065	0.478535	b	-	-	b	b	a	a	b	b	a	a	-	a	a	b	-	b	b	b	a	-	-	-	-	-	-	b	a	b	a	-	a	-	-	b	b	a	a	a	b	b	a	-
1441	TP250373	50.4587	0	49.5413	0.672127	0.926902	b	-	b	b	b	-	a	b	b	a	a	-	a	a	b	a	b	-	b	-	-	-	-	a	b	-	-	a	b	a	a	a	b	-	b	b	a	-	-	-	b	a	a
1442	TP94338	51.2048	0	48.7952	0.65552	0.809583	b	-	b	b	b	a	a	b	b	a	-	b	a	a	b	a	b	b	b	a	-	b	b	a	b	a	a	a	b	a	a	a	b	-	b	b	a	a	a	b	b	a	a
1443	TP448861	48.9051	0.729927	50.365	0.987717	0.883086	b	-	-	b	b	a	b	b	b	a	-	b	a	a	b	-	b	b	b	a	-	b	-	h	b	-	a	a	b	a	a	a	b	-	-	b	a	a	a	b	b	-	a
1444	TP413053	50.2762	0	49.7238	0.673947	0.95594	b	-	b	b	b	a	b	b	b	a	a	b	a	a	b	a	b	b	b	a	-	b	b	a	b	a	a	a	b	a	a	a	b	b	b	b	a	a	a	b	b	a	a
1445	TP69322	50.838	0	49.162	0.665497	0.8669	b	-	b	b	b	a	b	b	b	a	a	b	a	a	b	a	b	b	b	a	-	b	b	a	b	a	a	a	b	a	a	a	b	b	b	b	a	a	a	b	b	a	a
1446	TP170634	51.1494	1.14943	47.7011	0.862352	0.727212	b	-	b	b	b	h	b	b	b	a	a	b	a	a	b	a	b	b	b	a	-	b	b	a	b	a	a	a	b	a	a	a	b	-	b	b	a	a	a	b	b	a	a
1447	M65E41B133	48.9362	0	51.0638	0.65976	0.83151	b	b	b	-	-	-	-	b	b	-	a	-	-	-	b	-	-	-	-	a	a	-	b	-	-	-	-	b	b	-	-	-	b	b	b	-	-	b	a	-	-	-	-
1448	TP413682	49.0196	0	50.9804	0.662033	0.844549	b	-	b	-	b	a	b	b	b	a	a	b	-	a	-	a	b	-	b	-	-	b	b	-	b	a	-	a	b	a	a	a	b	-	b	b	a	-	-	-	b	a	a
1449	TP234592	49.4118	0	50.5882	0.670293	0.906347	b	-	b	b	b	a	b	b	b	a	-	-	a	a	b	a	b	b	b	b	a	b	a	a	b	a	a	b	b	a	b	a	b	a	-	b	a	b	a	b	a	a	a
1450	TP46693	32.4561	0	67.5439	0.00136418	0.000450181	b	-	b	b	b	-	b	b	b	a	-	b	-	-	b	-	a	b	b	b	-	b	-	-	b	-	-	b	b	a	b	a	b	-	b	b	a	b	-	b	a	-	-
1451	TP19432	52.5773	2.06186	45.3608	0.266064	0.461218	b	-	-	b	a	a	b	-	b	-	a	b	a	-	-	a	-	-	b	b	-	a	b	-	-	a	-	-	b	a	-	-	-	-	-	b	-	-	-	b	a	a	a
1452	TP156228	53.9474	0	46.0526	0.493047	0.429835	b	-	-	-	-	-	b	b	b	-	a	-	a	a	b	a	a	-	-	-	-	a	-	-	a	-	-	b	b	-	b	a	a	-	-	b	a	-	-	-	a	a	-
1453	TP320461	55.102	0	44.898	0.399407	0.307535	b	-	b	-	a	-	b	-	b	a	-	-	a	a	b	a	a	-	b	b	-	a	b	a	a	a	b	b	b	a	b	a	-	a	b	b	a	b	a	b	a	a	a
1454	TP329549	54.4	0	45.6	0.456891	0.378859	b	-	b	-	a	a	b	b	b	a	a	-	a	a	b	a	a	-	b	-	-	a	-	-	-	-	-	b	b	-	b	a	-	-	b	b	a	-	a	b	a	a	a
1455	TP59442	54.491	0	45.509	0.449499	0.369077	b	-	b	b	a	a	b	b	b	a	a	b	a	a	b	a	a	b	b	b	a	a	b	a	a	a	b	b	b	a	b	a	a	a	b	b	a	b	a	b	a	a	a
1456	TP291784	54.6012	0	45.3988	0.440511	0.357445	b	-	b	b	a	a	b	b	b	a	a	-	a	a	b	a	a	b	b	b	-	a	-	a	a	a	b	b	b	a	b	a	a	-	b	b	a	b	a	b	a	a	a
1457	TP266967	54.8387	0	45.1613	0.421048	0.333173	b	-	b	-	-	a	b	b	b	a	-	-	a	a	b	-	a	b	b	b	-	a	-	a	a	a	b	b	b	-	b	a	a	-	-	b	a	b	a	b	a	a	-
1458	TP233024	53.6585	0.813008	45.5285	0.716202	0.412403	b	-	b	b	a	a	b	b	-	a	a	b	a	-	b	-	a	b	b	-	a	a	-	-	-	a	-	b	b	a	b	a	a	h	-	b	-	b	a	b	a	a	a
1459	TP444799	52.3256	0	47.6744	0.605269	0.641848	b	-	b	-	a	a	b	b	b	a	-	-	-	-	b	-	a	-	b	-	-	a	-	-	-	-	b	-	b	-	-	a	-	-	-	b	a	-	-	-	a	-	-
1460	TP156042	53.8462	0	46.1538	0.50095	0.441756	b	-	b	b	-	-	b	b	b	a	a	-	-	a	b	-	a	b	b	b	a	a	a	a	-	-	-	b	b	a	b	a	a	-	b	b	a	b	a	b	a	a	-
1461	TP314361	56.4356	0	43.5644	0.292899	0.198049	b	-	b	-	a	-	b	b	-	a	-	-	a	a	b	a	a	b	b	-	-	a	-	-	-	-	b	b	b	a	-	a	-	-	-	b	-	b	a	-	a	a	-
1462	TP74354	53.5714	0.595238	45.8333	0.723396	0.436308	b	-	b	b	a	a	b	b	b	a	a	b	a	a	b	a	a	b	b	b	a	a	a	a	a	a	b	b	b	a	b	a	a	a	b	b	a	b	a	b	a	a	a
1463	TP406355	55.6522	0	44.3478	0.354506	0.258293	b	-	b	b	-	a	b	b	b	a	a	b	a	a	b	a	a	b	b	b	-	a	-	-	a	a	-	-	-	a	b	-	a	a	b	b	a	-	a	-	a	a	-
1464	TP231254	55.2326	0.581395	44.186	0.527078	0.266521	b	-	b	b	a	a	b	b	b	a	a	b	a	a	b	a	a	b	b	b	a	a	a	a	a	a	a	a	b	a	b	a	a	a	b	b	a	b	a	b	a	a	a
1465	TP282345	50.8475	0.564972	48.5876	0.945909	0.820212	b	-	b	b	a	a	b	b	b	a	a	b	a	a	b	a	a	b	b	b	a	a	a	-	a	a	a	a	b	a	b	a	a	b	b	b	a	b	a	a	a	a	a
1466	TP270541	52.4138	0.689655	46.8966	0.853278	0.578515	b	-	b	b	a	a	b	b	b	-	a	b	a	a	b	a	a	b	b	-	-	a	a	a	a	a	a	-	b	a	b	a	-	-	b	b	a	b	-	-	a	a	a
1467	TP101054	50.5618	0.561798	48.8764	0.955926	0.86541	b	-	b	b	a	a	b	b	b	a	a	b	a	a	b	a	a	b	b	b	-	a	a	a	a	a	a	a	b	a	b	a	a	b	b	b	a	b	a	a	a	a	a
1468	TP99932	55.8659	0.558659	43.5754	0.452543	0.216475	a	-	b	b	a	a	b	b	a	a	a	b	a	a	b	a	a	b	b	b	a	a	a	a	a	a	a	a	b	a	b	a	a	a	b	b	a	b	a	a	a	a	a
1469	TP14085	55.3672	0.564972	44.0678	0.510034	0.255804	a	-	b	b	a	a	b	b	a	a	a	b	a	a	b	a	a	b	b	b	-	a	a	a	a	a	a	a	b	a	b	a	a	a	b	b	a	b	a	a	a	a	a
1470	TP388710	56.5789	0	43.4211	0.282092	0.188245	a	-	b	-	-	a	b	-	a	a	a	-	a	-	b	-	-	-	b	-	-	a	-	-	-	-	-	a	b	-	b	a	a	-	-	b	a	-	-	a	a	a	-
1471	TP401193	53.8961	0.649351	45.4545	0.690646	0.395507	a	-	b	b	a	a	b	b	a	a	a	b	a	a	b	a	a	b	b	b	-	a	a	a	a	a	a	-	b	a	b	b	a	-	-	b	a	b	-	a	a	a	a
1472	M47E35B306	56.383	0	43.617	0.296912	0.201745	a	b	b	-	-	-	-	b	a	-	a	-	-	-	b	-	-	-	-	b	a	-	a	-	-	-	-	a	b	-	-	-	a	a	b	-	-	b	a	-	-	-	-
1473	TP37587	56.8182	0	43.1818	0.264444	0.172682	a	-	b	b	a	a	b	b	a	a	b	b	a	a	b	a	a	b	b	b	a	a	a	a	a	a	a	a	b	a	b	b	a	a	b	b	a	b	a	a	a	a	a
1474	TP279256	54.7486	0	45.2514	0.428444	0.342254	a	-	b	b	a	a	b	b	a	a	b	b	a	a	b	a	a	b	b	b	a	a	a	a	a	a	a	a	b	a	b	b	a	a	b	b	a	b	a	a	a	a	a
1475	TP275518	55.8659	0	44.1341	0.337342	0.240722	a	-	b	b	a	a	b	b	a	a	b	b	a	a	b	a	a	b	b	b	-	a	a	a	a	a	a	a	b	a	b	b	a	a	b	b	a	b	a	a	a	a	a
1476	TP11868	54.3103	0	45.6897	0.46414	0.38865	a	-	b	-	a	a	b	b	a	-	-	-	a	a	-	a	a	b	b	b	-	a	a	-	a	a	-	a	b	a	b	b	-	-	-	b	-	-	a	a	a	-	-
1477	M48E38A179	55.3191	0	44.6809	0.3816	0.287406	a	b	b	-	-	-	-	b	a	-	b	-	-	-	b	-	-	-	-	b	a	-	a	-	-	-	-	a	b	-	-	-	a	a	b	-	-	b	a	-	-	-	-
1478	TP266045	55.0633	1.26582	43.6709	0.446408	0.248563	a	-	b	b	a	a	b	b	a	a	b	b	-	a	b	a	a	-	b	b	-	a	a	a	-	a	a	a	b	a	b	b	a	-	b	b	a	b	-	a	a	b	a
1479	TP98227	54.5455	0	45.4545	0.445064	0.363302	a	-	b	b	a	a	b	b	a	a	b	b	a	a	b	a	a	b	b	b	-	a	a	a	a	a	-	a	b	a	b	b	a	a	b	b	a	b	a	a	a	b	a
1480	TP4042	54.5455	0	45.4545	0.445064	0.363302	a	-	b	b	a	a	b	b	a	a	b	b	a	a	b	a	a	b	b	b	-	a	a	a	a	a	a	a	b	a	b	b	a	-	b	b	a	b	a	a	a	b	-
1481	TP362352	50.3704	0	49.6296	0.67312	0.940951	a	-	b	b	a	a	b	b	a	-	b	b	-	a	b	a	a	b	b	-	-	a	-	-	a	a	a	-	b	a	b	b	a	-	-	b	a	-	-	-	a	b	-
1482	TP382560	44.2623	0	55.7377	0.347612	0.251158	a	-	b	a	b	b	b	b	b	a	a	a	b	a	a	b	b	a	b	b	a	b	b	a	a	b	a	b	b	a	a	b	b	b	a	b	a	b	b	b	a	a	b
1483	TP88379	44.2623	0	55.7377	0.347612	0.251158	a	-	b	a	b	b	b	b	b	a	a	a	b	a	a	b	b	a	b	b	a	b	b	a	a	b	a	b	b	a	a	b	b	b	a	b	a	b	b	b	a	a	b
1484	TP156236	52.7273	0	47.2727	0.581005	0.585441	a	-	b	a	b	-	b	b	b	-	a	a	-	a	a	b	b	-	b	-	a	-	-	a	-	-	-	b	b	-	a	-	-	-	a	b	a	b	b	-	a	a	b
1485	TP113870	40.5229	0.653595	58.8235	0.183039	0.0654598	a	-	b	a	b	b	b	b	b	b	a	a	b	a	a	-	b	a	b	b	-	b	b	a	-	b	-	b	b	a	a	b	b	-	a	b	a	b	b	b	a	a	b
1486	TP418232	40	1.17647	58.8235	0.151509	0.056811	a	-	-	-	b	b	b	b	-	b	a	-	b	-	a	-	b	-	b	a	-	b	-	-	-	b	-	b	b	a	a	b	b	-	a	b	a	-	-	-	-	a	b
1487	TP234481	43.0233	0	56.9767	0.253037	0.162911	a	-	b	a	b	b	b	b	b	b	a	a	b	a	a	b	b	a	b	a	-	b	b	a	a	b	a	b	b	a	a	b	b	b	-	b	a	b	b	b	a	a	b
1488	TP129744	38.8889	1.85185	59.2593	0.0588177	0.0379428	a	-	b	h	b	b	b	b	b	b	a	a	b	a	a	b	b	a	b	-	-	b	b	a	a	b	a	b	b	a	-	b	b	-	a	b	a	b	b	b	a	a	b
1489	TP73560	43.5583	0	56.4417	0.292437	0.197626	a	-	b	a	b	b	b	b	b	b	-	a	b	a	a	b	b	a	b	a	-	b	b	a	a	b	a	b	b	a	a	b	b	-	a	a	a	b	b	-	a	a	b
1490	TP287932	43.5583	0.613497	55.8282	0.459974	0.216991	a	-	b	a	b	-	b	b	b	b	a	a	b	a	a	b	b	a	b	a	-	b	b	-	a	b	a	b	b	a	a	b	b	b	h	-	a	b	b	b	a	a	-
1491	TP361665	39.4737	0	60.5263	0.0723273	0.0352684	a	-	b	-	b	b	b	b	-	b	a	a	-	-	a	-	b	-	b	-	-	b	b	-	-	b	-	-	-	a	-	-	-	-	-	a	-	b	-	-	a	a	-
1492	TP407436	39.8734	0	60.1266	0.0854228	0.0428349	a	-	b	a	b	b	b	b	b	b	-	a	b	a	a	b	b	b	b	a	-	b	b	b	a	b	a	b	a	a	a	b	b	-	a	a	a	b	b	b	a	a	b
1493	TP89722	42.5676	0	57.4324	0.221668	0.13715	a	-	b	a	b	b	b	b	b	b	a	-	b	a	a	b	b	-	b	a	-	b	-	b	a	b	a	b	a	a	a	b	b	-	a	a	a	b	b	b	a	a	b
1494	TP332883	43.4286	0	56.5714	0.282655	0.18875	a	-	b	a	b	b	b	b	b	b	a	a	b	a	a	b	b	b	b	a	-	b	b	-	a	b	a	b	a	a	a	b	b	b	a	a	a	b	b	b	a	a	b
1495	TP326951	42.0732	0	57.9268	0.190208	0.112883	a	-	b	a	b	b	b	b	b	b	a	a	b	a	a	b	b	b	b	a	b	b	b	b	a	b	a	b	a	a	a	b	b	b	a	a	a	-	b	b	a	-	b
1496	TP367630	34.8684	1.31579	63.8158	0.0121776	0.00335344	a	-	b	a	a	b	b	b	b	b	-	a	b	a	a	b	b	b	b	-	-	b	b	b	a	b	a	b	a	a	a	b	a	b	a	a	-	b	b	b	a	-	b
1497	TP445756	40.2174	1.08696	58.6957	0.168381	0.0617437	a	-	-	-	a	b	b	b	b	b	a	-	b	a	a	-	b	-	b	a	-	b	-	-	-	-	a	-	a	a	-	b	-	-	-	a	a	-	-	b	a	-	-
1498	TP103984	39.7516	0.621118	59.6273	0.134382	0.0455003	a	-	b	a	a	b	b	b	b	b	a	a	b	-	a	b	b	b	b	a	-	b	b	b	a	b	-	b	a	a	a	b	a	b	a	a	a	b	b	b	a	a	b
1499	TP6678	44.7059	0	55.2941	0.383649	0.28968	a	-	b	a	a	b	b	b	b	b	a	a	b	a	a	b	b	b	b	a	b	b	b	b	a	b	b	-	a	a	a	b	a	b	a	a	a	b	b	b	a	a	b
1500	TP292833	46.3855	0.60241	53.012	0.785327	0.504985	a	-	b	a	a	b	a	b	b	b	a	a	b	a	a	b	a	b	b	a	-	b	b	b	a	b	b	b	a	a	a	b	a	b	a	a	-	b	b	b	a	a	b
1501	TP408345	45.5621	0.591716	53.8462	0.691615	0.404657	a	-	b	a	a	b	a	b	b	b	a	a	b	a	a	b	a	b	b	a	-	b	b	b	a	b	b	b	a	a	a	b	a	b	a	a	a	b	b	b	a	a	b
1502	TP63598	53.3333	0	46.6667	0.539542	0.504985	a	-	b	a	a	b	a	b	b	b	-	-	b	-	a	b	a	-	b	-	-	-	-	-	a	-	b	b	a	a	a	b	a	-	a	a	-	b	-	b	a	-	-
1503	TP22239	51.2821	0.854701	47.8632	0.939408	0.730224	b	-	-	a	-	-	a	b	b	b	a	a	b	a	a	b	a	-	b	a	-	-	-	b	a	b	-	b	a	a	a	b	a	-	-	-	a	b	b	b	-	a	b
1504	TP196606	46.2857	1.14286	52.5714	0.75264	0.524882	a	-	b	a	a	b	a	b	b	b	a	a	b	a	a	b	a	b	b	a	-	b	b	b	a	b	b	b	a	a	a	b	a	h	a	a	a	b	b	b	a	a	b
1505	TP157023	46.7949	0.641026	52.5641	0.835098	0.56148	a	-	b	-	a	b	a	b	b	b	a	a	b	a	a	b	a	b	b	a	-	b	b	b	a	b	b	b	a	a	a	b	a	-	a	a	a	-	b	b	a	a	b
1506	TP266099	48.6339	0.546448	50.8197	0.942408	0.826042	b	-	b	a	a	b	a	b	b	b	a	a	b	a	a	b	a	b	b	a	b	b	b	b	a	b	b	b	a	a	a	b	a	b	a	a	a	b	b	a	a	a	b
1507	TP453110	51.6854	1.1236	47.191	0.836889	0.649436	-	-	-	-	a	b	a	-	-	-	a	-	b	b	a	-	a	-	-	-	-	b	b	-	-	b	a	-	-	-	-	b	a	-	a	a	-	-	-	-	a	-	-
1508	TP340821	52.5424	0	47.4576	0.592529	0.611121	b	-	b	a	-	b	a	b	b	b	a	-	-	-	a	b	a	-	-	a	-	b	b	-	a	-	a	b	a	a	a	b	a	-	-	a	a	b	b	a	a	a	b
1509	TP228597	52.3077	0	47.6923	0.606281	0.644412	b	-	b	a	a	b	a	b	b	b	a	a	b	b	a	-	a	-	b	-	-	b	-	b	a	b	a	-	a	a	-	b	a	-	-	a	a	b	b	-	a	-	b
1510	TP182500	50	0	50	0.674984	1	b	-	b	a	a	b	a	b	b	b	a	a	b	b	a	b	a	b	b	a	-	b	b	b	a	b	a	b	a	a	a	b	a	-	a	a	a	b	-	-	a	-	b
1511	TP275226	51.4286	0	48.5714	0.647781	0.775097	-	-	-	a	a	b	a	-	b	b	a	-	b	-	a	-	a	-	b	-	-	b	b	b	a	-	a	b	a	a	a	-	-	-	-	a	-	-	b	-	a	a	-
1512	TP29178	49.1018	0.598802	50.2994	0.971961	0.904101	b	-	b	a	a	b	a	b	b	b	a	a	b	b	a	-	a	b	b	a	-	b	b	b	-	b	a	-	a	a	-	b	a	b	a	a	a	b	b	a	a	a	b
1513	TP427105	49.697	0.606061	49.697	0.980643	1	b	-	b	a	a	b	a	b	b	b	a	a	b	b	a	b	a	b	b	a	-	b	b	b	a	b	a	b	a	a	a	b	a	-	a	a	a	b	-	a	a	a	b
1514	TP432461	67.3469	1.02041	31.6327	0.00155695	0.000308272	b	-	b	a	a	-	a	-	b	b	a	a	b	-	a	b	a	-	b	a	-	-	-	-	a	b	a	b	a	a	a	-	a	-	-	a	-	b	b	a	a	a	-
1515	TP114207	48.4848	0	51.5152	0.644461	0.761867	b	-	b	a	a	b	a	b	b	b	a	a	b	b	a	b	a	b	b	a	-	b	b	b	a	b	a	b	a	a	a	b	a	b	a	a	a	b	b	a	a	a	b
1516	TP271247	47.5	0	52.5	0.595086	0.617075	b	-	b	a	a	b	b	b	b	b	a	a	b	b	a	b	a	b	b	a	-	b	b	b	a	b	a	b	a	a	a	b	a	-	a	a	a	b	b	a	a	a	b
1517	TP449961	50.6667	0.666667	48.6667	0.971945	0.840431	b	-	b	a	a	b	b	b	b	b	a	a	b	b	a	-	a	b	b	a	-	b	b	-	a	b	a	-	a	a	a	-	-	b	a	a	-	b	b	a	a	a	b
1518	TP446207	50	1.28205	48.7179	0.842714	0.896669	b	-	-	-	a	-	b	b	-	-	-	-	b	-	-	-	a	-	b	-	-	b	-	-	-	b	-	-	a	b	-	-	-	-	-	a	-	-	-	-	a	a	-
1519	TP152392	48.5876	0	51.4124	0.64838	0.777571	b	-	b	a	a	b	b	b	b	b	a	a	b	b	a	b	a	b	b	a	a	b	b	b	a	b	a	b	a	b	a	b	a	b	a	a	a	b	b	a	a	a	b
1520	TP33895	49.4048	0	50.5952	0.670181	0.905238	b	-	b	a	a	b	b	b	b	b	a	a	b	b	a	b	a	b	b	a	a	b	b	b	-	b	a	b	a	b	a	b	a	b	-	a	a	b	b	a	a	a	b
1521	TP225442	49.7207	0	50.2793	0.673923	0.955449	b	-	b	a	a	b	b	b	b	b	a	a	b	b	a	b	a	b	b	a	-	b	b	b	a	b	a	b	a	b	a	b	a	b	a	a	a	b	b	a	a	a	b
1522	TP57036	48.8889	0	51.1111	0.658394	0.824141	b	-	b	a	a	b	b	b	b	b	a	a	b	b	a	b	a	b	b	a	-	b	b	b	a	b	a	b	a	b	a	b	a	b	a	a	a	b	b	a	a	a	b
1523	TP284845	45.8716	0	54.1284	0.478726	0.408981	b	-	b	a	a	b	b	b	b	b	a	a	b	b	a	b	a	-	b	-	-	b	b	-	-	b	b	b	a	b	a	b	a	-	a	a	a	-	b	-	a	a	-
1524	TP51187	45.7143	0	54.2857	0.466125	0.391366	b	-	b	a	a	b	b	b	b	b	a	a	b	b	a	b	a	b	b	a	a	b	b	b	a	b	b	b	a	b	a	b	a	b	a	a	a	b	b	a	a	a	b
1525	TP110800	44.6927	0	55.3073	0.382573	0.288484	b	-	b	a	a	b	b	b	b	b	a	a	b	b	a	b	a	b	b	a	-	b	b	b	a	b	b	b	a	b	a	b	a	b	a	a	a	b	b	a	a	a	b
1526	TP235908	45.3333	2.66667	52	0.0801669	0.493387	b	-	b	-	-	b	b	b	a	-	-	a	-	-	a	-	a	-	b	a	-	-	-	-	-	-	b	-	a	-	a	-	-	-	a	a	-	b	-	-	a	-	-
1527	M66E32B189	51.0638	0	48.9362	0.65976	0.83151	b	b	a	-	-	-	-	b	a	-	a	-	-	-	a	-	-	-	-	a	a	-	b	-	-	-	-	b	a	-	-	-	a	b	a	-	-	b	b	-	-	-	-
1528	lPms-525141	52.2727	0	47.7273	0.608241	0.649436	a	b	a	-	-	-	-	b	a	-	a	-	-	-	a	-	-	-	-	a	a	-	b	-	-	-	-	b	a	-	-	-	a	-	a	-	-	b	b	-	-	-	-
1529	TP135849	50.2959	0	49.7041	0.673794	0.952815	b	-	a	a	a	b	b	b	a	b	a	a	b	b	a	a	a	b	b	a	-	b	b	b	a	b	b	b	a	a	a	b	a	b	a	a	b	b	-	a	a	a	b
1530	TP238286	52.9851	0.746269	46.2687	0.796077	0.498602	a	-	a	a	a	b	b	b	a	-	a	a	b	b	a	a	a	b	b	a	a	b	-	b	-	b	b	b	a	a	a	b	a	b	a	a	b	b	-	a	a	a	-
1531	TP231981	50	1.38889	48.6111	0.779388	0.887992	a	-	a	a	a	-	b	b	a	b	a	a	b	-	a	a	a	-	b	a	-	b	b	b	a	-	b	b	a	a	a	b	a	-	a	a	b	b	b	-	a	a	b
1532	TP25294	49.7175	0.564972	49.7175	0.97057	1	a	-	a	a	a	b	b	b	a	b	a	b	b	b	a	a	a	b	b	a	-	b	b	b	a	b	b	b	b	a	a	b	a	b	b	a	b	b	b	a	a	a	b
1533	TP154888	51.9553	0	48.0447	0.62492	0.695752	a	-	a	a	a	b	b	b	a	b	a	b	b	b	a	a	a	b	b	a	a	b	b	b	a	b	b	b	b	a	a	b	a	b	b	a	b	b	b	a	a	a	b
1534	TP111233	50.2793	0	49.7207	0.673923	0.955449	a	-	a	a	a	b	b	b	a	b	a	b	b	b	a	a	a	b	b	a	-	b	b	b	a	b	b	b	b	a	a	b	a	b	b	a	b	b	b	a	a	a	b
1535	TP281772	47.8788	0.606061	51.5152	0.917427	0.714474	a	-	a	a	a	b	b	b	a	b	a	b	b	b	a	a	a	b	b	a	-	b	b	-	a	b	b	b	b	a	a	b	a	b	b	a	b	b	b	a	a	a	b
1536	TP268432	46.1538	0	53.8462	0.50095	0.441756	a	-	a	a	a	b	b	b	a	b	a	b	b	b	a	a	a	-	b	-	-	b	b	b	a	b	b	b	b	a	a	b	a	-	b	a	b	b	b	-	a	a	b
1537	TP287993	50.5952	0	49.4048	0.670181	0.905238	a	-	a	a	a	b	b	b	a	b	-	b	b	b	a	a	a	b	b	a	-	b	b	b	a	b	b	b	b	a	a	b	a	b	b	a	b	b	b	a	a	a	b
1538	TP412235	50.8571	0	49.1429	0.665062	0.863887	a	-	a	a	a	b	b	b	a	b	a	b	b	b	a	a	a	b	b	a	-	b	b	-	a	b	b	b	b	a	a	b	a	-	b	a	b	b	b	a	a	a	b
1539	M47E35B125	55.3191	0	44.6809	0.3816	0.287406	a	b	a	-	-	-	-	b	a	-	a	-	-	-	a	-	-	-	-	a	a	-	b	-	-	-	-	b	b	-	-	-	a	b	b	-	-	a	b	-	-	-	-
1540	Lup191	51.1111	0	48.8889	0.658394	0.824141	b	b	a	-	-	-	-	b	a	-	a	-	-	-	a	-	-	-	-	a	a	-	b	-	-	-	-	a	b	-	-	-	a	-	a	-	-	b	a	-	-	-	-
1541	M78E32A260	50	0	50	0.674984	1	a	b	a	-	-	-	-	b	a	-	a	-	-	-	a	-	-	-	-	a	a	-	b	-	-	-	-	b	b	-	-	-	a	b	b	-	-	b	b	-	-	-	-
1542	TP161126	49.4949	1.0101	49.4949	0.966372	1	-	-	a	a	a	b	b	b	-	-	-	-	b	b	-	a	-	-	b	-	-	b	b	b	-	-	b	-	b	a	a	b	a	-	b	a	b	b	-	a	-	-	b
1543	TP369692	58.4071	0	41.5929	0.162389	0.0926822	a	-	a	-	a	b	b	b	-	b	-	-	-	-	a	a	a	b	b	a	a	b	-	-	-	-	-	-	b	a	a	b	a	-	-	-	b	-	-	a	a	a	-
1544	M49E38A129	51.0638	0	48.9362	0.65976	0.83151	a	b	a	-	-	-	-	b	a	-	a	-	-	-	a	-	-	-	-	a	a	-	b	-	-	-	-	b	b	-	-	-	a	b	b	-	-	b	b	-	-	-	-
1545	TP170621	48.1928	0.60241	51.2048	0.936042	0.761867	a	-	a	a	a	b	b	b	a	b	a	b	b	b	a	a	a	b	b	a	a	b	b	b	b	b	b	b	b	a	a	b	a	-	b	a	b	b	b	a	a	a	b
1546	TP130678	50	0	50	0.674984	1	a	-	a	a	-	-	b	b	a	b	a	-	b	b	a	a	a	b	b	a	-	b	-	b	-	b	b	b	b	a	a	b	-	-	b	a	-	-	b	-	a	a	b
1547	TP91902	48.2993	0	51.7007	0.636757	0.733754	a	-	a	a	a	b	b	b	a	b	-	b	b	b	a	a	a	b	b	a	-	b	b	b	-	b	b	-	b	a	b	b	a	-	b	a	b	b	b	a	a	a	b
1548	TP453399	50.3311	0	49.6689	0.673494	0.947199	a	-	a	a	a	b	b	b	a	b	-	-	b	b	a	a	a	b	b	a	-	b	b	-	a	-	-	a	b	a	b	b	a	-	b	a	-	b	b	a	a	a	b
1549	TP419601	49.4118	0	50.5882	0.670293	0.906347	a	-	a	a	a	b	b	b	a	b	a	b	b	a	a	a	a	-	b	a	-	b	b	b	a	b	b	a	b	a	b	b	-	b	b	a	b	b	b	a	a	a	b
1550	TP447098	48.1928	0	51.8072	0.631978	0.717766	a	-	a	a	a	b	b	b	a	b	a	b	b	a	-	a	a	b	b	a	-	b	b	b	a	b	b	a	b	a	b	b	b	b	b	a	b	b	b	-	a	a	b
1551	TP288355	52.2581	1.29032	46.4516	0.713086	0.556374	a	-	a	a	a	b	b	b	a	b	a	b	b	a	a	a	a	b	b	a	-	b	b	b	a	b	b	a	b	a	b	b	b	-	b	a	b	a	b	a	a	b	b
1552	TP399124	50	1.02041	48.9796	0.958307	0.917889	a	-	a	-	a	b	b	b	a	b	-	-	b	a	-	-	a	-	b	-	-	b	-	b	a	b	-	-	b	a	-	b	b	-	b	a	-	-	-	a	a	b	-
1553	TP261615	52.2989	0	47.7011	0.606779	0.645681	a	-	a	a	a	b	b	b	a	b	a	a	b	a	a	a	a	b	b	a	a	b	b	b	a	b	b	a	b	a	b	b	b	b	b	a	b	a	b	a	a	b	b
1554	TP41490	52.2727	0	47.7273	0.608241	0.649436	a	-	a	a	a	b	b	b	a	b	a	a	b	a	a	a	a	b	b	a	-	b	b	b	a	b	b	a	b	a	b	b	b	b	b	a	b	a	b	a	a	b	b
1555	TP273354	76	0	24	8.15593e-07	1.99289e-07	a	-	a	a	a	b	b	-	a	-	a	a	-	a	a	a	a	-	-	a	-	b	b	-	a	-	-	a	-	a	-	-	-	-	b	a	-	a	-	-	a	b	-
1556	TP332051	53.5714	0	46.4286	0.521955	0.475051	a	-	a	a	a	b	b	b	a	b	a	a	b	a	a	a	a	b	b	a	-	b	b	b	a	b	b	a	b	a	b	b	b	b	b	a	b	a	b	a	a	b	b
1557	TP77970	51.1494	1.14943	47.7011	0.862352	0.727212	a	-	a	a	a	b	b	b	a	b	a	a	b	a	a	a	a	b	b	a	-	b	b	b	a	b	b	-	b	a	b	b	b	b	b	a	b	a	b	a	a	b	b
1558	TP247134	63.3588	0	36.6412	0.0184948	0.00754556	a	-	a	a	a	b	b	b	a	-	a	a	-	a	a	a	a	-	b	a	-	b	b	-	a	-	b	a	b	a	-	b	b	b	b	a	b	a	-	a	a	b	b
1559	TP101996	52.7778	0	47.2222	0.577758	0.578515	a	-	a	a	a	b	b	b	a	b	a	a	b	a	a	a	a	b	b	a	-	b	b	b	a	b	b	a	b	a	b	b	b	b	b	a	b	a	b	a	a	b	b
1560	TP412140	58.1967	0	41.8033	0.174234	0.101142	-	-	a	-	a	b	b	-	a	b	a	a	b	a	a	a	a	-	-	-	-	-	b	-	a	b	b	-	b	a	b	b	-	-	b	a	b	-	-	a	-	-	-
1561	TP401347	53.5484	0.645161	45.8065	0.730672	0.43585	a	-	a	a	a	b	b	b	a	b	a	a	b	a	a	a	a	b	b	a	a	b	a	b	-	-	b	a	b	a	b	b	b	b	b	-	b	-	b	a	a	b	-
1562	TP25972	53.2164	0	46.7836	0.547938	0.520046	a	-	a	a	a	b	b	b	a	b	a	a	b	a	a	a	a	b	b	a	a	b	a	b	a	b	b	a	b	a	b	b	b	b	b	a	b	a	b	a	a	b	b
1563	TP232623	53.4483	0	46.5517	0.53113	0.490411	a	-	a	a	a	b	b	b	a	b	a	a	b	a	a	a	a	b	b	a	a	b	a	b	a	b	b	a	b	a	b	b	b	b	b	a	b	a	b	a	a	b	b
1564	TP234596	51.6556	0.662252	47.6821	0.915283	0.689157	a	-	a	a	a	-	b	b	a	b	a	-	b	a	a	a	a	b	b	a	-	b	a	b	-	b	b	-	b	a	b	b	b	b	b	a	b	a	b	a	a	b	-
1565	TP211295	58.0952	0	41.9048	0.180139	0.105437	a	-	a	a	a	b	b	b	a	b	-	a	-	a	a	a	a	-	b	a	-	b	a	-	a	-	-	a	b	a	b	b	b	-	b	a	-	-	-	-	a	b	-
1566	Lup137	47.3118	0	52.6882	0.58349	0.590829	a	b	a	-	-	-	-	b	a	-	a	-	-	-	a	-	-	-	-	a	a	-	a	-	-	-	-	a	-	-	-	-	b	b	b	-	-	a	b	-	-	-	-
1567	M49E38B215	46.8085	0	53.1915	0.549702	0.52328	a	b	a	-	-	-	-	b	a	-	a	-	-	-	a	-	-	-	-	a	a	-	a	-	-	-	-	a	b	-	-	-	b	b	b	-	-	a	b	-	-	-	-
1568	TP155040	48.951	0	51.049	0.660179	0.833831	a	-	a	a	-	b	a	b	a	b	-	-	b	a	a	-	a	-	b	a	-	b	-	b	a	b	b	a	b	a	b	b	b	-	b	a	b	a	-	a	b	b	b
1569	TP31598	53.8922	0.598802	45.509	0.687037	0.39902	a	-	a	b	a	b	a	b	a	b	a	a	b	a	a	a	a	a	b	a	a	b	a	b	a	b	b	a	b	a	b	b	b	b	b	a	b	a	b	a	b	b	b
1570	TP20919	51.4085	0	48.5915	0.648526	0.778181	a	-	a	b	b	b	a	b	a	b	a	a	b	-	b	-	a	a	b	-	-	b	a	b	a	b	b	a	b	a	-	b	b	-	b	a	b	a	b	b	b	b	-
1571	TP230786	52.2727	0	47.7273	0.608241	0.649436	a	-	a	b	b	b	a	b	a	b	a	a	b	a	b	a	a	a	b	a	-	b	a	b	a	b	b	a	b	a	b	b	b	b	b	a	b	a	b	b	b	a	b
1572	TP57855	53.5714	0.595238	45.8333	0.723396	0.436308	a	-	a	b	b	b	a	b	a	b	a	a	b	a	-	a	a	a	b	a	a	b	a	b	a	b	b	a	b	a	b	b	b	b	b	a	b	a	-	b	b	a	-
1573	TP289366	53.9877	0	46.0123	0.489875	0.425134	a	-	a	b	b	b	a	b	a	b	a	a	b	a	b	a	a	a	b	a	-	b	a	b	a	b	b	a	b	a	b	b	b	b	-	a	b	-	b	b	b	a	b
1574	TP77911	54.8148	0	45.1852	0.42301	0.335566	a	-	a	b	b	b	a	b	a	b	a	-	b	a	b	-	a	a	b	a	-	b	a	b	a	b	b	a	b	a	b	b	b	-	a	a	-	-	-	a	b	a	b
1575	TP400217	53.3333	0	46.6667	0.539542	0.504985	a	-	a	b	b	b	b	-	a	b	-	a	b	a	b	a	a	-	-	a	-	-	-	b	a	b	-	-	a	a	b	b	b	-	a	a	b	-	b	-	b	a	b
1576	TP5936	54.5977	0	45.4023	0.440799	0.357813	a	-	a	b	a	b	b	b	a	b	a	a	b	a	b	a	a	a	b	a	-	b	a	b	a	b	b	a	a	a	b	b	b	b	a	a	b	b	b	a	b	a	b
1577	TP243338	55.1136	0	44.8864	0.398454	0.306437	a	-	a	b	a	b	b	b	a	b	a	a	b	a	b	a	a	a	b	a	a	b	a	b	a	b	b	a	a	a	b	b	b	b	a	a	b	b	b	a	b	a	b
1578	TP450592	57.3171	0	42.6829	0.229403	0.143354	a	-	-	-	a	-	b	-	a	b	-	-	b	-	b	-	a	-	b	a	-	-	-	-	a	-	-	a	-	-	-	-	-	-	-	a	b	-	-	-	b	-	-
1579	TP27512	62.6984	0.793651	36.5079	0.0315309	0.0082906	a	-	a	b	a	-	b	b	a	b	-	-	b	a	b	a	a	a	b	a	-	a	-	-	a	b	-	a	a	a	b	b	-	-	-	a	b	-	-	a	b	a	b
1580	TP239862	52.2581	0.645161	47.0968	0.864168	0.603426	a	-	a	b	a	b	a	b	a	b	a	a	b	a	b	a	a	a	b	a	-	a	a	b	a	b	b	a	a	a	b	b	b	-	a	a	b	b	b	a	b	a	b
1581	TP146724	54.9708	0.584795	44.4444	0.558227	0.28968	a	-	a	b	a	b	a	b	a	b	a	a	b	a	b	a	a	a	b	a	-	a	a	b	-	b	b	a	a	a	b	b	b	h	a	a	b	b	b	a	b	a	b
1582	TP11018	69.0909	2.72727	28.1818	1.87682e-05	2.60382e-05	a	-	a	b	a	h	a	b	a	-	a	a	a	a	-	-	a	a	b	a	-	a	a	-	a	-	-	-	a	a	-	b	-	-	a	a	b	-	-	-	-	-	-
1583	TP289125	57.5472	0.943396	41.5094	0.268903	0.105437	a	-	a	-	a	b	a	-	a	b	-	a	a	a	b	a	a	a	b	-	-	a	a	-	-	b	-	a	a	a	-	b	b	-	a	a	b	-	b	-	b	-	-
1584	TP232586	55.0562	0	44.9438	0.403175	0.311904	a	-	a	b	a	b	a	b	a	b	a	a	a	a	b	a	a	a	b	a	a	a	a	b	a	b	b	a	a	a	b	b	b	a	a	a	b	b	b	a	b	a	b
1585	TP23491	56.7251	0	43.2749	0.271246	0.178616	a	-	a	b	a	b	a	b	a	b	a	a	a	a	b	a	a	a	b	a	a	a	a	b	a	b	b	a	a	a	b	b	b	a	a	a	b	b	b	a	b	a	b
1586	TP317011	55.6886	0	44.3114	0.351564	0.255236	a	-	a	b	a	b	a	b	a	b	a	a	a	a	b	a	a	a	b	a	a	a	a	b	a	b	b	a	a	a	b	b	b	a	a	a	b	b	b	a	b	a	-
1587	TP114449	54.9383	0	45.0617	0.412867	0.323322	a	-	a	b	a	b	a	b	a	b	a	a	a	a	b	a	a	a	b	a	-	a	a	b	a	b	b	a	a	a	b	b	b	-	a	a	b	b	b	a	b	a	b
1588	TP415434	52.1739	1.08696	46.7391	0.810812	0.582696	a	-	-	-	-	b	a	-	-	b	a	-	-	a	-	-	a	-	b	-	-	-	a	-	-	-	b	-	a	a	b	b	b	a	-	a	b	-	-	-	b	a	b
1589	TP58125	55.4217	0	44.5783	0.373222	0.278215	a	-	a	b	a	b	a	b	a	b	a	a	a	a	b	a	a	a	b	a	a	a	a	b	a	b	-	a	a	a	b	b	b	a	a	a	b	b	b	a	b	a	b
1590	TP27203	54.1667	0	45.8333	0.475676	0.404657	a	-	a	b	a	b	a	b	a	b	a	a	a	a	b	a	a	a	b	a	a	a	a	b	a	b	b	a	a	a	b	b	b	-	a	a	b	b	b	a	b	a	b
1591	Lup22	55.3191	0	44.6809	0.3816	0.287406	a	b	a	-	-	-	-	b	a	-	a	-	-	-	b	-	-	-	-	a	a	-	a	-	-	-	-	a	a	-	-	-	b	a	a	-	-	b	b	-	-	-	-
1592	TP288927	56.9832	0.558659	42.4581	0.334592	0.144105	a	-	a	b	a	b	a	b	a	b	a	a	a	a	b	a	a	a	b	a	-	a	a	b	a	b	b	a	b	a	b	b	b	a	a	a	b	b	b	a	b	a	a
1593	TP37423	57.6923	1.92308	40.3846	0.095015	0.0776132	a	-	b	a	a	b	a	b	a	b	a	a	a	a	-	a	a	-	b	a	-	a	a	b	a	a	b	-	b	a	b	b	b	-	a	a	b	b	b	a	b	a	a
1594	TP262670	61.4458	0.60241	37.9518	0.0606943	0.0180966	a	-	b	a	a	b	a	b	a	b	a	a	a	a	b	a	a	a	b	a	-	a	a	a	a	a	b	a	b	a	b	b	b	-	a	a	b	b	b	a	b	a	a
1595	TP11331	63.6364	0	36.3636	0.015902	0.00638602	a	-	b	a	a	b	b	b	a	b	a	a	a	a	b	a	a	-	b	a	-	a	a	a	a	a	b	a	b	a	b	b	-	a	a	a	b	b	b	a	b	a	a
1596	TP270998	59.7484	0	40.2516	0.0993959	0.0512136	a	-	b	a	a	b	b	b	a	b	-	-	a	a	b	a	a	a	b	a	-	a	a	a	-	a	b	a	b	a	b	b	b	-	a	a	b	b	b	a	b	a	a
1597	TP178985	58.1197	0	41.8803	0.178707	0.10439	a	-	-	a	-	b	b	b	-	b	a	-	a	a	b	-	a	-	b	-	a	-	a	a	a	a	b	a	b	a	b	-	b	-	-	a	b	b	-	a	b	a	-
1598	TP310176	60	0	40	0.0899242	0.0455003	a	-	b	a	a	b	b	b	a	b	-	a	a	a	b	a	a	a	b	a	-	a	a	-	a	a	b	a	b	a	b	b	b	-	b	a	b	b	b	a	b	a	a
1599	TP158633	59.322	0.564972	40.113	0.151176	0.053382	a	-	b	a	a	b	b	b	a	b	a	a	a	a	b	a	a	a	b	a	-	a	a	a	a	a	b	a	b	a	b	b	b	a	b	a	b	b	b	a	b	a	a
1600	TP212765	60.5556	0.555556	38.8889	0.0908796	0.0293487	a	-	b	a	a	b	b	b	a	b	a	a	a	a	b	a	a	a	b	a	-	a	a	a	a	a	b	a	b	a	b	b	b	a	b	a	b	b	b	a	b	a	a
1601	TP406625	59.4444	0.555556	40	0.144015	0.0505468	a	-	b	a	a	b	b	b	a	b	a	a	a	a	b	a	a	a	b	a	a	a	a	a	a	a	b	a	b	a	b	b	b	a	b	a	b	b	b	a	b	a	a
1602	TP51426	59.6774	0	40.3226	0.102198	0.0529309	-	-	b	a	a	b	b	b	a	b	a	-	a	a	b	a	a	-	b	a	-	a	a	-	a	a	-	-	b	a	b	b	b	-	b	a	b	b	-	a	b	a	a
1603	TP239140	57.6	1.6	40.8	0.156186	0.0877631	a	-	b	a	a	h	b	-	a	b	a	a	-	a	b	a	a	a	b	a	-	a	a	a	-	a	b	-	b	-	b	b	-	-	b	a	b	b	b	a	b	a	a
1604	TP422930	56	1.6	42.4	0.255002	0.166937	a	-	b	a	a	b	b	b	a	b	-	-	a	a	-	a	a	-	b	a	-	a	-	-	a	a	b	a	b	a	b	b	b	-	b	a	-	-	b	-	b	a	a
1605	TP80310	55.9633	1.83486	42.2018	0.18764	0.160954	a	-	-	a	a	b	b	b	a	-	a	a	a	a	b	a	a	a	b	-	-	a	a	a	a	-	-	a	b	a	b	b	-	-	b	a	b	-	-	-	b	a	a
1606	TP338182	58.427	0.561798	41.0112	0.2103	0.0798749	a	-	b	a	a	b	b	b	a	b	a	a	a	a	b	a	a	a	b	a	-	a	a	-	a	a	b	a	b	a	b	b	b	b	b	a	b	b	b	a	b	a	a
1607	TP152233	51.8072	1.20482	46.988	0.79165	0.625688	a	-	b	-	-	b	b	-	-	-	-	-	a	a	-	-	a	a	-	-	-	a	-	-	-	-	-	-	-	-	b	-	-	-	b	-	-	-	-	-	b	a	a
1608	TP398781	71.4286	2.14286	26.4286	1.11443e-05	4.25462e-06	a	-	b	a	a	b	b	a	a	b	a	a	a	a	-	a	a	a	b	a	-	a	a	a	a	b	b	a	b	b	b	b	b	b	-	a	b	b	b	a	b	a	a
1609	TP427378	73.2824	1.52672	25.1908	6.05179e-06	1.04102e-06	a	-	b	a	a	h	b	a	a	b	a	a	a	a	b	a	a	a	b	a	-	a	a	-	a	b	b	a	b	b	b	b	b	b	-	a	b	b	-	a	b	a	a
1610	TP50296	57.8616	1.25786	40.8805	0.201764	0.0854788	a	-	b	a	a	b	b	a	a	b	a	a	a	a	b	a	a	-	b	a	-	a	a	a	a	a	b	a	b	a	b	b	b	b	b	a	b	b	b	a	b	a	a
1611	TP89964	59.0361	0.60241	40.3614	0.169009	0.0602735	a	-	b	a	a	b	b	a	a	b	a	a	a	a	b	a	a	a	b	a	-	a	a	a	a	a	b	a	b	a	b	b	b	b	b	a	b	b	b	a	b	a	a
1612	TP67672	58.046	1.72414	40.2299	0.113558	0.0698526	a	-	b	a	a	b	b	a	a	b	a	a	a	a	b	a	a	a	b	-	-	a	a	a	a	a	b	a	b	a	b	b	b	b	b	a	b	b	b	a	b	a	a
1613	TP267954	57.1429	1.71429	41.1429	0.156609	0.103545	a	-	b	a	a	h	b	a	a	b	a	a	a	a	b	a	a	a	b	a	-	a	a	a	a	b	b	a	b	b	b	b	b	b	-	a	b	b	b	a	b	a	a
1614	TP102206	56.9061	0.552486	42.5414	0.34189	0.148614	a	-	b	a	a	b	b	a	a	b	a	a	a	a	b	a	a	a	b	a	-	a	a	a	a	b	b	a	b	b	b	b	b	b	b	a	b	b	b	a	b	a	a
1615	TP309381	56.1404	0.584795	43.2749	0.4237	0.195625	a	-	b	a	a	b	b	a	a	b	a	a	a	a	b	a	a	a	b	a	-	a	a	-	a	b	b	a	b	b	b	b	b	b	b	a	b	b	b	a	b	a	a
1616	TP78623	56.8182	0	43.1818	0.264444	0.172682	a	-	b	b	a	b	b	a	a	b	a	a	a	a	b	a	a	a	b	a	-	a	a	a	a	b	b	a	b	b	b	b	b	b	b	a	b	b	b	a	b	a	a
1617	TP169190	57.5758	1.0101	41.4141	0.25912	0.102542	a	-	b	b	a	b	b	a	a	b	-	-	a	a	b	-	a	-	b	a	-	a	-	-	a	b	-	-	b	b	-	b	-	-	b	a	-	-	-	-	b	-	-
1618	TP296991	55.1724	0	44.8276	0.393628	0.300911	b	-	b	b	a	b	b	a	a	b	-	a	a	a	-	a	a	-	b	a	-	a	a	-	a	b	b	a	b	b	b	b	b	-	b	a	b	b	b	-	b	a	-
1619	TP74042	59.1837	0.680272	40.1361	0.159654	0.0551353	b	-	b	b	a	b	b	a	a	b	a	-	a	a	b	a	a	-	b	a	-	a	a	a	a	b	b	a	b	b	b	b	b	-	b	a	b	b	b	a	b	a	-
1620	TP252777	55.8824	0.588235	43.5294	0.452607	0.214014	b	-	b	b	a	b	a	a	a	b	a	a	a	b	b	a	a	a	b	a	-	a	a	a	b	b	b	a	b	b	a	b	b	b	b	a	b	b	a	a	b	a	a
1621	JUNBP	57.1429	0	42.8571	0.241353	0.153127	b	a	b	-	-	-	-	a	a	-	a	-	-	-	-	-	-	-	-	a	a	-	a	-	-	-	-	a	b	-	-	-	b	b	b	-	-	b	a	-	-	-	-
1622	Lup125	54.023	0	45.977	0.487093	0.421052	b	a	b	-	-	-	-	a	a	-	a	-	-	-	b	-	-	-	-	a	a	-	a	-	-	-	-	b	b	-	-	-	b	b	b	-	-	b	a	-	-	-	-
1623	TP84071	60.2484	0	39.7516	0.0812526	0.0403947	b	-	b	b	a	b	a	a	a	b	a	a	a	b	b	a	a	a	b	a	a	a	a	a	a	b	b	a	b	b	a	b	b	-	b	a	b	b	a	a	b	a	a
1624	TP147794	58.2822	0	41.7178	0.169356	0.0976324	b	-	b	b	a	b	a	a	a	b	a	a	a	b	b	a	a	a	b	a	-	a	a	a	a	b	b	a	b	b	a	b	b	-	b	a	b	b	a	a	b	a	a
1625	TP338528	58.3333	0.641026	41.0256	0.218268	0.0815197	b	-	b	b	a	h	b	a	a	b	a	a	a	b	-	-	a	a	b	a	-	a	a	a	-	b	-	a	b	b	a	b	-	-	b	a	b	-	a	a	b	a	a
1626	TP92854	54.7297	2.02703	43.2432	0.188329	0.241031	b	-	b	b	a	b	b	a	a	b	a	-	a	a	b	a	a	a	b	a	-	a	-	a	b	b	-	a	b	b	a	b	b	h	b	a	b	b	a	-	b	-	a
1627	TP23819	72.2772	0	27.7228	3.05364e-05	8.37191e-06	b	-	-	-	a	b	a	a	a	-	a	-	-	a	b	-	a	-	b	a	-	a	a	b	-	b	-	a	b	b	-	b	-	-	-	a	-	-	-	a	b	a	a
1628	TP284354	56.4356	1.9802	41.5842	0.12975	0.129734	b	-	-	b	a	b	a	a	a	-	a	-	-	a	b	a	a	-	b	-	-	a	a	-	-	-	-	-	b	b	a	b	-	-	-	a	b	-	a	a	b	-	h
1629	TP92147	67.1141	0.671141	32.2148	0.00214343	0.000442222	b	-	b	b	a	b	a	a	a	b	a	a	a	a	b	a	a	a	b	a	-	a	a	b	-	b	-	a	b	b	a	b	a	-	b	a	b	-	a	a	b	a	a
1630	TP133908	57.5419	0	42.4581	0.214464	0.131457	b	-	b	b	a	b	a	a	a	b	a	a	a	a	b	a	a	a	b	a	-	a	a	b	b	b	b	a	b	b	a	b	a	b	b	a	b	b	a	a	b	a	a
1631	TP276951	57.5419	0	42.4581	0.214464	0.131457	b	-	b	b	a	b	a	a	a	b	a	a	a	a	b	a	a	a	b	a	-	a	a	b	b	b	b	a	b	b	a	b	a	b	b	a	b	b	a	a	b	a	a
1632	TP247163	56.8966	0	43.1034	0.258776	0.167799	b	-	b	b	a	b	a	a	a	b	a	a	a	a	b	a	a	a	b	a	b	a	a	b	b	b	b	a	b	b	a	b	a	-	b	a	b	b	a	a	b	a	a
1633	TP295865	60	0	40	0.0899242	0.0455003	b	-	-	-	-	b	a	a	a	b	a	a	a	a	b	a	a	-	b	a	-	a	a	-	-	b	-	a	b	b	a	b	-	-	-	a	b	b	-	-	b	a	-
1634	TP107374	56.4706	0	43.5294	0.290248	0.195625	b	-	b	-	a	b	a	a	a	b	-	a	a	-	b	-	a	a	b	-	-	a	-	-	-	b	-	a	b	-	-	-	-	-	-	a	-	b	-	a	b	-	a
1635	TP17070	55.0562	0	44.9438	0.403175	0.311904	b	-	b	b	a	b	a	a	a	b	a	a	a	a	b	a	a	a	b	b	b	a	a	b	b	b	b	a	b	b	a	b	a	b	b	a	b	b	a	a	b	a	a
1636	TP445889	53.4247	0	46.5753	0.532871	0.493387	b	-	b	b	a	b	a	a	a	b	a	-	a	a	-	a	a	a	b	-	-	a	a	b	b	b	b	a	b	b	a	b	a	b	b	a	b	-	a	a	b	-	-
1637	TP26960	39.5833	0	60.4167	0.0757539	0.0372209	b	-	b	b	-	b	-	a	b	b	-	a	a	-	b	-	-	-	b	b	-	a	-	b	b	b	b	b	b	b	a	b	a	-	b	-	b	b	a	-	b	-	-
1638	TP246998	54.4444	0.555556	45	0.617523	0.342254	b	-	b	b	a	b	a	a	b	b	a	a	a	a	b	a	a	a	b	b	b	a	a	b	b	b	b	h	b	b	a	b	a	a	b	a	b	b	a	a	b	a	a
1639	TP378026	54.386	0.584795	45.0292	0.627632	0.346614	b	-	b	b	a	b	a	a	b	b	a	a	a	a	b	a	a	b	b	b	-	a	a	b	b	b	b	h	b	b	a	b	a	a	b	a	b	b	a	a	b	a	a
1640	TP205002	53.9326	0.561798	45.5056	0.677991	0.39674	b	-	b	b	a	a	a	a	b	b	a	a	a	a	b	a	a	b	b	b	-	a	a	b	b	b	b	h	b	b	a	b	a	a	b	a	b	b	a	a	b	a	a
1641	TP443605	51.4706	0	48.5294	0.646192	0.768668	b	-	-	b	a	a	a	a	b	-	-	a	a	a	b	-	a	b	b	-	-	a	-	b	b	b	b	-	b	b	-	b	-	-	b	a	-	-	a	a	b	-	a
1642	TP251908	52.0833	0.694444	47.2222	0.883548	0.62448	b	-	b	b	-	a	a	-	b	b	a	a	a	a	b	a	a	b	b	b	b	a	a	b	b	b	b	-	b	b	a	b	a	-	-	a	b	-	a	a	b	a	a
1643	TP383253	52.381	0	47.619	0.602097	0.633939	b	-	b	b	-	a	a	a	b	b	-	a	a	a	b	-	a	b	b	b	-	a	a	-	b	b	b	a	-	b	a	b	a	-	b	a	b	b	a	-	b	a	-
1644	TP8417	52.2013	0	47.7987	0.612174	0.659755	b	-	b	b	a	a	a	a	b	b	a	-	a	a	b	a	a	b	b	b	-	-	a	b	b	b	b	a	b	b	a	b	a	-	b	a	b	b	a	-	b	a	-
1645	TP239266	55.9701	0.746269	43.2836	0.444055	0.201181	b	-	b	b	a	h	a	a	-	-	a	-	a	a	b	a	a	b	b	-	-	-	a	b	-	b	b	-	b	b	a	b	a	a	-	a	b	-	a	a	b	a	a
1646	TP67133	54.5455	0	45.4545	0.445064	0.363302	b	-	b	b	a	a	a	a	b	b	a	a	a	a	b	a	a	b	b	b	b	a	a	b	b	b	b	a	b	b	a	b	a	a	b	a	b	b	a	a	b	a	a
1647	TP51403	54.6512	0.581395	44.7674	0.595852	0.320149	b	-	b	b	a	a	a	a	b	b	a	a	a	a	b	a	a	b	b	b	-	a	a	b	b	b	b	a	b	b	a	b	a	-	b	a	b	b	a	a	b	a	a
1648	Lup87	47.8723	0	52.1277	0.616118	0.670449	b	a	b	-	-	-	-	a	b	-	a	-	-	-	b	-	-	-	-	b	b	-	a	-	-	-	-	b	b	-	-	-	a	a	b	-	-	b	a	-	-	-	-
1649	TP81572	54.9451	0	45.0549	0.412309	0.322658	b	-	b	b	a	a	a	a	b	b	a	a	a	a	b	a	a	b	b	b	b	a	a	b	b	b	b	a	b	b	a	b	a	a	b	a	b	b	a	a	b	a	a
1650	TP440317	44.186	0.581395	55.2326	0.527078	0.266521	a	-	a	b	a	b	a	b	b	b	b	b	b	b	h	a	b	a	b	b	-	b	a	a	b	a	a	b	a	a	a	a	b	-	b	b	a	b	b	b	b	a	b
1651	AnMtS45	44.6809	0	55.3191	0.3816	0.287406	b	a	a	-	-	-	-	a	b	-	a	-	-	-	b	-	-	-	-	b	b	-	a	-	-	-	-	b	a	-	-	-	b	a	b	-	-	a	b	-	-	-	-
1652	TP364854	45.977	1.14943	52.8736	0.720469	0.485381	a	-	-	-	-	b	a	b	-	b	-	b	b	-	a	a	-	a	b	-	-	b	-	-	b	-	-	-	a	a	a	-	b	a	-	b	a	-	b	-	-	-	-
1653	TP293073	49.4382	0	50.5618	0.670704	0.910538	a	-	a	-	a	b	a	-	b	-	b	b	b	b	-	-	b	-	b	-	-	b	a	-	-	a	a	-	-	-	a	-	-	-	-	b	-	-	b	-	b	a	-
1654	lPms-751987	42.3913	0	57.6087	0.210133	0.128074	a	a	a	-	-	-	-	b	b	-	b	-	-	-	b	-	-	-	-	b	b	-	a	-	-	-	-	b	a	-	-	-	b	a	b	-	-	b	b	-	-	-	-
1655	M77E32A112	44.6809	0	55.3191	0.3816	0.287406	a	a	a	-	-	-	-	b	b	-	b	-	-	-	a	-	-	-	-	b	b	-	a	-	-	-	-	b	a	-	-	-	b	a	b	-	-	b	b	-	-	-	-
1656	TP275240	47.5806	0.806452	51.6129	0.920916	0.684372	a	-	a	b	a	b	a	b	-	b	-	b	b	-	h	a	b	-	b	b	-	b	a	-	b	a	a	b	a	a	-	a	b	-	-	b	-	-	b	-	b	a	-
1657	TP25283	59.7561	2.43902	37.8049	0.0148995	0.0244489	-	-	a	b	a	b	a	-	b	-	b	-	b	-	-	a	b	-	-	-	-	b	a	a	b	-	a	-	a	a	-	a	-	-	-	b	a	-	-	-	b	a	a
1658	lPms-749830	35.2273	0	64.7727	0.00829546	0.0031313	b	a	a	-	-	-	-	a	b	-	b	-	-	-	b	-	-	-	-	b	b	-	a	-	-	-	-	b	a	-	-	-	b	a	b	-	-	b	b	-	-	-	-
1659	lPms-751788	38.2022	0	61.7978	0.0408157	0.0182971	b	a	a	-	-	-	-	a	b	-	b	-	-	-	b	-	-	-	-	b	b	-	-	-	-	-	-	b	a	-	-	-	b	a	b	-	-	b	b	-	-	-	-
1660	lPms-749854	40	0	60	0.0899242	0.0455003	b	a	a	-	-	-	-	a	b	-	b	-	-	-	-	-	-	-	-	b	b	-	a	-	-	-	-	b	a	-	-	-	b	a	b	-	-	b	b	-	-	-	-
1661	lPms-749067	38.6364	0	61.3636	0.0499859	0.0230426	b	a	a	-	-	-	-	a	b	-	b	-	-	-	-	-	-	-	-	b	b	-	-	-	-	-	-	b	a	-	-	-	b	a	b	-	-	b	b	-	-	-	-
1662	TP116334	44.382	0.561798	55.0562	0.546114	0.283071	b	-	a	b	a	b	a	a	b	a	b	b	b	b	b	a	b	a	b	b	b	b	a	a	b	a	a	b	a	b	a	a	b	a	b	b	a	b	b	b	b	a	a
1663	TP411328	44.2953	0	55.7047	0.350269	0.253895	b	-	a	b	a	b	a	a	b	a	-	b	b	b	b	a	b	a	b	-	-	b	a	a	b	a	a	b	a	b	a	b	b	-	b	b	a	-	b	b	b	a	-
1664	TP411143	42.9348	1.08696	55.9783	0.399228	0.187276	b	-	a	b	a	b	a	a	b	a	b	a	b	b	b	a	b	b	b	b	b	b	a	b	b	a	a	b	a	b	a	b	b	a	b	b	a	b	b	b	b	a	a
1665	TP223692	43.6047	1.74419	54.6512	0.29655	0.260903	b	-	a	b	a	b	a	a	b	a	b	a	b	b	b	a	b	b	a	b	-	b	a	b	b	a	a	b	a	b	b	b	b	-	b	b	a	b	b	b	a	a	a
1666	TP315097	42.6752	1.27389	56.051	0.346739	0.175469	b	-	a	b	a	b	a	a	b	a	b	-	b	b	-	a	b	b	a	b	-	b	a	b	b	a	a	b	a	b	b	b	b	-	b	b	a	b	-	b	a	a	a
1667	TP52928	45.082	0.819672	54.0984	0.663193	0.363302	b	-	a	b	a	-	a	-	-	a	b	-	b	b	b	a	b	b	a	b	-	b	a	b	-	a	a	-	a	b	-	b	b	-	-	b	a	b	b	b	a	a	-
1668	TP2161	40.4908	0.613497	58.8957	0.178186	0.0640471	b	-	a	b	a	b	a	a	b	a	b	a	b	b	b	a	b	b	a	b	-	a	a	b	b	a	-	b	a	b	b	b	b	a	b	b	a	b	b	b	a	a	a
1669	TP168450	42.8571	0.571429	56.5714	0.376851	0.167799	b	-	a	b	a	b	a	a	b	a	b	a	b	b	b	a	b	b	a	b	-	a	a	b	b	a	a	b	a	b	b	b	b	a	b	b	a	b	b	b	a	a	-
1670	TP5154	41.3534	0.75188	57.8947	0.251743	0.0955807	b	-	-	b	a	b	a	a	b	a	-	-	b	b	b	a	b	b	a	-	-	a	a	b	b	a	-	-	a	b	b	b	-	-	b	b	-	b	-	b	a	a	-
1671	TP102699	46.3158	1.05263	52.6316	0.779553	0.52328	-	-	a	b	a	-	a	a	b	-	b	a	b	-	-	-	b	b	a	b	-	a	a	-	-	a	-	-	a	b	b	b	b	a	-	b	a	-	-	-	-	-	a
1672	TP170018	42.3358	0.729927	56.9343	0.341099	0.141403	b	-	a	b	a	b	a	a	b	a	b	a	b	b	b	a	b	-	a	b	-	a	a	b	-	a	b	b	a	b	b	b	-	a	b	b	-	b	-	b	a	a	-
1673	TP272387	42.4581	0.558659	56.9832	0.334592	0.144105	b	-	a	b	a	b	a	a	b	a	b	a	b	b	b	a	b	b	a	b	b	a	a	b	b	a	b	-	a	b	b	b	b	a	b	b	a	b	b	b	a	a	a
1674	TP236974	41.5663	0	58.4337	0.160927	0.091652	b	-	a	a	a	b	a	a	b	a	b	a	b	b	b	a	b	b	a	b	-	a	a	b	b	a	b	b	a	b	b	b	b	a	b	b	a	b	b	-	a	a	a
1675	TP264675	41.6667	0.694444	57.6389	0.275184	0.107749	b	-	a	a	a	b	a	a	b	-	-	a	b	b	b	a	b	b	a	b	-	a	a	b	b	a	-	b	a	b	b	b	b	-	b	b	a	b	b	b	a	a	-
1676	TP5821	43.4286	1.14286	55.4286	0.444536	0.224796	b	-	a	a	a	b	a	a	b	a	b	a	b	b	b	a	b	b	a	b	b	a	a	b	b	a	b	b	a	b	b	b	b	a	b	b	a	b	b	b	a	a	a
1677	TP70878	43.2584	0	56.7416	0.270039	0.177557	b	-	a	a	a	b	a	a	b	a	b	a	b	b	b	a	b	b	a	b	b	a	a	b	b	a	b	b	a	b	b	b	b	a	b	b	a	b	b	b	a	a	a
1678	TP100159	47.0085	0	52.9915	0.563578	0.549646	b	-	a	a	a	b	a	a	-	-	b	a	b	b	b	-	b	b	a	b	-	a	-	b	-	a	-	b	a	b	b	b	b	a	-	b	a	b	-	b	a	a	-
1679	TP402228	33.5664	0.699301	65.7343	0.00541421	0.00119766	b	-	-	-	a	b	a	a	b	a	b	-	b	b	b	a	b	b	a	b	-	a	a	-	b	a	a	b	a	b	b	b	b	-	b	b	a	b	b	b	a	a	-
1680	TP6145	42.4581	1.11732	56.4246	0.347673	0.157824	b	-	a	a	b	b	a	a	b	a	b	a	b	b	b	a	b	b	a	b	b	a	a	b	b	a	a	b	a	b	b	b	b	a	b	b	a	b	b	b	a	a	a
1681	TP423363	43.5028	0	56.4972	0.288238	0.193795	b	-	a	a	b	b	a	a	b	a	b	a	b	b	b	a	b	b	a	b	-	a	a	b	b	a	a	b	a	b	b	b	b	a	b	b	a	b	b	b	a	a	a
1682	TP441423	45.2174	0.869565	53.913	0.679616	0.380382	b	-	a	b	-	b	a	a	b	a	b	-	-	b	b	a	b	-	a	b	-	a	-	-	b	-	-	b	a	b	b	b	b	-	b	-	-	-	-	b	a	a	a
1683	TP87917	44.9541	0.917431	54.1284	0.646391	0.354484	b	-	a	b	b	-	a	a	b	-	b	-	-	b	b	a	-	b	a	b	-	a	a	b	-	a	-	b	a	b	b	b	-	-	b	b	a	b	-	a	a	a	-
1684	TP12950	44.6809	0	55.3191	0.3816	0.287406	b	-	a	-	-	b	a	a	b	-	-	-	-	b	b	a	b	-	a	-	-	-	-	b	-	a	-	b	a	b	-	b	b	-	b	b	-	b	-	-	a	a	-
1685	TP327766	46.4789	1.40845	52.1127	0.660268	0.567709	b	-	a	b	b	h	a	a	b	a	b	a	b	b	b	a	b	b	a	b	-	a	a	b	b	a	a	b	a	b	b	b	-	-	b	b	a	-	b	a	a	a	a
1686	TP394564	44.3709	0	55.6291	0.356368	0.260238	b	-	a	b	-	b	a	a	b	a	b	-	b	b	b	a	b	b	a	b	-	a	a	b	b	a	a	b	a	-	b	b	b	-	b	b	a	-	b	a	a	a	a
1687	TP113275	44.8485	0.606061	54.5455	0.610548	0.329258	b	-	a	b	b	b	a	a	b	a	b	a	b	b	b	a	b	b	a	b	-	a	a	b	b	a	-	b	a	b	b	b	b	a	b	b	a	a	b	a	a	a	a
1688	TP1138	46.8571	0.571429	52.5714	0.824767	0.565486	b	-	a	b	b	b	a	a	b	a	b	a	b	b	b	a	b	b	a	b	-	a	a	b	b	a	a	b	a	b	b	b	b	a	b	b	a	a	b	a	a	a	a
1689	TP242005	46.7836	0	53.2164	0.547938	0.520046	b	-	a	b	b	b	a	a	b	a	b	a	b	b	b	a	b	b	a	b	-	a	a	b	b	a	a	b	a	b	b	b	b	-	b	b	b	a	b	a	a	a	a
1690	TP286849	45.1327	0	54.8673	0.418703	0.330329	b	-	-	b	b	b	a	a	b	a	b	-	b	b	-	-	b	b	a	b	b	a	a	b	-	-	-	b	a	b	-	b	b	-	b	b	-	-	-	-	a	a	-
1691	TP283611	46.3687	0	53.6313	0.517439	0.467681	b	-	a	b	b	b	a	a	b	a	b	a	b	b	b	a	b	b	a	b	-	a	a	b	b	a	a	b	a	b	b	b	b	a	b	b	b	a	b	a	a	a	a
1692	TP340411	46.1538	0.641026	53.2051	0.768715	0.477904	b	-	a	b	b	-	a	a	b	a	b	a	b	b	b	a	b	b	a	b	-	a	-	-	b	a	-	b	a	b	b	b	b	-	b	b	b	a	b	a	a	a	a
1693	TP254336	46.8254	0.793651	52.381	0.855855	0.575479	b	-	a	b	-	b	a	a	b	a	-	a	b	b	b	a	b	b	a	b	-	-	a	b	-	a	-	b	a	b	b	b	-	-	b	b	-	a	-	a	a	a	-
1694	TP135066	53.2258	0	46.7742	0.547267	0.518823	b	-	-	-	-	b	a	a	b	a	b	-	b	-	b	a	b	-	a	b	-	a	a	b	b	a	a	-	a	-	-	b	b	-	-	a	b	a	b	a	a	a	-
1695	TP249246	48.366	0.653595	50.9804	0.956221	0.792429	b	-	a	b	b	b	a	a	b	a	b	a	b	b	b	a	b	b	a	-	-	a	a	b	b	a	a	b	a	b	-	b	b	-	b	a	b	a	b	a	a	a	a
1696	TP270450	47.9042	0	52.0958	0.617791	0.675098	b	-	a	b	b	b	a	a	b	a	b	a	b	b	b	a	b	b	a	b	-	a	a	b	b	a	a	b	a	b	b	b	b	-	b	a	b	a	b	a	a	a	a
1697	TP322495	51.7544	0.877193	47.3684	0.902089	0.658143	b	-	a	-	b	h	a	a	b	-	-	-	b	b	b	-	-	a	a	b	-	a	a	-	b	-	a	-	a	b	-	b	b	a	b	a	-	-	-	a	a	-	-
1698	TP229365	53.3784	0	46.6216	0.536264	0.499247	b	-	a	b	b	b	a	a	b	a	b	a	b	b	b	a	b	a	a	b	-	a	-	b	b	a	a	-	a	b	-	b	-	-	b	a	b	a	b	a	a	-	a
1699	TP366981	50.3185	0.636943	49.0446	0.978828	0.897987	b	-	a	b	b	b	a	a	b	a	b	a	b	-	b	a	b	a	a	b	-	a	a	b	b	a	a	b	a	b	b	b	b	-	b	a	b	a	b	a	a	a	-
1700	TP446455	51.0989	0	48.9011	0.658752	0.826042	b	-	a	b	b	b	a	a	b	a	b	a	b	b	b	a	b	a	a	b	-	a	a	b	b	a	a	b	a	b	b	a	b	a	b	a	b	a	b	a	a	a	a
1701	TP170271	50.8475	0	49.1525	0.665283	0.86541	b	-	a	b	b	b	a	a	b	a	b	a	b	b	b	a	b	a	a	b	-	a	a	b	b	a	a	b	a	b	b	a	b	a	b	a	b	a	b	a	a	a	a
1702	TP210495	51.3966	0	48.6034	0.648959	0.779992	b	-	a	b	b	a	a	a	b	a	b	a	b	b	b	a	b	a	a	b	-	a	a	b	b	a	a	b	a	b	b	a	b	a	b	a	b	a	b	a	a	a	a
1703	TP323711	51.3812	0	48.6188	0.64952	0.782361	b	-	a	b	b	a	a	a	b	a	b	a	b	b	b	a	b	a	a	b	-	a	a	b	b	a	a	b	a	b	b	a	b	a	b	a	b	a	b	a	a	a	a
1704	TP448429	52.5	0	47.5	0.595086	0.617075	-	-	a	-	b	a	a	a	-	a	-	a	-	b	-	-	b	-	a	-	-	a	-	-	-	-	a	-	a	b	b	a	-	-	b	a	b	-	b	-	a	-	-
1705	TP279984	52.0833	0	47.9167	0.618441	0.676922	b	-	a	b	b	a	a	a	b	a	-	a	-	-	b	-	-	a	a	b	-	a	a	-	-	a	-	b	a	b	b	a	b	a	b	a	b	a	b	a	a	a	a
1706	TP280198	54.4554	0	45.5446	0.452392	0.372881	b	-	a	-	b	-	b	a	b	a	-	a	b	b	-	-	b	-	a	-	-	-	-	-	b	a	a	-	a	b	b	a	b	-	-	a	b	-	-	-	a	-	-
1707	TP226653	52.6316	0	47.3684	0.587042	0.598669	b	-	a	b	a	a	b	a	b	a	b	a	b	b	b	a	b	a	a	b	-	a	a	b	b	a	a	b	a	b	b	a	b	a	b	a	b	a	b	a	a	b	a
1708	TP265668	48.7805	0	51.2195	0.65505	0.807306	-	-	-	b	-	a	-	a	b	a	-	-	-	b	b	-	-	a	a	b	-	-	a	-	b	-	-	-	-	b	b	a	a	a	-	-	b	-	-	-	-	b	-
1709	lPms-524418	42.3913	0	57.6087	0.210133	0.128074	b	a	a	-	-	-	-	a	b	-	b	-	-	-	b	-	-	-	-	b	b	-	a	-	-	-	-	b	a	-	-	-	a	a	b	-	-	a	b	-	-	-	-
1710	lPms-527032	43.0108	0	56.9892	0.252148	0.162158	b	a	a	-	-	-	-	a	b	-	b	-	-	-	b	-	-	-	-	b	b	-	a	-	-	-	-	b	a	-	-	-	a	a	b	-	-	a	b	-	-	-	-
1711	lPms-750420	41.6667	0	58.3333	0.166481	0.0955807	b	a	a	-	-	-	-	a	b	-	b	-	-	-	b	-	-	-	-	b	-	-	a	-	-	-	-	b	a	-	-	-	a	a	-	-	-	a	-	-	-	-	-
1712	M63E32B73	42.5532	0	57.4468	0.220715	0.136392	b	a	a	-	-	-	-	a	b	-	b	-	-	-	a	-	-	-	-	b	b	-	a	-	-	-	-	b	a	-	-	-	b	a	b	-	-	a	b	-	-	-	-
1713	TP417565	47.8873	0.704225	51.4085	0.935954	0.722882	b	-	a	-	a	a	b	a	b	-	b	a	b	-	b	a	b	a	a	b	-	a	-	-	b	a	a	b	a	b	b	a	a	-	b	a	b	a	b	a	a	-	a
1714	TP282313	42.3529	0	57.6471	0.207669	0.126162	b	-	-	b	-	a	b	a	b	-	-	a	b	b	-	a	-	-	-	b	-	a	-	-	b	-	-	-	a	-	-	-	a	-	-	a	-	a	-	a	a	b	a
1715	TP147863	50	0.806452	49.1935	0.996278	0.935203	b	-	a	-	-	h	b	a	b	a	b	-	b	b	b	a	b	a	a	b	-	-	a	b	-	a	-	b	a	b	b	a	b	-	b	-	b	a	b	-	-	b	-
1716	TP46190	46.0432	0	53.9568	0.492304	0.42873	b	-	a	b	-	-	b	a	b	a	-	a	b	b	b	a	b	a	a	b	-	-	a	b	-	-	a	b	a	b	b	a	b	-	b	a	b	a	-	-	a	b	a
1717	TP352093	43.3962	0	56.6038	0.280237	0.186583	b	-	a	-	a	a	b	a	b	a	b	a	b	-	b	-	b	-	a	b	-	a	-	-	-	a	-	b	-	b	-	a	b	-	-	a	b	-	b	-	a	b	-
1718	TP439838	34.2105	1.31579	64.4737	0.0082235	0.0021646	b	-	-	b	-	a	b	a	-	a	-	-	b	b	b	b	b	-	a	b	-	-	-	-	b	-	-	-	a	b	-	a	b	-	-	a	b	-	-	-	-	-	-
1719	TP135970	36.6412	0	63.3588	0.0184948	0.00754556	b	-	-	b	a	a	b	a	b	a	b	a	b	-	b	b	b	a	a	-	-	-	-	-	-	-	-	b	-	b	b	a	b	-	b	a	b	-	b	a	a	b	a
1720	TP158300	40.678	0	59.322	0.117099	0.0622646	b	-	a	b	-	a	b	a	b	a	-	-	b	b	b	b	b	-	a	b	-	-	-	b	-	a	-	b	a	b	b	a	b	-	b	a	b	-	-	-	a	b	-
1721	TP89789	44.8	0	55.2	0.391364	0.29834	b	-	a	b	a	a	b	-	b	a	b	a	b	b	b	-	b	a	a	b	-	a	a	-	-	a	a	b	a	b	-	a	b	-	-	a	b	-	-	a	a	b	-
1722	TP28567	44.6281	0.826446	54.5455	0.608335	0.317311	b	-	a	b	a	a	b	a	b	-	b	a	b	b	b	b	b	-	a	-	-	a	a	b	b	a	a	b	a	b	-	a	b	-	b	a	b	a	-	a	a	b	-
1723	TP300373	44.9541	0.917431	54.1284	0.646391	0.354484	b	-	a	a	a	a	b	a	b	a	b	a	b	b	b	b	b	a	a	-	-	a	a	-	b	-	a	b	b	b	b	a	-	-	-	a	-	-	a	-	a	b	-
1724	TP274630	46.0674	0	53.9326	0.494206	0.431565	b	-	a	a	a	a	b	a	b	a	b	a	b	b	b	b	b	a	b	b	b	a	a	b	b	a	a	b	b	b	b	a	b	a	b	a	b	a	a	a	a	b	a
1725	TP241768	45.8599	0	54.1401	0.477795	0.407656	b	-	a	a	a	a	b	a	b	a	b	a	b	b	b	b	b	a	b	-	b	a	a	b	b	a	a	b	b	b	b	a	b	-	b	a	b	a	a	a	a	b	a
1726	TP51528	42.6667	0	57.3333	0.228304	0.142467	b	-	a	a	a	a	b	a	b	a	b	a	b	b	b	b	b	a	b	b	b	-	a	b	b	a	-	b	b	b	b	a	b	-	b	a	b	a	-	a	a	b	a
1727	TP4415	42.7673	0	57.2327	0.23515	0.148026	b	-	a	a	a	a	b	a	b	a	b	a	b	b	b	b	b	a	b	b	b	a	a	b	b	a	a	b	b	b	b	-	b	a	b	a	b	a	a	a	a	b	a
1728	TP374190	68.932	0.970874	30.0971	0.000488786	8.79744e-05	-	-	a	a	a	a	-	a	b	a	-	-	b	-	-	b	b	a	b	-	-	a	a	-	-	a	a	h	b	b	b	a	b	a	-	a	b	a	a	a	a	-	-
1729	TP325231	48.2143	0	51.7857	0.632963	0.720985	b	-	a	a	a	a	b	a	b	a	-	-	b	-	b	-	b	-	b	b	-	a	-	-	b	a	a	-	b	b	-	a	-	-	-	a	b	a	a	-	a	-	-
1730	TP267322	47.619	0	52.381	0.602097	0.633939	b	-	-	-	a	a	b	a	b	-	b	-	b	-	b	b	b	-	b	-	-	a	-	b	b	a	a	-	b	b	b	a	-	-	-	a	-	a	a	a	a	-	-
1731	TP338331	45.9119	0	54.0881	0.48194	0.41358	b	-	a	a	a	a	b	a	b	a	b	a	b	-	b	b	b	-	b	-	-	a	a	-	b	a	a	-	b	b	b	a	-	-	b	a	b	a	a	a	a	b	a
1732	TP250162	46.4088	0	53.5912	0.52047	0.472614	b	-	a	a	a	a	b	a	b	a	b	a	b	b	b	b	b	a	b	b	-	a	a	b	b	a	a	b	b	b	b	a	b	a	b	a	b	a	a	a	a	b	a
1733	TP33502	45.5056	0	54.4944	0.449225	0.368718	b	-	a	a	a	-	b	a	b	a	b	a	b	b	b	b	b	a	b	b	b	a	a	b	b	a	a	b	b	b	b	a	b	a	b	a	b	a	a	a	a	b	a
1734	TP180454	46.4052	0.653595	52.9412	0.798041	0.510606	b	-	a	a	a	a	b	a	b	a	b	a	b	b	b	b	b	a	b	b	-	a	a	b	b	a	-	b	b	b	b	a	-	-	b	a	b	a	a	a	a	b	a
1735	TP12713	45.8824	0	54.1176	0.479586	0.410207	b	-	a	a	a	a	b	a	b	a	b	a	b	b	b	b	b	a	b	b	b	a	a	b	b	a	a	b	b	b	b	a	b	a	b	a	b	a	a	a	a	b	a
1736	TP336544	45.5556	0.555556	53.8889	0.682156	0.402037	b	-	a	a	a	a	b	a	b	a	b	a	b	b	b	b	b	a	b	b	-	a	a	b	b	a	a	b	b	b	b	a	b	a	b	a	b	a	a	a	a	b	a
1737	TP348677	46.6292	0.561798	52.809	0.799947	0.534291	b	-	a	a	a	a	b	a	b	a	b	a	b	b	b	b	b	a	b	b	-	a	a	-	b	a	a	b	b	b	b	a	b	a	b	a	-	a	a	a	a	b	a
1738	TP88600	46.0674	0.561798	53.3708	0.741149	0.462666	b	-	a	a	a	a	b	a	b	a	b	a	b	b	b	b	b	a	b	b	-	a	a	b	b	a	a	b	b	b	b	a	b	a	b	a	b	a	a	a	a	b	a
1739	TP445690	46.5839	0.621118	52.795	0.810002	0.531971	b	-	a	a	a	-	b	a	b	a	b	a	b	b	b	b	b	a	b	b	-	a	-	b	b	a	a	b	b	b	b	a	b	-	b	a	-	b	a	a	a	b	a
1740	TP262334	43.6508	0.793651	55.5556	0.489531	0.230139	b	-	a	a	a	a	b	a	b	a	b	a	b	b	b	-	b	a	b	b	-	a	a	-	-	a	-	b	b	b	b	a	b	-	b	a	b	-	a	a	a	b	a
1741	TP6653	46.7742	0	53.2258	0.547267	0.518823	a	-	a	a	-	a	b	a	b	-	b	-	b	-	b	-	b	-	b	a	-	a	-	-	b	a	-	b	b	b	b	a	-	a	-	-	b	b	a	a	a	b	a
1742	TP6408	50.2924	0	49.7076	0.673822	0.953367	a	-	a	a	a	a	b	a	b	a	b	a	b	b	b	b	b	a	b	a	-	a	a	b	b	a	a	b	b	b	b	a	b	a	a	a	b	b	a	a	a	b	a
1743	TP251889	48.0226	0	51.9774	0.623827	0.692489	a	-	a	a	a	a	b	a	b	a	b	a	b	b	b	b	b	a	b	a	-	a	a	b	b	a	a	b	b	b	b	a	b	a	a	a	b	b	a	a	a	b	a
1744	TP129144	47.7528	0	52.2472	0.609658	0.653116	a	-	a	a	a	a	b	a	b	a	b	a	b	b	b	b	b	a	b	a	b	a	a	b	b	a	a	b	b	b	b	a	b	a	a	a	b	b	a	a	a	b	a
1745	TP4861	43.4109	0.775194	55.814	0.46059	0.2113	a	-	-	a	-	a	b	a	b	-	-	a	b	b	b	b	b	-	b	a	-	a	a	b	-	b	-	b	b	b	b	a	b	-	a	a	b	b	-	a	a	b	-
1746	TP174266	46.1538	0.641026	53.2051	0.768715	0.477904	a	-	a	a	a	h	b	a	b	a	b	a	b	b	b	b	b	a	b	a	-	a	a	b	-	b	-	b	b	b	b	a	b	-	a	a	b	b	a	a	a	b	a
1747	Lup74	45.0549	0	54.9451	0.412309	0.322658	a	b	a	-	-	-	-	a	b	-	b	-	-	-	b	-	-	-	-	a	a	-	a	-	-	-	-	b	b	-	-	-	a	a	a	-	-	b	a	-	-	-	-
1748	TP280401	47.973	0.675676	51.3514	0.937492	0.733754	a	-	a	a	a	a	b	a	b	a	b	-	b	-	b	b	b	a	b	a	b	a	a	-	b	b	a	b	b	b	b	a	-	a	-	a	b	b	a	a	b	b	b
1749	TP114684	47.2222	0	52.7778	0.577758	0.578515	a	-	a	a	a	a	b	a	b	a	b	b	b	b	b	b	b	a	b	a	b	a	a	b	b	b	a	b	b	b	b	a	a	a	a	a	b	b	a	a	b	b	b
1750	Lup327	44.5652	0	55.4348	0.372154	0.277056	a	a	a	-	-	-	-	a	b	-	b	-	-	-	b	-	-	-	-	a	b	-	a	-	-	-	-	b	b	-	-	-	a	a	a	-	-	b	a	-	-	-	-
1751	lPms-518028	42.8571	0	57.1429	0.241353	0.153127	a	a	a	-	-	-	-	a	b	-	b	-	-	-	b	-	-	-	-	a	-	-	a	-	-	-	-	b	b	-	-	-	a	a	-	-	-	b	a	-	-	-	-
1752	lPms-522674	47.5	0	52.5	0.595086	0.617075	a	a	a	-	-	-	-	a	-	-	b	-	-	-	b	-	-	-	-	a	a	-	a	-	-	-	-	b	b	-	-	-	a	a	a	-	-	b	a	-	-	-	-
1753	lPms-533295	46.0526	0	53.9474	0.493047	0.429835	a	a	a	-	-	-	-	a	b	-	b	-	-	-	b	-	-	-	-	a	a	-	a	-	-	-	-	b	b	-	-	-	a	-	a	-	-	b	-	-	-	-	-
1754	Lup193	45.7447	0	54.2553	0.468571	0.394734	b	b	a	-	-	-	-	a	b	-	a	-	-	-	b	-	-	-	-	b	a	-	a	-	-	-	-	a	b	-	-	-	a	b	b	-	-	b	b	-	-	-	-
1755	TP30087	46.1988	0	53.8012	0.504435	0.447115	a	-	a	a	a	a	b	a	b	a	b	b	b	b	b	b	b	a	b	a	b	a	a	b	b	b	a	b	b	b	b	a	a	a	a	a	b	b	a	a	a	b	a
1756	TP363534	47.486	0	52.514	0.594247	0.61511	a	-	a	a	a	a	b	a	b	a	b	a	b	b	b	b	b	a	b	a	-	a	a	b	b	b	a	b	b	b	b	a	b	a	a	a	b	b	a	a	a	b	a
1757	TP260078	45.283	0	54.717	0.431037	0.345478	a	-	a	a	a	a	b	a	b	a	b	a	b	b	b	b	b	a	b	a	-	a	a	b	b	b	-	b	b	b	b	a	b	-	a	a	b	b	a	a	a	b	a
1758	TP155777	50	0.746269	49.2537	0.996465	0.940065	a	-	a	a	a	a	b	a	b	a	b	-	b	b	b	b	b	a	b	a	b	a	a	b	b	-	a	b	b	b	b	a	b	-	a	a	b	b	-	-	a	-	-
1759	TP334518	45.509	0	54.491	0.449499	0.369077	a	-	a	a	a	a	b	a	b	a	b	a	b	b	b	b	b	a	b	a	-	a	a	b	b	b	a	b	b	b	b	a	b	a	a	a	b	b	a	a	a	b	a
1760	TP237071	49.2424	0	50.7576	0.667221	0.879569	a	-	a	a	a	a	b	a	b	a	b	-	b	-	b	-	b	-	b	a	-	a	a	a	-	b	-	-	b	b	b	a	a	-	a	a	b	b	a	a	b	b	b
1761	TP36211	48.4663	0	51.5337	0.643725	0.759035	a	-	a	a	a	a	b	a	b	a	b	b	b	b	b	b	b	a	b	a	-	a	a	a	b	b	a	b	b	b	b	a	a	-	a	a	b	b	a	a	b	b	-
1762	TP395687	47.9532	0	52.0468	0.620325	0.682278	a	-	a	a	a	a	b	a	b	a	b	b	b	b	b	b	b	a	b	a	-	a	-	-	a	b	a	b	b	b	b	a	a	-	a	a	b	b	a	a	b	b	b
1763	TP94560	50.5747	0	49.4253	0.670505	0.908491	a	-	a	a	a	a	b	a	b	a	b	b	b	b	b	b	b	a	b	a	a	a	a	a	a	b	a	b	b	b	b	a	a	a	a	a	b	b	a	a	b	b	b
1764	TP82861	50.9677	0	49.0323	0.662362	0.84653	a	-	a	a	a	b	b	a	b	a	b	b	-	b	b	b	b	a	b	-	a	a	a	a	a	b	a	b	b	b	b	a	a	a	a	a	b	-	a	a	b	b	b
1765	TP387275	44.186	0	55.814	0.341495	0.244914	a	-	a	a	a	b	b	a	b	a	b	b	b	b	b	b	b	-	b	-	-	a	-	-	a	b	a	b	b	b	a	a	a	-	a	a	b	b	a	a	b	b	b
1766	TP7085	48.7654	0	51.2346	0.654562	0.804975	a	-	a	a	a	b	b	a	b	a	b	b	b	b	b	b	b	a	b	a	a	a	a	a	a	b	a	b	b	b	a	a	a	-	a	a	b	b	a	a	b	b	b
1767	TP281154	49.3056	0	50.6944	0.668455	0.889538	a	-	a	a	a	b	b	a	b	a	b	b	b	b	b	b	b	-	b	a	-	a	a	-	a	b	a	b	b	b	a	a	a	-	a	a	b	b	a	-	b	b	-
1768	TP283960	50	0	50	0.674984	1	a	-	a	a	a	b	b	a	b	a	b	b	b	b	b	b	b	-	b	a	-	a	a	-	a	b	-	b	b	b	a	a	a	-	-	b	-	b	a	a	b	b	-
1769	TP366672	46.4286	0	53.5714	0.521955	0.475051	a	-	-	a	a	b	b	a	b	a	b	b	b	b	b	b	b	a	b	-	-	a	-	-	a	b	a	b	b	b	a	a	a	-	a	b	a	b	a	a	b	b	b
1770	TP99009	49.4253	0	50.5747	0.670505	0.908491	a	-	a	a	a	b	b	a	b	a	b	b	b	b	b	b	b	a	b	a	-	a	a	a	a	b	a	b	b	b	a	a	a	a	a	b	a	b	a	a	b	b	b
1771	TP224074	48.5714	0	51.4286	0.647781	0.775097	a	-	a	a	a	b	b	a	b	a	b	b	b	b	b	b	b	a	b	a	-	a	a	a	-	b	a	b	b	b	a	a	a	a	a	b	a	b	a	a	b	b	b
1772	TP5494	38.5185	0	61.4815	0.0473456	0.0216589	a	-	a	a	-	b	b	a	b	-	b	b	b	b	b	b	b	-	b	a	-	-	a	a	a	b	-	b	b	b	-	a	-	a	-	b	-	b	-	-	b	b	b
1773	TP330490	49.1713	0	50.8287	0.665704	0.868357	a	-	a	a	a	b	b	a	b	a	b	b	b	b	b	b	b	a	b	a	-	a	a	a	a	b	a	b	b	b	a	a	a	a	a	b	a	b	a	a	b	b	b
1774	TP96505	47.5862	0	52.4138	0.600189	0.629267	a	-	a	a	a	b	b	a	b	-	b	b	b	b	b	b	b	a	b	a	-	a	-	a	a	b	a	b	b	b	-	a	a	-	a	b	a	b	-	a	b	b	-
1775	TP276269	57.7586	0.862069	41.3793	0.257611	0.0984991	a	-	a	a	a	h	-	-	b	a	b	-	b	b	b	-	b	-	b	a	-	a	-	-	-	-	a	-	b	-	a	a	a	-	-	-	a	-	-	a	b	b	-
1776	TP22381	42.2222	1.11111	56.6667	0.325549	0.144105	a	-	a	-	-	h	b	a	b	-	-	-	b	-	-	b	b	-	-	-	-	a	-	-	-	b	-	-	b	b	a	-	a	-	a	b	a	b	-	-	-	-	-
1777	TP123507	49.3671	0	50.6329	0.669556	0.899271	a	-	a	a	a	b	b	a	b	a	b	b	b	b	b	b	b	a	b	a	-	a	a	-	a	b	-	b	b	b	a	a	a	a	a	b	a	b	a	a	b	b	b
1778	TP111130	48.1707	0	51.8293	0.630958	0.714474	a	-	a	a	a	b	b	a	b	a	b	b	b	b	b	b	b	a	b	a	-	a	a	a	-	b	a	b	b	b	a	a	a	a	a	b	a	b	a	a	b	b	b
1779	TP7761	47.6636	0	52.3364	0.604651	0.640293	a	-	a	-	a	b	-	a	b	b	b	-	b	-	b	b	-	a	b	-	-	a	a	a	a	b	-	b	b	b	a	a	a	-	-	b	a	-	-	a	b	b	-
1780	TP155912	50.9091	0.606061	48.4848	0.952027	0.807306	a	-	a	a	a	b	b	a	b	a	b	b	b	b	b	b	b	a	b	a	-	a	a	a	a	b	a	b	b	b	a	a	a	a	a	b	a	b	a	a	b	b	-
1781	M47E32A355	42.5532	0	57.4468	0.220715	0.136392	a	b	a	-	-	-	-	a	b	-	b	-	-	-	b	-	-	-	-	a	a	-	a	-	-	-	-	b	b	-	-	-	a	a	a	-	-	b	a	-	-	-	-
1782	M59E41A85	45.7447	0	54.2553	0.468571	0.394734	a	b	a	-	-	-	-	a	b	-	a	-	-	-	b	-	-	-	-	a	a	-	a	-	-	-	-	b	b	-	-	-	a	a	a	-	-	b	a	-	-	-	-
1783	M48E32B334	44.6809	0	55.3191	0.3816	0.287406	a	b	a	-	-	-	-	a	b	-	b	-	-	-	b	-	-	-	-	a	a	-	a	-	-	-	-	b	b	-	-	-	a	a	a	-	-	b	a	-	-	-	-
1784	M62E35A342	43.617	0	56.383	0.296912	0.201745	a	b	a	-	-	-	-	a	b	-	b	-	-	-	b	-	-	-	-	a	a	-	a	-	-	-	-	b	b	-	-	-	a	a	a	-	-	b	a	-	-	-	-
1785	M62E38A244	43.617	0	56.383	0.296912	0.201745	a	b	a	-	-	-	-	a	b	-	b	-	-	-	b	-	-	-	-	a	a	-	a	-	-	-	-	b	b	-	-	-	a	a	a	-	-	b	a	-	-	-	-
1786	TP223558	48.4076	0	51.5924	0.641352	0.750127	a	-	a	a	a	b	b	a	b	b	b	b	b	b	b	b	b	-	b	a	a	a	a	a	a	b	a	b	b	b	a	a	a	a	a	b	a	-	a	a	b	b	b
1787	TP4559	48.3333	0	51.6667	0.638229	0.738883	a	-	a	a	a	b	b	a	b	b	b	b	b	b	b	b	b	a	b	a	a	a	a	a	a	b	a	b	b	b	a	a	a	a	a	b	a	b	a	a	b	b	b
1788	TP362355	34.0909	0	65.9091	0.0041079	0.00146354	-	-	a	-	-	b	b	-	b	b	-	-	b	-	b	b	b	-	b	a	-	-	-	-	-	b	-	-	b	-	-	a	-	-	-	b	-	b	a	-	b	-	-
1789	TP101263	41.5842	0	58.4158	0.161908	0.0923425	a	-	a	a	-	b	b	-	b	-	-	-	b	-	b	b	b	a	b	a	-	a	a	-	-	b	-	b	-	a	-	a	a	-	a	b	a	b	-	-	b	b	b
1790	TP282579	48.1752	0	51.8248	0.631165	0.715139	a	-	a	a	a	b	b	a	b	b	b	b	b	-	b	-	b	a	b	-	-	a	a	-	-	b	a	b	b	-	a	-	a	-	a	b	a	b	a	a	b	b	-
1791	TP238367	50	0	50	0.674984	1	a	-	a	a	a	b	b	a	b	b	b	b	b	b	b	b	b	a	b	a	b	a	a	a	a	b	a	b	b	a	a	a	a	a	a	b	a	b	a	a	b	b	b
1792	TP10059	49.1713	0	50.8287	0.665704	0.868357	a	-	a	a	a	b	a	a	b	b	b	b	b	b	b	b	b	a	b	a	b	a	a	a	a	b	a	b	b	a	a	a	a	a	a	b	a	b	a	a	b	b	b
1793	TP288352	45.614	0	54.386	0.458028	0.380382	a	-	-	-	a	b	a	a	b	b	-	b	b	b	b	b	b	a	b	a	-	a	-	-	-	b	-	b	b	a	a	a	a	-	-	b	a	-	-	-	b	b	-
1794	M47E38C151	44.6809	0	55.3191	0.3816	0.287406	a	b	a	-	-	-	-	a	b	-	b	-	-	-	b	-	-	-	-	a	b	-	a	-	-	-	-	b	b	-	-	-	a	a	a	-	-	b	a	-	-	-	-
1795	TP157546	43.75	0	56.25	0.307138	0.2113	a	-	a	a	a	b	b	a	b	-	b	b	b	b	b	-	-	-	b	-	-	a	-	-	-	-	-	b	b	-	a	-	-	-	-	-	a	-	a	-	b	-	b
1796	M48E41B440	55.3191	0	44.6809	0.3816	0.287406	a	b	a	-	-	-	-	a	b	-	b	-	-	-	a	-	-	-	-	a	a	-	a	-	-	-	-	b	b	-	-	-	a	a	a	-	-	a	a	-	-	-	-
1797	M47E32B145	53.1915	0	46.8085	0.549702	0.52328	a	b	a	-	-	-	-	a	b	-	a	-	-	-	b	-	-	-	-	a	a	-	a	-	-	-	-	b	b	-	-	-	a	a	a	-	-	a	a	-	-	-	-
1798	M64E38B78	46.8085	0	53.1915	0.549702	0.52328	a	b	a	-	-	-	-	a	b	-	b	-	-	-	b	-	-	-	-	a	b	-	a	-	-	-	-	b	b	-	-	-	b	a	a	-	-	b	a	-	-	-	-
1799	TP445298	46.9274	0	53.0726	0.558014	0.538868	a	-	a	a	b	b	b	a	b	b	b	b	b	b	b	a	b	a	b	a	b	b	a	a	a	b	a	b	b	a	b	b	b	a	a	b	a	b	a	a	b	a	b
1800	TP271948	49.711	0	50.289	0.673849	0.953905	a	-	a	a	a	b	b	a	b	b	b	a	b	b	b	a	b	a	b	a	b	b	a	a	a	b	a	-	b	a	b	b	b	a	a	b	a	b	a	a	b	a	b
1801	TP158507	48.5876	0	51.4124	0.64838	0.777571	a	-	a	a	a	b	b	a	b	b	b	a	b	b	b	a	b	a	b	a	b	b	a	a	a	b	a	b	b	a	b	b	b	a	-	b	a	b	a	a	b	a	b
1802	TP331176	49.3506	0.649351	50	0.986933	0.947888	a	-	-	a	a	b	b	a	b	b	b	a	b	b	b	a	b	a	b	a	-	b	a	-	-	b	a	b	b	a	b	a	b	-	a	b	a	-	a	a	b	a	b
1803	TP245783	49.6855	0.628931	49.6855	0.985364	1	a	-	a	a	a	b	b	a	b	b	b	a	b	b	b	a	b	a	b	a	-	b	-	a	a	b	a	b	b	a	b	a	b	-	a	b	a	b	a	a	b	-	-
1804	TP339678	55.9524	2.38095	41.6667	0.0682672	0.143354	b	-	a	a	a	-	b	-	a	b	b	-	a	-	b	-	b	-	a	a	-	b	-	-	-	-	a	b	b	a	b	-	b	-	b	b	-	b	a	h	b	a	-
1805	TP149796	50.8671	0.578035	48.5549	0.948102	0.816105	b	-	a	a	a	b	b	h	a	b	b	a	a	b	b	a	b	a	a	a	-	b	a	a	a	b	a	b	b	a	b	a	b	a	b	b	a	b	a	a	b	a	b
1806	TP270061	49.5495	0.900901	49.5495	0.990601	1	b	-	-	a	-	b	b	h	a	b	-	a	a	-	b	-	b	a	-	a	-	b	a	-	a	b	-	b	b	a	b	-	-	-	b	b	a	-	-	a	b	a	b
1807	TP319317	59.0909	2.27273	38.6364	0.028783	0.0363471	b	-	a	a	a	b	b	-	a	b	-	a	-	-	b	-	b	-	-	a	-	b	-	-	a	-	a	b	b	a	b	a	-	-	-	b	-	-	a	a	b	a	b
1808	TP78511	46.3415	0.813008	52.8455	0.807444	0.511993	b	-	a	a	a	b	b	h	a	b	b	a	a	b	b	a	b	a	b	a	-	b	-	-	-	b	a	b	b	-	b	a	b	-	b	b	a	b	-	-	b	a	b
1809	TP10579	52.4862	1.10497	46.4088	0.775419	0.538868	b	-	a	a	a	b	b	h	a	b	b	a	a	b	b	a	b	a	b	a	-	b	a	a	a	b	a	b	b	a	b	a	b	a	b	b	a	b	a	a	b	a	b
1810	TP266817	50.7042	0	49.2958	0.66827	0.887992	b	-	a	a	-	b	b	a	a	b	b	-	a	b	b	a	b	a	b	a	-	b	a	a	a	b	-	b	b	a	b	a	b	a	b	b	a	b	a	a	b	a	b
1811	TP78238	52.8409	0	47.1591	0.573642	0.569912	b	-	a	a	a	b	b	a	a	b	b	a	a	b	b	a	b	a	b	a	-	a	a	a	a	b	a	b	b	a	b	a	b	a	b	b	a	b	a	a	b	a	b
1812	TP71046	53.1646	0	46.8354	0.551602	0.526792	b	-	a	a	a	b	b	a	a	b	b	a	a	b	b	a	b	a	b	-	-	a	-	a	-	b	a	b	b	a	b	a	b	a	b	b	a	b	a	a	b	a	b
1813	TP332826	53.5714	0	46.4286	0.521955	0.475051	a	-	a	a	a	b	b	a	a	b	b	a	a	b	b	-	b	a	b	-	-	a	a	a	a	b	a	b	b	a	b	a	b	-	b	b	-	b	a	a	b	a	b
1814	M47E35B193	58.5106	0	41.4894	0.156755	0.0887314	a	b	a	-	-	-	-	a	b	-	a	-	-	-	b	-	-	-	-	a	b	-	a	-	-	-	-	b	a	-	-	-	b	a	a	-	-	a	a	-	-	-	-
1815	M49E32A103	39.3617	0	60.6383	0.0689532	0.0333653	b	b	a	-	-	-	-	a	b	-	b	-	-	-	b	-	-	-	-	b	b	-	a	-	-	-	-	b	b	-	-	-	b	b	a	-	-	b	a	-	-	-	-
1816	TP150413	50	1.96078	48.0392	0.398459	0.841481	b	-	a	-	a	b	a	b	b	-	-	b	b	a	a	-	a	-	b	b	-	a	a	b	b	a	-	-	a	-	b	b	b	-	a	a	-	-	-	-	-	a	a
1817	TP155774	49.7041	0.591716	49.7041	0.977357	1	b	-	a	b	a	b	a	b	b	b	a	b	b	a	a	b	a	b	b	b	-	a	a	b	b	a	a	b	a	a	b	b	b	-	-	a	b	a	b	b	a	a	a
1818	TP418693	52.6882	2.15054	45.1613	0.223343	0.441756	b	-	-	-	a	-	a	b	b	-	-	b	b	-	a	b	a	-	-	-	-	a	a	-	-	-	-	b	a	a	-	b	-	-	a	a	-	a	b	-	a	a	a
1819	TP259407	46.7949	0.641026	52.5641	0.835098	0.56148	b	-	a	b	a	b	a	b	b	b	a	b	b	a	a	b	a	b	b	b	-	a	a	b	b	a	a	b	a	a	b	b	b	-	a	a	b	a	b	b	b	a	-
1820	TP315716	49.4382	0	50.5618	0.670704	0.910538	b	-	a	b	a	b	a	b	b	b	a	b	b	a	a	b	a	b	b	b	-	a	a	b	b	a	a	b	a	a	b	b	b	a	a	a	b	a	b	b	b	a	a
1821	TP69581	50.8475	0	49.1525	0.665283	0.86541	b	-	a	b	a	b	a	b	b	b	-	-	b	a	a	-	a	-	a	b	b	a	-	b	-	a	a	b	a	a	-	b	b	-	a	a	b	a	b	-	b	a	a
1822	TP183141	50.641	0	49.359	0.669417	0.897987	b	-	a	b	a	b	a	b	b	b	a	b	b	a	a	b	a	-	a	b	-	a	a	b	b	a	a	b	a	a	b	b	-	a	a	a	b	a	b	b	b	b	a
1823	TP333320	48.4472	0	51.5528	0.642963	0.756136	b	-	a	b	a	b	a	b	b	b	a	b	b	-	a	b	a	b	a	-	-	a	a	-	b	a	a	b	a	a	b	b	b	a	-	a	b	a	b	b	b	b	a
1824	TP394297	56.8421	1.05263	42.1053	0.319043	0.136392	b	-	a	b	a	b	a	b	b	-	-	-	b	a	a	b	a	-	a	-	-	a	a	-	-	a	-	-	a	a	-	b	b	-	a	a	b	-	b	-	b	b	-
1825	TP208459	36.0902	1.50376	62.406	0.0217476	0.00754556	b	-	a	b	-	b	a	b	b	b	-	b	b	a	-	b	a	b	a	b	-	a	a	-	b	a	a	b	a	a	b	b	b	-	a	a	b	a	b	b	b	b	a
1826	TP265952	46.6292	0	53.3708	0.536818	0.500211	b	-	a	b	a	b	a	b	b	b	a	b	b	a	a	b	a	b	a	b	-	a	a	b	b	a	a	b	a	a	b	b	b	a	a	a	b	a	b	b	b	b	a
1827	TP293007	44.4444	0	55.5556	0.362329	0.266521	b	-	a	b	a	b	a	b	b	b	-	-	b	-	a	b	-	b	a	b	-	a	-	-	-	a	-	b	a	-	-	b	-	-	-	-	-	b	b	-	b	b	a
1828	TP371402	50.3145	1.25786	48.4277	0.847495	0.848461	b	-	a	-	a	h	a	b	b	a	a	b	b	b	b	-	a	b	a	b	-	a	a	-	b	a	a	b	a	a	a	b	a	a	a	b	b	b	b	b	b	b	a
1829	TP30198	52.5424	0	47.4576	0.592529	0.611121	b	-	a	-	a	b	a	-	b	a	a	-	-	b	b	b	a	b	a	b	-	a	-	b	b	a	-	b	a	a	a	b	a	-	a	b	b	-	b	b	b	b	-
1830	TP154176	46.8085	0	53.1915	0.549702	0.52328	b	-	a	a	a	a	a	b	b	a	-	-	b	b	b	b	a	b	b	b	b	a	-	a	-	a	a	b	a	a	-	b	-	-	-	b	b	b	b	-	b	b	a
1831	TP415338	48.2759	0	51.7241	0.635727	0.730224	b	-	a	a	a	a	a	b	b	a	a	b	b	b	b	b	b	b	b	b	-	a	b	a	a	a	a	b	a	a	a	b	a	b	b	b	b	b	b	b	a	b	a
1832	TP251482	49.162	0	50.838	0.665497	0.8669	b	-	a	a	a	a	a	b	b	a	a	b	b	b	b	b	a	b	b	b	-	a	b	a	a	a	a	b	a	a	a	b	a	a	b	b	b	b	b	b	a	b	a
1833	TP101023	49.7076	0	50.2924	0.673822	0.953367	b	-	a	a	a	-	a	b	b	a	a	b	b	b	b	b	b	b	b	b	-	a	b	a	a	a	a	b	a	a	a	b	a	a	b	b	b	b	b	b	a	b	a
1834	TP160847	49.6552	0	50.3448	0.673368	0.945017	b	-	a	a	-	a	a	b	b	a	a	b	b	b	b	b	b	b	b	b	-	a	b	a	a	a	-	b	a	a	a	b	b	a	-	b	b	b	b	b	a	b	a
1835	TP439816	49.6933	0	50.3067	0.673705	0.951081	b	-	a	a	a	a	a	b	b	a	a	b	b	b	b	b	b	b	b	b	-	a	b	-	a	a	a	b	a	a	a	b	b	a	b	b	b	b	b	b	a	b	a
1836	TP252015	51.4793	0	48.5207	0.645858	0.767339	b	-	a	a	a	a	a	b	a	a	a	b	b	b	b	b	b	b	b	b	-	a	b	a	a	a	a	b	a	a	a	b	b	-	a	b	b	b	b	-	a	b	a
1837	TP392354	52.5	1.25	46.25	0.712081	0.526792	b	-	b	a	a	h	a	b	a	h	a	b	b	b	b	b	b	b	a	b	-	a	b	a	a	a	a	-	b	a	a	b	b	-	a	b	b	b	a	b	a	b	a
1838	TP76966	51.462	1.16959	47.3684	0.83318	0.678727	b	-	b	a	a	a	a	b	a	h	a	b	b	b	b	b	b	b	a	b	-	a	b	a	a	a	a	b	b	a	a	b	b	b	-	b	b	b	a	b	a	b	a
1839	TP147637	52.5714	0	47.4286	0.590757	0.607052	b	-	b	a	a	b	a	b	a	b	a	b	b	a	b	b	b	b	b	b	b	a	b	a	a	a	a	b	b	a	a	b	b	b	a	b	a	b	a	b	a	b	-
1840	TP231893	55.2239	0	44.7761	0.389405	0.296126	b	-	b	a	a	-	a	b	a	b	-	b	b	a	b	b	b	-	b	-	-	a	b	a	-	a	a	b	b	a	a	b	b	b	a	b	a	b	-	b	b	b	a
1841	TP236807	54.8387	0.645161	44.5161	0.577693	0.298823	b	-	b	a	a	-	a	b	a	b	-	b	b	a	b	b	b	a	b	b	-	a	b	a	a	a	-	b	b	a	a	b	b	-	a	b	a	b	a	b	b	b	a
1842	TP32841	51.8072	0	48.1928	0.631978	0.717766	b	-	b	a	a	b	a	b	a	b	a	b	b	a	b	b	b	-	b	b	b	-	b	a	a	a	a	b	b	a	a	b	b	b	a	b	a	b	a	b	b	b	-
1843	TP1928	49.5798	0	50.4202	0.672587	0.93303	b	-	-	-	-	b	a	b	a	b	a	b	b	a	b	b	b	-	b	b	-	-	b	-	-	a	-	-	b	a	a	b	b	-	-	b	-	b	a	-	b	-	a
1844	TP190356	53.7037	0	46.2963	0.511928	0.458851	b	-	b	a	a	b	a	b	a	b	a	b	b	a	b	b	b	a	b	b	-	a	-	a	a	a	b	b	b	a	a	b	b	-	a	b	a	b	a	b	b	b	a
1845	TP331432	55	0	45	0.407793	0.317311	b	-	b	a	a	b	a	b	a	b	a	b	b	a	b	b	b	a	b	b	-	a	b	a	a	a	b	b	b	a	a	b	b	b	a	b	a	b	a	b	b	b	a
1846	TP85392	52.6786	0.892857	46.4286	0.814585	0.528282	b	-	-	-	-	-	a	b	a	b	-	b	-	a	b	b	b	a	b	b	b	-	-	-	-	a	-	b	b	a	a	b	b	-	a	b	a	b	a	-	b	-	-
1847	TP35009	52.6316	0	47.3684	0.587042	0.598669	b	-	b	a	a	b	a	b	a	b	a	b	b	a	b	b	b	a	b	b	-	a	b	a	a	a	b	b	b	a	a	b	b	-	a	a	a	b	b	b	b	b	a
1848	TP83199	55.5556	0	44.4444	0.362329	0.266521	b	-	b	a	a	b	a	b	a	b	a	b	a	a	b	b	b	a	b	b	-	a	b	a	a	a	b	b	b	a	a	b	b	b	a	a	a	b	b	b	b	b	a
1849	TP430331	59.0909	2.27273	38.6364	0.028783	0.0363471	-	-	-	-	-	h	-	b	-	-	-	-	-	a	b	b	-	-	b	b	-	-	b	-	-	a	-	-	-	a	a	b	-	-	a	a	a	-	b	-	-	-	-
1850	TP83472	53.3708	0	46.6292	0.536818	0.500211	b	-	b	a	a	b	a	b	a	b	a	b	a	a	b	b	b	a	b	b	-	a	b	a	a	a	b	b	b	a	a	b	b	b	a	a	a	b	b	b	b	b	a
1851	TP234139	51.4925	0	48.5075	0.645345	0.765316	b	-	b	a	a	b	a	b	a	b	a	b	-	a	b	b	b	a	b	b	-	a	b	a	-	-	-	b	b	a	a	b	b	-	a	a	-	-	-	b	b	b	a
1852	TP11712	51.5924	0	48.4076	0.641352	0.750127	b	-	b	-	a	b	a	b	a	b	a	b	a	a	b	b	b	-	b	b	-	a	b	a	a	a	b	b	b	a	a	b	b	-	a	a	a	b	b	b	b	b	-
1853	TP9291	53.5912	0	46.4088	0.52047	0.472614	b	-	b	a	a	b	a	b	a	b	a	b	a	a	b	b	b	a	b	b	b	a	b	a	a	a	b	b	b	a	a	b	b	b	a	a	a	b	b	b	b	b	a
1854	TP291983	52.2989	0	47.7011	0.606779	0.645681	b	-	b	a	a	b	a	b	a	b	a	b	a	a	b	b	b	a	b	b	-	a	b	a	a	a	b	b	b	a	a	b	b	b	a	a	a	b	b	b	b	b	a
1855	TP297655	51.7442	1.16279	47.093	0.81572	0.637935	b	-	b	a	a	b	a	b	a	b	a	b	a	a	b	b	b	-	b	b	b	a	b	-	a	a	b	b	b	a	a	b	b	b	a	a	a	b	b	b	b	b	a
1856	TP330204	52.7778	0	47.2222	0.577758	0.578515	b	-	b	a	a	b	a	b	a	b	a	b	a	a	b	b	b	a	b	b	b	a	b	-	a	a	b	b	b	a	a	b	b	b	a	a	a	b	b	b	b	b	a
1857	TP11304	51.145	0	48.855	0.657379	0.818863	b	-	b	a	a	b	a	b	a	b	a	b	a	a	b	b	b	a	b	-	-	a	-	a	a	a	-	b	b	a	-	b	b	-	a	a	a	b	-	b	b	b	-
1858	TP194755	51.3514	1.35135	47.2973	0.745481	0.681103	b	-	b	a	a	b	a	b	a	b	a	-	a	a	b	b	b	a	b	b	b	a	b	a	a	a	-	b	b	a	a	b	b	-	a	a	a	b	b	b	b	b	a
1859	TP290427	51.7647	0	48.2353	0.633916	0.724133	-	-	b	a	a	b	a	b	a	b	-	b	a	-	-	b	b	-	b	b	-	a	b	-	-	a	b	-	-	a	a	b	a	-	-	b	-	-	b	-	b	b	a
1860	TP1155	52.5	0	47.5	0.595086	0.617075	b	-	b	a	a	b	a	b	a	b	-	-	-	a	-	b	b	a	b	b	-	a	b	-	-	a	b	b	b	a	a	b	a	b	a	b	a	b	-	b	b	b	-
1861	TP289112	54.8023	0	45.1977	0.424041	0.336828	b	-	b	a	a	b	a	b	a	b	a	b	a	a	b	a	b	a	b	b	-	a	b	a	a	a	b	b	b	a	a	b	a	b	a	b	a	b	b	b	b	b	a
1862	TP11173	54.023	0.574713	45.4023	0.669162	0.385914	b	-	b	a	a	h	a	b	a	b	a	b	a	a	b	a	b	a	b	b	-	a	b	a	a	a	b	b	b	a	a	b	a	b	a	b	a	b	b	b	b	b	a
1863	TP257672	52.9412	0	47.0588	0.566977	0.556374	b	-	b	-	a	a	a	b	a	b	a	-	a	a	b	a	b	a	b	-	-	a	b	-	-	b	b	b	a	a	a	b	a	b	a	b	a	b	b	a	b	b	a
1864	TP202270	53.8462	0	46.1538	0.50095	0.441756	b	-	b	a	a	a	a	b	a	b	-	b	a	a	b	a	b	-	b	b	b	a	b	a	a	b	b	-	a	a	a	b	a	-	a	b	a	b	b	a	b	b	a
1865	TP373024	54.8387	0	45.1613	0.421048	0.333173	b	-	b	a	a	a	a	a	a	b	a	b	a	a	b	-	b	a	b	b	-	a	b	-	a	-	b	-	b	a	b	b	a	-	a	b	a	b	b	a	b	b	a
1866	TP412010	54.902	0	45.098	0.415851	0.326893	b	-	b	a	a	a	a	a	a	b	a	-	a	a	b	a	b	a	b	-	-	a	b	-	a	b	b	b	b	a	b	b	a	-	a	b	a	b	b	a	b	b	a
1867	TP95283	52.439	0	47.561	0.59871	0.625688	b	-	b	a	a	a	a	a	a	b	a	b	a	a	b	a	b	a	b	-	b	a	b	a	a	b	b	b	b	a	b	b	a	-	a	b	a	b	b	a	b	b	a
1868	TP190827	51.462	0	48.538	0.646521	0.769983	b	-	b	a	a	a	a	a	a	b	a	b	a	a	b	a	b	a	b	b	-	a	b	-	a	b	b	b	b	a	b	b	a	b	a	b	a	b	b	a	b	b	a
1869	TP229792	51.6667	0.555556	47.7778	0.896948	0.695752	b	-	b	a	a	a	a	a	a	b	a	b	a	a	b	a	b	a	b	b	-	a	b	a	a	b	b	b	b	a	b	b	a	b	a	b	a	b	b	a	b	b	a
1870	TP181726	51.9553	0	48.0447	0.62492	0.695752	b	-	b	a	a	a	a	a	a	b	a	b	a	a	b	a	b	a	b	b	b	a	b	a	a	b	b	b	b	a	b	b	a	-	a	b	a	b	b	a	b	b	a
1871	TP81130	51.7045	0	48.2955	0.636588	0.733172	b	-	b	a	a	a	a	a	a	b	a	b	a	a	b	a	b	a	b	b	-	a	b	a	a	b	b	b	b	a	b	b	a	b	a	b	a	b	b	a	b	b	a
1872	TP92430	50.8287	0.552486	48.6188	0.9436	0.824141	b	-	b	a	a	a	a	a	a	b	a	b	a	a	b	a	b	a	b	b	b	a	b	a	a	b	b	b	b	a	b	b	a	b	a	b	a	b	b	a	b	b	a
1873	TP234721	51.1765	0	48.8235	0.656413	0.81398	b	-	b	a	-	a	a	a	a	b	a	b	a	a	b	a	b	a	b	b	b	a	b	a	a	b	-	b	b	a	b	b	a	b	a	b	a	b	b	a	b	b	a
1874	TP450404	45.5556	1.11111	53.3333	0.686823	0.431565	b	-	b	-	a	a	a	a	a	-	a	-	a	-	b	a	b	-	b	-	-	a	-	-	-	-	b	b	b	a	-	b	-	-	-	b	a	-	b	a	b	-	-
1875	TP324018	50.5882	0	49.4118	0.670293	0.906347	b	-	b	a	a	a	a	a	a	b	a	b	a	a	b	a	b	a	b	b	-	a	-	-	a	a	b	b	b	b	b	b	a	b	a	b	a	b	b	a	b	b	a
1876	TP281781	49.7006	0	50.2994	0.673766	0.952251	b	-	b	a	a	a	a	a	a	b	a	b	a	-	b	a	b	a	b	-	-	a	b	a	a	a	b	b	b	b	b	b	a	b	a	b	a	b	b	a	b	b	a
1877	TP443534	44.0678	1.69492	54.2373	0.345778	0.300911	b	-	b	a	a	a	a	-	a	b	-	b	a	-	b	-	b	a	b	b	-	a	-	-	a	-	b	b	b	b	b	b	-	-	-	b	a	-	-	a	b	b	-
1878	TP225224	47.7778	0	52.2222	0.611031	0.656721	b	-	b	a	a	a	a	-	a	b	a	b	a	-	b	-	b	-	b	-	-	a	-	a	-	-	-	-	b	b	-	b	a	-	a	b	-	-	-	-	b	-	-
1879	TP213062	50	1.11111	48.8889	0.925841	0.910538	b	-	b	a	a	a	a	a	a	b	a	b	a	a	b	a	b	a	-	b	-	a	b	a	a	b	b	b	b	b	b	b	a	b	a	b	a	b	b	a	b	b	a
1880	TP58319	46.988	0.60241	52.4096	0.844927	0.585441	b	-	b	a	a	-	a	a	a	b	a	b	a	a	b	a	b	a	b	b	b	a	b	a	a	b	b	b	b	b	b	b	a	b	-	b	a	b	b	a	b	b	a
1881	TP410872	47.9532	0.584795	51.462	0.916989	0.724133	b	-	b	a	a	a	a	a	a	b	a	b	a	a	b	a	b	a	b	b	b	a	b	a	a	b	b	b	b	b	b	b	a	b	a	b	a	b	b	a	b	b	a
1882	TP327342	53.2895	0	46.7105	0.54271	0.510606	b	-	b	a	a	a	a	a	a	b	a	-	a	a	b	a	b	a	b	b	-	a	-	a	a	b	b	b	b	b	b	b	a	-	a	b	a	-	b	a	b	-	a
1883	TP264266	49.4382	0	50.5618	0.670704	0.910538	b	-	b	a	a	a	a	a	a	b	a	b	a	a	b	a	b	a	b	b	-	a	b	a	a	b	b	b	b	b	b	b	a	-	a	b	a	b	b	a	b	b	a
1884	TP113417	48.5294	0	51.4706	0.646192	0.768668	b	-	b	a	-	a	a	a	a	b	a	b	a	-	b	a	b	a	b	b	-	a	b	a	-	b	-	b	b	b	b	b	a	-	a	b	a	b	b	-	b	b	a
1885	TP282787	50	0	50	0.674984	1	b	-	-	a	a	a	a	a	a	-	a	b	a	-	b	a	b	a	b	b	-	a	-	-	-	-	b	-	b	b	b	b	a	-	a	b	-	-	b	-	b	b	a
1886	TP273367	49.0066	0	50.9934	0.661691	0.842517	b	-	b	a	a	a	a	a	a	b	a	b	a	a	b	a	b	a	b	b	-	a	b	a	-	b	b	-	b	b	-	b	a	-	a	b	a	b	b	a	b	b	-
1887	TP148455	48.8764	1.1236	50	0.920687	0.909526	b	-	b	a	a	a	a	a	a	b	a	b	a	a	h	a	b	a	b	b	-	a	b	a	a	b	b	b	b	b	b	b	a	b	a	b	a	b	b	a	b	b	a
1888	TP46714	50.9317	1.24224	47.8261	0.829741	0.753168	b	-	b	a	a	-	a	a	a	b	a	a	a	a	h	a	a	a	b	b	-	a	-	a	a	b	-	b	b	b	b	b	a	b	a	b	a	b	b	a	b	b	a
1889	lPms-751624	50.5376	0	49.4624	0.671063	0.914371	b	a	b	-	-	-	-	a	a	-	a	-	-	-	a	-	-	-	-	b	b	-	b	-	-	-	-	b	b	-	-	-	a	b	a	-	-	b	b	-	-	-	-
1890	LSSR4a	50	0	50	0.674984	1	b	a	b	-	-	-	-	a	a	-	a	-	-	-	a	-	-	-	-	b	b	-	b	-	-	-	-	b	b	-	-	-	a	b	a	-	-	b	b	-	-	-	-
1891	TP165040	49.7041	0.591716	49.7041	0.977357	1	b	-	b	a	a	a	a	a	a	b	a	a	a	a	h	a	b	a	b	b	b	a	b	a	a	b	b	b	b	b	b	b	a	b	a	b	a	b	b	a	b	b	a
1892	TP130284	48.951	1.3986	49.6503	0.77904	0.94346	b	-	b	-	a	h	a	a	a	-	a	a	-	a	-	-	a	a	b	b	-	a	b	a	a	b	a	-	b	b	-	b	a	b	-	b	a	b	b	-	b	b	a
1893	TP310988	47.1154	1.92308	50.9615	0.399033	0.694942	b	-	b	a	-	-	a	a	a	b	-	-	-	-	a	-	a	a	b	b	-	a	-	-	-	b	-	b	b	b	b	b	a	-	a	-	-	-	-	-	-	b	-
1894	TP360418	47.7273	2.27273	50	0.230936	0.816105	b	-	b	-	a	h	a	a	a	b	a	-	a	a	a	a	a	a	b	b	b	a	b	-	a	b	a	-	b	b	b	b	a	-	-	b	a	b	b	a	b	b	a
1895	TP331096	55.2632	0	44.7368	0.386185	0.29251	b	-	b	a	a	a	-	a	a	b	a	a	a	-	a	-	a	-	b	-	-	a	-	-	a	b	a	-	b	b	b	-	a	-	a	b	-	-	-	-	b	b	-
1896	TP93017	51.0989	0.549451	48.3516	0.930183	0.782361	b	-	b	a	a	a	b	a	a	b	a	a	a	a	a	a	a	a	b	b	b	a	b	a	a	b	a	a	b	b	b	b	a	b	a	b	a	b	b	a	b	b	a
1897	TP288578	54.0881	0	45.9119	0.48194	0.41358	b	-	b	a	a	a	b	a	a	b	a	a	a	a	a	a	a	a	b	b	-	a	-	a	a	b	a	a	b	b	b	b	a	-	a	b	a	b	b	a	b	b	a
1898	TP224542	54.5455	0	45.4545	0.445064	0.363302	b	-	b	a	a	a	b	a	a	b	a	a	a	a	a	a	a	-	b	b	b	a	b	a	a	b	a	a	b	b	a	b	a	-	a	b	a	b	b	a	b	b	-
1899	TP253861	52.7778	0	47.2222	0.577758	0.578515	b	-	b	a	a	a	b	a	a	b	a	a	a	a	a	a	a	a	b	b	-	a	b	a	a	b	a	a	b	b	a	b	a	a	a	b	a	b	b	a	b	b	a
1900	TP2653	52.2989	0.574713	47.1264	0.8504	0.602902	b	-	b	a	a	a	b	a	a	b	-	a	a	a	a	a	a	a	b	b	b	a	b	a	a	b	a	a	b	b	a	b	a	a	a	b	a	b	b	a	b	b	a
1901	TP196529	53.9773	0	46.0227	0.490698	0.426349	b	-	b	a	a	a	b	a	a	b	a	a	a	b	a	a	a	a	b	b	-	a	b	a	a	b	a	a	b	b	a	b	a	a	a	b	a	b	b	a	b	b	a
1902	TP79120	55.625	0	44.375	0.356703	0.260589	b	-	b	a	a	a	b	a	a	b	a	a	a	b	a	a	a	a	b	-	-	a	b	a	a	b	a	a	b	b	a	b	a	a	a	b	a	b	b	a	b	b	a
1903	TP228149	57.2464	0	42.7536	0.234214	0.147261	b	-	b	a	a	a	b	a	a	b	a	-	a	b	a	a	a	-	b	-	-	a	b	a	a	b	a	-	b	-	a	b	a	-	-	b	-	b	b	a	b	b	-
1904	TP449428	50.6024	0	49.3976	0.670065	0.904101	b	-	b	a	-	a	b	a	-	-	-	-	-	-	a	-	-	a	b	-	-	a	b	-	-	-	-	-	-	b	-	b	-	a	-	-	a	b	b	a	-	-	-
1905	TP52019	56.1404	0	43.8596	0.315666	0.219421	b	-	b	a	a	a	b	a	a	b	a	a	a	b	a	a	a	a	b	b	-	a	b	a	a	b	a	a	b	b	a	b	a	-	a	b	a	b	b	a	b	b	a
1906	TP17550	53.8462	0	46.1538	0.50095	0.441756	b	-	b	a	a	a	b	a	a	b	-	-	a	b	a	a	a	a	b	b	-	a	b	a	a	b	a	a	b	b	a	b	-	-	-	b	a	b	b	a	b	b	a
1907	TP283384	52.7607	0	47.2393	0.578858	0.580847	b	-	b	a	a	a	b	a	a	b	a	a	a	b	a	a	a	-	b	b	-	a	b	-	a	b	a	a	b	b	a	b	a	a	a	b	a	b	b	a	b	b	a
1908	TP226821	53.2468	0	46.7532	0.545773	0.516112	-	-	-	-	-	a	b	a	-	b	-	a	a	-	a	-	a	-	-	-	-	a	-	-	-	b	a	-	b	b	a	b	a	-	a	b	a	-	-	-	b	b	-
1909	TP155352	52.8736	1.14943	45.977	0.720469	0.485381	b	-	-	a	a	a	b	-	a	b	a	a	a	b	a	-	a	a	-	-	-	a	b	-	-	-	-	-	b	b	a	b	-	-	-	b	-	-	b	a	b	-	a
1910	TP79513	53.012	0	46.988	0.562176	0.546901	b	-	b	-	-	a	b	-	a	-	a	-	a	-	a	a	a	a	b	-	-	a	-	-	-	-	-	-	b	b	a	-	a	-	-	b	-	-	b	a	b	-	-
1911	TP272169	45.1327	0.884956	53.9823	0.669136	0.371934	b	-	-	a	-	a	a	a	a	b	a	-	a	b	a	a	-	a	b	b	-	-	-	a	-	b	-	a	b	b	a	b	a	-	a	b	a	-	b	-	b	b	-
1912	TP416859	42	1	57	0.311887	0.129734	b	-	b	a	a	a	a	-	-	b	a	-	a	b	-	a	a	-	b	b	-	a	-	-	-	b	a	-	b	b	a	b	-	a	-	b	-	b	b	-	b	-	-
1913	TP233443	42.8571	1.02041	56.1224	0.396889	0.180178	b	-	b	a	a	a	a	a	a	-	-	-	-	-	h	a	a	-	b	b	-	a	-	-	-	b	-	-	b	-	a	b	a	a	-	b	a	b	b	-	b	-	-
1914	lPms-527209	52.6882	0	47.3118	0.58349	0.590829	b	a	b	-	-	-	-	a	a	-	a	-	-	-	a	-	-	-	-	b	b	-	b	-	-	-	-	a	b	-	-	-	a	a	a	-	-	b	b	-	-	-	-
1915	lPms-524440	57.3171	0	42.6829	0.229403	0.143354	b	a	b	-	-	-	-	a	a	-	-	-	-	-	a	-	-	-	-	b	a	-	b	-	-	-	-	a	b	-	-	-	-	a	a	-	-	b	b	-	-	-	-
1916	TP376296	51.9231	0	48.0769	0.626497	0.700522	b	-	b	a	a	a	a	a	a	b	-	-	a	b	a	-	a	a	a	-	-	a	b	a	a	b	a	a	b	b	a	b	a	a	a	b	a	b	b	a	b	b	a
1917	TP445206	50.3876	0	49.6124	0.672943	0.93821	b	-	b	a	a	a	a	a	a	b	-	a	a	b	a	a	a	-	a	-	-	a	b	-	-	-	a	a	b	b	a	b	-	-	a	b	-	-	b	a	b	b	-
1918	TP239981	51.9481	0	48.0519	0.625277	0.696825	b	-	b	-	a	a	a	a	a	b	a	a	a	b	a	a	a	a	a	b	-	a	b	a	a	b	a	-	b	b	a	b	a	a	-	b	a	b	b	-	b	b	a
1919	TP259756	49.5868	0	50.4132	0.672665	0.934134	b	-	b	-	a	a	a	a	a	b	a	-	a	b	-	a	a	-	-	b	-	a	b	a	a	-	a	a	b	b	a	b	a	-	a	b	a	-	b	-	b	b	-
1920	TP262266	48.7654	0.617284	50.6173	0.966197	0.852182	b	-	b	a	a	a	a	a	a	b	a	a	a	b	a	a	a	a	a	b	-	a	b	a	a	b	a	a	b	b	a	b	a	-	a	b	a	b	b	a	b	b	a
1921	TP169338	54.8387	0	45.1613	0.421048	0.333173	b	-	b	a	a	a	a	a	a	b	a	-	a	b	a	-	a	-	a	-	-	a	-	a	-	b	-	a	b	b	a	b	a	-	a	b	a	-	b	a	b	b	-
1922	TP85250	50	0	50	0.674984	1	b	-	b	a	a	a	a	a	a	b	a	a	a	b	a	a	a	a	a	b	-	a	b	a	a	b	a	a	b	b	a	b	a	a	a	b	a	b	b	a	b	b	a
1923	TP148935	53.2544	0	46.7456	0.545224	0.515119	b	-	b	a	a	b	a	a	a	b	a	a	a	b	a	a	a	-	a	b	-	a	b	a	a	b	a	a	b	b	a	b	a	a	a	b	a	-	b	a	b	b	a
1924	TP334372	53.75	0	46.25	0.50838	0.453255	b	-	b	a	a	b	a	a	a	b	a	a	a	b	a	a	a	b	a	b	-	a	b	a	a	b	a	a	b	b	-	b	a	-	a	b	a	b	b	a	b	-	a
1925	TP259747	52.381	0	47.619	0.602097	0.633939	b	-	b	a	a	b	a	a	a	b	a	a	-	b	a	a	-	-	a	b	-	a	-	-	-	-	-	a	b	b	a	b	a	-	a	b	a	-	b	-	b	b	a
1926	TP137832	57.6923	0.641026	41.6667	0.270718	0.106766	b	-	b	a	a	b	a	a	a	b	a	a	a	b	a	a	a	b	a	-	-	a	b	a	a	b	a	a	b	b	a	b	a	a	a	b	a	-	b	a	b	b	a
1927	TP278672	52.4272	0	47.5728	0.599406	0.627366	b	-	b	-	a	-	a	a	-	b	-	a	a	-	a	a	a	-	a	-	-	-	b	-	a	b	a	a	b	b	a	b	a	-	-	b	a	-	-	-	b	b	-
1928	TP268159	48.3051	0	51.6949	0.637008	0.734622	b	-	b	a	a	b	a	a	a	b	a	a	a	-	a	a	a	b	-	-	-	a	-	a	-	b	-	a	b	b	a	a	-	-	a	b	-	b	b	-	b	b	-
1929	TP351545	55.3672	0	44.6328	0.377668	0.283071	b	-	b	a	a	b	a	a	a	b	a	a	a	b	a	a	a	b	a	b	-	a	b	a	a	b	a	a	b	b	a	a	a	a	a	b	a	b	b	a	b	b	a
1930	TP273026	58.75	0	41.25	0.144229	0.0801183	b	-	b	-	a	-	a	a	-	b	-	a	a	-	-	a	a	-	a	-	-	a	-	-	a	-	-	-	b	b	-	-	a	-	-	b	-	-	-	-	b	b	-
1931	TP321446	53.0303	0	46.9697	0.560927	0.544475	b	-	b	a	a	-	a	-	a	-	a	a	a	b	a	-	a	b	a	b	-	a	b	a	a	-	-	a	b	b	a	a	a	-	a	b	b	-	b	-	b	b	a
1932	lPms-525326	51.1628	0	48.8372	0.656837	0.816105	-	-	b	-	-	-	-	a	a	-	a	-	-	-	a	-	-	-	-	b	b	-	b	-	-	-	-	a	b	-	-	-	a	-	a	-	-	b	b	-	-	-	-
1933	TP427677	60.4167	1.04167	38.5417	0.0858097	0.0270687	b	-	-	a	-	b	a	a	a	-	-	-	a	b	a	-	a	b	a	b	-	a	b	-	-	-	-	a	b	b	a	a	-	-	-	a	-	-	b	a	b	b	-
1934	TP69418	56.6474	0	43.3526	0.276991	0.18369	b	-	b	a	a	b	a	a	a	b	a	a	a	b	a	a	a	b	a	b	b	a	b	a	a	b	a	a	b	b	a	a	a	a	a	a	b	b	b	a	b	b	a
1935	TP110015	45.082	0.819672	54.0984	0.663193	0.363302	b	-	b	-	a	b	-	a	a	b	-	a	a	b	a	a	a	-	a	b	-	a	-	-	-	b	-	a	b	b	-	-	a	-	-	-	b	b	b	-	b	b	-
1936	TP314424	50.3497	1.3986	48.2517	0.763832	0.83151	b	-	b	a	a	h	a	a	a	b	-	-	a	b	-	a	a	b	a	b	-	a	b	-	-	b	a	a	b	b	a	a	a	a	a	a	b	b	b	a	b	b	-
1937	TP236560	60.8247	1.03093	38.1443	0.0718694	0.0219249	b	-	-	a	a	h	a	a	a	-	-	-	a	-	a	-	a	b	a	-	-	-	-	-	a	-	-	-	b	-	-	a	a	-	a	a	b	-	b	a	b	b	a
1938	TP238696	56.7376	0	43.2624	0.270332	0.177814	b	-	b	a	-	b	a	a	-	b	-	a	a	b	a	a	a	b	a	b	-	a	-	a	a	b	a	a	b	b	a	a	a	-	a	a	b	b	b	-	b	b	a
1939	TP413608	59.5041	0	40.4959	0.10928	0.0573247	b	-	-	a	a	-	a	a	a	-	a	a	a	b	a	-	a	-	a	b	-	a	-	a	-	b	-	-	-	b	a	a	a	-	a	a	-	b	b	a	b	b	a
1940	TP65538	57.6471	0	42.3529	0.207669	0.126162	b	-	b	a	a	b	a	a	a	b	a	a	a	b	a	a	a	b	a	b	-	a	b	a	a	b	a	a	b	b	a	a	a	a	a	a	b	b	b	a	b	b	a
1941	TP327968	57.4324	0	42.5676	0.221668	0.13715	b	-	b	-	a	b	a	a	a	-	a	-	a	b	-	a	a	b	a	b	-	a	b	-	a	b	a	-	b	b	-	a	a	a	b	a	b	b	b	a	b	b	a
1942	TP426986	57.5581	0.581395	41.8605	0.281604	0.114348	b	-	b	a	a	b	a	a	a	b	a	a	a	b	a	a	a	b	a	b	b	a	b	-	a	b	a	a	b	b	a	a	a	a	b	a	b	b	b	a	b	b	a
1943	TP115225	59.3023	0	40.6977	0.117969	0.0628197	b	-	b	a	a	-	a	a	a	b	a	a	a	b	a	a	a	b	a	b	-	a	b	a	a	b	a	a	b	b	a	a	a	a	b	a	b	b	b	a	b	b	a
1944	TP331387	56.5217	0	43.4783	0.286386	0.192115	b	-	b	a	a	b	a	a	a	b	a	a	a	b	a	a	a	-	a	b	b	a	b	a	a	b	a	a	b	b	a	a	a	-	b	a	b	b	b	a	b	b	a
1945	TP96582	58.7209	0	41.2791	0.145713	0.0811267	b	-	b	a	a	b	a	a	a	b	a	a	a	b	a	a	a	-	a	b	-	a	b	a	a	b	a	a	b	b	a	a	a	a	b	a	b	b	b	a	b	b	a
1946	TP78564	55.7823	0.680272	43.5374	0.466729	0.217622	b	-	b	a	a	b	a	a	a	b	-	a	a	b	-	a	a	-	a	b	-	a	b	a	-	b	a	a	-	b	a	a	a	-	b	a	b	-	b	-	b	h	-
1947	TP154927	57.8652	0	42.1348	0.193978	0.115711	b	-	b	a	a	b	a	a	a	b	a	a	a	b	a	a	a	b	a	b	-	a	b	a	a	b	a	a	b	b	a	a	a	a	b	a	b	b	b	a	b	b	a
1948	TP54883	59.0909	0.568182	40.3409	0.165197	0.0593335	b	-	b	a	a	b	a	a	a	b	a	a	a	a	a	a	a	b	a	a	-	a	b	a	a	b	a	a	b	b	a	a	a	a	b	a	b	b	b	a	b	b	a
1949	TP27914	58.4158	0	41.5842	0.161908	0.0923425	b	-	b	a	-	b	a	a	a	b	-	a	-	-	a	-	a	b	a	-	-	a	-	a	a	-	-	a	b	b	-	a	a	-	b	a	b	b	-	a	b	b	a
1950	TP328787	61.1842	0	38.8158	0.0542331	0.0252967	b	-	b	-	a	a	a	a	a	b	a	a	a	a	-	a	a	-	a	a	-	a	b	-	a	-	a	a	b	b	a	a	a	-	b	a	b	b	b	a	b	b	a
1951	TP273457	60.4167	0	39.5833	0.0757539	0.0372209	b	-	b	a	a	a	a	a	a	b	-	a	a	a	a	-	a	-	a	a	-	a	b	-	a	b	-	-	b	b	-	a	a	-	b	a	b	-	b	a	b	b	a
1952	TP112193	60.119	0	39.881	0.0856858	0.0429898	b	-	b	a	a	a	a	a	a	b	a	a	a	a	a	a	a	b	a	a	b	a	b	a	a	b	-	a	b	b	a	a	a	-	b	a	b	b	b	a	b	b	a
1953	TP430151	64	0	36	0.012986	0.00511026	b	-	b	a	a	a	a	-	-	b	-	-	a	a	a	a	a	-	a	a	-	a	-	-	a	-	-	a	b	b	-	a	a	-	b	a	b	-	b	-	b	b	a
1954	lPms-517357	48.913	0	51.087	0.659099	0.827903	b	a	b	-	-	-	-	a	a	-	-	-	-	-	a	-	-	-	-	a	b	-	b	-	-	-	-	a	b	-	-	-	a	a	b	-	-	b	b	-	-	-	-
1955	lPms-749109	49.4624	0	50.5376	0.671063	0.914371	b	a	b	-	-	-	-	a	a	-	a	-	-	-	a	-	-	-	-	a	b	-	b	-	-	-	-	a	b	-	-	-	a	a	b	-	-	b	b	-	-	-	-
1956	lPms-751807	46.0674	0	53.9326	0.494206	0.431565	b	a	b	-	-	-	-	a	-	-	a	-	-	-	a	-	-	-	-	a	b	-	b	-	-	-	-	a	b	-	-	-	-	a	b	-	-	b	b	-	-	-	-
1957	lPms-527103	47.8261	0	52.1739	0.613652	0.66372	b	a	b	-	-	-	-	a	a	-	a	-	-	-	a	-	-	-	-	a	b	-	b	-	-	-	-	a	b	-	-	-	a	a	b	-	-	-	b	-	-	-	-
1958	TP412453	57.3248	0.636943	42.0382	0.303974	0.123936	b	-	b	a	a	a	a	a	a	b	a	-	-	a	a	a	a	b	a	a	-	a	b	-	a	b	a	a	b	b	-	a	a	a	-	a	b	b	b	a	b	b	a
1959	TP3139	58.8235	0	41.1765	0.140521	0.0776132	b	-	b	a	a	a	a	a	a	b	a	a	a	a	a	a	a	b	a	a	b	a	-	a	-	b	-	a	b	b	a	a	a	a	b	a	b	b	b	a	b	b	a
1960	TP156259	56.8421	0	43.1579	0.262707	0.17118	b	-	b	-	a	a	a	a	a	-	a	-	-	-	-	a	a	b	a	-	-	a	-	a	-	-	-	-	b	-	-	-	-	a	b	a	b	-	-	-	b	b	-
1961	TP266431	58.6592	0	41.3408	0.148898	0.0833014	b	-	b	a	a	a	a	a	a	b	a	a	a	a	a	a	a	b	a	a	-	a	b	a	a	b	a	a	b	b	a	a	a	a	b	a	b	b	b	a	b	b	a
1962	TP339356	61.6071	1.78571	36.6071	0.022303	0.0109136	b	-	b	a	a	h	a	a	a	-	-	a	a	-	a	-	a	-	a	-	-	a	-	-	a	b	-	a	b	b	-	a	h	-	-	a	-	b	b	a	b	-	-
1963	TP332354	64.4444	0	35.5556	0.0100648	0.00386606	b	-	-	a	a	a	a	a	a	b	a	-	a	-	a	a	a	-	a	a	-	a	-	-	-	-	-	a	b	-	a	a	a	a	-	a	b	b	-	-	b	b	a
1964	TP226874	57.5419	0	42.4581	0.214464	0.131457	b	-	b	a	a	-	a	a	a	b	b	a	a	a	a	a	a	b	a	a	-	a	b	a	a	b	a	a	b	b	a	a	a	a	b	a	b	b	b	a	b	b	a
1965	TP71232	57.5	0	42.5	0.217206	0.133614	b	-	b	a	a	a	a	a	a	b	b	a	a	a	a	a	a	b	a	a	-	a	b	a	a	b	a	a	b	b	a	a	a	-	b	a	b	b	b	a	b	b	a
1966	TP449025	62.2047	2.3622	35.4331	0.00535824	0.00610783	b	-	b	a	a	a	a	a	a	b	b	-	a	a	a	-	a	b	a	a	-	a	-	-	a	b	a	-	b	b	a	a	a	-	b	a	b	-	b	a	b	-	a
1967	TP16222	58.4746	1.69492	39.8305	0.101017	0.0578871	b	-	b	a	a	a	a	a	a	b	-	-	a	a	-	h	a	-	a	a	-	a	b	a	a	-	a	a	b	b	-	a	-	-	-	a	b	b	b	a	b	b	-
1968	TP213930	56.8182	0.568182	42.6136	0.351423	0.153127	b	-	b	a	a	a	a	a	a	b	b	a	a	a	a	a	a	b	a	a	h	a	b	-	a	b	a	a	b	b	a	a	a	a	b	a	b	b	b	a	b	b	a
1969	TP285383	58.1395	0	41.8605	0.177546	0.103545	b	-	b	a	a	-	a	a	a	a	b	a	a	-	a	a	a	-	a	-	-	b	-	-	a	b	a	a	b	b	-	a	-	-	b	a	b	b	b	a	b	-	a
1970	TP409157	57.7778	0	42.2222	0.199398	0.119814	b	-	b	a	a	a	a	a	a	a	b	a	a	a	a	a	a	b	a	a	-	b	b	a	a	b	a	a	b	b	a	a	a	a	b	a	b	b	b	a	b	b	a
1971	TP86630	59.0909	0	40.9091	0.127588	0.0690363	b	-	b	a	a	a	a	a	a	a	-	a	a	a	a	a	a	b	a	a	-	b	b	a	a	b	a	a	b	b	a	a	a	a	b	a	b	b	b	a	b	b	a
1972	TP150205	59.3023	0	40.6977	0.117969	0.0628197	b	-	b	a	a	a	a	a	a	a	b	a	a	a	a	a	a	b	a	a	-	b	b	a	a	b	a	a	b	b	a	a	a	a	b	a	b	b	b	a	b	b	a
1973	TP105957	57.3864	0	42.6136	0.22474	0.139603	b	-	b	a	a	-	a	a	a	a	b	a	a	a	a	a	a	b	a	a	-	b	b	a	a	b	a	a	b	b	a	a	a	a	b	a	b	b	b	a	b	b	b
1974	TP2912	57.265	0.854701	41.8803	0.302298	0.120728	b	-	b	a	a	a	a	a	a	a	-	-	a	a	-	-	a	b	a	-	-	b	b	-	a	b	-	a	b	b	a	a	a	a	-	a	-	b	b	a	b	b	b
1975	TP388402	54.1935	0.645161	45.1613	0.655169	0.363302	b	-	b	a	a	a	a	a	a	a	b	a	a	a	a	-	a	b	a	a	-	b	b	-	a	b	a	a	b	b	a	a	a	a	b	a	b	b	b	a	b	b	b
1976	TP432323	58.5635	0	41.4365	0.153927	0.0867664	b	-	b	a	a	a	a	a	a	a	b	a	a	a	a	a	a	b	a	a	-	b	b	a	a	b	a	a	b	b	a	a	a	a	b	a	b	b	b	a	b	b	b
1977	TP255468	57.7778	0.555556	41.6667	0.261692	0.105208	b	-	b	a	a	a	a	a	a	a	b	a	a	a	a	a	a	b	a	a	h	b	b	a	a	b	a	a	b	b	a	a	a	a	b	a	b	b	b	a	b	b	b
1978	lPms-750988	52.1739	0	47.8261	0.613652	0.66372	b	a	b	-	-	-	-	a	a	-	b	-	-	-	a	-	-	-	-	a	b	-	b	-	-	-	-	a	b	-	-	-	a	a	b	-	-	b	b	-	-	-	-
1979	TP365433	63.4615	0.961538	35.5769	0.0194557	0.00486962	b	-	b	a	a	a	a	a	a	a	b	a	a	a	a	a	a	-	a	a	-	b	-	-	-	-	a	-	b	b	a	a	-	h	-	a	-	b	-	a	-	b	-
1980	TP247294	48.0263	0	51.9737	0.624011	0.693037	b	-	b	b	-	b	a	a	a	b	b	a	a	a	b	a	b	a	a	a	-	b	a	a	b	b	-	b	b	a	a	b	a	-	b	b	b	-	-	b	b	a	b
1981	TP207057	47.093	0	52.907	0.569267	0.560974	b	-	b	b	a	b	a	a	a	b	b	a	a	a	b	a	b	a	a	a	a	b	a	a	b	b	b	b	b	a	a	b	a	b	b	b	b	b	b	b	b	a	-
1982	TP243366	47.0149	0	52.9851	0.564012	0.550497	b	-	b	b	a	b	a	a	a	b	-	a	a	-	b	a	b	a	a	-	a	b	-	a	b	b	b	b	b	a	a	b	a	-	b	b	-	b	b	-	b	a	b
1983	TP6625	46.5909	0	53.4091	0.534015	0.495354	b	-	b	b	a	b	a	a	a	b	b	a	a	a	b	a	b	a	a	a	-	b	a	a	b	b	b	b	b	a	a	b	a	-	b	b	b	b	b	b	b	a	b
1984	TP102988	47.5	0	52.5	0.595086	0.617075	b	-	b	b	a	b	a	a	a	b	-	-	a	a	-	a	b	-	a	-	-	b	-	-	b	b	-	b	b	-	a	b	a	-	b	-	b	b	b	b	b	a	-
1985	TP391017	49.1018	0.598802	50.2994	0.971961	0.904101	b	-	b	b	a	h	a	a	a	b	b	a	a	a	b	a	b	a	a	a	-	b	a	a	b	b	b	b	b	a	a	b	a	b	b	b	b	b	b	b	b	a	-
1986	TP408415	44.8529	2.20588	52.9412	0.193358	0.408199	b	-	b	b	a	h	a	a	a	b	b	a	a	a	b	a	b	-	a	-	-	b	-	a	b	b	b	b	b	a	a	b	-	-	b	b	-	b	-	b	b	a	b
1987	TP174817	45.977	0.574713	53.4483	0.734533	0.452385	b	-	b	b	a	h	a	a	a	b	b	a	a	a	b	a	b	a	a	a	a	b	a	a	b	b	b	b	b	a	a	b	a	b	b	b	b	b	b	b	b	a	b
1988	TP265844	48.7654	0.617284	50.6173	0.966197	0.852182	b	-	b	b	a	h	a	a	a	b	-	a	a	a	b	a	b	a	a	a	-	b	a	a	b	b	b	b	b	a	a	b	a	-	b	b	b	b	b	b	b	a	-
1989	TP267754	47.093	1.16279	51.7442	0.81572	0.637935	b	-	b	b	a	h	a	a	a	b	b	a	a	a	b	a	b	a	a	a	-	b	a	a	b	b	b	b	b	a	a	b	a	b	b	b	b	b	b	b	b	a	b
1990	TP151962	47.0199	0.662252	52.3179	0.860359	0.593803	b	-	b	b	a	h	a	a	a	b	b	a	a	a	b	a	b	a	a	a	-	b	a	-	b	b	-	b	b	a	a	b	a	b	b	b	b	b	b	b	-	a	-
1991	TP218266	47.486	0.558659	51.9553	0.87607	0.653116	b	-	b	b	a	h	a	a	a	b	b	a	a	a	b	a	b	a	a	a	a	b	a	a	b	b	b	b	b	a	a	b	a	b	b	b	b	b	b	b	b	a	b
1992	TP80080	47.8261	0.621118	51.5528	0.917322	0.70766	b	-	b	b	a	h	a	a	a	b	b	a	a	a	b	-	b	-	a	a	-	b	a	a	b	b	-	b	b	a	a	b	a	b	b	b	b	b	b	b	b	a	b
1993	TP314933	47.191	1.1236	51.6854	0.836889	0.649436	b	-	b	b	a	h	a	a	a	b	b	a	a	a	b	a	b	a	a	a	-	b	a	a	b	b	b	b	b	a	a	b	a	b	b	b	b	b	b	b	b	a	b
1994	TP256002	57.1429	1.42857	41.4286	0.219552	0.110891	b	-	b	b	a	a	a	a	a	b	b	a	a	a	b	a	b	a	a	a	-	b	a	a	b	b	b	-	b	a	a	b	a	b	b	b	b	-	b	b	b	a	b
1995	TP3710	58.0882	0.735294	41.1765	0.236319	0.0884365	b	-	-	b	a	h	a	a	a	-	b	a	a	a	b	a	b	a	a	a	a	b	a	a	-	b	b	b	b	a	a	b	a	-	b	b	b	b	-	b	b	a	b
1996	TP144348	45.977	0.574713	53.4483	0.734533	0.452385	b	-	b	b	a	h	a	a	a	b	b	a	a	a	b	a	b	a	a	-	-	b	a	a	b	b	b	b	b	a	a	b	a	b	b	b	b	b	b	b	b	a	b
[truncated: 2,066 more rows]
[truncated: 155 more columns]
