# Supplementary material for: A high-density consensus linkage map of white lupin highlights synteny with narrow-leafed lupin and provides markers tagging key agronomic traits
Source: Sci Rep. 2017 Nov 10;7:15335. doi: 10.1038/s41598-017-15625-w (PMC5681670; doi:10.1038/s41598-017-15625-w)
Supplement: Supplementary file 3 — Supplementary Table S3 [file 41598_2017_15625_MOESM3_ESM.xlsx]

## Sheet: Arkusz1
A high-density consensus linkage map of white lupin highlights synteny with narrow-leafed lupin and provides markers tagging key agronomic traits
Michał Książkiewicz, Nelson Nazzicari, Hua’an Yang, Matthew N. Nelson, Daniel Renshaw, Sandra Rychel, Barbara Ferrari, Maria Carelli, Magdalena Tomaszewska, Stanisław Stawiński, Barbara Naganowska, Bogdan Wolko, Paolo Annicchiarico
Supplementary Table S3. White lupin linkage map marker positions and standard deviation values of relative positions.
Marker No.	Marker name	Marker type	Linkage group	Map position cM (Joinmap)	Standard deviation cM (Joinmap)	Map position cM (DistortedMap)
1	TP171308	Skeleton	ALB01	0	0.178068	0
2	M78E32B327	Attached	ALB01	0		0
3	TP81737	Skeleton	ALB01	0	0.172144	0
4	TP386478	Skeleton	ALB01	0	0.172542	0
5	TP214981	Skeleton	ALB01	0	0.15284	0
6	TP74779	Skeleton	ALB01	0	0.130811	0
7	TP443704	Skeleton	ALB01	0	0.104138	0
8	TP48530	Skeleton	ALB01	0	0.20073	0
9	TP242727	Skeleton	ALB01	0	0.178068	0
10	TP290333	Skeleton	ALB01	0	0.0964076	0
11	TP339928	Skeleton	ALB01	0	0.174093	0
12	TP57421	Skeleton	ALB01	0.96	0.235781	1.92
13	TP312205	Skeleton	ALB01	0.96	0.176722	1.92
14	TP270286	Skeleton	ALB01	0.96	0.116958	1.92
15	TP407001	Skeleton	ALB01	1.31	0.120089	2.65
16	TP68685	Skeleton	ALB01	1.66	0.137257	4.06
17	TP99906	Skeleton	ALB01	2	0.142179	4.77
18	TP263008	Skeleton	ALB01	2	0.142179	4.77
19	TP231413	Skeleton	ALB01	2	0.142179	4.77
20	TP288444	Skeleton	ALB01	2.66	0.136604	6.1
21	TP272412	Skeleton	ALB01	3.27	0.132103	7.34
22	TP60988	Skeleton	ALB01	3.27	0.132103	7.34
23	TP330964	Skeleton	ALB01	3.27	0.129885	7.34
24	TP88829	Skeleton	ALB01	3.27	0.132103	7.34
25	TP350781	Skeleton	ALB01	3.27	0.132103	7.34
26	TP232342	Skeleton	ALB01	3.27	0.132103	7.34
27	TP451535	Skeleton	ALB01	3.27	0.132103	7.34
28	TP100635	Skeleton	ALB01	3.6	0.107079	8.03
29	TP5508	Skeleton	ALB01	5.18	0.294435	11.1
30	TP22448	Skeleton	ALB01	5.18	0.19026	11.1
31	TP31976	Skeleton	ALB01	5.18	0.129264	11.1
32	TP281076	Skeleton	ALB01	5.18	0.155669	11.98
33	TP76355	Skeleton	ALB01	5.73	0.15169	14.17
34	TP327874	Skeleton	ALB01	8	0.234311	18.58
35	TP262903	Skeleton	ALB01	8	0.212701	18.58
36	TP129973	Skeleton	ALB01	8	0.232531	18.58
37	TP46680	Skeleton	ALB01	8	0.234486	18.58
38	TP259075	Skeleton	ALB01	8	0.234486	18.58
39	TP164323	Skeleton	ALB01	8.67	0.232464	19.93
40	TP146684	Skeleton	ALB01	9.34	0.292752	22.6
41	TP452346	Skeleton	ALB01	9.34	0.244028	23.88
42	TP6396	Skeleton	ALB01	9.34	0.111752	23.88
43	TP340346	Skeleton	ALB01	9.34	0.244028	23.88
44	TP100874	Skeleton	ALB01	9.34	0.244028	23.88
45	TP234280	Skeleton	ALB01	9.34	0.244028	23.88
46	TP439893	Skeleton	ALB01	9.34	0.244028	23.88
47	TP232447	Skeleton	ALB01	9.64	0.216619	24.5
48	TP137274	Skeleton	ALB01	10.55	0.233875	26.9
49	TP419686	Skeleton	ALB01	10.55	0.214031	27.51
50	TP101951	Skeleton	ALB01	11.42	0.304165	29.25
51	TP266624	Skeleton	ALB01	12.93	0.45907	32.2
52	TP261306	Skeleton	ALB01	13.83	0.524946	34.02
53	TP48656	Skeleton	ALB01	13.83	0.524946	34.02
54	TP432098	Skeleton	ALB01	13.83	0.542249	34.02
55	TP363297	Skeleton	ALB01	13.83	0.637652	34.02
56	TP135761	Skeleton	ALB01	13.83	0.638538	34.02
57	TP395623	Skeleton	ALB01	14.28	0.730097	35.83
58	TP412191	Skeleton	ALB01	14.28	0.730097	35.83
59	lPms-750254	Attached	ALB01	14.28		35.83
60	lPms-515485	Skeleton	ALB01	14.28	0.605096	35.83
61	TP91328	Skeleton	ALB01	15.51	0.568138	38.25
62	TP262359	Skeleton	ALB01	16.95	0.596908	41.97
63	TP261377	Skeleton	ALB01	16.95	0.91086	41.97
64	TP313101	Skeleton	ALB01	16.95	0.574657	42.87
65	TP231406	Skeleton	ALB01	16.95	0.574657	42.87
66	TP270997	Skeleton	ALB01	16.95	0.574657	42.87
67	TP445109	Skeleton	ALB01	16.95	0.572694	42.87
68	TP27635	Skeleton	ALB01	17.38	0.512201	43.73
69	lPms-527212	Attached	ALB01	18.63		46.1
70	lPms-751996	Attached	ALB01	18.63		46.1
71	M66E38A153	Attached	ALB01	18.63		46.1
72	M66E32B151	Skeleton	ALB01	19.88	0.601681	48.5
73	TP92554	Skeleton	ALB01	21.64	0.521567	51.93
74	TP22172	Skeleton	ALB01	24.53	0.603064	57.4
75	TP84482	Skeleton	ALB01	24.85	0.613123	58.07
76	TP183561	Skeleton	ALB01	26.76	0.502496	61.85
77	TP430668	Skeleton	ALB01	26.76	0.502496	61.85
78	TP104592	Skeleton	ALB01	27.82	0.389887	63.96
79	TP352329	Skeleton	ALB01	28.18	0.498188	64.71
80	TP157346	Skeleton	ALB01	28.18	1.01481	65.4
81	TP271680	Skeleton	ALB01	28.47	0.396434	65.98
82	TP16403	Skeleton	ALB01	29.39	0.872636	68.69
83	TP295090	Skeleton	ALB01	29.39	0.347778	69.8
84	TP332535	Skeleton	ALB01	29.97	0.755464	72.18
85	TP232040	Skeleton	ALB01	29.97	0.384531	72.18
86	TP119231	Skeleton	ALB01	30.79	0.756339	73.87
87	TP82519	Skeleton	ALB01	30.79	0.667368	75.36
88	TP277012	Skeleton	ALB01	30.79	1.35361	75.36
89	TP193682	Skeleton	ALB01	30.79	1.04702	75.36
90	TP149716	Skeleton	ALB01	30.79	1.04334	75.36
91	Lup77	Skeleton	ALB01	32.49	0.565676	78.67
92	TP114367	Skeleton	ALB01	34.46	0.286649	82.47
93	TP257231	Skeleton	ALB01	34.46	0.286649	82.47
94	TP28416	Skeleton	ALB01	34.46	0.286649	82.47
95	TP101987	Skeleton	ALB01	35.5	0.312648	84.5
96	TP242495	Skeleton	ALB01	37.33		88
97	TP242496	Skeleton	ALB01	37.33	0.333456	88
98	TP368800	Skeleton	ALB01	37.71	0.337104	88.19
99	TP225215	Skeleton	ALB01	38.15	0.342455	88.43
100	TP57068	Skeleton	ALB01	38.55	0.343733	89.24
101	TP131333	Skeleton	ALB01	39.78	0.35292	91.63
102	TP10715	Skeleton	ALB01	39.78	0.35249	91.63
103	M75E32B398	Attached	ALB01	40.41		92.845
104	M60E38C137	Skeleton	ALB01	41.04	0.383938	94.06
105	TP58717	Skeleton	ALB01	41.67	0.390392	95.32
106	TP90465	Skeleton	ALB01	43.62	0.408558	99.81
107	TP339536	Skeleton	ALB01	44.79	0.419893	102.11
108	TP119747	Skeleton	ALB01	46.07	0.589597	105.21
109	TP327807	Skeleton	ALB01	46.07	0.47215	105.21
110	Lup8	Skeleton	ALB01	46.7	0.444411	106.48
111	TP159944	Skeleton	ALB01	49.34	0.501105	111.47
112	TP283195	Skeleton	ALB01	49.34	0.501105	111.47
113	TP260385	Skeleton	ALB01	49.63	0.514495	112.07
114	TP105130	Skeleton	ALB01	49.96	0.555329	112.74
115	TP416327	Skeleton	ALB01	49.96	0.560643	113.52
116	TP147262	Skeleton	ALB01	49.96	0.559348	113.52
117	TP289805	Skeleton	ALB01	50.68	0.555134	114.94
118	M78E35B120	Skeleton	ALB01	52.76	1.11186	118.95
119	M63E38A195	Skeleton	ALB01	54.41	0.676746	122.18
120	TP101436	Skeleton	ALB01	55.15	0.909225	123.7
121	TP313274	Skeleton	ALB01	55.15	1.32106	123.7
122	TP24501	Skeleton	ALB01	55.15	1.4126	123.7
123	TP88622	Skeleton	ALB01	55.15	1.39021	123.7
124	TP439559	Skeleton	ALB01	55.99	0.612439	126.1
125	TP365810	Skeleton	ALB01	55.99	0.606594	127.3
126	TP275028	Skeleton	ALB01	57.24	0.651063	129.74
127	TP408470	Skeleton	ALB01	57.24		129.74
128	TP444192	Skeleton	ALB01	57.24	0.617112	129.74
129	TP264563	Skeleton	ALB01	57.24	0.652113	129.74
130	TP408641	Skeleton	ALB01	57.54	0.720099	130.36
131	TP451957	Skeleton	ALB01	57.54	0.605924	130.97
132	TP8063	Skeleton	ALB01	57.54	0.619856	130.97
133	TP340374	Skeleton	ALB01	57.54	0.620674	130.97
134	TP231849	Skeleton	ALB01	57.54	0.524321	130.97
135	TP352547	Skeleton	ALB01	59.77	0.643387	135.19
136	TP157565	Skeleton	ALB01	60.24	0.620667	136.14
137	TP86855	Skeleton	ALB01	60.52	0.627168	136.72
138	TP257264	Skeleton	ALB01	60.93	0.902697	137.54
139	TP132728	Skeleton	ALB01	61.78	0.79236	140.87
140	TP49091	Skeleton	ALB01	61.78	0.76962	142.31
141	TP165522	Skeleton	ALB01	62.1	1.04614	142.97
142	TP135053	Skeleton	ALB01	63.67	0.844814	145.44
143	TP79813	Skeleton	ALB01	63.67	0.829398	145.44
144	lPms-750422	Skeleton	ALB01	63.67	1.15519	145.44
145	lPms-749504	Skeleton	ALB01	63.67	1.14895	145.44
146	lPms-517360	Skeleton	ALB01	63.67	1.20917	145.44
147	lPms-524410	Skeleton	ALB01	63.67	1.15417	145.44
148	TP322208	Skeleton	ALB01	63.67	0.502107	145.44
149	TP164946	Skeleton	ALB01	64.58	0.776634	147.23
150	TP98539	Skeleton	ALB01	64.58	0.77226	147.23
151	TP240458	Skeleton	ALB01	68.38	0.777647	154.28
152	TP36748	Skeleton	ALB01	69.88	0.793506	157.17
153	TP432933	Skeleton	ALB01	69.88	0.793506	157.17
154	TP250139	Skeleton	ALB01	69.88	0.793506	157.17
155	TP252310	Skeleton	ALB01	70.17	0.7921	157.76
156	TP290283	Skeleton	ALB01	70.6	0.780634	158.64
157	TP278653	Skeleton	ALB01	71.51	0.595354	160.44
158	TP11923	Skeleton	ALB01	71.51	0.595354	160.44
159	TP92915	Skeleton	ALB01	71.51	0.559687	160.44
160	M59E38A79	Skeleton	ALB01	72.21	0.788051	161.83
161	TP270907	Skeleton	ALB01	74.91	0.774322	166.96
162	M61E35A66	Skeleton	ALB01	76.91	1.20123	170.82
163	lPms-525199	Attached	ALB01	76.91		170.82
164	TP270277	Skeleton	ALB01	76.91		170.82
165	TP429177	Skeleton	ALB01	77.82	2.12499	174.37
166	TP250401	Skeleton	ALB01	80	0.952338	178.56
167	TP252828	Skeleton	ALB01	82.03	0.628143	182.49
168	TP155957	Skeleton	ALB01	84.5	0.7093	187.23
169	TP273612	Skeleton	ALB01	85.43	0.714801	187.94
170	TP24882	Skeleton	ALB01	88.91	0.712292	194.53
171	TP447545	Skeleton	ALB01	88.91	0.90811	195.41
172	TP408819	Skeleton	ALB01	91.06	0.972026	200.32
173	TP407516	Skeleton	ALB01	91.06	0.972026	200.32
174	TP229284	Skeleton	ALB01	91.06	0.96454	200.32
175	TP23802	Skeleton	ALB01	91.96	0.911864	202.1
176	TP7177	Skeleton	ALB01	91.96	0.911864	202.1
177	TP75472	Skeleton	ALB01	94.85	0.838192	207.59
178	TP363688	Skeleton	ALB01	94.85	0.838192	207.59
179	TP27636	Skeleton	ALB01	95.17	1.08106	208.24
180	TP234556	Skeleton	ALB01	95.53	1.5013	208.98
181	TP329514	Skeleton	ALB01	95.53	1.35415	208.98
182	TP25103	Skeleton	ALB01	95.53	1.46559	208.98
183	TP27545	Skeleton	ALB01	95.53	1.59703	208.98
184	TP274697	Skeleton	ALB01	95.53	1.59703	208.98
185	TP197290	Skeleton	ALB01	95.53	1.71751	209.2
186	lPms-751978	Attached	ALB01	95.53		209.46
187	lPms-515831	Skeleton	ALB01	95.53	1.81511	209.72
188	lPms-516002	Skeleton	ALB01	96.11	2.14511	210.89
189	lPms-749857	Skeleton	ALB01	96.11	2.14511	210.89
190	lPms-516215	Attached	ALB01	96.11		210.89
191	lPms-751771	Attached	ALB01	96.11		210.89
192	lPms-750702	Attached	ALB01	96.11		210.89
193	lPms-515618	Skeleton	ALB01	96.11	2.14511	210.89
194	lPms-515272	Skeleton	ALB01	96.69	1.98009	212.1
195	M66E32B99	Skeleton	ALB01	101.47	0.906703	220.9
196	M47E41A117	Skeleton	ALB01	103.12	0.967884	224.21
197	TP281001	Skeleton	ALB01	103.12	1.02907	224.21
198	TP413429	Skeleton	ALB01	103.12	1.25527	224.21
199	TP274484	Skeleton	ALB01	103.12	1.24215	224.21
200	TP150383	Skeleton	ALB01	103.12	1.1853	224.21
201	TP380446	Skeleton	ALB01	103.12	1.24632	224.21
202	TP290196	Skeleton	ALB01	103.12	1.24632	224.21
203	TP281840	Skeleton	ALB01	103.12	1.0212	224.21
204	TP309118	Skeleton	ALB01	103.94	2.99709	225.83
205	TP341464	Skeleton	ALB01	104.28	2.94614	226.52
206	TP414709	Skeleton	ALB01	105.13	1.15443	228.18
207	TP27980	Skeleton	ALB01	105.13	1.69288	228.18
208	TP41390	Skeleton	ALB01	105.13	1.69288	228.18
209	TP411606	Skeleton	ALB01	105.56	1.71304	229.91
210	TP27739	Skeleton	ALB01	106	1.81412	232.5
211	TP101330	Skeleton	ALB01	106	1.81412	232.5
212	TP406931	Skeleton	ALB01	106	1.8144	232.5
213	TP292881	Skeleton	ALB01	107.45	1.78601	235.41
214	TP254133	Skeleton	ALB01	111.31	1.8691	243.05
215	TP54912	Skeleton	ALB01	111.31	1.73333	244.45
216	TP124477	Skeleton	ALB01	111.31	1.75546	245.93
217	TP263136	Skeleton	ALB01	114.39	1.72434	252.35
218	TP97981	Skeleton	ALB01	114.39	1.72434	252.35
219	TP451345	Skeleton	ALB01	114.39	1.84077	253.62
220	TP235396	Skeleton	ALB01	114.39	1.74701	254.89
221	TP65060	Skeleton	ALB01	115.56	1.61738	257.2
222	TP12909	Skeleton	ALB01	115.56	1.61738	257.2
223	TP233474	Skeleton	ALB01	115.94	1.63432	258.73
224	TP158056	Skeleton	ALB01	117.58	1.73859	261.92
225	TP80259	Skeleton	ALB01	117.58	1.68641	261.92
226	TP299231	Skeleton	ALB01	117.58	1.65677	261.92
227	TP104908	Skeleton	ALB01	117.58	1.68641	261.92
228	TP248402	Skeleton	ALB01	117.58	1.68641	261.92
229	TP147107	Skeleton	ALB01	118.25	1.68358	263.92
230	TP91541	Skeleton	ALB01	119.25	1.67552	266.54
231	TP56841	Skeleton	ALB01	120.42	1.66646	268.84
232	TP276531	Skeleton	ALB01	120.71	1.66782	269.44
233	TP148703	Skeleton	ALB01	120.71	1.66782	269.44
234	TP39789	Skeleton	ALB01	120.71	1.66559	270.18
235	TP327908	Skeleton	ALB01	120.71	1.6783	270.18
236	TP266356	Skeleton	ALB01	121.3	1.66443	271.38
237	TP53875	Skeleton	ALB01	123.39	1.22221	276.58
238	TP282433	Skeleton	ALB01	123.39	1.11341	277.45
239	TP234755	Skeleton	ALB01	123.96	2.26891	278.66
240	TP309662	Skeleton	ALB01	124.65	4.08326	280.11
241	TP245990	Skeleton	ALB01	124.65	4.04911	280.11
242	lPms-516200	Skeleton	ALB01	124.65	2.39777	280.11
243	lPms-515816	Skeleton	ALB01	124.65	2.41914	280.11
244	lPms-522744	Attached	ALB01	126.32		283.25
245	lPms-749866	Skeleton	ALB01	127.99	1.02718	286.39
246	lPms-749124	Skeleton	ALB01	128.64	1.36686	287.77
247	TP318284	Skeleton	ALB01	130.78	0.508172	291.94
248	TP446168	Skeleton	ALB01	130.78	0.508172	291.94
249	TP77424	Skeleton	ALB01	131.11	0.503725	292.6
250	TP5681	Skeleton	ALB01	132.34	0.506468	295.09
251	TP219497	Skeleton	ALB01	132.34	0.506468	295.09
252	lPms-751673	Skeleton	ALB01	133.86	0.486152	298.05
253	TP25188	Skeleton	ALB01	134.51	0.484158	299.35
254	PT1b	Skeleton	ALB01	135.77	0.47904	303.03
255	PT1a	Skeleton	ALB01	136.31	0.479521	304.14
256	TP40700	Skeleton	ALB01	136.31	0.846591	304.14
257	TP129700	Skeleton	ALB01	136.99	0.525357	306.99
258	TP79057	Skeleton	ALB01	136.99	0.470949	306.99
259	M65E41B298	Skeleton	ALB01	138.12	0.561794	311.41
260	M77E35A125	Attached	ALB01	140.05		315.55
261	TP157026	Skeleton	ALB01	141.98	0.412504	319.69
262	TP76111	Skeleton	ALB01	144.64	0.607498	325.37
263	TP131198	Skeleton	ALB01	144.64	0.658272	325.37
264	TP12611	Skeleton	ALB01	144.64	0.601541	326.24
265	TP407751	Skeleton	ALB01	145.94	0.52567	328.78
266	TP72454	Skeleton	ALB01	145.94	0.52567	328.78
267	TP155904	Skeleton	ALB01	145.94	0.52567	328.78
268	TP139553	Skeleton	ALB01	148.27	0.685356	333.2
269	TP57652	Skeleton	ALB01	148.87	0.863019	333.87
270	TP30276	Skeleton	ALB01	150.36	0.66232	337.46
271	TP427019	Skeleton	ALB01	150.36	0.511234	338.09
272	TP277385	Skeleton	ALB01	150.36	0.474505	338.92
273	TP240937	Skeleton	ALB01	150.36	0.5059	338.92
274	TP445060	Skeleton	ALB01	151.71	0.484325	339.59
275	TP157877	Skeleton	ALB01	151.71	0.493879	339.59
276	TP14409	Skeleton	ALB01	151.71	0.492979	339.59
277	TP171606	Skeleton	ALB01	152.94	0.457203	342
278	TP131819	Skeleton	ALB01	152.94	0.456903	342
279	TP404521	Skeleton	ALB01	152.94	0.433027	342
280	TP150735	Skeleton	ALB01	152.94	0.407291	342
281	TP285078	Skeleton	ALB01	152.94	0.486524	342.63
282	TP258531	Skeleton	ALB01	152.94	0.418201	343.8
283	TP251789	Skeleton	ALB01	154.82	0.35615	347.4
284	TP451856	Skeleton	ALB01	154.82	0.379556	348.41
285	TP233010	Skeleton	ALB01	156.17	0.354397	352.37
286	TP415517	Skeleton	ALB01	158.49	2.25512	356.86
287	TP25772	Skeleton	ALB01	158.49	1.8106	356.86
288	PDC	Skeleton	ALB01	161.28	0.14956	362.21
289	TP268302	Skeleton	ALB01	163.2	2.0677	365.95
290	TP372729	Skeleton	ALB01	163.2	1.61366	365.95
291	TP370569	Skeleton	ALB01	163.2	2.07694	365.95
292	M78E38B315	Skeleton	ALB01	165.08	1.0495	369.58
293	TP268656	Skeleton	ALB01	166.33	1.34897	372.04
294	Lup146	Skeleton	ALB01	171.07	0	380.75
295	TP23903	Skeleton	ALB02	0	0.935001	0
296	TP229924	Skeleton	ALB02	0	0.82285	0
297	TP222136	Skeleton	ALB02	0.38	1.02094	2.13
298	WANR1	Skeleton	ALB02	0.38	1.04508	2.13
299	TP24947	Skeleton	ALB02	0.38	0.925679	4.29
300	TP272531	Skeleton	ALB02	0.38	0.988769	5.65
301	TP94529	Skeleton	ALB02	1.26	0.608616	7.44
302	TP135791	Skeleton	ALB02	1.26	0.608616	7.44
303	TP254603	Skeleton	ALB02	1.26	1.62204	7.83
304	TP47110	Skeleton	ALB02	1.26	0.597328	8.89
305	TP458	Skeleton	ALB02	1.26	1.86544	8.89
306	TP2471	Skeleton	ALB02	1.93	0.431201	10.25
307	TP291372	Skeleton	ALB02	2.64	0.455714	12.34
308	TP323017	Skeleton	ALB02	2.64	0.489452	12.34
309	TP236266	Skeleton	ALB02	2.64	0.548696	12.34
310	TP13313	Skeleton	ALB02	2.64	0.548803	12.34
311	TP231214	Skeleton	ALB02	2.64	0.535777	12.34
312	TP446132	Skeleton	ALB02	2.64	0.491637	12.34
313	TP237794	Skeleton	ALB02	2.64	0.492262	12.34
314	TP38227	Skeleton	ALB02	4.74	0.549524	16.37
315	TP88533	Skeleton	ALB02	4.74	0.549524	16.37
316	TP152838	Skeleton	ALB02	4.74	0.546308	16.37
317	TP68244	Skeleton	ALB02	4.74	0.549524	16.37
318	TP8164	Skeleton	ALB02	6.05	0.41808	18.95
319	TP22620	Skeleton	ALB02	6.52	0.476098	19.9
320	TP262598	Skeleton	ALB02	6.52	0.431778	19.9
321	TP258530	Skeleton	ALB02	6.52	0.431193	19.9
322	M65E35C315	Skeleton	ALB02	6.52	0.418162	19.9
323	TP330531	Skeleton	ALB02	10.88	0.339086	27.92
324	TP418891	Skeleton	ALB02	10.88	0.337182	27.92
325	TP156253	Skeleton	ALB02	11.67	0.34156	29.49
326	TP76043	Skeleton	ALB02	12.13	1.80956	31.32
327	Lup313	Skeleton	ALB02	12.13	0.87656	31.32
328	TP52677	Skeleton	ALB02	12.13	0.569109	31.32
329	TP259052	Skeleton	ALB02	12.6	0.211988	32.26
330	TP271235	Skeleton	ALB02	12.6	0.7654	32.26
331	TP12213	Skeleton	ALB02	12.6	0.189865	32.5
332	TP27066	Skeleton	ALB02	12.6	0.216044	33.1
333	TP284610	Skeleton	ALB02	12.6	0.843214	34.6
334	TP113073	Skeleton	ALB02	13.02	0.230894	36.28
335	TP1839	Skeleton	ALB02	14.1	0.62956	38.39
336	TP238590	Skeleton	ALB02	15.35	0.720314	41.41
337	TP325389	Skeleton	ALB02	15.97	0.76648	43.23
338	TP47049	Skeleton	ALB02	15.97	0.76648	43.23
339	TP235826	Skeleton	ALB02	15.97	0.776158	43.23
340	TP390179	Skeleton	ALB02	16.41	0.901101	44.11
341	TP280948	Skeleton	ALB02	16.41	0.773018	44.11
342	TP274906	Skeleton	ALB02	16.41	0.780303	44.11
343	TP73282	Skeleton	ALB02	16.41	0.782064	44.83
344	TP29252	Skeleton	ALB02	16.41	0.780303	45.55
345	TP413110	Skeleton	ALB02	16.98	0.772094	46.69
346	TP23060	Skeleton	ALB02	16.98	0.772094	46.69
347	TP435069	Skeleton	ALB02	16.98	0.772094	46.69
348	TP281869	Skeleton	ALB02	18.66	0.654346	49.94
349	TP263332	Skeleton	ALB02	18.66	0.644472	50.62
350	TP275341	Skeleton	ALB02	18.66	0.619944	52.79
351	DSI	Skeleton	ALB02	18.66	0.677835	55.31
352	TP305240	Skeleton	ALB02	18.66	0.587256	57.79
353	TP238723	Skeleton	ALB02	18.66	0.587256	57.79
354	TP213551	Skeleton	ALB02	18.97	1.02263	58.42
355	LSSR1b	Skeleton	ALB02	18.97	0.710576	58.42
356	TP5398	Skeleton	ALB02	18.97	0.593211	58.42
357	LSSR1a	Skeleton	ALB02	18.97	0.644743	58.42
358	TP74427	Skeleton	ALB02	18.97	0.684521	59.68
359	TP78167	Skeleton	ALB02	18.97	0.684521	59.68
360	TP261526	Skeleton	ALB02	19.31	0.683967	61.03
361	TP287384	Skeleton	ALB02	19.31	0.684079	61.7
362	TP38832	Skeleton	ALB02	19.31	0.684079	61.7
363	TP224508	Skeleton	ALB02	22.28	0.697379	67.31
364	TP376433	Skeleton	ALB02	23.07	0.562285	68.93
365	TP233016	Skeleton	ALB02	23.07	0.846439	68.93
366	TP236229	Skeleton	ALB02	23.07	0.978275	68.93
367	TP73833	Skeleton	ALB02	23.07	0.983302	68.93
368	TP59439	Skeleton	ALB02	23.95	0.654864	70.65
369	CALTL	Skeleton	ALB02	23.95	0.526142	73.12
370	M77E32A159	Attached	ALB02	24.97		75.975
371	TP147007	Skeleton	ALB02	25.99	1.09969	78.83
372	M48E32A188	Skeleton	ALB02	25.99	1.11385	80.81
373	TP227862	Skeleton	ALB02	25.99	1.14138	83.24
374	TP338512	Skeleton	ALB02	25.99	1.10252	83.24
375	TP70881	Skeleton	ALB02	26.3	0.8073	83.86
376	TP266604	Skeleton	ALB02	26.3	0.801369	84.42
377	TP414637	Skeleton	ALB02	27.42	1.30824	88.03
378	TP2927	Skeleton	ALB02	28.66	0.382386	91.25
379	TP376589	Skeleton	ALB02	28.66	0.480513	93.42
380	TP340895	Skeleton	ALB02	28.66	0.623843	94.85
381	TP270275	Skeleton	ALB02	29.58	0.565395	96.68
382	TP275722	Skeleton	ALB02	29.58	0.565395	96.68
383	TP15121	Skeleton	ALB02	30.67	0.49418	99.51
384	lPms-522526	Attached	ALB02	30.67		99.51
385	lPms-533193	Skeleton	ALB02	30.67	0.880737	99.51
386	lPms-522533	Skeleton	ALB02	30.67	0.882871	99.51
387	lPms-524434	Skeleton	ALB02	30.67	0.901265	99.51
388	lPms-527037	Skeleton	ALB02	30.67	0.91597	99.51
389	TP215446	Skeleton	ALB02	30.67	0.677336	100.88
390	TP23177	Skeleton	ALB02	31.56	0.68541	102.64
391	TP242382	Skeleton	ALB02	32.03	0.671011	103.58
392	TP73593	Skeleton	ALB02	32.34	1.02659	104.22
393	TP91431	Skeleton	ALB02	32.77	0.547297	105.07
394	TP70123	Skeleton	ALB02	32.77	0.7621	105.07
395	TP409840	Skeleton	ALB02	32.77	0.683246	105.71
396	TP156581	Skeleton	ALB02	34.16	0.651273	109.68
397	TP113243	Skeleton	ALB02	34.16	0.632151	109.68
398	TP99366	Skeleton	ALB02	34.16	0.680255	109.68
399	TP79211	Skeleton	ALB02	34.16	0.68845	109.68
400	TP265407	Skeleton	ALB02	39.39	0.648249	118.52
401	TP90243	Skeleton	ALB02	49.19	1.09599	136.57
402	lPms-524499	Skeleton	ALB02	49.19	0.804568	136.57
403	lPms-525247	Skeleton	ALB02	49.19	0.803976	136.57
404	lPms-532980	Skeleton	ALB02	49.19	0.803976	136.57
405	lPms-517115	Skeleton	ALB02	49.19	0.803976	136.57
406	lPms-525389	Skeleton	ALB02	49.19	0.803976	136.57
407	lPms-525206	Skeleton	ALB02	49.19	0.803976	136.57
408	TP292384	Skeleton	ALB02	49.96	1.36282	138.17
409	TP74140	Skeleton	ALB02	49.96	0.992088	138.17
410	TP230400	Skeleton	ALB02	49.96	0.992088	138.17
411	TP99192	Skeleton	ALB02	52.74	0.957814	143.44
412	TP251175	Skeleton	ALB02	53.23	1.00004	145.39
413	TP413765	Skeleton	ALB02	53.23	0.977582	145.39
414	TP243375	Skeleton	ALB02	53.23		145.39
415	TP246733	Skeleton	ALB02	53.23	0.892852	146.58
416	TP437988	Skeleton	ALB02	55.62	0.963535	151.13
417	TP28359	Skeleton	ALB02	56.87	0.948693	154.17
418	TP225469	Skeleton	ALB02	58.45	0.950253	158.15
419	TP154184	Skeleton	ALB02	58.94	0.9547	159.14
420	TP28057	Skeleton	ALB02	58.94	0.9547	159.14
421	TP94870	Skeleton	ALB02	58.94	0.9547	159.14
422	TP24959	Skeleton	ALB02	60.47	0.840876	162.1
423	TP323343	Skeleton	ALB02	60.47	0.840876	162.1
424	TP128324	Skeleton	ALB02	63.77	0.896186	168.31
425	TP224596	Skeleton	ALB02	63.77	0.896438	168.31
426	TP151960	Skeleton	ALB02	63.77	0.896186	168.31
427	TP248931	Skeleton	ALB02	64.38	0.856913	169.52
428	TP258773	Skeleton	ALB02	65.05	0.816576	170.87
429	TP78536	Skeleton	ALB02	65.05	0.81538	170.87
430	TP109912	Skeleton	ALB02	66.69	0.741302	174.82
431	TP7383	Skeleton	ALB02	66.69	0.916242	174.82
432	TP319284	Skeleton	ALB02	66.69	0.785455	174.82
433	TP231446	Skeleton	ALB02	67.25	0.767954	175.94
434	TP226595	Skeleton	ALB02	70.13		181.42
435	TP437050	Skeleton	ALB02	70.13	0.488106	181.42
436	TP63661	Skeleton	ALB02	70.13	0.543218	181.42
437	lPms-517297	Skeleton	ALB02	70.74	0.764954	182.65
438	M76E32A128	Skeleton	ALB02	72.41	0.561705	185.89
439	M65E32A100	Skeleton	ALB02	75.22	0.815446	191.26
440	M75E38B244	Skeleton	ALB02	75.76	0.582823	192.42
441	M63E38A204	Skeleton	ALB02	76.3	0.403905	193.59
442	TP5188	Skeleton	ALB02	79.68	0.566016	199.98
443	TP325533	Skeleton	ALB02	79.68	0.57399	199.98
444	TP33442	Skeleton	ALB02	82.17	0.576989	205.96
445	TP232432	Skeleton	ALB02	82.17	0.467032	205.96
446	TP431257	Skeleton	ALB02	82.17		207.28
447	TP233650	Skeleton	ALB02	82.87	0.530147	208.7
448	M64E41A148	Skeleton	ALB02	83.48	0.858277	209.93
449	M63E38A202	Skeleton	ALB02	84.03	0.540155	211.03
450	lPms-516239	Attached	ALB02	84.305		211.59
451	lPms-515855	Skeleton	ALB02	84.58	0.710439	212.15
452	TP340809	Skeleton	ALB02	85.35	0.564769	215.17
453	TP349407	Skeleton	ALB02	85.35	0.527985	215.17
454	TP299131	Skeleton	ALB02	85.35	0.912437	215.17
455	TP23446	Skeleton	ALB02	86.02	0.422253	216.5
456	TP19741	Skeleton	ALB02	86.02	0.420061	217.53
457	TP429721	Skeleton	ALB02	86.55	0.402727	219.64
458	TP262063	Skeleton	ALB02	86.55	0.41035	220.83
459	TP101421	Skeleton	ALB02	88.16	0.298032	223.88
460	TP238828	Skeleton	ALB02	89.81	0.267644	229.14
461	TP445667	Skeleton	ALB02	90.45	0.559902	230.43
462	lPms-515626	Skeleton	ALB02	90.45	0.650029	230.43
463	lPms-525122	Skeleton	ALB02	90.45	0.72933	230.43
464	TP39614	Skeleton	ALB02	91.06	0.161058	231.65
465	TP19988	Skeleton	ALB02	91.06	0.266514	231.65
466	TP114572	Skeleton	ALB02	91.06	0.237235	231.65
467	TP288585	Skeleton	ALB02	91.06	0.270738	231.65
468	lPms-515411	Skeleton	ALB02	91.06	0.274724	231.65
469	M59E32A413	Attached	ALB02	93.335		235.83
470	TP292201	Skeleton	ALB02	95.61	0.318806	240.01
471	TP100999	Skeleton	ALB02	97.7	1.108	242.05
472	TP439845	Skeleton	ALB02	98.44	0.442043	242.92
473	TP25763	Skeleton	ALB02	98.92	0.411923	243.46
474	TP256124	Skeleton	ALB02	100.29	0.54086	246.35
475	TP95056	Skeleton	ALB02	100.29	0.54086	246.35
476	TP12311	Skeleton	ALB02	100.6	0.548283	247.55
477	TP241628	Skeleton	ALB02	101.94	0.563383	250.67
478	M48E32B277	Skeleton	ALB02	103.23	0.546293	253.25
479	M61E32B396	Skeleton	ALB02	106.05	0.521611	258.6
480	M47E32A140	Attached	ALB02	106.83		260.16
481	TP56963	Skeleton	ALB02	107.61	0.616239	261.72
482	TP58457	Skeleton	ALB02	108.05	0.652338	264.09
483	TP264653	Skeleton	ALB02	109.19	0.621124	264.43
484	TP408623	Skeleton	ALB02	110.07	0.524028	266.09
485	TP15653	Skeleton	ALB02	111.44	0.711985	269.25
486	TP235608	Skeleton	ALB02	111.44	0.711985	269.25
487	TP94353	Skeleton	ALB02	113.72	0.532352	273.66
488	TP278885	Skeleton	ALB02	113.72	0.535889	273.66
489	TP115697	Skeleton	ALB02	114.05	0.528947	274.61
490	TP450480	Skeleton	ALB02	116.17	0.626334	280.11
491	TP237672	Skeleton	ALB02	116.17	0.577643	280.11
492	TP285942	Skeleton	ALB02	116.17	0.558729	280.11
493	TP250121	Skeleton	ALB02	116.17	0.569533	280.11
494	TP119917	Skeleton	ALB02	116.62	0.51509	280.38
495	TP94867	Skeleton	ALB02	118.98	0.533972	285.37
496	TP114357	Skeleton	ALB02	119.61	0.545069	287.95
497	TP54890	Skeleton	ALB02	121.66	0.514521	292.93
498	TP100814	Skeleton	ALB02	121.66	0.723997	294.68
499	TP27589	Skeleton	ALB02	121.66	0.723997	294.68
500	TP152958	Skeleton	ALB02	123.32	0.408622	297.93
501	TP283681	Skeleton	ALB02	123.32	0.400652	297.93
502	TP277893	Skeleton	ALB02	123.32	0.440976	297.93
503	TP92269	Skeleton	ALB02	124.86	0.383081	300.9
504	TP130298	Skeleton	ALB02	124.86	0.383081	300.9
505	TP260154	Skeleton	ALB02	124.86	0.383081	300.9
506	TP405457	Skeleton	ALB02	126.71	0.401581	304.48
507	TP447033	Skeleton	ALB02	127.12	0.35591	305.33
508	M48E35A161	Skeleton	ALB02	129.9	0.666835	310.64
509	TP447301	Skeleton	ALB02	131.24	0.861737	313.27
510	TP271658	Skeleton	ALB02	131.55	1.24887	313.9
511	TP327232	Skeleton	ALB02	131.55	1.40161	314.53
512	TP20987	Skeleton	ALB02	131.55	1.24887	315.17
513	TP261886	Skeleton	ALB02	134.33	0.00375778	320.46
514	TP234977	Skeleton	ALB02	134.33	0.0368711	320.46
515	TP128928	Skeleton	ALB03	0	1.26049	0
516	Lup197	Attached	ALB03	0		0
517	TP335982	Skeleton	ALB03	0	1.51216	0
518	TP8338	Skeleton	ALB03	0	1.44223	0
519	TP257321	Skeleton	ALB03	0.33	1.22562	0.7
520	TP155365	Skeleton	ALB03	0.33	1.22562	0.7
521	TP803	Skeleton	ALB03	0.33	0.884769	0.7
522	TP402853	Skeleton	ALB03	0.67	1.2819	1.43
523	TP272557	Skeleton	ALB03	1.11	0.996025	3.21
524	TP240180	Skeleton	ALB03	2.06	0.248475	5.14
525	Lup156	Skeleton	ALB03	2.06	0.536611	5.14
526	TP333178	Skeleton	ALB03	2.81	0.860513	5.63
527	TP451940	Skeleton	ALB03	2.81	1.28416	5.63
528	TP450681	Skeleton	ALB03	2.81	0.820561	5.63
529	TP79535	Skeleton	ALB03	2.81	0.811773	5.63
530	TP370295	Skeleton	ALB03	3.46	0.809155	6.91
531	TP222728	Skeleton	ALB03	3.76	0.807549	7.52
532	TP4484	Skeleton	ALB03	4.97	2.70029	7.81
533	TP138604	Skeleton	ALB03	5.27	2.53302	8.71
534	TP267090	Skeleton	ALB03	5.27	2.4493	8.71
535	Lup104	Skeleton	ALB03	6.09	3.38766	9.16
536	TP273148	Skeleton	ALB03	7.36	2.5312	9.67
537	TP11116	Skeleton	ALB03	7.64	2.17838	10.6
538	Lup294	Skeleton	ALB03	8.86	2.88872	13.03
539	TP445110	Skeleton	ALB03	10.14	1.81264	15.59
540	TP34611	Skeleton	ALB03	10.14	1.89847	15.59
541	TP90768	Skeleton	ALB03	10.14	1.86136	15.59
542	TP332700	Skeleton	ALB03	10.14		15.59
543	TP172568	Skeleton	ALB03	10.14	2.57743	15.59
544	TP19376	Skeleton	ALB03	10.14	2.62952	15.59
545	TP439505	Skeleton	ALB03	10.14	1.38223	16.48
546	TP156062	Skeleton	ALB03	10.14	2.58234	16.77
547	lPms-751770	Skeleton	ALB03	10.14	2.34026	16.77
548	TP258328	Skeleton	ALB03	11.49	2.59374	17.25
549	TP253381	Skeleton	ALB03	11.49	2.61579	17.25
550	Lup52	Skeleton	ALB03	11.49	2.67112	17.25
551	TP128862	Skeleton	ALB03	11.49	2.26667	17.25
552	TP133001	Skeleton	ALB03	11.49	2.4242	17.25
553	TP36019	Skeleton	ALB03	11.49	2.89972	18.47
554	TP328000	Skeleton	ALB03	11.49	2.83527	18.47
555	TP154108	Skeleton	ALB03	11.49	2.84727	18.47
556	TP155240	Skeleton	ALB03	11.49	2.56617	18.47
557	TP66713	Skeleton	ALB03	11.84	2.58963	18.58
558	TP131121	Skeleton	ALB03	11.84	3.48906	19.33
559	TP160680	Skeleton	ALB03	12.21	0.767306	20.78
560	TP231778	Skeleton	ALB03	12.92	0.7872	22.19
561	TP33586	Skeleton	ALB03	12.92	3.55205	22.19
562	TP155748	Skeleton	ALB03	14.31	0.782051	24.89
563	TP87816	Skeleton	ALB03	14.31	0.782051	24.89
564	TP53423	Skeleton	ALB03	14.31	0.782051	24.89
565	TP72879	Skeleton	ALB03	15.85	0.943002	28.57
566	lPms-515231	Skeleton	ALB03	15.85	0.951008	29.94
567	TP39655	Skeleton	ALB03	15.85	0.934014	29.94
568	TP416398	Skeleton	ALB03	15.85	0.969108	29.94
569	TP285888	Skeleton	ALB03	15.85	0.969108	29.94
570	TP453148	Skeleton	ALB03	15.85	0.956819	29.94
571	TP268125	Skeleton	ALB03	15.85	0.955768	29.94
572	TP269857	Skeleton	ALB03	17.31	1.15224	30.22
573	TP224895	Skeleton	ALB03	17.31	1.02851	30.22
574	TP232460	Skeleton	ALB03	18.14	0.978527	31.86
575	TP429602	Skeleton	ALB03	18.14	0.993439	31.86
576	TP273919	Skeleton	ALB03	18.78	1.00428	33.12
577	TP367413	Skeleton	ALB03	18.78	1.02739	33.12
578	TP249705	Skeleton	ALB03	18.78	0.935159	33.88
579	TP81912	Skeleton	ALB03	19.54	1.00806	36.1
580	TP82656	Skeleton	ALB03	19.99	1.03959	37.02
581	TP76774	Skeleton	ALB03	20.9	1.07683	38.82
582	TP50680	Skeleton	ALB03	21.78	1.10865	40.55
583	TP390456	Skeleton	ALB03	21.78	1.10886	40.55
584	TP79521	Skeleton	ALB03	22.42	1.1176	40.83
585	TP453290	Skeleton	ALB03	22.42	1.11813	40.83
586	M62E38B364	Skeleton	ALB03	22.42	1.16458	40.83
587	M62E38A395	Attached	ALB03	22.42		40.83
588	TP416255	Skeleton	ALB03	22.42	1.14942	40.83
589	TP282973	Skeleton	ALB03	22.42	1.14942	40.83
590	TP283252	Skeleton	ALB03	22.42	1.14942	40.83
591	TP226263	Skeleton	ALB03	22.75	1.13872	41.48
592	TP331161	Skeleton	ALB03	24.05	1.12173	44.02
593	TP419544	Skeleton	ALB03	24.69	1.11156	45.31
594	TP376722	Skeleton	ALB03	26.59	1.08692	49.56
595	TP256700	Skeleton	ALB03	26.59	1.06425	50.2
596	TP407503	Skeleton	ALB03	27.19	1.09353	51.41
597	TP265782	Skeleton	ALB03	27.19	1.08352	51.41
598	TP287966	Skeleton	ALB03	27.19	1.08352	51.41
599	TP66371	Skeleton	ALB03	27.19	1.08352	51.41
600	TP26104	Skeleton	ALB03	28.38	1.08537	53.72
601	TP232403	Skeleton	ALB03	28.38	1.08537	53.72
602	TP98428	Skeleton	ALB03	28.75	1.08926	54.47
603	TP28245	Skeleton	ALB03	28.75	1.08926	54.47
604	TP75858	Skeleton	ALB03	28.75	1.08926	54.47
605	TP19512	Skeleton	ALB03	28.75	1.08926	54.47
606	TP78825	Skeleton	ALB03	28.75	1.0853	54.47
607	TP12714	Skeleton	ALB03	29.43	1.14363	55.81
608	TP86498	Skeleton	ALB03	29.43	1.12911	55.81
609	TP4424	Skeleton	ALB03	29.43	1.1339	56.45
610	TP263488	Skeleton	ALB03	29.43	1.13261	56.45
611	TP68322	Skeleton	ALB03	31.16	1.19144	60.02
612	TP263916	Skeleton	ALB03	31.16	1.15931	60.02
613	TP247927	Skeleton	ALB03	31.48	1.16067	60.67
614	TP9988	Skeleton	ALB03	32.33	1.14003	62.34
615	TP414986	Skeleton	ALB03	33.92	1.12032	65.43
616	TP260116	Skeleton	ALB03	33.92	1.12302	65.43
617	TP252390	Skeleton	ALB03	34.99	1.22926	67.53
618	TP260247	Skeleton	ALB03	36.24	1.82458	69.95
619	TP218264	Skeleton	ALB03	36.52	1.83992	70.53
620	M64E35A68	Skeleton	ALB03	38.35	0.940364	74.07
621	TP446844	Skeleton	ALB03	40.25	1.94101	77.73
622	TP102237	Skeleton	ALB03	41.57	1.46698	80.31
623	TP247066	Skeleton	ALB03	41.57	1.46698	80.31
624	TP118776	Skeleton	ALB03	41.57	1.46111	80.31
625	TP349546	Skeleton	ALB03	42.53	1.15019	82.22
626	TP428573	Skeleton	ALB03	42.53	1.14737	82.22
627	TP89905	Skeleton	ALB03	43.14	1.12667	82.58
628	TP38711	Skeleton	ALB03	43.73	1.06434	83.77
629	TP123564	Skeleton	ALB03	45.27	1.59493	86.76
630	TP411369	Skeleton	ALB03	45.27	1.59493	86.76
631	TP105892	Skeleton	ALB03	45.79	0.888984	89.8
632	TP284027	Skeleton	ALB03	46.31	1.2953	92.88
633	TP26721	Skeleton	ALB03	47.91	1.29911	96.01
634	TP153982	Skeleton	ALB03	48.45	1.29836	97.15
635	TP349852	Skeleton	ALB03	48.45	1.29819	97.15
636	TP93071	Skeleton	ALB03	48.45	1.29709	97.15
637	TP283534	Skeleton	ALB03	48.45	1.29819	97.15
638	TP241391	Skeleton	ALB03	48.45	1.29404	97.15
639	TP8589	Skeleton	ALB03	49.26	1.23753	98.78
640	TP113698	Skeleton	ALB03	49.26	1.40389	98.78
641	TP26847	Skeleton	ALB03	52.02	1.27872	104.04
642	TP98793	Skeleton	ALB03	52.02	1.27872	104.04
643	TP246847	Skeleton	ALB03	52.73	1.19756	105.47
644	M65E41C153	Skeleton	ALB03	52.73	1.18749	105.47
645	TP259552	Skeleton	ALB03	52.73	1.20003	105.47
646	TP15266	Skeleton	ALB03	53.13	1.17352	106.27
647	TP257228	Skeleton	ALB03	54.83	1.16239	109.57
648	TP312170	Skeleton	ALB03	55.18	1.13934	110.28
649	TP110501	Skeleton	ALB03	55.18	1.14121	110.28
650	LG50IP	Skeleton	ALB03	55.82	1.17626	111.56
651	TP324354	Skeleton	ALB03	56.44	1.14103	112.81
652	TP449190	Skeleton	ALB03	57.09	1.119	114.09
653	TP270410	Skeleton	ALB03	57.09	1.119	114.09
654	TP252981	Skeleton	ALB03	58.11	1.10814	116.09
655	TP81257	Skeleton	ALB03	58.11	1.10814	116.09
656	TP154415	Skeleton	ALB03	58.11	1.10165	116.09
657	TP267812	Skeleton	ALB03	58.48	1.08549	116.85
658	TP110905	Skeleton	ALB03	58.79	1.10814	117.48
659	TP49547	Skeleton	ALB03	58.79	1.10814	117.48
660	TP296179	Skeleton	ALB03	60.91	0.991647	121.54
661	TP448678	Skeleton	ALB03	60.91	0.991647	121.54
662	TP139479	Skeleton	ALB03	61.78	0.986816	123.26
663	TP86667	Skeleton	ALB03	61.78	0.998638	123.26
664	TP405957	Skeleton	ALB03	61.78	0.988025	123.26
665	TP22395	Skeleton	ALB03	61.78	1.00465	123.26
666	TP236952	Skeleton	ALB03	61.78	0.982466	123.26
667	TP427160	Skeleton	ALB03	64.59	0.971554	128.59
668	TP157368	Skeleton	ALB03	64.59	0.967101	128.59
669	TP1620	Skeleton	ALB03	64.59		128.59
670	TP8096	Skeleton	ALB03	65.06	0.982203	129.55
671	TP82195	Skeleton	ALB03	65.06	1.04287	129.55
672	TP77244	Skeleton	ALB03	65.06	0.985074	129.55
673	TP231865	Skeleton	ALB03	65.06	0.984763	129.55
674	TP286868	Skeleton	ALB03	68.43	0.968878	135.87
675	TP77820	Skeleton	ALB03	68.43	0.968878	135.87
676	TP210	Skeleton	ALB03	70.19	0.96538	139.94
677	TP102199	Skeleton	ALB03	78.67	1.07799	154.68
678	TP271123	Skeleton	ALB03	78.98	1.08583	154.9
679	TP15389	Skeleton	ALB03	80.07	1.11063	157.08
680	M48E38B197	Skeleton	ALB03	80.07	1.10179	157.08
681	M63E38B399	Attached	ALB03	80.805		158.515
682	TP264530	Skeleton	ALB03	81.54	1.08399	159.95
683	TP377151	Skeleton	ALB03	81.54	1.06708	159.95
684	TP272713	Skeleton	ALB03	84.69	1.05405	165.8
685	TP369146	Skeleton	ALB03	85.01	1.01648	166.45
686	TP273406	Skeleton	ALB03	85.01	1.09377	166.45
687	TP87087	Skeleton	ALB03	85.01	0.867971	166.45
688	M61E35A376	Skeleton	ALB03	88.05	0.827767	174.84
689	TP56929	Skeleton	ALB03	91.5	2.73018	184.46
690	TP415001	Skeleton	ALB03	93.59	0.899495	188.54
691	TP29429	Skeleton	ALB03	93.59	0.899495	188.54
692	TP170249	Skeleton	ALB03	95.07	0.83277	191.42
693	TP64007	Skeleton	ALB03	95.07	0.820924	191.71
694	TP226526	Skeleton	ALB03	96.74	0.719532	192.34
695	TP281995	Skeleton	ALB03	96.74	0.719532	192.34
696	TP157167	Skeleton	ALB03	97.45	0.713761	194.45
697	TP320598	Skeleton	ALB03	97.45	0.65139	194.45
698	TP117976	Skeleton	ALB03	97.45	0.557436	194.45
699	TP294049	Skeleton	ALB03	99.03	0.741146	197.52
700	TP332551	Skeleton	ALB03	99.03	0.743161	197.52
701	TP443040	Skeleton	ALB03	104.4	0.764032	207.27
702	TP152909	Skeleton	ALB03	104.71	0.693608	207.46
703	TP376818	Skeleton	ALB03	104.71	0.534095	207.46
704	TP23563	Skeleton	ALB03	104.71	0.687533	207.46
705	TP411840	Skeleton	ALB03	104.71	0.955022	207.46
706	TP327986	Skeleton	ALB03	105.24	0.765676	208.53
707	TP266562	Skeleton	ALB03	105.55	0.765714	209.17
708	TP10889	Skeleton	ALB03	108.15	0.576572	214.12
709	TP27550	Skeleton	ALB03	109.01	0.55541	215.81
710	TP149558	Skeleton	ALB03	111.69	0.441726	220.91
711	TP237673	Skeleton	ALB03	113.91	0.499128	226.22
712	TP261652	Skeleton	ALB03	113.91	0.491897	228.46
713	TP439908	Skeleton	ALB03	113.91	0.467012	228.46
714	TP97746	Skeleton	ALB03	114.23	0.497502	229.74
715	TP114254	Skeleton	ALB03	114.23	0.497576	229.74
716	TP224764	Skeleton	ALB03	116.2	0.436674	234.73
717	TP369699	Skeleton	ALB03	119.54	0.412855	244.64
718	TP302557	Skeleton	ALB03	119.54	0.445013	246.99
719	TP291920	Skeleton	ALB03	121.35	0.465648	252.24
720	TP94597	Skeleton	ALB03	121.35	0.153528	252.24
721	TP3776	Skeleton	ALB03	121.35	0.140963	252.24
722	TP86382	Skeleton	ALB03	122.02	0.111229	253.58
723	TP21657	Skeleton	ALB03	122.02	0.0733067	253.58
724	LSSR33a	Skeleton	ALB03	122.02	0	255.48
725	TP257259	Skeleton	ALB03	122.02	0.814747	257.38
726	TP155726	Skeleton	ALB03	122.02	0.0971201	257.38
727	TP85114	Skeleton	ALB04	0	0.579667	0
728	TP168090	Skeleton	ALB04	0	0.579667	0
729	TP412583	Skeleton	ALB04	0	0.731701	0
730	TP429796	Skeleton	ALB04	0	0.579667	0
731	TP291286	Skeleton	ALB04	1.3	0.584645	2.59
732	TP236093	Skeleton	ALB04	3.93	0.578484	3.46
733	TP408444	Skeleton	ALB04	3.93	0.517867	3.46
734	TP10304	Skeleton	ALB04	3.93	0.299576	3.46
735	TP99002	Skeleton	ALB04	3.93		3.46
736	TP264517	Skeleton	ALB04	3.93	0.57831	3.46
737	TP227947	Skeleton	ALB04	3.93	0.61215	3.46
738	TP447720	Skeleton	ALB04	3.93	0.578484	3.46
739	TP1016	Skeleton	ALB04	4.84	0.498691	6.27
740	TP270309	Skeleton	ALB04	5.81	0.547146	9.09
741	TP320828	Skeleton	ALB04	5.81	0.546933	9.09
742	TP95472	Skeleton	ALB04	6.38	0.53656	10.92
743	TP430213	Skeleton	ALB04	7.05	0.529823	12.64
744	TP271747	Skeleton	ALB04	7.05	0.532063	12.64
745	TP34445	Skeleton	ALB04	7.05	0.529823	12.64
746	TP111425	Skeleton	ALB04	7.44	0.534306	14.22
747	TP390059	Skeleton	ALB04	7.44	0.582919	14.22
748	TP95619	Skeleton	ALB04	7.44	0.669223	14.22
749	TP54880	Skeleton	ALB04	8.45	0.684817	14.75
750	M66E32A114	Skeleton	ALB04	9.53	0.922362	15.61
751	lup93	Skeleton	ALB04	9.53	0.922274	15.61
752	TP412857	Skeleton	ALB04	10.89	0.777195	21.07
753	TP284785	Skeleton	ALB04	10.89	0.691098	21.6
754	TP90179	Skeleton	ALB04	10.89	0.522637	21.6
755	TP402052	Skeleton	ALB04	10.89	0.786334	22.61
756	TP27876	Skeleton	ALB04	13.29	1.26865	28.77
757	TP333120	Skeleton	ALB04	13.29	1.23071	28.93
758	TP333121	Skeleton	ALB04	13.29	1.23071	28.93
759	TP116439	Skeleton	ALB04	13.29	1.23071	28.93
760	TP288609	Skeleton	ALB04	13.58	1.08583	29.06
761	TP409424	Skeleton	ALB04	14.19	1.32359	30.29
762	TP28589	Skeleton	ALB04	14.19	0.971783	30.29
763	TP45824	Skeleton	ALB04	14.19	1.32359	30.29
764	TP294609	Skeleton	ALB04	14.71	1.31571	32.28
765	TP296318	Skeleton	ALB04	16.25	1.41752	36.68
766	TP236034	Skeleton	ALB04	18.34	1.55799	40.17
767	TP11961	Skeleton	ALB04	19.29	1.62104	42.05
768	TP6207	Skeleton	ALB04	19.29	1.62104	42.05
769	TP152770	Skeleton	ALB04	19.29	1.62104	42.05
770	TP294650	Skeleton	ALB04	19.29	1.62104	42.05
771	TP213815	Skeleton	ALB04	19.29	1.62104	42.05
772	TP7395	Skeleton	ALB04	21.22	1.68787	44.87
773	TP26280	Skeleton	ALB04	21.59	1.70313	46.64
774	TP451694	Skeleton	ALB04	23.15	1.77012	50.15
775	TP433066	Skeleton	ALB04	23.15	1.77626	50.15
776	TP283602	Skeleton	ALB04	23.15	1.77626	50.15
777	TP49051	Skeleton	ALB04	25.99	1.7008	55.52
778	TP226437	Skeleton	ALB04	26.62	1.69911	56.78
779	TP51864	Skeleton	ALB04	26.62	1.71174	56.78
780	TP215559	Skeleton	ALB04	26.62	1.68224	56.78
781	TP432760	Skeleton	ALB04	26.62	1.6795	56.78
782	TP83912	Skeleton	ALB04	27.76	1.5714	59.03
783	TP281829	Skeleton	ALB04	27.76	1.68233	59.03
784	TP366148	Skeleton	ALB04	27.76	1.79318	59.03
785	TP147627	Skeleton	ALB04	28.09	1.67685	59.69
786	TP36219	Skeleton	ALB04	29.38	1.6531	63.43
787	TP297189	Skeleton	ALB04	29.38	1.65616	64.02
788	TP7256	Skeleton	ALB04	29.66	1.64715	64.6
789	TP85618	Skeleton	ALB04	29.66	1.64687	64.6
790	TP450898	Skeleton	ALB04	29.66	1.64715	64.6
791	TP233363	Skeleton	ALB04	29.66	1.64715	64.6
792	TP223390	Skeleton	ALB04	29.66	1.6545	64.85
793	TP295274	Skeleton	ALB04	29.66	1.79657	64.85
794	TP280013	Skeleton	ALB04	33.46	1.70165	71.82
795	LSSR16-2	Skeleton	ALB04	34.2	1.68335	73.36
796	TP26850	Skeleton	ALB04	39.22	1.47571	82.54
797	TP13116	Skeleton	ALB04	39.22	1.62103	82.54
798	TP10483	Skeleton	ALB04	43.13	1.6991	89.91
799	TP406223	Skeleton	ALB04	46.19	1.84707	97
800	TP98592	Skeleton	ALB04	46.57	1.81796	97.78
801	TP353134	Skeleton	ALB04	48.96	1.97341	102.34
802	TP330881	Skeleton	ALB04	49.69	2.04367	103.8
803	TP380722	Skeleton	ALB04	49.69	2.04367	103.8
804	TP91394	Skeleton	ALB04	50.25	1.89493	104.95
805	TP262648	Skeleton	ALB04	51.61	1.88009	107.56
806	TP274186	Skeleton	ALB04	51.61	1.87606	107.56
807	TP20691	Skeleton	ALB04	51.61	1.87606	107.56
808	TP447185	Skeleton	ALB04	52.68	1.91685	109.67
809	TP76619	Skeleton	ALB04	52.68	1.92686	111.11
810	TP226000	Skeleton	ALB04	53.37	1.91166	113.84
811	TP271784	Skeleton	ALB04	54.95	2.06993	116.97
812	TP104710	Skeleton	ALB04	54.95	2.07046	116.97
813	TP29570	Skeleton	ALB04	57.93	1.87606	122.61
814	TP450471	Skeleton	ALB04	58.24	1.89172	123.24
815	TP198678	Skeleton	ALB04	59.11	1.90213	124.97
816	TP237496	Skeleton	ALB04	59.11	1.90213	124.97
817	TP282223	Skeleton	ALB04	59.11	1.90213	124.97
818	TP21756	Skeleton	ALB04	65.98	2.2084	137.08
819	M76E35A194	Skeleton	ALB04	66.69	2.22953	138.55
820	TP451781	Skeleton	ALB04	68.8	2.31152	143.91
821	TP429301	Skeleton	ALB04	70.95	2.41325	149.34
822	M47E32A67	Attached	ALB04	71.29		150.675
823	lPms-750885	Skeleton	ALB04	71.63	2.50289	152.01
824	lPms-750651	Skeleton	ALB04	71.63	2.50289	152.01
825	TP2722	Skeleton	ALB04	72.51	2.57719	155.45
826	TP377994	Skeleton	ALB04	72.51	2.57719	155.45
827	TP36760	Skeleton	ALB04	72.51	2.47314	155.45
828	TP273308	Skeleton	ALB04	72.51	2.51823	155.45
829	TP156702	Skeleton	ALB04	72.51	2.56749	155.45
830	TP117990	Skeleton	ALB04	73.11	2.55016	157
831	TP260170	Skeleton	ALB04	74.27	3.13143	159.16
832	TP79477	Skeleton	ALB04	74.59	2.57049	159.82
833	TP90046	Skeleton	ALB04	74.59	2.57049	159.82
834	TP48165	Skeleton	ALB04	74.59	3.01375	159.82
835	TP4085	Skeleton	ALB04	74.59	3.02814	159.82
836	M75E32A283	Skeleton	ALB04	74.59	3.41893	159.82
837	TP330657	Skeleton	ALB04	74.59	3.22353	159.82
838	lPms-516192	Skeleton	ALB04	76.11	2.47077	162.77
839	lPms-515808	Skeleton	ALB04	76.11	2.47127	162.77
840	lPms-515504	Attached	ALB04	76.11		162.77
841	lPms-515888	Skeleton	ALB04	76.11	2.47251	162.77
842	M65E32B279	Skeleton	ALB04	79.09	3.05615	168.43
843	TP101279	Skeleton	ALB04	81.04	2.37132	172.22
844	TP19090	Skeleton	ALB04	83.57	2.47391	177.62
845	TP285116	Skeleton	ALB04	85.47	2.48638	181.25
846	TP272393	Skeleton	ALB04	85.47	2.54365	181.25
847	TP370389	Skeleton	ALB04	85.47	2.54481	181.25
848	M77E38A165	Skeleton	ALB04	85.47	2.61702	181.25
849	TP362226	Skeleton	ALB04	85.47	2.476	181.25
850	TP46065	Skeleton	ALB04	85.47	2.476	181.25
851	TP96144	Skeleton	ALB04	86.41	2.50618	183.99
852	TP87632	Skeleton	ALB04	86.41	2.50674	183.99
853	TP4959	Skeleton	ALB04	88.99	2.50348	188.91
854	TP97207	Skeleton	ALB04	88.99	2.50969	188.91
855	TP156909	Skeleton	ALB04	89.98	2.51217	190.87
856	TP340521	Skeleton	ALB04	89.98	2.51217	190.87
857	M78E38A116	Skeleton	ALB04	90.75	2.55687	192.41
858	M78E38B125	Attached	ALB04	92.035		194.845
859	TP1017	Skeleton	ALB04	93.32	2.50674	197.28
860	TP140317	Skeleton	ALB04	93.32	2.51117	197.28
861	TP21317	Skeleton	ALB04	94.27	2.57453	199.27
862	TP3626	Skeleton	ALB04	94.27	2.57172	199.27
863	TP76928	Skeleton	ALB04	94.27	2.57453	199.27
864	TP174329	Skeleton	ALB04	94.27	2.57453	199.27
865	TP240160	Skeleton	ALB04	97.04	2.61643	204.27
866	TP31574	Skeleton	ALB04	99.43	2.65435	208.84
867	TP5833	Skeleton	ALB04	100.01	2.67791	209.99
868	M63E38A304	Skeleton	ALB04	100.01	2.67573	209.99
869	TP156518	Skeleton	ALB04	100.63	2.73309	211.23
870	TP6216	Skeleton	ALB04	100.63	2.73309	211.23
871	TP224974	Skeleton	ALB04	101.3	2.73028	212.54
872	TP295286	Skeleton	ALB04	104.57	2.66617	218.68
873	TP257123	Skeleton	ALB04	104.57	2.66823	218.68
874	TP309516	Skeleton	ALB04	104.93	2.40811	219.4
875	TP47426	Skeleton	ALB04	104.93	2.78344	219.4
876	WANR2	Skeleton	ALB04	104.93	1.9019	219.4
877	TP81412	Skeleton	ALB04	104.93	2.90777	219.4
878	TP100752	Skeleton	ALB04	104.93	2.96253	219.4
879	TP449451	Skeleton	ALB04	106.35	2.67426	222.19
880	TP260558	Skeleton	ALB04	106.35	2.69977	222.19
881	TP410385	Skeleton	ALB04	106.35	2.66508	222.19
882	TP116058	Skeleton	ALB04	106.35	2.66508	222.19
883	TP71029	Skeleton	ALB04	106.93	2.67314	223.33
884	M66E32B386	Skeleton	ALB04	107.55	4.21664	224.56
885	TP27938	Skeleton	ALB04	107.55	3.43503	224.56
886	TP9417	Skeleton	ALB04	108.05	2.71337	226.55
887	TP400902	Skeleton	ALB04	108.05	2.81826	226.55
888	TP22756	Skeleton	ALB04	108.05	2.71711	226.55
889	TP26890	Skeleton	ALB04	109.39	2.99203	229.16
890	TP155926	Skeleton	ALB04	109.72	2.36074	229.82
891	TP445144	Skeleton	ALB04	109.72	2.36074	229.82
892	TP232900	Skeleton	ALB04	111.51	1.87082	233.26
893	TP102131	Skeleton	ALB04	111.51	1.86612	233.26
894	TP152487	Skeleton	ALB04	111.51	3.19523	233.26
895	TP333642	Skeleton	ALB04	111.84	3.44895	233.91
896	TP390425	Skeleton	ALB04	111.84	1.6481	233.91
897	M59E32B265	Skeleton	ALB04	111.84	1.77148	233.91
898	TP210950	Skeleton	ALB04	111.84	3.59623	233.91
899	TP276324	Skeleton	ALB04	111.84	2.88986	235.22
900	TP61122	Skeleton	ALB04	113.03	2.51339	238.67
901	TP96614	Skeleton	ALB04	113.53		238.89
902	TP445741	Skeleton	ALB04	113.53	2.70765	238.89
903	TP21440	Skeleton	ALB04	113.53	2.82446	238.89
904	TP11994	Skeleton	ALB04	115.38	4.21174	242.45
905	TP270602	Skeleton	ALB04	115.99	2.78712	243.66
906	TP154225	Skeleton	ALB04	115.99	3.73813	243.66
907	TP89744	Skeleton	ALB04	115.99	3.73839	243.66
908	TP149038	Skeleton	ALB04	115.99	3.73839	243.66
909	TP416765	Skeleton	ALB04	117.41	2.50494	246.41
910	TP272081	Skeleton	ALB04	117.41	4.52125	246.41
911	TP345661	Skeleton	ALB04	117.41	4.66217	246.41
912	TP432453	Skeleton	ALB04	117.41	4.49644	246.41
913	WANR3	Skeleton	ALB04	117.41	3.9363	246.41
914	lPms-517067	Attached	ALB04	117.41		246.41
915	lPms-524687	Attached	ALB04	117.41		246.41
916	TP444157	Skeleton	ALB04	117.41	4.98325	246.41
917	TP73498	Skeleton	ALB04	117.41	4.89406	246.41
918	LG96	Skeleton	ALB04	120.89	4.56441	254.15
919	TP3712	Skeleton	ALB04	125.39	4.21697	262.44
920	TP364001	Skeleton	ALB04	125.39	4.21697	262.44
921	TP327093	Skeleton	ALB04	126.69	4.13997	264.97
922	TP277222	Skeleton	ALB04	126.69	4.7027	266.35
923	TP26007	Skeleton	ALB04	127.3	3.25571	268.78
924	TP37593	Skeleton	ALB04	127.3	3.33109	269.73
925	TP338317	Skeleton	ALB04	127.3	3.22764	270.69
926	TP106254	Skeleton	ALB04	127.94	3.65619	271.93
927	TP93026	Skeleton	ALB04	128.41	4.73159	272.88
928	TP287341	Skeleton	ALB04	128.41	5.06167	272.88
929	TP440375	Skeleton	ALB04	128.41	4.79923	272.88
930	TP338761	Skeleton	ALB04	128.41	5.06069	272.88
931	TP9255	Skeleton	ALB04	128.75	5.16613	273.56
932	lPms-527184	Attached	ALB04	128.75		273.56
933	M66E32A197	Skeleton	ALB05	0	3.20142	0
934	M66E32B155	Skeleton	ALB05	0.54	2.81939	1.4
935	TP9473	Skeleton	ALB05	3.07	1.41767	6.5
936	TP242172	Skeleton	ALB05	3.66	1.28426	8.25
937	TP82601	Skeleton	ALB05	3.66	0.614773	8.25
938	TP261662	Skeleton	ALB05	3.66	0.661909	8.25
939	TP58350	Skeleton	ALB05	3.66		8.25
940	TP128034	Skeleton	ALB05	3.66	0.635317	8.25
941	TP368957	Skeleton	ALB05	3.66	1.31023	9.31
942	TP81525	Skeleton	ALB05	3.66	1.32	10.19
943	TP102182	Skeleton	ALB05	7.03	1.23783	17.37
944	lPms-525219	Skeleton	ALB05	7.03	1.42007	17.37
945	lPms-517055	Skeleton	ALB05	7.03	1.36072	17.37
946	TP267632	Skeleton	ALB05	7.03	1.274	17.37
947	TP79545	Skeleton	ALB05	7.03	1.04809	17.37
948	TP14803	Skeleton	ALB05	7.03	0.922162	17.37
949	TP305197	Skeleton	ALB05	8.95	1.37862	21.07
950	TP102334	Skeleton	ALB05	9.43	1.36832	22.05
951	TP270311	Skeleton	ALB05	9.43		22.05
952	TP14248	Skeleton	ALB05	10.25	1.34962	23.67
953	TP262047	Skeleton	ALB05	16.09	0.842523	34.2
954	TP48406	Skeleton	ALB05	16.09	0.821362	34.94
955	TP94751	Skeleton	ALB05	16.09	0.814348	35.56
956	TP261924	Skeleton	ALB05	16.09	0.913056	35.56
957	TP275628	Skeleton	ALB05	16.09	0.806385	35.56
958	TP410280	Skeleton	ALB05	16.09	0.842523	35.56
959	TP232429	Skeleton	ALB05	16.09	0.74399	35.56
960	TP261735	Skeleton	ALB05	16.5	0.815642	35.77
961	TP248683	Skeleton	ALB05	18.43	0.530711	36.36
962	TP269664	Skeleton	ALB05	18.43	0.530711	36.36
963	TP162850	Skeleton	ALB05	18.43	0.518711	37.69
964	TP98156	Skeleton	ALB05	19.19	0.754028	42.16
965	TP21772	Skeleton	ALB05	19.19	1.09287	42.9
966	TP158338	Skeleton	ALB05	19.79	1.27066	44.1
967	TP155867	Skeleton	ALB05	19.79	1.15037	44.7
968	TP96457	Skeleton	ALB05	20.73	0.697198	47.16
969	TP109491	Skeleton	ALB05	20.73	0.690169	47.16
970	TP56563	Skeleton	ALB05	20.73	0.752585	47.92
971	TP147873	Skeleton	ALB05	20.73	0.684195	49.8
972	TP80138	Skeleton	ALB05	20.73	1.06997	51.66
973	TP281176	Skeleton	ALB05	21.62	0.709605	53.41
974	TP234034	Skeleton	ALB05	21.97	0.623508	54.13
975	LSSR49	Skeleton	ALB05	22.73	1.14258	55.68
976	TP52347	Skeleton	ALB05	27.09	0.75075	63.69
977	TP286311	Skeleton	ALB05	27.09	0.747801	63.69
978	TP56136	Skeleton	ALB05	27.09	0.75944	63.69
979	TP118753	Skeleton	ALB05	27.09	0.712536	63.69
980	TP51515	Skeleton	ALB05	27.77	0.825764	66.36
981	TP350491	Skeleton	ALB05	27.77	0.556355	68.46
982	TP191200	Skeleton	ALB05	27.77	0.556358	68.46
983	Lup91	Skeleton	ALB05	28.44	1.55296	69.8
984	lPms-515138	Skeleton	ALB05	29.59	0.852833	72.07
985	lPms-750466	Skeleton	ALB05	29.59	0.851666	72.07
986	M61E32B85	Attached	ALB05	31.03		74.81
987	Lup238	Skeleton	ALB05	32.47	0.892473	77.55
988	TP345696	Skeleton	ALB05	34.6	0.659835	81.75
989	TP450727	Skeleton	ALB05	34.6	0.813423	82.95
990	TP121119	Skeleton	ALB05	34.6	0.67743	82.95
991	TP151919	Skeleton	ALB05	34.6	0.828452	83.65
992	TP277662	Skeleton	ALB05	34.93	0.754651	84.95
993	TP123268	Skeleton	ALB05	34.93	0.754651	84.95
994	TP430230	Skeleton	ALB05	36.01	0.936976	87.08
995	TP275350	Skeleton	ALB05	36.01	0.929581	87.08
996	TP233709	Skeleton	ALB05	36.32	0.944064	87.69
997	TP9150	Skeleton	ALB05	36.32	2.09124	88.66
998	TP230151	Skeleton	ALB05	38.06	0.782483	92.04
999	TP1918	Skeleton	ALB05	38.06	2.69623	92.04
1000	TP45277	Skeleton	ALB05	38.06	0.774885	93.1
1001	TP154252	Skeleton	ALB05	38.06	0.681882	93.68
1002	TP829	Skeleton	ALB05	40	0.399186	98.33
1003	TP25587	Skeleton	ALB05	40.52	2.81141	101.41
1004	M63E41B110	Skeleton	ALB05	42.91	0.425977	105.93
1005	M78E41C222	Skeleton	ALB05	45.75	0.34067	111.37
1006	TP22066	Skeleton	ALB05	46.4	0.75627	112.72
1007	TP78720	Skeleton	ALB05	46.4	0.756177	112.72
1008	TP132950	Skeleton	ALB05	46.4	0.826366	113.49
1009	TP197715	Skeleton	ALB05	47.33	0.771357	115.31
1010	TP226360	Skeleton	ALB05	47.33	0.825227	116.19
1011	TP7779	Skeleton	ALB05	47.33	0.703055	116.19
1012	TP225718	Skeleton	ALB05	47.33	0.777554	116.19
1013	TP292035	Skeleton	ALB05	47.33	0.922299	116.19
1014	TP36490	Skeleton	ALB05	47.33	0.777554	116.19
1015	TP131047	Skeleton	ALB05	47.33	0.777554	116.19
1016	TP404437	Skeleton	ALB05	47.33	0.777554	116.19
1017	TP427132	Skeleton	ALB05	47.83	0.744465	117.19
1018	TP76600	Skeleton	ALB05	47.83	0.62489	117.19
1019	M47E38B72	Skeleton	ALB05	48.48	0.808684	118.5
1020	TP128105	Skeleton	ALB05	48.48	0.735395	118.5
1021	TP285281	Skeleton	ALB05	48.48	0.734633	118.5
1022	TP155195	Skeleton	ALB05	49.49	0.739059	120.47
1023	TP115673	Skeleton	ALB05	49.49	0.738152	120.47
1024	TP284066	Skeleton	ALB05	52.37	0.651955	126.95
1025	TP97406	Skeleton	ALB05	54.07	0.626232	131.34
1026	TP330399	Skeleton	ALB05	54.07	0.626232	131.34
1027	TP227047	Skeleton	ALB05	55.36	0.833841	134.48
1028	TP333666	Skeleton	ALB05	55.36	0.798436	135.08
1029	TP4660	Skeleton	ALB05	55.36	0.806883	136.22
1030	TP229326	Skeleton	ALB05	55.36	0.744	137.36
1031	TP76539	Skeleton	ALB05	55.36	0.860503	137.36
1032	TP365893	Skeleton	ALB05	55.36	0.790404	137.36
1033	TP114433	Skeleton	ALB05	56.96	0.898604	140.11
1034	TP80741	Skeleton	ALB05	56.96	0.897512	140.71
1035	TP249845	Skeleton	ALB05	57.26	0.910056	141.92
1036	TP337814	Skeleton	ALB05	57.26	0.910056	141.92
1037	TP106823	Skeleton	ALB05	58.66	0.703685	144.6
1038	TP325004	Skeleton	ALB05	58.66	0.765377	145.37
1039	TP106731	Skeleton	ALB05	58.66	1.10053	146.06
1040	TP57682	Skeleton	ALB05	58.66	1.50881	146.06
1041	TP75724	Skeleton	ALB05	58.66	0.661934	146.06
1042	TP291142	Skeleton	ALB05	59.33	0.724683	147.38
1043	TP147882	Skeleton	ALB05	59.33	1.07928	148.73
1044	TP230332	Skeleton	ALB05	59.33	0.744751	151.41
1045	TP249255	Skeleton	ALB05	59.92	0.518786	152.6
1046	TP115170	Skeleton	ALB05	60.61	0.513292	153.98
1047	TP285916	Skeleton	ALB05	60.99	0.518405	154.2
1048	TP234865	Skeleton	ALB05	61.38	0.512607	154.43
1049	TP38737	Skeleton	ALB05	61.97	0.520929	154.96
1050	TP418716	Skeleton	ALB05	62.97	0.518612	155.43
1051	TP256103	Skeleton	ALB05	62.97	0.766788	156.71
1052	TP234172	Skeleton	ALB05	64.66	0.629528	161.61
1053	TP135001	Skeleton	ALB05	65.1	0.739637	162.53
1054	TP447885	Skeleton	ALB05	65.1	0.622963	163.72
1055	TP157084	Skeleton	ALB05	66.91	0.543047	168.35
1056	TP232592	Skeleton	ALB05	66.91	0.543047	168.35
1057	TP133316	Skeleton	ALB05	67.23	0.572556	169.63
1058	TP418807	Skeleton	ALB05	67.23	0.583771	170.33
1059	TP179409	Skeleton	ALB05	67.23	0.671071	170.33
1060	TP235871	Skeleton	ALB05	67.81	0.618948	171.53
1061	TP36330	Skeleton	ALB05	68.43	0.681818	173.37
1062	TP262818	Skeleton	ALB05	68.43	0.681818	173.37
1063	TP419546	Skeleton	ALB05	68.43	0.688645	173.37
1064	TP320427	Skeleton	ALB05	68.43	0.60795	173.37
1065	TP224694	Skeleton	ALB05	68.74	0.577364	174.01
1066	TP256126	Skeleton	ALB05	68.74	0.577364	174.01
1067	TP231782	Skeleton	ALB05	68.74	0.577364	174.01
1068	TP260835	Skeleton	ALB05	68.74	0.577364	174.01
1069	TP408068	Skeleton	ALB05	69.16	0.554095	174.87
1070	TP243113	Skeleton	ALB05	70.42	0.479787	177.35
1071	TP367706	Skeleton	ALB05	70.42	0.480421	177.35
1072	TP192493	Skeleton	ALB05	72.6	0.487096	181.81
1073	TP365250	Skeleton	ALB05	72.6	0.487096	181.81
1074	TP284563	Skeleton	ALB05	72.6	0.487096	181.81
1075	TP271684	Skeleton	ALB05	73.06	0.493211	182.08
1076	TP267776	Skeleton	ALB05	73.06	0.493211	182.08
1077	TP76879	Skeleton	ALB05	73.98	0.612145	185.05
1078	EFGC	Skeleton	ALB05	75.28	0.828888	189.46
1079	Lup120	Skeleton	ALB05	78.82	0.786787	196.12
1080	TP158824	Skeleton	ALB05	78.82	0.740095	196.12
1081	Lup264	Skeleton	ALB05	78.82	1.90835	196.12
1082	TP446825	Skeleton	ALB05	80.27	0.637139	196.75
1083	TP230059	Skeleton	ALB05	80.92	0.612596	198.16
1084	TP405961	Skeleton	ALB05	83.67	0.580585	204.68
1085	TP399811	Skeleton	ALB05	83.67	0.580585	204.68
1086	TP451124	Skeleton	ALB05	84.35	0.57391	206.21
1087	TP350254	Skeleton	ALB05	84.35	0.57391	206.21
1088	TP274288	Skeleton	ALB05	84.35	0.504287	206.21
1089	TP292155	Skeleton	ALB05	84.35	0.505694	206.21
1090	M76E41C359	Skeleton	ALB05	85.57	0.442906	206.53
1091	TP276008	Skeleton	ALB05	85.57	0.505086	206.53
1092	TP263679	Skeleton	ALB05	85.57	0.505086	206.53
1093	TP448350	Skeleton	ALB05	85.57	0.505086	206.53
1094	TP270261	Skeleton	ALB05	85.57	0.570772	206.53
1095	TP47420	Skeleton	ALB05	85.57	0.928134	209.58
1096	TP253426	Skeleton	ALB05	85.57	0.615601	213.4
1097	TP272996	Skeleton	ALB05	85.57	0.615601	213.4
1098	TP274286	Skeleton	ALB05	85.57	0.523757	213.6
1099	TP287977	Skeleton	ALB05	85.57	0.60542	213.6
1100	TP263254	Skeleton	ALB05	89	2.32029	219.89
1101	TP239271	Skeleton	ALB05	89	3.27827	221.87
1102	M63E38A171	Skeleton	ALB05	90.22	1.49629	226.53
1103	TP22236	Skeleton	ALB05	92.64	1.21385	231.23
1104	TP91374	Skeleton	ALB05	92.64	2.45678	232.82
1105	TP4927	Skeleton	ALB05	92.64	2.54291	232.82
1106	TP245701	Skeleton	ALB05	93.17	2.19594	235.25
1107	lPms-515708	Skeleton	ALB05	93.17	2.65489	236.32
1108	lPms-516092	Skeleton	ALB05	93.17	2.83095	236.32
1109	TP134995	Skeleton	ALB05	94.48	0.328497	237.15
1110	TP290990	Skeleton	ALB05	95.06	0.326011	239.03
1111	TP263331	Skeleton	ALB05	95.06	0.330933	239.03
1112	TP260043	Skeleton	ALB05	95.06	0.373994	239.03
1113	TP53889	Skeleton	ALB05	95.06	0.370657	239.03
1114	TP150426	Skeleton	ALB05	95.06	0.351382	239.28
1115	TP80425	Skeleton	ALB05	96.31	0.698956	241.48
1116	TP450544	Skeleton	ALB05	96.31	0.475285	242.48
1117	TP321218	Skeleton	ALB05	96.77	0.66014	243.82
1118	TP234226	Skeleton	ALB05	97.26	0.522417	246.03
1119	M60E41B70	Skeleton	ALB05	98	0.24897	248.96
1120	TP10295	Skeleton	ALB05	99.22	0.219083	249.5
1121	lPms-751741	Skeleton	ALB05	100.55	0.239	249.84
1122	lPms-751020	Attached	ALB05	102.3		253.1
1123	lPms-750587	Attached	ALB05	102.3		253.1
1124	TP12641	Skeleton	ALB05	104.03	0.352947	256.33
1125	TP270665	Skeleton	ALB05	104.03	0.352947	256.33
1126	TP407073	Skeleton	ALB05	104.03	0.341288	257.12
1127	TP47392	Skeleton	ALB05	105.69	0.402861	260.36
1128	TP442523	Skeleton	ALB05	106.86	0.385907	261.12
1129	TP452677	Skeleton	ALB05	106.86	0.385907	261.12
1130	TP86858	Skeleton	ALB05	106.86	0.383131	261.12
1131	TP156363	Skeleton	ALB05	106.86	0.363223	262.64
1132	TP148065	Skeleton	ALB05	108.42	1.53333	265.66
1133	TP70170	Skeleton	ALB05	108.42	1.36632	265.66
1134	TP327098	Skeleton	ALB05	108.42	1.33089	265.66
1135	TP369780	Skeleton	ALB05	109.11	0.622188	267.04
1136	M59E32A160	Skeleton	ALB05	110.61	1.08515	269.95
1137	TP233214	Skeleton	ALB06	0	0.479191	0
1138	TP28472	Skeleton	ALB06	0.64	0.674496	1.64
1139	TP16670	Skeleton	ALB06	0.64	0.813441	2.45
1140	TP303216	Skeleton	ALB06	0.64	0.399202	2.45
1141	TP114818	Skeleton	ALB06	0.64	0.813441	2.45
1142	TP368840	Skeleton	ALB06	1.22	1.04085	4.8
1143	M62E38C178	Skeleton	ALB06	1.22	0.342958	4.8
1144	TP283152	Skeleton	ALB06	2.18	0.639227	6.78
1145	TP83191	Skeleton	ALB06	5.58	1.08141	13.2
1146	TP364213	Skeleton	ALB06	9.84	1.84327	21.24
1147	TP276093	Skeleton	ALB06	9.84	2.04399	21.24
1148	TP91575	Skeleton	ALB06	9.84	0.758882	21.24
1149	TP320848	Skeleton	ALB06	9.84	0.758882	21.24
1150	TP106637	Skeleton	ALB06	10.79	0.441133	23.12
1151	TP130931	Skeleton	ALB06	11.12	0.444437	23.79
1152	TP97541	Skeleton	ALB06	11.49	0.292972	24.02
1153	TP268752	Skeleton	ALB06	11.49		24.02
1154	TP340373	Skeleton	ALB06	11.49	0.420655	24.02
1155	TP253104	Skeleton	ALB06	12.07	0.414208	25.17
1156	TP2432	Skeleton	ALB06	12.67	1.40017	26.37
1157	M47E35C134	Skeleton	ALB06	12.67	1.3084	26.37
1158	TP367772	Skeleton	ALB06	12.67	1.15262	26.88
1159	TP2955	Skeleton	ALB06	12.67		26.88
1160	TP453165	Skeleton	ALB06	13.19	0.878227	27.14
1161	TP131145	Skeleton	ALB06	13.19	0.878227	27.14
1162	TP229588	Skeleton	ALB06	13.95	1.38957	28.65
1163	TP413910	Skeleton	ALB06	14.63	0.629556	29.99
1164	TP73971	Skeleton	ALB06	14.63	0.643917	29.99
1165	TP227748	Skeleton	ALB06	14.63	0.643917	29.99
1166	TP254064	Skeleton	ALB06	15.09	0.619756	30.92
1167	TP220245	Skeleton	ALB06	15.09	0.619756	30.92
1168	TP223751	Skeleton	ALB06	15.09	1.10984	30.92
1169	TP97609	Skeleton	ALB06	15.09	0.654754	30.92
1170	TP275922	Skeleton	ALB06	15.09	0.607481	31.22
1171	TP102394	Skeleton	ALB06	16.03	0.538173	33.08
1172	TP265944	Skeleton	ALB06	16.34	0.522659	33.72
1173	TP111753	Skeleton	ALB06	16.34	0.522659	33.72
1174	TP226088	Skeleton	ALB06	20.11	0.717151	40.71
1175	TP321736	Skeleton	ALB06	20.11	0.717151	40.71
1176	TP155915	Skeleton	ALB06	20.46	0.566346	41.41
1177	TP14791	Skeleton	ALB06	20.46	0.566346	41.41
1178	TP307485	Skeleton	ALB06	20.46	0.566346	41.41
1179	TP4356	Skeleton	ALB06	20.46	0.601467	41.41
1180	TP75958	Skeleton	ALB06	20.46	0.56565	41.74
1181	TP253328	Skeleton	ALB06	20.46	0.574297	42.03
1182	TP27365	Skeleton	ALB06	22.14	0.545657	45.28
1183	LSSR9a	Skeleton	ALB06	23.4	0.530189	47.77
1184	LSSR9b	Attached	ALB06	24.185		49.295
1185	TP78429	Skeleton	ALB06	24.97	0.898879	50.82
1186	TP121412	Skeleton	ALB06	24.97	0.898879	50.82
1187	TP27867	Skeleton	ALB06	24.97	0.898879	50.82
1188	TP4078	Skeleton	ALB06	26.19	0.495382	53.21
1189	ATP2	Skeleton	ALB06	28.28	0.455172	57.22
1190	TP418431	Skeleton	ALB06	29.56	1.39389	59.81
1191	TP54020	Skeleton	ALB06	31.32	1.52792	63.27
1192	TP238248	Skeleton	ALB06	31.32	0.461899	63.27
1193	TP145135	Skeleton	ALB06	31.32	0.503328	63.27
1194	TP352084	Skeleton	ALB06	33.7	1.00705	67.82
1195	TP315194	Skeleton	ALB06	33.7	0.881228	67.82
1196	TP414078	Skeleton	ALB06	33.7	0.663875	67.82
1197	M65E32A208	Skeleton	ALB06	35.05	1.05641	70.47
1198	TP376210	Skeleton	ALB06	37.75	0.918932	75.64
1199	TP252448	Skeleton	ALB06	40.7	1.95936	81.19
1200	TP263854	Skeleton	ALB06	40.7		81.19
1201	TP406552	Skeleton	ALB06	40.7	0.67005	83.44
1202	TP453097	Skeleton	ALB06	40.7	0.701151	84.67
1203	TP415323	Skeleton	ALB06	41.08	0.825529	85.44
1204	TP100786	Skeleton	ALB06	41.41	0.434013	86.12
1205	TP148424	Skeleton	ALB06	41.41	0.241043	86.85
1206	TP230336	Skeleton	ALB06	42.1	1.04828	88.88
1207	TP291114	Skeleton	ALB06	42.1	1.04828	88.88
1208	TP266678	Skeleton	ALB06	42.43	0.631994	89.57
1209	TP263857	Skeleton	ALB06	43.73	0.913663	95.73
1210	TP13173	Skeleton	ALB06	43.73	0.937077	98.16
1211	TP234539	Skeleton	ALB06	44.39	0.942934	99.47
1212	TP96352	Skeleton	ALB06	44.39	0.942934	99.47
1213	TP111365	Skeleton	ALB06	44.39	0.942934	99.47
1214	TP155405	Skeleton	ALB06	45.46	1.03574	101.58
1215	TP342721	Skeleton	ALB06	45.46	0.998551	101.58
1216	TP304906	Skeleton	ALB06	45.46	1.06308	101.58
1217	TP306518	Skeleton	ALB06	46.79	1.29635	104.17
1218	TP335967	Skeleton	ALB06	46.79	1.29635	104.17
1219	TP170437	Skeleton	ALB06	46.79	1.51899	104.7
1220	TP363857	Skeleton	ALB06	49.34	1.29999	110.96
1221	TP18227	Skeleton	ALB06	49.62	1.30905	111.54
1222	TP14170	Skeleton	ALB06	49.62	1.30905	111.54
1223	TP263205	Skeleton	ALB06	50.08	1.29661	113.35
1224	TP274971	Skeleton	ALB06	51.89	1.29504	116.87
1225	TP23022	Skeleton	ALB06	52.37	1.35149	117.86
1226	TP430030	Skeleton	ALB06	52.37	1.2865	117.86
1227	TP116279	Skeleton	ALB06	52.37	1.25382	117.86
1228	TP76272	Skeleton	ALB06	54.77	1.281	123.14
1229	TP75946	Skeleton	ALB06	56.63	1.31106	128.3
1230	TP339671	Skeleton	ALB06	56.63	1.3291	128.3
1231	TP229869	Skeleton	ALB06	57.88	1.27611	130.74
1232	TP266588	Skeleton	ALB06	57.88	1.37138	130.74
1233	TP275778	Skeleton	ALB06	57.88	1.22427	130.74
1234	TP129245	Skeleton	ALB06	57.88	1.2385	130.74
1235	TP283551	Skeleton	ALB06	59.6	1.11597	134.68
1236	TP144610	Skeleton	ALB06	59.6	1.09235	135.31
1237	TP279961	Skeleton	ALB06	59.89	1.07629	135.92
1238	TP14896	Skeleton	ALB06	59.89	1.07629	135.92
1239	TP91054	Skeleton	ALB06	59.89	1.06683	135.92
1240	TP147582	Skeleton	ALB06	59.89	1.07536	135.92
1241	TP314612	Skeleton	ALB06	60.19	1.07622	136.53
1242	TP156325	Skeleton	ALB06	60.62	1.12065	137.39
1243	TP239265	Skeleton	ALB06	60.62	1.22481	137.39
1244	M47E41A208	Skeleton	ALB06	62.34	1.16497	140.78
1245	TP278901	Skeleton	ALB06	64.72	1.07905	147.53
1246	TP135953	Skeleton	ALB06	67.5	1.07016	154.44
1247	TP156348	Skeleton	ALB06	67.5	1.07235	154.44
1248	TP85779	Skeleton	ALB06	68.21	1.04763	155.86
1249	TP82790	Skeleton	ALB06	69.88	1.00382	159.1
1250	TP271913	Skeleton	ALB06	69.88	1.00382	159.1
1251	TP4274	Skeleton	ALB06	70.64	0.99755	160.61
1252	TP155342	Skeleton	ALB06	70.64	0.99755	160.61
1253	TP85575	Skeleton	ALB06	74.38	0.894026	167.59
1254	TP30262	Skeleton	ALB06	74.38	0.894026	167.59
1255	TP130218	Skeleton	ALB06	74.38	0.894026	167.59
1256	TP72283	Skeleton	ALB06	76.55	0.860186	171.74
1257	TP253457	Skeleton	ALB06	77.25	0.853664	173.14
1258	TP161192	Skeleton	ALB06	77.25	0.853664	173.14
1259	TP7440	Skeleton	ALB06	78.53	4.11331	175.64
1260	TP44932	Skeleton	ALB06	78.53	4.11319	175.64
1261	TP87693	Skeleton	ALB06	78.53	4.11331	175.64
1262	TP253551	Skeleton	ALB06	79.4	4.11438	177.33
1263	TP328623	Skeleton	ALB06	79.4	2.47492	178.66
1264	TP418665	Skeleton	ALB06	80.87	2.05519	181.57
1265	TP121843	Skeleton	ALB06	81.33	3.80143	182.55
1266	M49E32A92	Skeleton	ALB06	82.57	2.20142	184.96
1267	M47E32A106	Skeleton	ALB06	87.23	2.15493	193.55
1268	TP80444	Skeleton	ALB06	92.46	1.04678	202.99
1269	TP152954	Skeleton	ALB06	92.46	1.19547	202.99
1270	TP22267	Skeleton	ALB06	92.46	1.31081	202.99
1271	M59E32C206	Skeleton	ALB06	92.46	1.48599	202.99
1272	M66E38A386	Skeleton	ALB06	92.46	1.48599	202.99
1273	M62E41B183	Skeleton	ALB06	94.11	1.15321	206.2
1274	TP446574	Skeleton	ALB06	95.78	1.59028	207.25
1275	TP56347	Skeleton	ALB06	98.98	0.899567	208.02
1276	TP252411	Skeleton	ALB06	98.98	0.899567	208.02
1277	TP11454	Skeleton	ALB06	98.98	0.899567	208.02
1278	TP49316	Skeleton	ALB06	104.37	0.639738	217.81
1279	TP368378	Skeleton	ALB06	104.37	0.634024	217.81
1280	TP97687	Skeleton	ALB06	107.42	0.49556	223.58
1281	TP75179	Skeleton	ALB06	107.42	0.512393	224.06
1282	TP250366	Skeleton	ALB06	107.42	0.406515	224.53
1283	TP133138	Skeleton	ALB06	107.42	0.480544	224.53
1284	TP92281	Skeleton	ALB06	109.08	0.415212	227.75
1285	TP256717	Skeleton	ALB06	109.99	0.400901	229.56
1286	TP6944	Skeleton	ALB06	109.99	0.400901	229.56
1287	TP273655	Skeleton	ALB06	111.58	0.413023	232.66
1288	TP309184	Skeleton	ALB06	111.9	0.406813	233.33
1289	TP170848	Skeleton	ALB06	115.67	0.440553	240.39
1290	TP336423	Skeleton	ALB06	116.31	0.441832	241.75
1291	TP174962	Skeleton	ALB06	116.31	0.441832	241.75
1292	TP8187	Skeleton	ALB06	116.31	0.446018	241.75
1293	TP85502	Skeleton	ALB06	117.61	0.512377	244.33
1294	TP12366	Skeleton	ALB06	118.01	0.530079	245.15
1295	TP251990	Skeleton	ALB06	118.01	0.530079	245.15
1296	M63E41C120	Skeleton	ALB06	118.01	0.472026	245.15
1297	TP326481	Skeleton	ALB06	122.75	0.602225	253.81
1298	TP165873	Skeleton	ALB06	124.01	0.658939	256
1299	TP85280	Skeleton	ALB06	124.01	0.665362	257.22
1300	TP148477	Skeleton	ALB06	124.01	0.668676	257.22
1301	TP327309	Skeleton	ALB06	124.01	0.703591	257.99
1302	TP323927	Skeleton	ALB06	124.01	0.703591	257.99
1303	TP58499	Skeleton	ALB06	124.01	0.703591	257.99
1304	TP2352	Skeleton	ALB06	124.46	0.783019	258.74
1305	M63E35B267	Skeleton	ALB06	127.47	2.2019	260.19
1306	TP234358	Skeleton	ALB06	130.13	0.329719	265.29
1307	TP288028	Skeleton	ALB06	130.13	0.329719	265.29
1308	TP294978	Skeleton	ALB06	132.11	2.22761	269.09
1309	M61E35A91	Attached	ALB06	132.11		269.09
1310	TP86163	Skeleton	ALB07	0	0	0
1311	TP317842	Skeleton	ALB07	0.46	0.00689228	1.12
1312	TP64299	Skeleton	ALB07	0.46	0.00259728	1.94
1313	TP22334	Skeleton	ALB07	0.46	0.00689228	2.61
1314	TP37654	Skeleton	ALB07	0.46	0.00689228	2.61
1315	TP428189	Skeleton	ALB07	0.76	0.0206602	3.24
1316	TP314182	Skeleton	ALB07	0.76	0.0311781	3.86
1317	TP273496	Skeleton	ALB07	1.12	0.0605451	4.6
1318	TP234888	Skeleton	ALB07	1.12	0.03115	4.6
1319	TP229641	Skeleton	ALB07	2.36	0.137347	7.06
1320	TP114820	Skeleton	ALB07	2.36	0.171827	7.38
1321	TP362092	Skeleton	ALB07	2.36	0.183848	7.68
1322	TP188520	Skeleton	ALB07	2.36	0.189985	7.68
1323	TP4543	Skeleton	ALB07	2.36	0.189985	7.68
1324	TP100663	Skeleton	ALB07	3.23	0.236321	9.43
1325	TP235925	Skeleton	ALB07	3.23	0.236321	9.43
1326	TP376552	Skeleton	ALB07	3.23	0.379265	9.43
1327	TP391059	Skeleton	ALB07	3.23	0.459541	9.43
1328	TP434794	Skeleton	ALB07	3.23	0.459541	9.43
1329	TP416804	Skeleton	ALB07	3.23	0.436811	9.43
1330	TP289599	Skeleton	ALB07	3.23	0.463089	10.55
1331	TP73741	Skeleton	ALB07	3.23	0.478051	11.2
1332	TP111172	Skeleton	ALB07	3.23	0.455882	11.2
1333	TP284123	Skeleton	ALB07	3.23	0.494808	11.2
1334	TP266202	Skeleton	ALB07	4.12	0.472617	13.57
1335	TP270168	Skeleton	ALB07	4.12	0.477402	15.09
1336	TP48419	Skeleton	ALB07	6.68	0.542196	21.83
1337	TP227001	Skeleton	ALB07	6.68	0.542834	21.83
1338	TP246924	Skeleton	ALB07	7.59	0.561873	23.65
1339	TP232924	Skeleton	ALB07	7.59	0.538284	23.65
1340	TP45709	Skeleton	ALB07	7.59	0.579187	23.65
1341	TP88903	Skeleton	ALB07	7.59	0.581549	23.65
1342	TP372446	Skeleton	ALB07	7.59	0.579187	23.65
1343	TP273068	Skeleton	ALB07	9.42	0.70423	27.2
1344	TP82311	Skeleton	ALB07	9.81	0.743	28.76
1345	TP258316	Skeleton	ALB07	9.81	0.745549	28.76
1346	TP16391	Skeleton	ALB07	11.22	0.621971	31.55
1347	TP340144	Skeleton	ALB07	11.22	0.621971	31.55
1348	TP15135	Skeleton	ALB07	11.22	0.621971	31.55
1349	TP150686	Skeleton	ALB07	11.22	0.621971	31.55
1350	TP328481	Skeleton	ALB07	11.22	0.624884	31.55
1351	TP432467	Skeleton	ALB07	11.22	0.745447	31.55
1352	TP39863	Skeleton	ALB07	11.22	0.630044	31.55
1353	TP234424	Skeleton	ALB07	12.26	0.621971	34.26
1354	TP233957	Skeleton	ALB07	12.62	0.639882	34.52
1355	TP323400	Skeleton	ALB07	12.62	0.639882	34.52
1356	TP284126	Skeleton	ALB07	12.62	0.639882	34.52
1357	TP271859	Skeleton	ALB07	12.62	0.639882	34.52
1358	TP259995	Skeleton	ALB07	13.2	0.594855	35.68
1359	TP266563	Skeleton	ALB07	13.77	0.6788	36.83
1360	TP33769	Skeleton	ALB07	13.77	0.745987	36.83
1361	TP83880	Skeleton	ALB07	15.04	0.951597	38.13
1362	TP170291	Skeleton	ALB07	15.04	0.898901	40.29
1363	TP53140	Skeleton	ALB07	15.61	0.799329	41.49
1364	TP22132	Skeleton	ALB07	16.52	0.889243	43.29
1365	TP101926	Skeleton	ALB07	17.74	0.997575	45.71
1366	TP415672	Skeleton	ALB07	17.74	0.997575	45.71
1367	TP416003	Skeleton	ALB07	17.74	0.997899	45.71
1368	TP338169	Skeleton	ALB07	17.74	0.997575	45.71
1369	TP230253	Skeleton	ALB07	20.09	0.969283	50.09
1370	TP420529	Skeleton	ALB07	20.46	0.973137	50.35
1371	TP7260	Skeleton	ALB07	20.46	0.972828	50.35
1372	TP252985	Skeleton	ALB07	20.46	0.976511	50.35
1373	TP248457	Skeleton	ALB07	20.46	1.09575	50.35
1374	TP428963	Skeleton	ALB07	20.46	0.985943	50.97
1375	TP118576	Skeleton	ALB07	20.88	1.93553	53.46
1376	TP138043	Skeleton	ALB07	22	1.61094	55.71
1377	TP134594	Skeleton	ALB07	22.47	1.03232	56.68
1378	TP256286	Skeleton	ALB07	23.15	1.41237	58.07
1379	TP24420	Skeleton	ALB07	23.15	1.41237	58.07
1380	M47E41A109	Skeleton	ALB07	25.3	1.01243	62.23
1381	TP272312	Skeleton	ALB07	27.26	0.905482	66.04
1382	TP235563	Skeleton	ALB07	27.74	1.26267	67.03
1383	TP196941	Skeleton	ALB07	27.74	1.02146	67.87
1384	TP309685	Skeleton	ALB07	27.74	1.01866	68.66
1385	TP381896	Skeleton	ALB07	27.74	1.00424	68.66
1386	TP237691	Skeleton	ALB07	28.68	0.931614	70.53
1387	TP313123	Skeleton	ALB07	29.68	0.913188	72.54
1388	TP289047	Skeleton	ALB07	29.68	0.912726	72.54
1389	TP13987	Skeleton	ALB07	30	0.947975	73.81
1390	TP183747	Skeleton	ALB07	30	0.947401	74.86
1391	TP267376	Skeleton	ALB07	30.5	0.951951	76.83
1392	TP304050	Skeleton	ALB07	31.37	0.953885	78.56
1393	TP118808	Skeleton	ALB07	31.37	0.953885	78.56
1394	TP187262	Skeleton	ALB07	31.37	0.953885	78.56
1395	TP264962	Skeleton	ALB07	31.37	0.954283	78.56
1396	TP197074	Skeleton	ALB07	31.37	0.951448	78.56
1397	TP270754	Skeleton	ALB07	31.37	0.937119	81.55
1398	TP229642	Skeleton	ALB07	32.17	0.979602	84.68
1399	TP448512	Skeleton	ALB07	32.74	0.978773	85.86
1400	M66E35B104	Skeleton	ALB07	35.12	0.808599	90.45
1401	TP93885	Skeleton	ALB07	36.62	1.4522	93.39
1402	TP93293	Skeleton	ALB07	36.62	1.52965	94.31
1403	TP84810	Skeleton	ALB07	36.62	1.53571	95.15
1404	TP214506	Skeleton	ALB07	36.62	1.64118	95.15
1405	TP237780	Skeleton	ALB07	36.62	1.51534	95.15
1406	TP251350	Skeleton	ALB07	37.53	1.20248	97.82
1407	TP323228	Skeleton	ALB07	38.56	1.163	99.86
1408	TP414925	Skeleton	ALB07	38.56	1.16656	99.86
1409	TP103828	Skeleton	ALB07	39.57	1.16557	101.75
1410	lPms-515164	Attached	ALB07	40.56		103.655
1411	Lup206	Skeleton	ALB07	41.55	1.17677	105.56
1412	TP43845	Skeleton	ALB07	42.17	1.15959	106.83
1413	TP325858	Skeleton	ALB07	42.17	1.15959	106.83
1414	TP13162	Skeleton	ALB07	44.61	1.17548	111.48
1415	TP257859	Skeleton	ALB07	44.61	1.17548	111.48
1416	TP160703	Skeleton	ALB07	45.71	1.16346	114.32
1417	TP306521	Skeleton	ALB07	46.28	1.1592	116.01
1418	TP263941	Skeleton	ALB07	47.97	1.03273	119.28
1419	lPms-751979	Skeleton	ALB07	48.66	1.24125	119.66
1420	TP447564	Skeleton	ALB07	48.66	1.1453	119.66
1421	TP229900	Skeleton	ALB07	50.81	1.78893	120.26
1422	TP376534	Skeleton	ALB07	51.89	1.85271	123.38
1423	TP54447	Skeleton	ALB07	52.5	1.7711	124.65
1424	TP282947	Skeleton	ALB07	52.5	1.47489	124.65
1425	M47E38B103	Skeleton	ALB07	52.5	1.54529	124.65
1426	TP268651	Skeleton	ALB07	57.31	1.12559	133.42
1427	TP224888	Skeleton	ALB07	57.96	1.07397	134.73
1428	TP398423	Skeleton	ALB07	58.63	1.0886	137.54
1429	TP57566	Skeleton	ALB07	59.31	1.85924	138.3
1430	TP92763	Skeleton	ALB07	59.31	1.83257	139.01
1431	TP251713	Skeleton	ALB07	59.31	1.83257	139.01
1432	TP264165	Skeleton	ALB07	59.31	1.17386	139.01
1433	TP243116	Skeleton	ALB07	59.31	1.83257	139.01
1434	TP223873	Skeleton	ALB07	59.31	2.08977	139.01
1435	TP73633	Skeleton	ALB07	59.31	1.71332	139.01
1436	M63E35A314	Skeleton	ALB07	59.31	0.733996	139.01
1437	Lup265	Skeleton	ALB07	63.34	1.32107	146.49
1438	Lup121	Skeleton	ALB07	65.01	1.38037	149.79
1439	TP410750	Skeleton	ALB07	67.87	2.6512	155.23
1440	TP413491	Skeleton	ALB07	67.87	2.5896	155.23
1441	TP250373	Skeleton	ALB07	71.12	1.59879	161.38
1442	TP94338	Skeleton	ALB07	71.12	1.59525	161.38
1443	TP448861	Skeleton	ALB07	71.9	1.22854	163.68
1444	TP413053	Skeleton	ALB07	71.9	1.37703	164.44
1445	TP69322	Skeleton	ALB07	72.18	1.29957	165.02
1446	TP170634	Skeleton	ALB07	72.48	1.51816	166.79
1447	M65E41B133	Skeleton	ALB07	75.82	1.23208	174.25
1448	TP413682	Skeleton	ALB07	80.48	1.51677	182.91
1449	TP234592	Skeleton	ALB07	85.61	1.44871	192.29
1450	TP46693	Skeleton	ALB07	87.02	1.47682	195.09
1451	TP19432	Skeleton	ALB07	91.19	1.67601	201.88
1452	TP156228	Skeleton	ALB07	91.19	1.65872	204.12
1453	TP320461	Skeleton	ALB07	91.96	1.64357	205.76
1454	TP329549	Skeleton	ALB07	91.96	1.64397	205.76
1455	TP59442	Skeleton	ALB07	93.7	1.68081	209.14
1456	TP291784	Skeleton	ALB07	93.7	1.68081	209.14
1457	TP266967	Skeleton	ALB07	93.7	1.68081	209.14
1458	TP233024	Skeleton	ALB07	95.13		211.95
1459	TP444799	Skeleton	ALB07	95.13	1.62678	211.95
1460	TP156042	Skeleton	ALB07	96.56	1.62917	214.77
1461	TP314361	Skeleton	ALB07	97.89	1.61526	217.42
1462	TP74354	Skeleton	ALB07	99.49	1.60934	220.52
1463	TP406355	Skeleton	ALB07	99.49	1.61233	220.52
1464	TP231254	Skeleton	ALB07	100.85	1.58527	223.19
1465	TP282345	Skeleton	ALB07	103.04	1.58223	227.39
1466	TP270541	Skeleton	ALB07	103.04	1.58223	227.39
1467	TP101054	Skeleton	ALB07	103.04	1.58223	227.39
1468	TP99932	Skeleton	ALB07	105.13	1.64646	231.4
1469	TP14085	Skeleton	ALB07	105.13	1.64646	231.4
1470	TP388710	Skeleton	ALB07	105.13	1.64737	231.4
1471	TP401193	Skeleton	ALB07	105.85	1.64721	232.86
1472	M47E35B306	Skeleton	ALB07	111.52	1.99199	243.11
1473	TP37587	Skeleton	ALB07	114.77	2.31001	249.26
1474	TP279256	Skeleton	ALB07	114.77	2.31001	249.26
1475	TP275518	Skeleton	ALB07	114.77	2.31001	249.26
1476	TP11868	Skeleton	ALB07	114.77	0.381361	249.26
1477	M48E38A179	Skeleton	ALB07	115.77	1.26989	251.24
1478	TP266045	Skeleton	ALB07	117.89	2.29413	256.51
1479	TP98227	Skeleton	ALB07	117.89	2.01778	257.18
1480	TP4042	Skeleton	ALB07	117.89	2.30094	257.18
1481	TP362352	Skeleton	ALB07	117.89	2.30055	257.18
1482	TP382560	Attached	ALB08	0		0
1483	TP88379	Skeleton	ALB08	0	0	0
1484	TP156236	Skeleton	ALB08	0	0	0
1485	TP113870	Skeleton	ALB08	1.01	0.104257	0.54
1486	TP418232	Skeleton	ALB08	1.62	0.346118	3.07
1487	TP234481	Skeleton	ALB08	1.62	0.471473	3.07
1488	TP129744	Skeleton	ALB08	1.62	0.22148	3.42
1489	TP73560	Skeleton	ALB08	1.96	0.208122	3.79
1490	TP287932	Skeleton	ALB08	1.96	0.515191	4.51
1491	TP361665	Skeleton	ALB08	1.96	0.201087	4.51
1492	TP407436	Skeleton	ALB08	3.48	0.25235	5.41
1493	TP89722	Skeleton	ALB08	3.48	0.25235	5.41
1494	TP332883	Skeleton	ALB08	3.48	0.25235	5.41
1495	TP326951	Skeleton	ALB08	4.11	0.239247	6.72
1496	TP367630	Skeleton	ALB08	5.57	0.19853	10.7
1497	TP445756	Skeleton	ALB08	5.57	0.329773	10.7
1498	TP103984	Skeleton	ALB08	5.57	0.238333	11.22
1499	TP6678	Skeleton	ALB08	5.91	0.261643	11.48
1500	TP292833	Skeleton	ALB08	8.99	0.455301	17.94
1501	TP408345	Skeleton	ALB08	8.99	0.455301	17.94
1502	TP63598	Skeleton	ALB08	8.99	0.442406	17.94
1503	TP22239	Skeleton	ALB08	9.69	0.368526	19.37
1504	TP196606	Skeleton	ALB08	11.47	0.449353	22.86
1505	TP157023	Skeleton	ALB08	11.47	0.469341	22.86
1506	TP266099	Skeleton	ALB08	16.06	0.332635	31.32
1507	TP453110	Skeleton	ALB08	21.71	1.03506	41.58
1508	TP340821	Skeleton	ALB08	21.71	0.805943	41.58
1509	TP228597	Skeleton	ALB08	21.71	0.805943	41.58
1510	TP182500	Skeleton	ALB08	21.71	0.805943	41.58
1511	TP275226	Skeleton	ALB08	21.71	0.885567	41.58
1512	TP29178	Skeleton	ALB08	21.71	1.02164	41.58
1513	TP427105	Skeleton	ALB08	21.71	0.924327	41.58
1514	TP432461	Skeleton	ALB08	21.71	0.654199	41.58
1515	TP114207	Skeleton	ALB08	21.71	0.581694	41.58
1516	TP271247	Skeleton	ALB08	22.05	0.51716	42.28
1517	TP449961	Skeleton	ALB08	22.05	0.589694	42.28
1518	TP446207	Skeleton	ALB08	22.78	0.726597	45.22
1519	TP152392	Skeleton	ALB08	23.45	0.792536	47.91
1520	TP33895	Skeleton	ALB08	23.45	0.792536	47.91
1521	TP225442	Skeleton	ALB08	23.45	0.792536	47.91
1522	TP57036	Skeleton	ALB08	23.45	0.792536	47.91
1523	TP284845	Skeleton	ALB08	26.36	0.852386	53.46
1524	TP51187	Skeleton	ALB08	26.84	0.869464	54.47
1525	TP110800	Skeleton	ALB08	26.84	0.869464	54.47
1526	TP235908	Skeleton	ALB08	29.01	0.989966	61.34
1527	M66E32B189	Skeleton	ALB08	35.1	1.3884	72.42
1528	lPms-525141	Attached	ALB08	35.1		72.42
1529	TP135849	Skeleton	ALB08	35.1	1.38756	72.42
1530	TP238286	Skeleton	ALB08	35.5	1.31624	74.02
1531	TP231981	Skeleton	ALB08	35.5	1.32787	74.9
1532	TP25294	Skeleton	ALB08	38.92	1.19987	82.64
1533	TP154888	Skeleton	ALB08	38.92	1.20639	83.23
1534	TP111233	Skeleton	ALB08	39.49	1.13663	84.38
1535	TP281772	Skeleton	ALB08	39.49	1.48588	84.38
1536	TP268432	Skeleton	ALB08	39.49	1.20376	84.38
1537	TP287993	Skeleton	ALB08	39.49	1.53339	84.38
1538	TP412235	Skeleton	ALB08	39.49	1.53339	84.38
1539	M47E35B125	Skeleton	ALB08	40.74	1.18432	86.83
1540	Lup191	Attached	ALB08	42.17		89.54
1541	M78E32A260	Attached	ALB08	42.17		89.54
1542	TP161126	Skeleton	ALB08	43.6	0.941995	92.26
1543	TP369692	Skeleton	ALB08	44.34	1.22253	93.77
1544	M49E38A129	Skeleton	ALB08	44.34	1.27221	93.77
1545	TP170621	Skeleton	ALB08	44.34	1.21036	93.77
1546	TP130678	Skeleton	ALB08	44.34	1.14858	93.77
1547	TP91902	Skeleton	ALB08	45.74	1.15211	96.5
1548	TP453399	Skeleton	ALB08	47.33	1.12276	99.59
1549	TP419601	Skeleton	ALB08	49.55	1.08448	103.85
1550	TP447098	Skeleton	ALB08	49.55	1.08448	103.85
1551	TP288355	Skeleton	ALB08	51.74	1.00668	108.02
1552	TP399124	Skeleton	ALB08	51.74	0.988403	108.02
1553	TP261615	Skeleton	ALB08	51.74	1.00329	108.02
1554	TP41490	Skeleton	ALB08	51.74	0.995645	108.02
1555	TP273354	Skeleton	ALB08	51.74	0.987148	108.02
1556	TP332051	Skeleton	ALB08	51.74	0.992911	108.02
1557	TP77970	Skeleton	ALB08	52.05	1.00027	109.26
1558	TP247134	Skeleton	ALB08	53.26	0.986722	112.51
1559	TP101996	Skeleton	ALB08	53.26	0.986722	112.51
1560	TP412140	Skeleton	ALB08	53.26	0.986107	112.51
1561	TP401347	Skeleton	ALB08	53.73	0.983316	113.46
1562	TP25972	Skeleton	ALB08	53.73	0.982209	113.46
1563	TP232623	Skeleton	ALB08	53.73	0.982209	113.46
1564	TP234596	Skeleton	ALB08	55.48	0.947641	117.5
1565	TP211295	Skeleton	ALB08	56.57	0.96188	119.63
1566	Lup137	Skeleton	ALB08	56.57	0.821395	119.63
1567	M49E38B215	Skeleton	ALB08	56.57	0.806758	119.63
1568	TP155040	Skeleton	ALB08	57.3	0.935483	121.1
1569	TP31598	Skeleton	ALB08	58.43	0.974074	123.3
1570	TP20919	Skeleton	ALB08	60.42	1.01611	127.09
1571	TP230786	Skeleton	ALB08	60.78	1.0803	127.83
1572	TP57855	Skeleton	ALB08	60.78	1.02422	128.46
1573	TP289366	Skeleton	ALB08	60.78	0.976162	129.13
1574	TP77911	Skeleton	ALB08	62.42	1.05446	132.31
1575	TP400217	Skeleton	ALB08	65.11	1.09588	137.43
1576	TP5936	Skeleton	ALB08	65.98	1.09758	139.17
1577	TP243338	Skeleton	ALB08	65.98	1.09758	139.17
1578	TP450592	Skeleton	ALB08	67.24	1.02232	141.66
1579	TP27512	Skeleton	ALB08	67.24	1.02627	141.66
1580	TP239862	Skeleton	ALB08	67.68	1.08241	141.89
1581	TP146724	Skeleton	ALB08	67.68	1.08241	141.89
1582	TP11018	Skeleton	ALB08	69.7	1.37305	146.03
1583	TP289125	Skeleton	ALB08	71.13	0.727078	146.9
1584	TP232586	Skeleton	ALB08	71.62	1.89005	148.85
1585	TP23491	Skeleton	ALB08	71.62	1.89005	148.85
1586	TP317011	Skeleton	ALB08	71.62	1.89005	148.85
1587	TP114449	Skeleton	ALB08	71.62	1.88991	148.85
1588	TP415434	Skeleton	ALB08	71.62	1.50204	148.85
1589	TP58125	Skeleton	ALB08	71.62	1.89005	148.85
1590	TP27203	Skeleton	ALB08	71.62	1.89005	148.85
1591	Lup22	Skeleton	ALB08	72.26	0.596329	150.13
1592	TP288927	Skeleton	ALB08	75.47	0.833201	156.15
1593	TP37423	Skeleton	ALB08	80.41	0.858289	164.95
1594	TP262670	Skeleton	ALB08	81.78	0.856499	167.38
1595	TP11331	Skeleton	ALB08	84.94	0.895032	173.07
1596	TP270998	Skeleton	ALB08	86.65	0.910903	176.13
1597	TP178985	Skeleton	ALB08	87.58	0.933527	176.56
1598	TP310176	Skeleton	ALB08	87.58	0.930068	176.56
1599	TP158633	Skeleton	ALB08	87.91	0.923225	177.72
1600	TP212765	Skeleton	ALB08	88.2	0.912522	178.76
1601	TP406625	Skeleton	ALB08	88.2	0.912522	178.76
1602	TP51426	Skeleton	ALB08	88.2	0.912522	178.76
1603	TP239140	Skeleton	ALB08	88.72	0.918951	179
1604	TP422930	Skeleton	ALB08	88.72	0.91156	180.1
1605	TP80310	Skeleton	ALB08	88.72	0.910001	180.1
1606	TP338182	Skeleton	ALB08	90.66	0.850294	184.69
1607	TP152233	Skeleton	ALB08	92.56		188.15
1608	TP398781	Skeleton	ALB08	92.56	0.746263	188.15
1609	TP427378	Skeleton	ALB08	92.56		189.46
1610	TP50296	Skeleton	ALB08	93.42	0.81326	192.6
1611	TP89964	Skeleton	ALB08	93.42	0.81326	192.6
1612	TP67672	Skeleton	ALB08	93.42	0.80709	193.63
1613	TP267954	Skeleton	ALB08	95.61	0.670543	198.61
1614	TP102206	Skeleton	ALB08	95.61	0.665021	198.61
1615	TP309381	Skeleton	ALB08	95.61	0.665021	198.61
1616	TP78623	Skeleton	ALB08	97.84	0.734238	203.47
1617	TP169190	Skeleton	ALB08	98.36	0.666081	204.52
1618	TP296991	Skeleton	ALB08	98.9	0.894637	205.62
1619	TP74042	Skeleton	ALB08	98.9	0.868683	205.86
1620	TP252777	Skeleton	ALB08	102.34	1.23831	212.97
1621	JUNBP	Skeleton	ALB08	103.69	1.48499	215.6
1622	Lup125	Skeleton	ALB08	104.28	1.28481	216.81
1623	TP84071	Skeleton	ALB08	105.82	1.07272	217.35
1624	TP147794	Skeleton	ALB08	105.82	1.07272	217.35
1625	TP338528	Skeleton	ALB08	106.52	1.21949	218.85
1626	TP92854	Skeleton	ALB08	106.91	2.06954	221.04
1627	TP23819	Skeleton	ALB08	109.96	0.215232	228.96
1628	TP284354	Skeleton	ALB08	109.96	1.07655	229.81
1629	TP92147	Skeleton	ALB08	109.96	1.01064	230.28
1630	TP133908	Skeleton	ALB08	109.96	0.778422	230.28
1631	TP276951	Skeleton	ALB08	109.96	0.778422	230.28
1632	TP247163	Skeleton	ALB08	110.86	1.08033	231.96
1633	TP295865	Skeleton	ALB08	110.86	1.08033	231.96
1634	TP107374	Skeleton	ALB08	112.45	1.35817	235.11
1635	TP17070	Skeleton	ALB08	113.67	0.853163	237.52
1636	TP445889	Skeleton	ALB08	113.67	0.853163	237.52
1637	TP26960	Skeleton	ALB08	114.88	0.827775	237.93
1638	TP246998	Skeleton	ALB08	114.88	0.827427	237.93
1639	TP378026	Skeleton	ALB08	115.18	0.821677	238.53
1640	TP205002	Skeleton	ALB08	115.48	0.816731	239.14
1641	TP443605	Skeleton	ALB08	115.48	0.816731	239.14
1642	TP251908	Skeleton	ALB08	115.48	0.802469	239.14
1643	TP383253	Skeleton	ALB08	115.48	0.744976	239.14
1644	TP8417	Skeleton	ALB08	115.48	0.740152	239.14
1645	TP239266	Skeleton	ALB08	115.89	0.819633	240.77
1646	TP67133	Skeleton	ALB08	116.65	0.69427	243.03
1647	TP51403	Skeleton	ALB08	116.65	0.680863	243.03
1648	Lup87	Skeleton	ALB08	120.71	0	250.58
1649	TP81572	Skeleton	ALB08	124.57	0.655945	257.76
1650	TP440317	Skeleton	ALB09	0	0.127031	0
1651	AnMtS45	Attached	ALB09	0		1.275
1652	TP364854	Skeleton	ALB09	0	1.05376	2.55
1653	TP293073	Skeleton	ALB09	0	0.939823	2.55
1654	lPms-751987	Skeleton	ALB09	0	0.378343	2.55
1655	M77E32A112	Skeleton	ALB09	1.11	0.182205	4.74
1656	TP275240	Skeleton	ALB09	1.11	0.524441	6.56
1657	TP25283	Skeleton	ALB09	1.11	0.158416	6.56
1658	lPms-749830	Skeleton	ALB09	5.67	1.52572	15.8
1659	lPms-751788	Skeleton	ALB09	5.67	1.52564	15.8
1660	lPms-749854	Skeleton	ALB09	5.67	1.52546	15.8
1661	lPms-749067	Skeleton	ALB09	5.67	1.52534	15.8
1662	TP116334	Skeleton	ALB09	7.7	1.94921	16.42
1663	TP411328	Skeleton	ALB09	9.46	1.68863	19.83
1664	TP411143	Skeleton	ALB09	12.32	0.696804	25.21
1665	TP223692	Skeleton	ALB09	13.52	0.73922	28.13
1666	TP315097	Skeleton	ALB09	13.52	0.778438	28.81
1667	TP52928	Skeleton	ALB09	13.52	0.684365	28.81
1668	TP2161	Skeleton	ALB09	15.86	0.943367	33.26
1669	TP168450	Skeleton	ALB09	15.86	0.943367	33.26
1670	TP5154	Skeleton	ALB09	16.25	0.840993	34.83
1671	TP102699	Skeleton	ALB09	16.25	0.999945	34.83
1672	TP170018	Skeleton	ALB09	16.25	0.945171	34.83
1673	TP272387	Skeleton	ALB09	16.62	0.976734	35.59
1674	TP236974	Skeleton	ALB09	16.93	1.01641	35.76
1675	TP264675	Skeleton	ALB09	16.93	1.01641	35.76
1676	TP5821	Skeleton	ALB09	17.65	1.04318	37.2
1677	TP70878	Skeleton	ALB09	17.65	1.0321	37.2
1678	TP100159	Skeleton	ALB09	18.52	1.03515	38.93
1679	TP402228	Skeleton	ALB09	18.52	1.01021	38.93
1680	TP6145	Skeleton	ALB09	18.88	1.5035	40.47
1681	TP423363	Skeleton	ALB09	18.88	1.38231	41.06
1682	TP441423	Skeleton	ALB09	19.33	0.909432	42.86
1683	TP87917	Skeleton	ALB09	22.8	1.14777	50.63
1684	TP12950	Skeleton	ALB09	22.8	1.1381	50.63
1685	TP327766	Skeleton	ALB09	23.43	1.17697	51.93
1686	TP394564	Skeleton	ALB09	23.43	1.19621	51.93
1687	TP113275	Skeleton	ALB09	23.43	1.18538	51.93
1688	TP1138	Skeleton	ALB09	24.39	1.20808	53.83
1689	TP242005	Skeleton	ALB09	25.92	1.22688	57.4
1690	TP286849	Skeleton	ALB09	26.38	1.20815	58.34
1691	TP283611	Skeleton	ALB09	26.38	1.23118	58.34
1692	TP340411	Skeleton	ALB09	27.38	1.23147	60.96
1693	TP254336	Skeleton	ALB09	27.38	1.24046	62.7
1694	TP135066	Skeleton	ALB09	29.12	1.2386	67.18
1695	TP249246	Skeleton	ALB09	29.12	1.23723	68.11
1696	TP270450	Skeleton	ALB09	29.12	1.2386	68.82
1697	TP322495	Skeleton	ALB09	31.03	1.36182	72.48
1698	TP229365	Skeleton	ALB09	31.03	1.38752	72.48
1699	TP366981	Skeleton	ALB09	31.03	1.396	73.29
1700	TP446455	Skeleton	ALB09	32.01	1.4218	75.85
1701	TP170271	Skeleton	ALB09	32.01	1.4218	75.85
1702	TP210495	Skeleton	ALB09	32.3	1.42806	76.43
1703	TP323711	Skeleton	ALB09	32.3	1.42806	76.43
1704	TP448429	Skeleton	ALB09	32.3	1.40874	76.43
1705	TP279984	Skeleton	ALB09	32.3	1.43984	76.43
1706	TP280198	Skeleton	ALB09	32.95	1.45123	77.76
1707	TP226653	Skeleton	ALB09	33.97	1.4398	79.78
1708	TP265668	Skeleton	ALB09	36.57		84.75
1709	lPms-524418	Skeleton	ALB09	36.57	2.88168	84.75
1710	lPms-527032	Skeleton	ALB09	36.57	2.91753	84.75
1711	lPms-750420	Skeleton	ALB09	36.57	2.91753	84.75
1712	M63E32B73	Skeleton	ALB09	40.43	1.1684	91.96
1713	TP417565	Skeleton	ALB09	43.82	3.01187	98.3
1714	TP282313	Skeleton	ALB09	43.82	2.97082	98.3
1715	TP147863	Skeleton	ALB09	46.83		105.78
1716	TP46190	Skeleton	ALB09	46.83	1.90173	105.78
1717	TP352093	Skeleton	ALB09	46.83	0.969961	105.78
1718	TP439838	Skeleton	ALB09	47.77	2.12065	106.33
1719	TP135970	Skeleton	ALB09	47.77	2.11472	106.33
1720	TP158300	Skeleton	ALB09	47.77	2.11766	106.33
1721	TP89789	Skeleton	ALB09	47.77	2.12436	106.33
1722	TP28567	Skeleton	ALB09	47.77	2.04825	106.33
1723	TP300373	Skeleton	ALB09	49.56	1.9922	109.76
1724	TP274630	Skeleton	ALB09	50.03	2.02815	110.73
1725	TP241768	Skeleton	ALB09	50.03	2.02815	110.73
1726	TP51528	Skeleton	ALB09	50.03	2.02815	110.73
1727	TP4415	Skeleton	ALB09	50.03	2.02815	110.73
1728	TP374190	Skeleton	ALB09	50.03	2.03216	110.73
1729	TP325231	Skeleton	ALB09	50.03	2.05643	110.73
1730	TP267322	Skeleton	ALB09	50.03	2.03871	110.73
1731	TP338331	Skeleton	ALB09	51.04	2.05672	112.72
1732	TP250162	Skeleton	ALB09	51.04	2.05672	112.72
1733	TP33502	Skeleton	ALB09	51.32	2.13789	113.3
1734	TP180454	Skeleton	ALB09	51.32	2.0433	113.98
1735	TP12713	Skeleton	ALB09	51.32	2.13365	114.67
1736	TP336544	Skeleton	ALB09	51.32	2.13365	114.67
1737	TP348677	Skeleton	ALB09	51.32	2.00259	114.67
1738	TP88600	Skeleton	ALB09	51.32	2.0028	114.67
1739	TP445690	Skeleton	ALB09	51.96	1.96215	115.94
1740	TP262334	Skeleton	ALB09	51.96	1.96317	115.94
1741	TP6653	Skeleton	ALB09	53.1	1.98718	118.18
1742	TP6408	Skeleton	ALB09	54.41	2.0577	120.75
1743	TP251889	Skeleton	ALB09	54.41	2.0577	120.75
1744	TP129144	Skeleton	ALB09	54.41	2.0577	120.75
1745	TP4861	Skeleton	ALB09	55.21	1.9838	122.33
1746	TP174266	Skeleton	ALB09	56.95	2.03068	126.48
1747	Lup74	Skeleton	ALB09	59.19	2.40557	130.8
1748	TP280401	Skeleton	ALB09	59.91	1.99563	132.29
1749	TP114684	Skeleton	ALB09	59.91	1.99298	132.29
1750	Lup327	Skeleton	ALB09	60.52	2.97033	133.53
1751	lPms-518028	Skeleton	ALB09	60.52	2.96086	133.53
1752	lPms-522674	Skeleton	ALB09	60.52	2.32543	133.53
1753	lPms-533295	Skeleton	ALB09	62	2.23852	136.42
1754	Lup193	Attached	ALB09	65.595		142.755
1755	TP30087	Skeleton	ALB09	69.19	2.06111	149.09
1756	TP363534	Skeleton	ALB09	70.1	2.05236	150.9
1757	TP260078	Skeleton	ALB09	70.74	2.03553	152.18
1758	TP155777	Skeleton	ALB09	71.14	2.04993	153.81
1759	TP334518	Skeleton	ALB09	72.8	1.97978	157.8
1760	TP237071	Skeleton	ALB09	80.19	3.13381	170.85
1761	TP36211	Skeleton	ALB09	80.19	2.55617	170.85
1762	TP395687	Skeleton	ALB09	81.5	2.34285	173.42
1763	TP94560	Skeleton	ALB09	81.5	2.34285	173.42
1764	TP82861	Skeleton	ALB09	82.85	2.36159	176.06
1765	TP387275	Skeleton	ALB09	83.71	2.49369	177.78
1766	TP7085	Skeleton	ALB09	84.12	2.28533	178.62
1767	TP281154	Skeleton	ALB09	84.12	2.28533	178.62
1768	TP283960	Skeleton	ALB09	86.9	3.9062	183.9
1769	TP366672	Skeleton	ALB09	86.9	3.05742	183.9
1770	TP99009	Skeleton	ALB09	86.9	3.05742	183.9
1771	TP224074	Skeleton	ALB09	86.9	3.05499	183.9
1772	TP5494	Skeleton	ALB09	86.9	3.05742	183.9
1773	TP330490	Skeleton	ALB09	86.9	3.05742	183.9
1774	TP96505	Skeleton	ALB09	87.25	3.82406	184.6
1775	TP276269	Skeleton	ALB09	87.25	3.84445	184.6
1776	TP22381	Skeleton	ALB09	88.03	2.5521	186.17
1777	TP123507	Skeleton	ALB09	88.65	3.56621	187.42
1778	TP111130	Skeleton	ALB09	88.65	3.56621	187.42
1779	TP7761	Skeleton	ALB09	89.15	3.38154	188.42
1780	TP155912	Skeleton	ALB09	90.15	2.84726	190.4
1781	M47E32A355	Skeleton	ALB09	92.2	2.87125	194.36
1782	M59E41A85	Skeleton	ALB09	95.02	3.38144	199.73
1783	M48E32B334	Skeleton	ALB09	96.67	1.78327	203.01
1784	M62E35A342	Attached	ALB09	96.935		203.605
1785	M62E38A244	Skeleton	ALB09	97.2	1.30429	204.2
1786	TP223558	Skeleton	ALB09	97.86	1.6838	205.6
1787	TP4559	Skeleton	ALB09	98.19	1.53933	206.26
1788	TP362355	Skeleton	ALB09	98.19	1.52002	206.26
1789	TP101263	Skeleton	ALB09	98.19	1.8012	206.26
1790	TP282579	Skeleton	ALB09	98.19	1.9755	206.26
1791	TP238367	Skeleton	ALB09	98.57	3.44767	207.02
1792	TP10059	Skeleton	ALB09	98.86	3.55346	207.61
1793	TP288352	Skeleton	ALB09	99.31	3.8467	208.49
1794	M47E38C151	Skeleton	ALB09	100.33	0.427471	210.51
1795	TP157546	Skeleton	ALB09	100.33	2.31529	210.51
1796	M48E41B440	Attached	ALB09	101.72		213.15
1797	M47E32B145	Attached	ALB09	101.72		213.15
1798	M64E38B78	Skeleton	ALB09	103.11	0.852104	215.8
1799	TP445298	Skeleton	ALB09	103.72	0.862046	217.05
1800	TP271948	Skeleton	ALB09	106.16	0.77895	221.7
1801	TP158507	Skeleton	ALB09	107.37	0.741598	224.07
1802	TP331176	Skeleton	ALB09	108.04	0.81781	226.06
1803	TP245783	Skeleton	ALB09	108.04	0.633641	227.52
1804	TP339678	Skeleton	ALB09	114.7	1.00229	240.43
1805	TP149796	Skeleton	ALB09	115.32	0.250399	242.96
1806	TP270061	Skeleton	ALB09	116.24	0.517696	244.79
1807	TP319317	Skeleton	ALB09	116.24	0.124408	246.49
1808	TP78511	Skeleton	ALB09	116.24	0.0850388	246.49
1809	TP10579	Skeleton	ALB09	116.24	0.0835791	246.49
1810	TP266817	Skeleton	ALB09	118.08	0.0414765	250.73
1811	TP78238	Skeleton	ALB09	118.8	0.030151	252.17
1812	TP71046	Skeleton	ALB09	118.8	0.0303641	252.17
1813	TP332826	Skeleton	ALB09	119.13	0	252.85
1814	M47E35B193	Attached	ALB09	119.13		252.85
1815	M49E32A103	Attached	ALB09	119.13		252.85
1816	TP150413	Skeleton	ALB10	0	0.265602	0
1817	TP155774	Skeleton	ALB10	0	0.137629	0
1818	TP418693	Skeleton	ALB10	0	0.284336	0
1819	TP259407	Skeleton	ALB10	4.01	0.168055	7.32
1820	TP315716	Skeleton	ALB10	4.34	0.168516	8.69
1821	TP69581	Skeleton	ALB10	5.66	0.179371	11.3
1822	TP183141	Skeleton	ALB10	7.1	0.180676	14.15
1823	TP333320	Skeleton	ALB10	8.19	0.178173	16.31
1824	TP394297	Skeleton	ALB10	8.19	0.196767	16.31
1825	TP208459	Skeleton	ALB10	10.27	0.205793	17.29
1826	TP265952	Skeleton	ALB10	10.27	0.207408	17.59
1827	TP293007	Skeleton	ALB10	11.16	0.211637	19.39
1828	TP371402	Skeleton	ALB10	13.12	0.255426	23.18
1829	TP30198	Skeleton	ALB10	13.6	0.237723	25.09
1830	TP154176	Skeleton	ALB10	21.36	0.320405	38.76
1831	TP415338	Skeleton	ALB10	23.06	0.366206	42.17
1832	TP251482	Skeleton	ALB10	23.95	0.355838	43.94
1833	TP101023	Skeleton	ALB10	24.24	0.359805	44.56
1834	TP160847	Skeleton	ALB10	26.86	0.389283	49.56
1835	TP439816	Skeleton	ALB10	26.86	0.389283	49.56
1836	TP252015	Skeleton	ALB10	30.29	0.536238	56.01
1837	TP392354	Skeleton	ALB10	33.05	0.685045	62.52
1838	TP76966	Skeleton	ALB10	34.38	0.736924	65.76
1839	TP147637	Skeleton	ALB10	37.31	0.85964	71.25
1840	TP231893	Skeleton	ALB10	38.87	0.989576	74.31
1841	TP236807	Skeleton	ALB10	38.87	0.977328	74.31
1842	TP32841	Skeleton	ALB10	38.87	1.01839	74.31
1843	TP1928	Skeleton	ALB10	39.31	1.00606	75.23
1844	TP190356	Skeleton	ALB10	39.31	1.01225	75.23
1845	TP331432	Skeleton	ALB10	39.31	1.01225	75.23
1846	TP85392	Skeleton	ALB10	39.78	0.996963	76.19
1847	TP35009	Skeleton	ALB10	43.78	0.950097	83.58
1848	TP83199	Skeleton	ALB10	45.61	0.948828	87.13
1849	TP430331	Skeleton	ALB10	45.61	0.959948	87.13
1850	TP83472	Skeleton	ALB10	49.37	0.811388	93.98
1851	TP234139	Skeleton	ALB10	49.37	0.861277	93.98
1852	TP11712	Skeleton	ALB10	49.37	0.678871	93.98
1853	TP9291	Skeleton	ALB10	49.37	0.861277	93.98
1854	TP291983	Skeleton	ALB10	49.37	0.811388	93.98
1855	TP297655	Skeleton	ALB10	49.37	0.684919	94.62
1856	TP330204	Skeleton	ALB10	49.67	1.02017	95.83
1857	TP11304	Skeleton	ALB10	49.67	1.22983	95.83
1858	TP194755	Skeleton	ALB10	49.67	1.31398	96.76
1859	TP290427	Skeleton	ALB10	53.15	1.15516	103.33
1860	TP1155	Skeleton	ALB10	54.79	1.23839	106.65
1861	TP289112	Skeleton	ALB10	55.21	1.24659	107.56
1862	TP11173	Skeleton	ALB10	55.21	1.24655	107.56
1863	TP257672	Skeleton	ALB10	58.45	1.14289	114.32
1864	TP202270	Skeleton	ALB10	58.45	1.14289	114.32
1865	TP373024	Skeleton	ALB10	60.68	1.51593	118.61
1866	TP412010	Skeleton	ALB10	60.68	1.51593	118.61
1867	TP95283	Skeleton	ALB10	60.68	1.51593	118.61
1868	TP190827	Skeleton	ALB10	61.64	1.49747	120.54
1869	TP229792	Skeleton	ALB10	61.64	1.50704	120.54
1870	TP181726	Skeleton	ALB10	61.64	1.477	120.54
1871	TP81130	Skeleton	ALB10	61.64	1.66133	120.54
1872	TP92430	Skeleton	ALB10	61.64	1.54002	121.15
1873	TP234721	Skeleton	ALB10	62.56	1.52736	123.56
1874	TP450404	Skeleton	ALB10	62.56	1.54139	123.56
1875	TP324018	Skeleton	ALB10	64.94	1.54333	128.09
1876	TP281781	Skeleton	ALB10	64.94	1.54333	128.09
1877	TP443534	Skeleton	ALB10	65.87	1.54942	130.82
1878	TP225224	Skeleton	ALB10	65.87	1.55584	130.82
1879	TP213062	Skeleton	ALB10	66.44	1.52351	132.02
1880	TP58319	Skeleton	ALB10	66.74	1.55678	132.66
1881	TP410872	Skeleton	ALB10	66.74	1.55678	132.66
1882	TP327342	Skeleton	ALB10	66.74	1.55678	132.66
1883	TP264266	Skeleton	ALB10	67.41	1.59086	134.01
1884	TP113417	Skeleton	ALB10	68.16	1.65439	135.53
1885	TP282787	Skeleton	ALB10	68.16	1.65235	135.53
1886	TP273367	Skeleton	ALB10	68.16	1.6535	135.53
1887	TP148455	Skeleton	ALB10	68.5	1.63772	136.23
1888	TP46714	Skeleton	ALB10	70.13	1.62657	139.38
1889	lPms-751624	Skeleton	ALB10	70.82	1.62857	142.11
1890	LSSR4a	Skeleton	ALB10	70.82	1.63185	142.11
1891	TP165040	Skeleton	ALB10	71.45	1.63426	144.61
1892	TP130284	Skeleton	ALB10	74.63	1.50986	151.26
1893	TP310988	Skeleton	ALB10	75.25	1.484	152.52
1894	TP360418	Skeleton	ALB10	75.25	1.48998	152.52
1895	TP331096	Skeleton	ALB10	75.82	1.47193	155.86
1896	TP93017	Skeleton	ALB10	75.82	1.47206	155.86
1897	TP288578	Skeleton	ALB10	76.79	1.47995	157.77
1898	TP224542	Skeleton	ALB10	77.13	1.47626	158.47
1899	TP253861	Skeleton	ALB10	77.44	1.46712	159.1
1900	TP2653	Skeleton	ALB10	77.44	1.47028	159.1
1901	TP196529	Skeleton	ALB10	78.97	1.4707	162.04
1902	TP79120	Skeleton	ALB10	79.28	1.46825	162.69
1903	TP228149	Skeleton	ALB10	79.28	1.45777	162.69
1904	TP449428	Skeleton	ALB10	79.28	1.44885	162.69
1905	TP52019	Skeleton	ALB10	79.28	1.46991	162.69
1906	TP17550	Skeleton	ALB10	79.28	1.46991	162.69
1907	TP283384	Skeleton	ALB10	79.28	1.46991	162.69
1908	TP226821	Skeleton	ALB10	80.69	1.31151	165.46
1909	TP155352	Skeleton	ALB10	80.69	1.4528	167.75
1910	TP79513	Skeleton	ALB10	80.69	1.71667	167.75
1911	TP272169	Skeleton	ALB10	82.33	1.85876	170.99
1912	TP416859	Skeleton	ALB10	82.33	2.22515	170.99
1913	TP233443	Skeleton	ALB10	82.33	2.32981	170.99
1914	lPms-527209	Skeleton	ALB10	82.33	1.88189	173.2
1915	lPms-524440	Skeleton	ALB10	83.58	2.71538	175.68
1916	TP376296	Skeleton	ALB10	86.13	2.3474	180.56
1917	TP445206	Skeleton	ALB10	87.01	2.38948	182.31
1918	TP239981	Skeleton	ALB10	87.44	2.40716	183.21
1919	TP259756	Skeleton	ALB10	87.44	2.395	183.21
1920	TP262266	Skeleton	ALB10	87.44	2.38916	184.1
1921	TP169338	Skeleton	ALB10	87.44	2.32637	184.99
1922	TP85250	Skeleton	ALB10	87.44	2.46682	184.99
1923	TP148935	Skeleton	ALB10	89.5	2.26823	188.94
1924	TP334372	Skeleton	ALB10	89.83	2.30264	189.61
1925	TP259747	Skeleton	ALB10	89.83	2.27203	189.61
1926	TP137832	Skeleton	ALB10	89.83	2.26303	189.61
1927	TP278672	Skeleton	ALB10	89.83	2.30264	189.61
1928	TP268159	Skeleton	ALB10	91.7	2.47226	193.25
1929	TP351545	Skeleton	ALB10	91.7	2.47257	193.25
1930	TP273026	Skeleton	ALB10	91.7	2.47193	193.25
1931	TP321446	Skeleton	ALB10	92.51	2.50529	194.88
1932	lPms-525326	Skeleton	ALB10	97.63	6.30662	204.24
1933	TP427677	Skeleton	ALB10	105.04	2.00003	217
1934	TP69418	Skeleton	ALB10	105.04	2.33918	217
1935	TP110015	Skeleton	ALB10	105.04	2.28389	217.88
1936	TP314424	Skeleton	ALB10	105.04	1.64252	219.85
1937	TP236560	Skeleton	ALB10	105.04	2.66269	219.85
1938	TP238696	Skeleton	ALB10	105.65	2.99211	220.31
1939	TP413608	Skeleton	ALB10	105.65	2.85098	220.31
1940	TP65538	Skeleton	ALB10	105.65	2.84815	220.31
1941	TP327968	Skeleton	ALB10	107.12	0.92355	223.19
1942	TP426986	Skeleton	ALB10	107.12	0.907408	223.19
1943	TP115225	Skeleton	ALB10	107.12	0.915405	223.19
1944	TP331387	Skeleton	ALB10	107.12	0.891317	223.19
1945	TP96582	Skeleton	ALB10	107.12	0.891317	223.19
1946	TP78564	Skeleton	ALB10	107.12	0.926686	223.19
1947	TP154927	Skeleton	ALB10	107.12	0.907515	223.19
1948	TP54883	Skeleton	ALB10	108.29	0.932769	226.73
1949	TP27914	Skeleton	ALB10	108.79	0.918952	227.05
1950	TP328787	Skeleton	ALB10	109.36	0.899496	227.4
1951	TP273457	Skeleton	ALB10	109.36	0.868156	227.4
1952	TP112193	Skeleton	ALB10	109.36	0.889696	227.4
1953	TP430151	Skeleton	ALB10	109.36	0.889696	227.4
1954	lPms-517357	Skeleton	ALB10	111.99	0.859064	228.52
1955	lPms-749109	Skeleton	ALB10	111.99	0.858198	228.52
1956	lPms-751807	Skeleton	ALB10	113.14	0.582913	230.84
1957	lPms-527103	Skeleton	ALB10	113.14	0.605956	230.84
1958	TP412453	Skeleton	ALB10	113.83	0.357716	232.27
1959	TP3139	Skeleton	ALB10	113.83	0.427616	232.27
1960	TP156259	Skeleton	ALB10	113.83	0.387368	232.27
1961	TP266431	Skeleton	ALB10	113.83	0.325577	232.27
1962	TP339356	Skeleton	ALB10	113.83	0.457313	235
1963	TP332354	Skeleton	ALB10	113.83	0.427616	238.37
1964	TP226874	Skeleton	ALB10	114.2	0.502317	239.36
1965	TP71232	Skeleton	ALB10	114.2	0.616931	239.36
1966	TP449025	Skeleton	ALB10	114.2	0.768085	239.67
1967	TP16222	Skeleton	ALB10	115.26	1.27832	244.56
1968	TP213930	Skeleton	ALB10	115.26	0.242263	244.78
1969	TP285383	Skeleton	ALB10	116.06	0.329662	246.37
1970	TP409157	Skeleton	ALB10	116.06	0.275431	246.37
1971	TP86630	Skeleton	ALB10	116.34	0.296158	247.18
1972	TP150205	Skeleton	ALB10	116.34	0.296158	247.18
1973	TP105957	Skeleton	ALB10	116.95	0.288373	248.55
1974	TP2912	Skeleton	ALB10	116.95	3.80853	248.76
1975	TP388402	Skeleton	ALB10	117.41	0.363079	249.71
1976	TP432323	Skeleton	ALB10	117.41	0.284987	249.87
1977	TP255468	Skeleton	ALB10	117.41	0.284987	249.87
1978	lPms-750988	Skeleton	ALB10	118.03	0.374453	250.16
1979	TP365433	Skeleton	ALB10	119.12	0.304108	250.88
1980	TP247294	Skeleton	ALB11	0	0.730464	0
1981	TP207057	Skeleton	ALB11	0	0.730464	0
1982	TP243366	Skeleton	ALB11	0	0.730464	0
1983	TP6625	Skeleton	ALB11	0	0.730464	0
1984	TP102988	Skeleton	ALB11	0	0.730464	0
1985	TP391017	Skeleton	ALB11	0	0.624111	0
1986	TP408415	Skeleton	ALB11	0.4	0.886006	1.6
1987	TP174817	Skeleton	ALB11	0.4	0.948225	1.6
1988	TP265844	Skeleton	ALB11	0.4	0.962219	1.6
1989	TP267754	Skeleton	ALB11	0.4	0.911362	1.6
1990	TP151962	Skeleton	ALB11	0.4	0.917288	1.6
1991	TP218266	Skeleton	ALB11	0.4	0.832791	1.6
1992	TP80080	Skeleton	ALB11	0.4	0.469386	1.6
1993	TP314933	Skeleton	ALB11	0.4	0.421863	1.6
1994	TP256002	Skeleton	ALB11	0.76	1.20257	3.07
1995	TP3710	Skeleton	ALB11	0.76	0.481952	3.39
1996	TP144348	Skeleton	ALB11	0.76	0.481952	3.39
[truncated: 2,066 more rows]
