# Supplementary material for: A high-density consensus linkage map of white lupin highlights synteny with narrow-leafed lupin and provides markers tagging key agronomic traits
Source: Sci Rep. 2017 Nov 10;7:15335. doi: 10.1038/s41598-017-15625-w (PMC5681670; doi:10.1038/s41598-017-15625-w)
Supplement: Supplementary file 4 — Supplementary Table S4 [file 41598_2017_15625_MOESM4_ESM.xlsx]

## Sheet: Arkusz1
A high-density consensus linkage map of white lupin highlights synteny with narrow-leafed lupin and provides markers tagging key agronomic traits
Michał Książkiewicz, Nelson Nazzicari, Hua’an Yang, Matthew N. Nelson, Daniel Renshaw, Sandra Rychel, Barbara Ferrari, Maria Carelli, Magdalena Tomaszewska, Stanisław Stawiński, Barbara Naganowska, Bogdan Wolko, Paolo Annicchiarico
Supplementary Table S4. Comparison of the new consensus white lupin linkage map to the previous one ('2013).
Consensus map linkage group	Coordinates (cM)	Previous map linkage group*
ALB01	14.30|101.47	LG10
	124.67|171.07	LG21
ALB02	0.39|49.25	LG17
	70.74|106.83	LG01
ALB03	0.00|38.35	LG13-I
	52.74|55.82	LG13-II
	80.08|88.05	LG28
ALB04	34.20|128.75	LG02-II
ALB05	0.00|48.48	LG05-I
	75.28|110.61	LG19
ALB06	1.23|35.05	LG23
	82.57|132.11	LG14
ALB07	25.30|75.82	LG18
	111.52|115.77	LG36
ALB08	35.10|56.59	LG02-I
	103.69|120.71	LG27
ALB09	0.00|5.69	LG34
	36.58|40.43	LG32
	59.19|119.13	LG07
ALB10	70.82|97.63	LG30
	111.99|118.03	LG31
ALB11	40.16|78.70	LG20-I
	101.85|108.62	LG20-II
ALB12	25.81|94.41	LG06
ALB13	12.07|42.34	LG03-II
	52.63|95.69	LG03-I
ALB14	0.00|48.63	LG09
	81.45|121.19	LG16
ALB15	18.64|31.58	LG08-II
	47.22|113.95	LG08-I
ALB16	17.78|25.80	LG35
	57.63|58.71	LG25
ALB17	4.66|107.82	LG04
ALB18	14.45|48.93	LG11-I
	89.03|104.46	LG11-II
ALB19	13.33|38.60	LG15
ALB20	1.42|84.14	LG01-II
ALB21	80.53|92.09	LG38
	60.60|66.96	LG29
ALB22	3.67|39.38	LG24
	60.90|76.72	LG22
ALB23	0.00|8.64	LG37
	51.29|78.79	LG12
ALB24	0.00|17.61	LG33
	59.24|64.60	LG26
ALB25	44.10|116.93	LG05-II
* (Vipin et al., 2013)
