# Supplementary material for: A high-density consensus linkage map of white lupin highlights synteny with narrow-leafed lupin and provides markers tagging key agronomic traits
Source: Sci Rep. 2017 Nov 10;7:15335. doi: 10.1038/s41598-017-15625-w (PMC5681670; doi:10.1038/s41598-017-15625-w)
Supplement: Supplementary file 5 — Supplementary Table S5 [file 41598_2017_15625_MOESM5_ESM.xlsx]

## Sheet: Arkusz1
A high-density consensus linkage map of white lupin highlights synteny with narrow-leafed lupin and provides markers tagging key agronomic traits
Michał Książkiewicz, Nelson Nazzicari, Hua’an Yang, Matthew N. Nelson, Daniel Renshaw, Sandra Rychel, Barbara Ferrari, Maria Carelli, Magdalena Tomaszewska, Stanisław Stawiński, Barbara Naganowska, Bogdan Wolko, Paolo Annicchiarico
Supplementary Table S5. Data on constructed alignments of white lupin markers to transcriptome assemblies (nucleotide identity, sequence coverage, score, e-value and start/end coordinates) and nucleotide sequences of assigned transcripts.
Marker name	Transcriptome assembly	Transcript name	Accepted	% Pairwise Identity	% Query coverage	Bit-Score	E Value	Query start	Query end	Hit start	Hit end	Alignment length	Subject Length	Lupinus angustifolius gene index	Arabidopsis thaliana gene index	Transcript sequence
TP342108	P27174	P_comp68771_c0_seq1	yes	1	1	119.306	1.48e-26	1	64	82	145	64	255	not found	not found	GGTGGGAGCCTTGTGCATTGGGCTACACTTTCTAGTTATATGAACTTTTCAAAATTTATGAGGTGCCCGTGGATCCTTCTGCTGCCCATGACTATCTAACAGTGGTCGAAACATAGGAATTATAATAGCCCATAATATGACATTTGCATGCATTGAAATGCTTGTAACAAGAGGCCACTTATGGTACTTGTATCATGTTCTGTGACTGATTTACAAACACTAAAACAAATGGTTGTTTATATTTGCAGTTGCTAG
TP150735	P27174	P_comp68627_c0_seq1	yes	1	1	119.306	1.48e-26	1	64	93	30	64	418	Lup024864| Hit:1-418| Length 2505| Evalue 4.58E-167| Note: protein kinase family protein; IPR011009 (Protein kinase-like domain), IPR013320 (Concanavalin A-like lectin/glucanase, subgroup); GO:0004672 (protein kinase activity), GO:0004674 (protein serine/threonine kinase activity), GO:0005524 (ATP binding), GO:0006468 (protein phosphorylation)	not found	AAACCATTCACAATTTTCATTCTTTGTCCCAAATCAAGAGGCCCCCCAGCCTTCAAATTCTTGTGCTTACTGAAGAGTATGCGGTCGAGGCTGCGATTCGGCATGTAGTCATAAACAAGGTACAGCTGATCTTCATGAACACACCACCCTCTCAACCTAACTAGGTTCCGATGGCGAAGATCCGCCACGGCTGTTAACTCGGCAGCAAAACTTTTCTCAAATTGTTTCCCTTTCTCTGCTAACCAACATTTCACAGCAACCACAGTTCCATCACTTGGCAAAAGAGCTTTGTAGACTTTTCCAAATCCTCCACTCCCAACAACTTGATCCTCACTGAAACCATTTGACCCTATGAAAAGCTCAGCATAGCTGAAAATCCTTGGATTGTCCCTACCTATC…
TP191200	P27174	P_comp67172_c0_seq1	yes	1	1	119.306	1.48e-26	1	64	57	120	64	240	not found	not found	TCACTTGCTAGGGATATATATGTGTGTGTATTGCCAAGAACATTCAAAATAACATGCAGCGCTATACTTATGTTTGGAGACCTCAGAAACACTGCATATATGCTTCAATAGCATGCGAAATGCAAACAAGGTGATTACAAATGACACATGTTGAAACATAAAATTAAATTAACCCACTCCATCCGAAGGGGGAGCATTTAAAAGGAACTAATTAGCTATATAAAATGAGGTAAGTTGGAC
TP75150	P27174	P_comp66953_c0_seq1	yes	1	1	119.306	1.48e-26	1	64	113	176	64	207	not found	not found	ATAAGTTAGCAATAAGTGACCTATATTTAGACACAACCAAAGAGAAAGCTTCAAACAATTGTTTTGCAAACAAATATATATTAAGCTGAAGATGCATTATCCTAGTCAAAGGCAGCATAAAATGTAATTATTTAAGCAGTATTTAAATATATAAAAAAACATAAGGAAAAGCTTCATGGCCTCACCTTTCACCACCAACAACACAAA
TP4561	P27174	P_comp66695_c0_seq1	yes	1	1	119.306	1.48e-26	1	64	117	180	64	226	not found	not found	CGGCAACAAAGCTGCTGTGACCGACGACAGAGGCATAGAACAACCAGCTACCGTCAACGATAAGCACTGCAACATTGAGTTGCGAAGCTCAACGAGAAAGGGTCTACTGGGATGAGCAGCAAAGAAGAGCAAGGGAGTGAAGGAAATAAAGTCAGGAATTGATTTGGAGGAGTTATGTACAAAAAGATACAGAGAAGAACAAGGGAGTAAAGGAAATAAGGTCAGG
TP232311	P27174	P_comp66141_c0_seq1	yes	1	1	119.306	1.48e-26	1	64	35	98	64	206	not found	not found	CATGAGGTTCCCTTGAGATTCAAACACTCCTTCGCAGCTATAGGCATCAAAAACAGCAAACACAATGCAATGCACAGAATTTGAGCATCTTAATAGAAGTCAAAACCTCTAAAATTAATGGGAGGAAAACGATACAAATCCTTAGAAAAAACCCAGTTATCTCCAAAGATCTCACAAAGCTTATTCCAAAGAAAGTTCACTGCCGG
TP243375	P27174	P_comp64871_c0_seq1	yes	1	1	119.306	1.48e-26	1	64	607	544	64	667	Lup001677| Hit:2-445| Length 3771| Evalue 9.5E-176| Note: myosin heavy chain-like protein, putative; IPR019448 (EEIG1/EHBP1 N-terminal domain)	not found	CGCTTGCAGCCTCTCAAGTTCAGAGGTTTTCAGCTCTACCTCGAGCCTTCTAACAGTGCTCTTAAGTTTCTCTTCATCTGATTTGGCACTTTCCAACAAAACAACTACCTTTTCATGATAAACCATAAGAGTTTCATGGTTAGCCCTGGTTGAAGCAAGCTCTTGAGCATAACTTTGCACCTTTGCTTCATATTCCGCTTGAAGCTTTTCAAACTTGGTTTCATATAGCTTTATTTTGTCCTCACTTTCTTGCAGAGAAGCTTGAAGCATAGCTTTGTCTTCAGAAAAATCGAACGCGAAGAGTGCAATACTGGAAGCTAACTTGTCATTTTGCCTTTTGCTTTCCTGAACAAGTTCATCCAATATTGCATGTATGGTTTTTTCTTTCACAGCAATTTC…
TP220245	P27174	P_comp63079_c0_seq1	yes	1	1	119.306	1.48e-26	1	64	105	42	64	230	not found	not found	ATCGGGCATCCCTTGTTGGCCGGGTCTAATGAGATACTTCGTTAATGGGTGGGTATATTAGGTCGGCTCTGTGACCACTACCCTGACATCCCGCCTGCCACGCTGCCAACAATACACTGCCAAAAGTGTGACTTATAATCTTACAATTACATTCTCAGATTGCTGGTTTTAATAACACTAGGTTGACTGTGATGCTAGATGATAATATGCAATTATGCATTACATTTTAG
TP93293	P27174	P_comp62348_c0_seq1	yes	1	1	119.306	1.48e-26	1	64	250	313	64	545	not found	not found	GCACATTTCATTTATCATTCGAAATTAAGAGAAGAGATATCAAAGCCAAATCATTCACTAGTTAAAATGTGTTTTACATATGTGTTCCTTGAGTTAATAGTGAATACAGTACAATGTATCAAATATTTTTATTATTACTAAATATCGGCAACCCTAATATAGTTAACATGTTAAAGATAAGCCGTTATAAAATAAAATATTGCAAATTTGGGCTGTAGGATAGCAGAAGGATATTTGTTGATAATGAAGCAGCATTGGACATATCCTCTGATCTCATTTTTCATTAGAGCACCAAGCCATTAAGGTTCAATGTCATTTCATTAAAAGGAAAAACAAAATACTTTCCGGAGATACTGCAAATGGTTTTGACTATTAATAAAGCAGACGTTACACTTAATC…
TP75724	P27174	P_comp62062_c0_seq1	yes	1	1	119.306	1.48e-26	1	64	33	96	64	279	not found	not found	ACAATAAAACTAATTATATTCAATTGCTCATGCAGCATAACTTCAGACATTGAAAGTTGTGCCACACACTTGCACATACTTATAGTTATAGCCAAGTGATAATGTGTCAACATGTCATTACTAACATAAGCATTACAAAAATATTAAATATGCTGCACAAAATAGTGTACGAGCACATGACATGTAGTGTATGAACATCGAAAGGTCCTATATATTTTAAATTATATAAAGAAACAATTCTTATATAATTTCAAATAGTATATTGATGTAGTGTACGAG
TP147794	P27174	P_comp61934_c0_seq1	yes	1	1	119.306	1.48e-26	1	64	51	114	64	294	not found	not found	TTGCCTTAACAAATTTGGAGACAGTTATTAAGCAAATAAATTGAAGAAAGCAGCCTAGGCAACCTTGCCATATCAAAAGATTCCTGTCATGTAGAGGTCGGGCTGTCTGTCAAACTGAACTGGGATTGCAATGAAGCTGATTTTAATCCTTCTAAAACCAAGAATGTTGGGTTCAAGAAGTGCATGGCCCAGGCTGGTTTTGTGCTTGTTTACCAAATGCTATTAGAAGTTTAGAACTATCATAAATCATTTATATAATGTAAAGTGTAGTTGCATTTAGTTAAAATCTCTCAC
TP208459	P27174	P_comp61932_c0_seq1	yes	1	1	119.306	1.48e-26	1	64	16	79	64	271	not found	not found	GCTCGGTTGGTTAAGCAGCGGGGCATGAAGTGTGAGCTCTCGGGTTCACATCATGTCATGCAACACACTGAAATTGAAGTAGAAATAATACAATGATTGGGAATGTAGAAAAATAAATAATTGGCCTCTGTTTGCCTTAGGCACAGCTCTATTGATCATTATGAGAAATTCTTATGAAGACAGAATAAACCATGAAGATTTAAATGGATGTTATCAAATTTTGCTTCATTGGTTTAGTGACCCATAAAGTGAAGTTTAAGGAGGAATAGTT
TP406237	P27174	P_comp61595_c0_seq1	yes	1	1	119.306	1.48e-26	1	64	181	244	64	248	not found	not found	TTCACTATGGTAGTATGACCTCATACTTTCTTGAAGAAATCTACTTAATGGCTTCGCATCTGACTTTCTGAAAACATCAACTTGCCCAGAAAAGGTTGCAGATATATCCACCTCCAAGTCTGTTTGCTCATTAGCCTGCAAAGTTGAGTTTGATGGTGGTATTTCTTGCAAATTTTCTGGCTGCGTTGAAAGTTGATCTGAAGAAGGCAATGCAGTCTGAGAAACTGAAGCACCTACGGGATACAAAG
TP105973	P27174	P_comp61457_c0_seq1	yes	1	1	119.306	1.48e-26	1	64	224	161	64	245	not found	not found	ATGCAGCAAAGCTGCCCAATCTCTAAACAAGTCTGAAATGTCAACTCCTTCAAAATAGCCATTGGCAGATAGCTAAGATAAGTCATATACACACTCCTAAAACATAGTACCAAGGTTCTTAAAACCATTAAATATAAGCAGCAGAAAATATTTTAAAGTATGTCACACCGACTGTTGTCCAAAAAAACCAAAGCAAATTGTTCATTTGAATTAAAAAGTGGCTGCCTAGCAGGGCAGGAACAAGT
TP14993	P27174	P_comp59567_c0_seq1	yes	1	1	119.306	1.48e-26	1	64	70	133	64	225	not found	not found	TTTGTTAGGAATGAACACAATTGCTGACGAGAGTTTTAATTGATAGATATATCTTTCAAGATGTTTTAGCAGCAACTGCTAATATGATGGAGCAAACAGTTATAGCTAAAAAGGGATCCAGCTCCTTTAAAGTGAAAGTTATTGGACTTTAGAGAATCAGTCATAAATGATAAGTGATAACCACATGAGAGAACATAGAAGAAAGTGGGTTCTCACAAATCAATG
TP78564	P27174	P_comp59498_c0_seq1	yes	1	1	119.306	1.48e-26	1	64	317	380	64	457	not found	not found	AGAAAAAACAACTTAAAGCAGTGTATTAATTGGTTAAAAATTATGAAATTATTAGTGATTTTTTGCAGTTCAATGCCTGCACTTTTTCTAACAGAAGATTTGATGCAAATGTGATTAGTAGCGTAAATATTCTATCAGTGGTAAATATGAGTTTAATTTTAATATAAAGGTAAAAGAGGGGGGGAAATGTATGCAATTAAATTAAATTACCATATAAGTATAAATAATACAATCGAATGAGGGTGATATTTTGTTAATCTTTAATGTTATATTGAATGTAAAATTGTAACTAAGAAAAATAAATTGTATAAAATGGCAGCATATCATTGGACACCCAAAAAGTTATCACAGTTAAATTAAAAAAAAAAACAGTGAGATAAATATAATGTTGAAAAATAA…
TP266563	P27174	P_comp59381_c0_seq1	yes	1	1	119.306	1.48e-26	1	64	618	555	64	765	Lup029105| Hit:592-762| Length 2685| Evalue 2.19E-48| Note: aminoacyl-tRNA synthetase	not found	AAATTTGTGATCTTTGAGTTAATGGGGTTCTTATGCAGTGTCCACTTATAAGGGTGTGATAATCAGCAACAAGATATTTTCATGTTTTACAATTCACATAGATGTGTCGCAATTTGATATTTTCTTTCTTCAATCTCAATCACTTATGCTTCAAATTGAGTTTCCTTCTTCACCAGTAATTTTTATTTTTTGTGGGGTAAAAGAGAGCAGTTTAAGAGACCTGAAGATAAAAACCCATTGTGTGCATACACATTTCCGATTTGATTATCGATTACCCATTGTGTGCATACAGACATGGTCTTGCTTTGATTATCGATTAACCCTTTTCTAATGTATCAGTGAGCTCAAATATGGGTCACATGTTGGCTATCTTCATCTCCCTTTTGGGATTGCAACCGT…
TP94751	P27174	P_comp58709_c0_seq1	yes	1	1	119.306	1.48e-26	1	64	133	70	64	228	not found	not found	AAACCTTGTCCCTGTATTAGCGAAACAGTTTTTTCTAATGCTAGGTTTTTCCTTGGAATTGTTGTGTCAGGTTGTTGTAGTGCAAATTAAACAAGGTTTTGTGTGTTGGATGTCCCTAGGAAGAGAAATGCTGCCTAGTCTAGTTAAAGGCTAGTTAGAGGCCTGCTTTGTCTAGTTAGAGGCCTGATATAGGTAAAGCAGCATGAAAATCAAAGGCAGGAGAGGAAC
TP261535	P27174	P_comp57897_c0_seq1	yes	1	1	119.306	1.48e-26	1	64	235	172	64	285	Lup014982| Hit:22-285| Length 4041| Evalue 8.92E-128| Note: shortage in chiasmata 1	not found	CAACTCCAATGACTGAAACATCTTCATGCATTGAGAATATCGCAACAGATGTTCTGTCATTGCTTAGTTTTTACTTTCGTGGCTGCTTTCTGGTGTTTGAGGGAGAGTTTAACTTTATTTCAACTGTAATGGAATCCTCAGACGGACTTTATGCAGCAGCGTCAAGCCTGGGAATTGATTTGCAGGTCTTCCTTTCTTACTCACCCGAGTTGACGAATGAAGTTATAGTAAGCTGCATTAAGAGTTCTACCAATTTGACAATGGGTCTGTATCCCAAAATGCCTG
TP280441	P27174	P_comp57175_c0_seq1	yes	1	1	119.306	1.48e-26	1	64	76	13	64	217	not found	not found	CATCTGAACTTCCAACTGATATCCTACCGCAACATAAGAAATGAAATAAGGATTAAATTCCATCCAATTGTTGCAGCACTGCACATATTATTTTGTCCAGCTCTCAAGATTATCCACTCTTTACTGAATAATCTTAATCATGTATGTAGACAAAGAAGTCAGCATTGCAAGGAAAGACCTAAATGTTAGCATGTGTTATATGGAAAATACACCCAGA
TP99906	P27174	P_comp56987_c0_seq1	yes	1	1	119.306	1.48e-26	1	64	654	717	64	752	not found	not found	TGGGAGCCTTGTGCACCGGACCTCCCTTTTTTATTGATATTTTAGTATGATTTCTCTTCAACCATCCACAAAAACATGCCTAAGTTTCTCAGGGATCCATCTCTCCTACCTCTATTTCGTATGCAACATTTTTCCTGGTCATGGATAGTGTATATTTTTTTGGTGGATTTGGATATGGTTTGTGGTTGAATTTTGTGATGTTCTAGTTTCTTGCTTAAAATCATGAAATAAAATTGGAAAATGACTTAGTTTCTGAATCTGGATGTATTTTAGTTAGATTCATGTTAGAAAATGACTGAAAGTTTGCGTTCATGTTCATATGGTCGTATTTGATTGATTTCTGTAAATTAGTGTGTGATCATCTTCATAATTGAGTGCATCCATTCTACAAACAAGTGT…
TP13173	P27174	P_comp56570_c0_seq1	yes	1	1	119.306	1.48e-26	1	64	157	94	64	269	not found	not found	CTGCAATTTAAACTGAAGCTGAGATTAAATTGAGATTTTTAGCATTGAATTTCCATTGTTGAAAAATTAAACACTGAATTTTAAAAGCTGAAAACGTATTGATATTACCAACGGGAATTATTTTCCTTCAATTATTTAAATTAGGAAAAGGTTGCTGCTAAATACATTTAGTAATCTCTCCTGTGCTTAAAGTTTACACTTGTCAGTTCCTTTTTCCCATAAACTTCATTTTTTGCTTATATTAAATTAACCATAGGATTCAAGTTGTG
TP54974	P27174	P_comp56008_c0_seq1	yes	1	1	119.306	1.48e-26	1	64	404	467	64	551	not found	not found	GCATGCATATGATAGTTGCCACAGCAATGCCATGCCAAGTCCAAGAATCAGGACCAAAGTTCTGAGTTAATTTCCTTCAACTTCGAGAATAGGTCATTCCTTCCTGACATGAAATATTATTGGGTATTTATCTAAGAAATATGCAATTTATGAAGAATGAAACACACCGTGTTATATAGCAAGTAACAACATAGTTAATTTGCATCTAGATCAATCCAAAAATGCTTAGAGAATAGGTTTCTTCTCCACACAGCATTTTTTTCGACAAACCTTTATTTCTGTGATACTGAATTTTGTGGACTGCCTCTTACGAAATGATTATGCCGATCCATATGCTTAGAATGAAATCCTGCTTTGTAAGTTTTGCATCATAGTAGGTGTAAGAGTGTACTATTTTTC…
TP262334	P27174	P_comp55245_c0_seq1	yes	1	1	119.306	1.48e-26	1	64	275	338	64	375	not found	not found	CTTGATTGAAAGATACTGCTCCAGAATATTGGGGCATGCCCAAGTTCCGCTAAATATACGTAAAACTCTACTTCCTTTGTCAAGTTGTTTCTGAATTCAAATAACACCACACATCTGTAAAAGTACAAAGCTTTGTTAGGTATATCAACCTGAAACAATTCTTTAATATCAATCTCTTCAAATACTCCTGTTTAAATGAAGAACTTGACTTTAGTGGGAGGTTTATATTCTCTGTGAAGCTTTTGATTCTGAAAAGCCTAACTGAATAAACCAGCAGCTTATCAAGAATAATTATTTGGACATTGGGTAAAAAATGAAAGACTTGCAAGAAAAACACTGCCAATTCCTAATGAGTCAAAGAGCCAAATCTGTCCA
TP87917	P27174	P_comp55220_c0_seq1	yes	1	1	119.306	1.48e-26	1	64	45	108	64	466	not found	not found	ATATAAAGCAGCTAGTACACAATTATTGCATAAATAGAGGACAGCAGCATGGAGCATCATGGCATATATAGCTCAGTAAAAATTTTACAGAAGGGATCTCTTAAAGTTGTTAATATGAAATTAGCAAATATTTTAAGGGGCTTGACTGCAGGCTGATAATCTCCAGAAAATTGGGAAGATGGCCATATAAGAGATGGCACATCATTCTCAGTTTTGCTAATGTCTAACCCTTACCTTACCAGCATATACTTTTGCAAATATTTAGTTTTACCAACACTACACTTACTATTTTTTAGAGTATCTTTACATAAAATGCAAAATTCACTAATCTATGTTCTTTATTCTTCTTTGCCACCTACTACAAAGGTTCCAAAGCCCCAATATGGTTTAATACTTACA…
TP26890	P27174	P_comp54901_c0_seq1	yes	1	1	119.306	1.48e-26	1	64	148	85	64	303	not found	not found	ACAAATGATTCCTAGTATTTCTGCTGCGGGATTTGGCTAAGATGTTCTGTATTTTATCAGTATTTTTTGTTGTAAAATACAAATCCTTTTTAAGATCTTCCTTGGTAGCATGTAGAAAAGGCCGGATTTTATACTTAAGTAATTGCTGCGTACATATTCCCTCAACATATAGGTTTACAAAATATTGAAATTGATGGCTATGCCTCCTTTTAATTGGTCCTGTCACCCGGTTGAGAATTCATATTGTAATTACTTTCTGAAAAGGGGACAAATTCTTCTATGTGTCTTGTTCTATATTCTTGT
TP19876	P27174	P_comp54849_c0_seq1	yes	1	1	119.306	1.48e-26	1	64	275	212	64	498	not found	not found	GTCCTTGTTGAGCTATATATGGGTCTGTCCTAAATTCCAAACACTTTTTATTTGGTCTTGACAAAACCAAGGTAAAATTTGAGGCAGTGTGCAGTCTATGAAGTCCTTTGGTGCATTTGGTTAGAGGAGAATGCTCATATTTTTGGAGTGTTTATCTTCCCTTCAATATACTTCGGGATAGGGCTCTCTTTTTAGTTTCTCTATGGTGCTCTTATAATGATTGTTTCAAGAGAGTTGCTGTATCGGACTTTTATAGCAATTGGGAAGCCTTGCTGCATTTTCACTCTATTTCCTCTTGATGTATTTTGCTCTTTATGCTTTGGAAAATTTCGTTCCCTAATATTAGTTGTACTTTCCCTCGCTTCTTTCTAATAAAAATATTTTTATGTCAAAACAATA…
TP162850	P27174	P_comp51588_c0_seq1	yes	1	1	119.306	1.48e-26	1	64	502	439	64	598	Lup027776| Hit:1-513| Length 1167| Evalue 0| Note: Eukaryotic aspartyl protease family protein; IPR001461 (Aspartic peptidase), IPR021109 (Aspartic peptidase domain); GO:0004190 (aspartic-type endopeptidase activity), GO:0006508 (proteolysis)	not found	CGGTGGGTTAACTCGTTCCCCTTCAAACGAGTGAGAAACCAAGCAATAAGAAAAACGGTTTCCAAGTTTGGGATTCAAAATTGAAAGCTGAGCAGGGAAAGACAATACACCGCGACCGAAACCGGCTACACCGGTTGGTTCAGCAAGTGTGGTGTGGGCGCAACCAAACGTAAAGTTATGAAGAAGAAGCGAAGAAATCGAGAGGGTATTACGGTAAAGTTTAGCGACTAAGCTTCCATCAGCGTAAGCATAGTAAAAAGGTGGACACGTGGCAGAAGAGCAATCGTGTGTTTCAATATTGTCCAAACGACACCGTGCCATAGCGCAAAGGTCAGAGTTAGAAACGTGACTATGTGCGGCAGAGCATGCATGTGATTGGCACGAAACGGCGTCGGATTG…
TP235908	P27174	P_comp51463_c0_seq1	yes	1	1	119.306	1.48e-26	1	64	112	175	64	218	not found	not found	ATCTCTTTGTCATCATCCATTCCTATTTTTAGACAAAATAGACAGACACTTTAGAATAGCTAAAATGGAAATCAATTTGGTTTAAGTCCGGGCAAATAAAAACTAAAAAAGCAGCTCAATGCATGAGGCTCCATCTATTGGAGTCTATGGAGGCTAAATATTTGGAGCTTTGTCATTGCAGGTGGAGTTGCTGATTTTAGGATTTGAACCTGTGACCT
TP19741	P27174	P_comp50714_c0_seq1	yes	1	1	119.306	1.48e-26	1	64	134	71	64	224	Lup010693| Hit:20-224| Length 816| Evalue 5.91E-54| Note: micronuclear linker histone polyprotein-like [Glycine max]	not found	TATTACTCTTATAATTCACCTACAACCAAGACTCAGACTGCCTCCCAGACGCGAACCGGTTCATACCACCCAAACCAACCGGTTCACTCTGAACCGACTCATTAAATGACGCGTTGTTTACACTCGCCTTGCTGCTGCTAGTAATAATACTACTACCCTTTGCTTTCTTGCCTTTACTCTTCTTGGTAGTTGATTCTTCATGTTTCTGAATCGGTTTTCCTCTC
TP197179	P27174	P_comp50649_c0_seq1	yes	1	1	119.306	1.48e-26	1	64	109	46	64	357	Lup028839| Hit:1-357| Length 1074| Evalue 1.11E-147| Note: lysM and putative peptidoglycan-binding domain-containing protein 1-like isoform X1 [Glycine max]; IPR018392 (LysM domain); GO:0016998 (cell wall macromolecule catabolic process)	not found	GATGTACTTGATGATTTCCTCACAGTAGATGATCCATCAGTTAGAGAAGCATCTCCCAAACCTATTGTCACAAGACTCAAACAATTTGATTCAGAATCCGTTGCCGCTGCAGTTCGGCTAGCGGCATTCTGCCTCAGAGCTAAGCCCTTTCCTTTTCTTGATGGAAGACCACCACTGCTGCTATTATCTGGCCTCATAAGTAATTCTGGTATCCTGGTAAAATCAGCTTCCGATTTTTGACGCCTACGGACGAGTTTACCATTCCACTTATCCGACTCGCTTTCCCTGGCTCCAGCAGATGGTTCAGTATCAGACTTTTCCATAATCTCTTCCAAAATTACATTGACCAAACTTTTA
TP392354	P27174	P_comp50378_c0_seq1	yes	1	1	119.306	1.48e-26	1	64	508	571	64	967	Lup031052| Hit:397-967| Length 3480| Evalue 0| Note: mitogen-activated protein kinase kinase kinase 7; IPR011009 (Protein kinase-like domain), IPR016024 (Armadillo-type fold); GO:0004672 (protein kinase activity), GO:0005488 (binding), GO:0005524 (ATP binding), GO:0006468 (protein phosphorylation)	not found	TGCATTCAATGATGAAACCATGTGCGATGAGGTTGCACTTCTTGGTCTAGTATTTAAGATACCTGAACCAGACAGTACACTTAAAGATGTCTGAGAAACAATCCCATATGTTGAAGCAGCTCCCTGATTAGAGCCAAAACTCCTTACTTTCTTTGGAGCAAATTTGTTGGATATCATAGAACTGGTGTCAAGATTTCCATTTCCCCTTCCACATCGGGAAACTTCTGCAAATTCTTCCATCAAAATGTCTAGTTCACTTTTTGATTTCTTTTTAGAACTCTGTAACAAATGGAGCACACTTTCATGTTTTAGTAACCCTGAAAACTGACGCCCATACTTAAGTTGACCACTCAAACATCGAAATGGCAGCTCTTTCTCCAACAAGCTAAGTGGATGCCT…
TP27914	P27174	P_comp50204_c0_seq1	yes	1	1	119.306	1.48e-26	1	64	173	110	64	271	not found	not found	TATACACTTATAAGGAATTGATGATTGATGAGTTGTGCAGAGAAGGTTTTTACTTGTTTACTTTCTCTGTTAGAAATTACAAACTTAATTAGAGCTTCCAAGCAGATTCTTTCCCTCTTTACATGATAATCTTTGCTAATGTGTTATTATATCTGCCACACAGTAAATTGCTGCCTTCTAATTAAGTTCTCTAATTGTCTTTTATTCTTTGGTCCCGGTTGATTCTACCACAGGCCGTCATCTAATTAAGTTTTCATATTGTTTTTTTATT
TP100663	P27174	P_comp49402_c0_seq1	yes	1	1	119.306	1.48e-26	1	64	104	41	64	267	not found	not found	TTATGATTGCCTTATTGAGCATGTGAATCACATAATTATATTTGTTATTATCCATTTGAAATATCATGGGTTCACAGCTGTGTTATTTCTTGGATAATTGGCTGCTTTCTTGATACCAAAACTTAGGCAGAATGACATGAAACCTACTCTATATTGGAGCTCTTCACTTATCCTTGATTGCCTAGTTTCTTGTTACAGCCTTTCTTCCCTGTTTTCACTAGTCATTTAATCTTCATGCTATATTAAATTTCAATACTTGATTCAAAC
TP262266	P27174	P_comp48911_c0_seq1	yes	1	1	119.306	1.48e-26	1	64	215	152	64	255	not found	not found	GCCCATTCTATATAACTCCTTATAAACAAGGAATCTATAAAACAGCCACAGAACAGCAAAATGTAATTGAAGAAGTTATCACCAGTCCACCAAAGGATCGGTTAATAGTCTCAGGCTTTGAAAGAAAGGAACAATAGGAGCATATTATTACTGGCAGATAATGATATGAAATTACATATTCCCATAGTAACAACTAACAAGCACTATATAAGCTGCCAAAGTCAAATCCATCATGGTAGATTTCAGGTGCAGGAA
TP270253	P27174	P_comp48812_c0_seq1	yes	1	1	119.306	1.48e-26	1	64	252	189	64	607	not found	not found	GTGTAGATTTTTGTCATCAGAAAACAAATCTCACCATGGATACAAACTAGTTTAAGACCTATAGAAAACAGTGTTCATGAACCGGATGTTTGGCCAGAAAGTTATCTTAATAGCGCAGCCAAAATGATGTAGCTAATTATTTTCAAGTCTTCCAATTATATTGTTAATGGTTTATAAAGAATCCAACTTCCTTACACCCTAATATTGTGCAGAATATGAAGTTCACTATGAAATCTAAGTGCCTTAAAGCTGCATGGAGAAACTGCCTTTTTCTTAACCAAATTGTTAGTGAAACACCATTTAAACAACTCTTTGGAGGTTATAGATATGCTTGTGTCTTAAGTGGTGATTCTTGTTTAACTTATTCATAAAGAGCTGAATTAAATACAGTACAGCTAA…
TP33895	P27174	P_comp48599_c0_seq1	yes	1	1	119.306	1.48e-26	1	64	298	361	64	596	not found	not found	CGGTGTATTTCTTTCTCTTCACAAGTAAGTTGACTTTTTGTATCATCTGTATTGAATTTATGTTATATTTTACCTTCATGCCATGATAAATGTATCCTTGTCTAGCGTACTATGTTTTCAACCTGCCATAAATCTAGGGTCTCTCTGATCCGGAGTTTTAATGGTACCTTTGTGAAGAATGATAAAACAAATTTTTTAACCATGAAAGTAGCTACTTTTCAGCCTTTTGTAAATACAAAATCACCACTTGTCTTCAAGTAGGAATTGGAGTGAATTTGACTGATTTGGTAGAAGATGCAGCACATCTATCATGTTACTCGAAGCTTGTATTTTTCAATCATAAATGAAACAACTCCTTCAAACTTGAGAGCAGGAAAAAAATTAGATACTTTTTTTATT…
TP135053	P27174	P_comp48512_c0_seq1	yes	1	1	119.306	1.48e-26	1	64	155	92	64	258	not found	not found	CCCATTGTTCTGAGTAATCATTCTGTAAAATTAGAGAGAATAAATGAAAAGCTTGGCAGGGATCTTCTTTGCAGATACTGAACTGGTTAAATGACATAGTTAGATACTTAAAAACTGAAAGTCTTAACAATTTATAATGCAAATAATTGCGGCTGCATTTCACAAGCTATAAACTTATTTACTATGCATGTGAATCATATAAGAAAAAAATCAGAGTATATGGCAATACTATACCTCACTTTTTGGGCAGACTAAAGA
TP402228	P27174	P_comp47653_c0_seq1	yes	1	1	119.306	1.48e-26	1	64	505	442	64	567	Lup025848| Hit:273-567| Length 780| Evalue 2.43E-116| Note: ethylene-responsive transcription factor 1A-like [Glycine max]; IPR016177 (DNA-binding domain); GO:0003677 (DNA binding), GO:0003700 (sequence-specific DNA binding transcription factor activity)	not found	TGCTCTCCACGTGTGTGCTGTCCCTTCCATCCCTAGCTTTCCTTTTTCTTTCTTTTGATTTTGCCATTCCCTCTAAGTCACCATCCTAGCCCTTCATCCCATTATGCCAGCTTTGTTTGAAACCCTTATTTCGCTTTTCAAAACGCAACAATCCAAAGTTTGTTGGGTCAGTGAGTAGTAGAGAAGCCACTACTTCCTAACATTTCAGAATTCAGATAGTTATAAGAACAGAGGAGATAGCACTATATACTACACGTCAGCATTTCGCACTATTAGCTAACCAATAATTGCTCTCCACGTGTGTGCTGTCCCGCTTGACCTGTCACCACTTGCACAGTTGGCCCTACCGTTTTCTTCTTCCTTTTCGCTGCCGATAATTTTTCTGACGATGACGATGGC…
TP232054	P27174	P_comp47449_c0_seq1	yes	1	1	119.306	1.48e-26	1	64	515	452	64	559	not found	not found	GAACCATATAACTGGCAAGGTGTTACAAATCAATCATATCTAAAGATAGCAAAATAATATTCCAGATTCATCATATAACTGCCAATAATGGATTTGTTGCAAAATTACAATAAAAAAGAATCCAGAAACTCTAATTCCCACTACCCTCCAATACAAACTATCATGAACCACAAGTCTCAAAAAGCATAAGATGATTTAGGTGAAAACACAAGAATGATTTTATATCTCTCATGTCAAAAGTCAAAAGTCAAAAGTCAAAACCCAAGGAGCCATAGGTTTAAGATTTTTATTCCAGAAAAGTGATTACTTAGACAAACAAAAAAAATCACTTTTAGCACTAGCACATTTATTTGGTTTGGATTTTACAACAAAAAACTGAAAGCTGCAAAATAAGGTGAA…
TP309516	P27174	P_comp47367_c0_seq1	yes	1	1	119.306	1.48e-26	1	64	156	93	64	301	not found	not found	GGGAGGGGAAAAAGTGATCAAATAAATTTGTACCCTGACACATCAAGAGGAGTTACTTGATTTTCTGCAGCACTCATTTCAGAAATAGCCAGGTTGGTTAGTTGACAAACACTGCCCTTTGGTTACAAATTGTCATCCATTTGTGGCCATCTGCAGCATGCTCTAACCTTATCATTTGTCAATGGAAATGATATATGATAGAATATTATGACGTCGTTCAATCCATGTTGCTGATCTCATCTAGTGAGATAAAGGTTTAGTTGTTTTGTCGGAATGAATTTTTTTAATTTAAACATTTTGG
TP98592	P27174	P_comp47249_c0_seq1	yes	1	1	119.306	1.48e-26	1	64	346	283	64	396	Lup023151| Hit:1-396| Length 2421| Evalue 1.53E-176| Note: phosphatidylinositol-4-phosphate 5-kinase family protein; IPR002423 (Chaperonin Cpn60/TCP-1), IPR002498 (Phosphatidylinositol-4-phosphate 5-kinase, core), IPR027483 (Phosphatidylinositol-4-phosphate 5-kinase, C-terminal), IPR027484 (Phosphatidylinositol-4-phosphate 5-kinase, N-terminal domain); GO:0005524 (ATP binding), GO:0016307 (phosph…	not found	CGGATACTCAATTCAGGTTTGACGAGCTCAGATTGATGACTTATACTTTGGTTGATTGAAAGAGTAGATTGGTCTTCTTTGACATGATTTGTATATTTGACAATGTCAATTTCTTCATGCAATGCATCAGAATGGAAAATTTTCCCATCAACTCCTCCTTGTCCTCCTCCAACAAGGCTAGGGCTTTTGTTAACCTTTGGATCACTGTCAGTGGGGTTAACACTACTAAGACTCCTTTCTTCTACACAGGCCACACTTGTCTGATTTTCATCATTAGGTCTCTCCTTATCATCTGGAACTGAACTGCTTAAACCAGTTTCATTGCTGGAATTGGCTAAGTTGGCTGCACAAATAAGGCGGTGATCCCACATATAGGATTGGAAAAGTAACTGCCTC
TP276951	P27174	P_comp46851_c0_seq1	yes	1	1	119.306	1.48e-26	1	64	220	283	64	993	Lup007871| Hit:1-749| Length 1878| Evalue 0| Note: Protein kinase superfamily protein; IPR011009 (Protein kinase-like domain); GO:0004672 (protein kinase activity), GO:0005524 (ATP binding), GO:0006468 (protein phosphorylation)	AT4G32250.3 | Symbols: | Protein kinase superfamily protein | chr4:15570285-15572528 REVERSE LENGTH=1836| Evalue 2.33E-39	GTTGGATTAGATCGTAATGCATATTGTGGTTTCATTTTAGTGAGGGTCCATGGTGTCCATGACCCTATAAGGATTCATGCATCAACTCTTGAACGTGTCACCAATGGTTTGGCAGCCAGTGATTGGGTATACTTGAAGGAAGAAAATGAGAATCACTCACCAGTTGGTATTCTTCATTCCATCAATCGTGACGGAAGAGTGACCGTTGGATTTATTGGGCTGCAAACTTTTTGGAAAGGAAATGCTTCAGAACTTGAAATGGCAGAATCTTACTGTGTTGGCCAGTTTGTTAAGCTGAAAGCCAATGTTTTGAGTCCTCGATTTGATTGGCCTCGTAAAAGAGGCGGGGCCTCGGCTGCTGGTAAAATTTCATGGATCCTACCAAATGGGCGTCTAGTT…
TP133908	P27174	P_comp46851_c0_seq1	yes	1	1	119.306	1.48e-26	1	64	358	295	64	993	Lup007871| Hit:1-749| Length 1878| Evalue 0| Note: Protein kinase superfamily protein; IPR011009 (Protein kinase-like domain); GO:0004672 (protein kinase activity), GO:0005524 (ATP binding), GO:0006468 (protein phosphorylation)	AT4G32250.3 | Symbols: | Protein kinase superfamily protein | chr4:15570285-15572528 REVERSE LENGTH=1836| Evalue 2.33E-39	GTTGGATTAGATCGTAATGCATATTGTGGTTTCATTTTAGTGAGGGTCCATGGTGTCCATGACCCTATAAGGATTCATGCATCAACTCTTGAACGTGTCACCAATGGTTTGGCAGCCAGTGATTGGGTATACTTGAAGGAAGAAAATGAGAATCACTCACCAGTTGGTATTCTTCATTCCATCAATCGTGACGGAAGAGTGACCGTTGGATTTATTGGGCTGCAAACTTTTTGGAAAGGAAATGCTTCAGAACTTGAAATGGCAGAATCTTACTGTGTTGGCCAGTTTGTTAAGCTGAAAGCCAATGTTTTGAGTCCTCGATTTGATTGGCCTCGTAAAAGAGGCGGGGCCTCGGCTGCTGGTAAAATTTCATGGATCCTACCAAATGGGCGTCTAGTT…
TP115000	P27174	P_comp46798_c0_seq1	yes	1	1	119.306	1.48e-26	1	64	163	226	64	341	not found	not found	ATGTTGGTAGCAAGACCTCTTGTAAGTCACAATTTAAATAGCTTATCTTATGTTATCATATGTCATATATTGCTCTGGTCTAAGTCTAATATCGTCTGCCTCATATTTCGACTAAGAATGATTCTCGATACATGTAGCTTTGATATTTCAAAATAGTTGTTGCAGCCATTTTAGATACTAAACAAAATAAGATACTCTTGAATGGTTTTTCATCTAGTTTAGTTAATATGATACATTGAGGGATATGCATCTAGATTCATTTTTTATAGCTTAGAGTATCATAATTATAGATCTCAGTATTAAAGAATTATAGTAACAAATTGTTGAAATGAAATTTCAGG
TP422337	P27174	P_comp46681_c0_seq1	yes	1	1	119.306	1.48e-26	1	64	212	149	64	374	Lup018574| Hit:1-374| Length 1452| Evalue 8.93E-154| Note: uncharacterized protein DDB_G0290301 isoform X1 [Glycine max]	not found	GACCATTGAGGAAGAAGCCAAGAATATCCTCAGGACTAGGACTAGGACTAGGACTAAGATTAGGGTCAGGATTAGAATCAGGGTTTTCTATGCAATCCAAGTTAATGCAGCAATTAAACAGTGAGGTAACTAATGTGTTCCAAGATGGAGGTAGAGGTCCTTGGGAGAAAAAACATTGGATGAGGCTTAGGATATTGCAGTTAGAGGAGCAGCAAATAAAGTATCACAGTGAAGCATTTGAGCTTGAGAAGCAGAGGTTGAAATGGGTAAGGTTTAGCAGCAAGAAAGAGAGGGACATGGAAAGAGCCAAACTTGAAAATGAAAGGAGAAAATTGGAAAATGAGAGAATGGTTTTGCTCATAAGGCAAAAGGAG
TP234755	P27174	P_comp46627_c0_seq1	yes	1	1	119.306	1.48e-26	1	64	304	367	64	863	not found	not found	ATCGGTTTGGTTCCATTGGTCAGGTGTGTAGAAAATTGTTTGTGATTCATGTGTCTTTGTGCAGTTTTGGCTGTCTACTTTCTAAAATTTTCCACATCTTTTTTCCTTGTTGGCCCATACTATGACCGACATTTTCGAAAATAAATTGCTATATCTGCTCATGTATATATTGGATAATTGATTGCTAGATGGTTTTGGTTATATGTATTGGTAAGTGACATTGTCGAAAATTCTATGATTCAGCCATGGTTTTCAAATATTGGATCTTTGAGTGCTTCTATGAAATAAGTAGAGATTGTAATGCAGCTATTTGCTTAGTTAAAGCTACTTATCAAGAGGAAGCAAAGATAGTTAAGTACAAAGAATTGTATGAATATTTTACAGAAATTGTAATTGAGT…
TP248683	P27174	P_comp45678_c0_seq1	yes	1	1	119.306	1.48e-26	1	64	448	385	64	850	Lup027784| Hit:1-850| Length 1782| Evalue 0| Note: Pentatricopeptide repeat (PPR) superfamily protein; IPR002885 (Pentatricopeptide repeat), IPR011990 (Tetratricopeptide-like helical); GO:0005515 (protein binding)	not found	CTTTCTGCTCTCCACAACTCTCCTTTTTGCCCCATCAGCCGTATCATTGAACAACAATGCTCAATGGATGGTGCAATTCCATGCTCATCAATCATAGACACAAAGTAATGATTAGCAACCTCAAATGGTACTTGGTCATTGGAACATACAGATAAAAGGTTTAGAAATGTGATATCATCAGGATTTATATCTCTTTCCATTTTCAGTGACTCAAAGAGTTGGATAACTTGAGCAAAATCACCACTGCGAGCATAGCCAGATATCATTGCATTCCAACTTACTAAATTCCTATTAGGCAGTGCATGGAATATTGACTCAGCATTCTTCACCTGCCCACATTTTGAGTACATGTCAACTAGGGCACTCCCAACAACTACAGATGAATCGAAACCACATTTC…
TP149137	P27174	P_comp45265_c0_seq1	yes	1	1	119.306	1.48e-26	1	64	94	31	64	591	Lup006400| Hit:1-590| Length 855| Evalue 0| Note: Protein of unknown function (DUF688); IPR007789 (Protein of unknown function DUF688)	not found	ATTTTCTTGGGAGCAAGCACCAGGCAAGCCAAAAGATATTATTTTCGACAGTTCCGATAGCGCGAAAGACGAAGGCGCGCCGCGCCTGAGGCTGCCTCCGTGCCTTTGTGATCCACCAAAAGAAGAAGCAAATGAAGCTGATGTGCATAATAGTGATAAAACATTTCATGATCCAGATGATGACTATATATTTTCGAATGCTATGGATGTTTTTTCTTTGTCAGAGGCATTAGATATTGTGCAAAAGAAATCGGAGAATAATGTTCATAGAGAAAACAATGATGGGTTAAGATTAAAGCTTGCTGAATCTAATGGCTATCACTCTCCCACTTACATGATCAACCGTTTTCTTCCTGATGCAACTGCTCTTGCTGCTTCATCTGCTTTGCACTTTCCATG…
TP198678	P27174	P_comp44786_c0_seq1	yes	1	1	119.306	1.48e-26	1	64	213	276	64	391	Lup005500| Hit:1-385| Length 516| Evalue 3.32E-163| Note: ethylene-responsive transcription factor 7-like [Glycine max]; IPR016177 (DNA-binding domain); GO:0003677 (DNA binding), GO:0003700 (sequence-specific DNA binding transcription factor activity)	not found	GGGCAAATGGGTATCTGAAATTCGGGAACCACGCAAGAAGTCACGTATATGGCTTGGCTCCTTCCCGGTGCCGGAGATGGCGGCCAAGGCCTATGACGTCGCTGCTTACTGCCTGAAAGGTCGGACGGCGCAGCTCAATTTCCCGGACGAGGTACACCACCTGCCGCCCTTGCCACCGGCATCTGTATGCACGGCGAGGGAAATCCAAGCGGCAGCGGCCAAAGCGGCTCACATGATGATGAAGGCTAACAATTCTCCAGAGAAGAGTGGCATTGCTTCTTCTTCATCCGGTGACGGAAATAGCGGCGGCGTCGATGACTTTTGGGCTGAGATAGAGCTGCCGGAGCTCATGAATAGCAAGTGGTGGACTCTTTTCAATAATTAATCATGT
TP100817	P27174	P_comp44586_c0_seq1	yes	1	1	119.306	1.48e-26	1	64	321	258	64	1034	not found	not found	TGATATAGTCTCGAGATGGAATGTGAGGGAGGTATTTAACATTCTAACATTTTGGAATTGGAGCGAGCAAAGGCCTTGGCCTAGGGAAGGAAGGTTCACTACTCTTGTGATCATTCCTCTATTTCCTTTTATTTTGTCTGCTATTACACTTGAGAAATATGATTTGTATAAATGAATTGCTTGAGTGGTATGACACTCAGCCAATGAATTTATAATACATCGGTACAAGATCAAATCCCTTGACTTAAGGTACTGGAAAAATTATATTTTCACTTTATGTAATCCGAATCAATCATGATAGAGAGACACCGAAATTGGCTGCACACCTCTTTGCACCTTCAATGCAACTGTCTCAACGACCACCGTACAATGAAATTGGTCCAGTGGCTCCAGTGGTAA…
TP135066	P27174	P_comp44522_c0_seq1	yes	1	1	119.306	1.48e-26	1	64	313	250	64	399	Lup025558| Hit:1-399| Length 1875| Evalue 0| Note: armadillo repeat only 4; IPR016024 (Armadillo-type fold); GO:0005488 (binding), GO:0005515 (protein binding)	AT3G26600.1 | Symbols: ARO4 | armadillo repeat only 4 | chr3:9769889-9771736 FORWARD LENGTH=1848| Evalue 9.04E-40	TCCGTCGGTGACTTGAAGTGGCTCCTCAGTATCCTTGACGCCGATGGTGGTTCTGCCTCCGGAGGTGGTGGCGGCATCGTCCTCTCTATATCTCCGATCGCCAGCAACGACCCCATTCTCTCTTGGGTATGGTCTTTCATTGCTACAATTCAAATGGGTCAATTGAATTATAGAATTGAAGCTGCAAATGAACTTGCTGCATTAGCAAAAGATAATGATAGGAATAAGAAGATTATAATTGAGGAAAGTGGTATTCCTCCTTTGTTGAAGCTCTTAAAGGAAATAGCATCGCCGGTGGCACAAATTGCGGCTGCGACCGCTCTGTGCCACCTGGCAAATGATTTAGAGAGAGTTAGGATGATTGTGAATGAGCTTGGAGTGCCAATTGTTGTTCAAGTG
TP58945	P27174	P_comp44089_c0_seq1	yes	1	1	119.306	1.48e-26	1	64	240	303	64	517	not found	not found	TGCCTGTGCTAGACTTTTCAACTCCTACATAGAGATGCAATAAGGTCAACATTTATGTTAGCGAAAAACTTTGAAACATGAACACAGATTGCAATTATTTATGTAATTCATTCAACAATTCGATTTGGTTCTCGGTTTTTTCTTATTTTTCCCTGCTAAAGCCGTTTCAAAAAAAATTAGCAAAAAATGAGTCCCTTGCCAAGTTGCCATCAACATTACCAAATTAAACATGTAATATGCAGCAGGAAAAGCAAATGACAAACCAAACCCGAAGTATTTAAATGGAGTAGGACTGGTTATCATCTATAATATGCTATGTTAATTTGAATGGAGAAGGATCCTGGTTGTTTAATGTAGTTGTAGATAAGGATTGTCGAAGTAGCTAATAAGTGCCTCTTC…
TP79971	P27174	P_comp43229_c0_seq1	yes	1	1	119.306	1.48e-26	1	64	474	411	64	479	not found	not found	GGAGAACTCTGAAAAATAGTTAATTTTTTCTAGCCAAGTTCACCAAAGTTGCATAAATCGGACATTACCTAAAGAACCATGCCTCGTTCTTTTGACCAAAACCTTTAACAGCTATCAAGTAGAACACCCTTTGCCCACATTGTGCCAACTGAGTCGGTTTTAAATTTTATGTTTTGATTAAACATTGAATGTTATCCATGTACTTGTGTAATGCATTATGCGAATAATAATCTACACTGCCAGAAAAAAGCCACAATTTCGATAGAATACAAGGGTGGTTGTTGAATAGAATAAAGTGATAACAACCACTCAACCATCCAAGAATAAACCAGCATGCCACAGCACTTTGGAAAATAATCAGGCTAAAATTTGTGGTTTTGATCTTTATTATGTGATTAC…
TP430668	P27174	P_comp43087_c0_seq1	yes	1	1	119.306	1.48e-26	1	64	456	519	64	723	Lup006555| Hit:1-723| Length 1275| Evalue 0| Note: Pentatricopeptide repeat (PPR) superfamily protein; IPR002885 (Pentatricopeptide repeat)	not found	CTCGTCATGTGCTAACTTAGATAGTAGAGCTGCTCTTGATTGTGGGAAGCAGGTACATGGATATATAGTGATGAATGAGGTCAGCTTGGGAGTTTTTGTAGGGACTTCATTGATAAATCTTTATGGGAAGATGGGTTGTTTGAATTATGCTGTGAATGTCTTCAATCGAATGGTTTCCAGAGAGGTCTGCACCTGGAATGCAATGCTATCTTCGCTTGCTTCCAATGGTAAAGAGGAGGAGTCTCTGGATATGTTTGAGAAGATGAAGGTTGAACGGCTCCAACCAAATAGCATCACCTTAGTAGTGGTTCTTACAGCATGTGCTCGTGGGAATTTCGTTCGGGAAGGATTGGCTTTGTTTCGATCCATGTCGTGTGACTTTAAAGTAGAACCAATAAT…
TP183561	P27174	P_comp43087_c0_seq1	yes	1	1	119.306	1.48e-26	1	64	656	593	64	723	Lup006555| Hit:1-723| Length 1275| Evalue 0| Note: Pentatricopeptide repeat (PPR) superfamily protein; IPR002885 (Pentatricopeptide repeat)	not found	CTCGTCATGTGCTAACTTAGATAGTAGAGCTGCTCTTGATTGTGGGAAGCAGGTACATGGATATATAGTGATGAATGAGGTCAGCTTGGGAGTTTTTGTAGGGACTTCATTGATAAATCTTTATGGGAAGATGGGTTGTTTGAATTATGCTGTGAATGTCTTCAATCGAATGGTTTCCAGAGAGGTCTGCACCTGGAATGCAATGCTATCTTCGCTTGCTTCCAATGGTAAAGAGGAGGAGTCTCTGGATATGTTTGAGAAGATGAAGGTTGAACGGCTCCAACCAAATAGCATCACCTTAGTAGTGGTTCTTACAGCATGTGCTCGTGGGAATTTCGTTCGGGAAGGATTGGCTTTGTTTCGATCCATGTCGTGTGACTTTAAAGTAGAACCAATAAT…
TP64118	P27174	P_comp42613_c0_seq1	yes	1	1	119.306	1.48e-26	1	64	47	110	64	444	not found	not found	AAAAATATAGTTTTGTGATGCAAAATTTTCTTCCATTTTTTGGAAGCAGCAGGGAGGATGTTCTCCTATATAAATAGTTCCCTTCCTCATGTTCAAACATCCCATTTTCTCTCAGTTTTAGATAGTGTCTTCTTGTGTATTATACTATTCTCCTATTTCTCGAGAGTGTTATTGCTCTCTCGTATTTTACAACTTTATTGTCAATCCTTTTTTCATGATTGTTACATCATTTTTCATATCTTTACTGCCTTATGCATATTAGCTGAAACATGAAAGCTAATCCTGTTGTGCATCTTCCAAATCATTTTGGCTGTTATGTTGCATTCATTTGGTCTGTGCATGTCTGTACAACTGTACGTTCACCTTTTTTCTCCATTTCCCCCAAAATAGTAGCACCTT…
TP23264	P27174	P_comp42494_c0_seq1	yes	1	1	119.306	1.48e-26	1	64	288	225	64	801	Lup021415| Hit:142-801| Length 972| Evalue 0| Note: general transcription factor group E6; IPR001487 (Bromodomain), IPR027353 (NET domain); GO:0005515 (protein binding)	AT3G52280.2 | Symbols: GTE6 | general transcription factor group E6 | chr3:19389103-19391289 REVERSE LENGTH=1161| Evalue 3.86E-48	ATTGAATATCTCAAAAGATTGAAAAAGGTTTAAAATTCACGAAAAGAATGGTTCGAATCCCATTGGACTCAACAAATGGTACACAAGATGATTTGAATGGTTTTAGGTTCTCTCTTGATCAAATTGTAACCAAAGTTAATAAGCTTGAGAATCAAGTAAATGATGTTGAACAATTCTACCATTCCATTGATGTTCAAGTTAAAAATTCTAAAGAGAAAGGCCGGGAAAAGCATCTTTCTGGCACTAAAAAGCCACTGCAAGGTGCATCATGTAGTGGAGCTATTGCTGCTGCTGCTGTTACAGCAAAAAAAAAAAACCAAGAGCTCATGCGCCAGTTTTCCACAATATTGAATCAGATCACCATGCATGAATGGGCTTGGCCCTTTATGGATCCTGTAG…
TP333121	P27174	P_comp42019_c0_seq1	yes	1	1	119.306	1.48e-26	1	64	262	325	64	633	not found	not found	GCATTCAAGTATAGACAAACAGCCATCAAGTTCTGAATATTGGTGACAGTAGTTTCATGCACATTGTCTAACCTCATAACATCCATGGAATATAAAACGCGTTGCCGTATTTTATAAACAGAAGATGTTAGGATTAAAAAGTATTAAAGAACAGATCAACGCGCTCCACTCTGTTATGTACACATGCAAAAGCTAGTCTGACTCTAGTTCCACTTTTTGAACCCTTCATGACAAGCTAGTTTGAGACCTTACCAATGATAGCTGCCAATTTGGCCAAAAGGTTACCGGACCCGGCCGTCATCATGCCTAACTGCCTGAGAGAACTGCCAAAACCAGAACGGCCTGGGTTCCCAAATGAGCTGCATCAACACTCATCTTAATCCATCCTACCAGAGCCAT…
TP11388	P27174	P_comp42016_c0_seq1	yes	1	1	119.306	1.48e-26	1	64	100	163	64	212	not found	not found	TCCACCACGAATATTCTATAAAAATCAGAGTCACATAAGTTACTATGCCAATCATATGATGATTTCGAAAGGAGTTTAAACTCGCAATTGCAATTACGGCAGCAACATCGGTAGCTTATTACCCGTGTTTTAAATTATGGTTTCAATCACGATTGCGATAATGGTTTAGGCTAGTGTGATTGTGCTCATTGTAGCCATTGCGATACGGATTG
TP16403	P27174	P_comp41900_c0_seq1	yes	1	1	119.306	1.48e-26	1	64	88	151	64	490	not found	not found	CTCCGTGCTACAGAAGAGGACCTGCATATACATAACATAAAAAGGTAGATGAAAAATAGTTATTAAGAATAAGAAGGAAAAAGTAGGCAGCAAGAATTTTATCACACATGTGGTTATTTACAACATTCAATGCTAGAGAACGACGATATGTGGAACAAATCAGAACTTTAGTGGTTTAGGGGAAACTAACTAAGAGGTTTTTTGGGAACCCTTCCTAGGCTTAATTTGTCCCTTACATGTAAATTGTGGTCGGTTATTGGTAATATATTTACATTTTACCTAAAAAATAAATTTGGGCCATTTGTTTTCTAGACTATATTGTACATTAATTTTTTTTAGCCTTCCTAAATTGTATTAAATTCTTCTGGAAAAGAAGAATATACATAGTTTCTCTCTACA…
TP89019	P27174	P_comp41725_c0_seq1	yes	1	1	119.306	1.48e-26	1	64	1006	1069	64	1437	Lup021632| Hit:78-1437| Length 2049| Evalue 0| Note: receptor-like kinase 1; IPR001611 (Leucine-rich repeat), IPR003591 (Leucine-rich repeat, typical subtype), IPR011009 (Protein kinase-like domain), IPR013320 (Concanavalin A-like lectin/glucanase, subgroup), IPR025875 (Leucine rich repeat 4); GO:0004672 (protein kinase activity), GO:0005515 (protein binding), GO:0005524 (ATP binding), GO:0006468…	AT5G45800.1 | Symbols: MEE62 | Leucine-rich repeat protein kinase family protein | chr5:18575765-18578972 REVERSE LENGTH=2001| Evalue 3.64E-45	TTTCTCACTTCCCATTCTCTCATTCCATCACAAGTTATAATAATAAGACACAAGATTGAAACTTTAGAGATAAGAAAATGAAACCCTTTTTCATATTCTTGATTCTCCTAACACTCTTTGCTCTAGTGGAATCTGTTAGAATTATTTCATCTTCATGTAACATTAGAGACCTAGACCTTGTTTCAAAGGCCTTTCATTCTGTATCTGGGTTCAACCCTTTATGGTTCCAAACAAAAGCTTCTTCTTCATCCAACTGTTCAACCCTTCAGGTTACAAAGATAGAACTTGCATCCATGAACTTGAGTGGAAGTATCTCATGGGGGTACCTTAGAAACATGTCAAAGTTAGAGGTTTTAGATCTCTCTGAAAATTCACTTCAAGGTCAAGTTCCAAATTGGT…
TP21317	P27174	P_comp41509_c0_seq1	yes	1	1	119.306	1.48e-26	1	64	393	330	64	442	Lup022461| Hit:1-220| Length 2064| Evalue 7.03E-86| Note: diphosphate--fructose-6-phosphate 1-phosphotransferase n=1 Tax=Proteiniphilum acetatigenes RepID=UPI0003652DBE; IPR000023 (Phosphofructokinase domain), IPR013981 (Pyrophosphate-dependent phosphofructokinase, alpha-helical); GO:0003872 (6-phosphofructokinase activity), GO:0005945 (6-phosphofructokinase complex), GO:0006096 (glycolysis), GO:…	not found	GAAGGTCCTGGTGCAGATGCCAAAGCCATAACACTTTCTGTTGAAGACCAAGACTACATTGGTCGAATTAAGAAACTTCAGGAGTACATTGAACAGGTTCGAAGCATTGTAAAGCCAGGATGCCCACAAGAGATTCTGAAAGCAGCACTTAGTGCCTTGGGATCTGTTACTGAAGTTCTAACCGCAATTACAGCATCTTCAACCAAACTTCCATCACATTAAGAGTAAATGGATCAGATTGTATACTTCTTCTGAAGTTTTCTGGCATTTCGATTCGCCTTTTTGCCTATAGTTATGGAATTTGCATGTCAATGTGAGGTTACTCTATCCAAACTTTTTGGCTCTATTAGTTTACTGTGATTGGATGATTCTTTTGAGAAATAAGACTTGCTGCTTGAG…
TP335408	P27174	P_comp41425_c0_seq1	yes	1	1	119.306	1.48e-26	1	64	350	287	64	460	Lup031189| Hit:112-460| Length 510| Evalue 8.72E-145| Note: Seed maturation protein; IPR007011 (Seed maturation protein)	not found	CCTGTGACTTTACCGTCCCAAAGTTATTATACTTTCTCGCAGTTATTATACTTTCTGGTTCCAAAAGGTGAAAAAAAAAATATAAAACAGGAAAACATTCCTCTTGTGGCTTCAATTCTGTTGATTCAAGTTGGCTGCGGTAACCATAGACGCTGCCACTCCTCCAGGTTCAGCGTTCACTTCCGCTGCATCTCCTAGTCGCGGAGACTGCACCTCCGCATCATACACCGCCTCCGCATCTGCCTTCGTTACCGCCTTGTCCATTGGCAGCTTCCCGGTGGCATTAGTTAACACATCGGAAAGTCTTGTCATGTCTTCACGGCGTGTGACATGGCTGTTCTGAGTGGCAGCTGATTGCGCCGCCTCACCGACACCACCGGGCCTTATATTCTTCTCTCC…
TP257901	P27174	P_comp41308_c0_seq1	yes	1	1	119.306	1.48e-26	1	64	76	139	64	312	Lup026542| Hit:1-312| Length 1899| Evalue 2.06E-149| Note: sn1-specific diacylglycerol lipase beta-like [Glycine max]; IPR002921 (Lipase, class 3), IPR005592 (Mono-/di-acylglycerol lipase, N-terminal); GO:0004806 (triglyceride lipase activity), GO:0006629 (lipid metabolic process), GO:0016042 (lipid catabolic process)	AT4G16070.2 | Symbols: | Mono-/di-acylglycerol lipase, N-terminal;Lipase, class 3 | chr4:9096808-9100596 REVERSE LENGTH=1941| Evalue 2.75E-70	CATATCCTAAAACCAAGTTGCTTACCCCACCATCAGTCAAAACTGAATGGTGGAAGGGAGCCACAGCACCAGTTGCAGCTGTCAGTGTGTCTTTTATGCTATGCGTACCACGGATCAATAGAAGTAAACATTTTGACTGTGTATCACGTATGATTGTGAAAGCAGGCTTCAGAATCTCAGCTTTGGGCTTCTGCAGCAGCACATCATCCAGTGAGAATCCGGCAGAATCCAAAAACACCGGAAATGGCTTCTTCGAGAAAAGCATACAGAGTGTCAACAACCTCAACAGCTCATACAACTCCACAATAATCT
TP23897	P27174	P_comp40845_c0_seq1	yes	1	1	119.306	1.48e-26	1	64	444	507	64	548	not found	not found	CTTTACCTAATAAAAATAAAAATCAGAGTTGGAATAATGTATAAAGTTCTGGCAATGGATACAATTAATTAATAATTGCTACAAACTTGAGAAATGTGGATCTTAAAAATATAAACCATAGATCTAGAAGTAATTTAGCTCCTACCTACTCTGTCTACATGGCTTACAATTCATAATACAAATCAGCATTTTATGAGTTCTTTAATCCTACATAGATTCCAAGAAAGATATAAGAAATAATTCACAGGAATTATAGCTTATAAGTCAATCAGAATATTCCAACTTTCATGCTTAGAAAATAAGTACAAAGGACAAACCTTGATGTGCATAATTATCCACCAAAAGTGTTAAAACTAGACAGCTAGACTAATCCTCTTTATTAAAGATTCATTGTCCAGT…
TP6600	P27174	P_comp40636_c0_seq1	yes	1	1	119.306	1.48e-26	1	64	260	197	64	346	Lup017883| Hit:11-346| Length 1863| Evalue 5.01E-141| Note: endoglucanase 25-like [Glycine max]; IPR001701 (Glycoside hydrolase, family 9), IPR008928 (Six-hairpin glycosidase-like); GO:0003824 (catalytic activity), GO:0005975 (carbohydrate metabolic process)	AT5G49720.1 | Symbols: ATGH9A1, TSD1, DEC, KOR, RSW2, IRX2, KOR1, GH9A1 | glycosyl hydrolase 9A1 | chr5:20197765-20200168 REVERSE LENGTH=1866| Evalue 2.22E-40	AAAGAAGAAGATGAGTATGTACGGTAGAGACCCATGGGGTGGTGCATTGGAGATTAACGCCGCCACTGACTCCGCCACCGACGACGACCGCAGCCGCAATGACCTCGACAGGGCGGCGCTTTCACGTCAACTCGACGAGACACAACAAAGCTGGCTCCTTGAACCCTCCGACCAGAAGAAAAAGAGGTATATTGATTTGGGTTGCATCATTGTTAGCCGAAAGTTCTTTTTTTGGACCATTGGGTCTCTTCTATTTGCTGCTTTTGTTGCTGGGTTTGTTACTCTTATTGTTGAAACTGTCCCACGTAATCACCATCATCAACCTCCTCCTGATAATTATACACTT
TP118807	P27174	P_comp40168_c0_seq1	yes	1	1	119.306	1.48e-26	1	64	339	402	64	466	not found	not found	ATAAAATGCAGGTTGAATTAAACTGGAAAGCATATCGACTGTCTTCTATATGATCACTGGACTCATTTTTAACATACAAATGCATTACACAACAAATATTTTTTTTTCCTAATTTTCAAAGATAAACAATTTACTTCCATTTATATGGTTAGGTTTTATACTCACAAACTAGTGACTGAACCATAAAAAATATTTTCAGGTCTTTGAACACTCTTACATATGGAAAATTATACACAATAAGTTTAAGAGCAATGATACAGATATGCTACAAATTCAAACACTGCATAGAATTCTTCTGCAGTCTGCTTAAGTGAAGAGTGACTCTAGTTCTAAAACAGCAGCCCATTTGGTGTTGCCCTTCCCTACAACAACTTCCATCTAAACCAGGCTATTTGGAGC…
TP14165	P27174	P_comp39861_c0_seq1	yes	1	1	119.306	1.48e-26	1	64	488	551	64	991	Lup000186| Hit:324-457| Length 2289| Evalue 1.31E-56| Note: protein DEK-like isoform X2 [Glycine max]; IPR009057 (Homeodomain-like), IPR014876 (DEK, C-terminal); GO:0003677 (DNA binding)	not found	CTGGGTTTCTCTATCTTTGTACTGCATGGAGTTCATGGCTATGGTTCAATTGTTGGGATGAAAAAATGAAGTAAAAAATGAATGAATTAAGAGATAAAAAATCAAAATTGCAGAATAGAGGAGACTTTTGAGTTCTGAAGCCTGGGTACAACATTTCATGAGCCGTACCCAGTACAAGTACGTGGAAGTACATATAGGTGCATAAAAAGCGGGTATCTTACGAGCTACAGTTTCATTAGCATTTGGTATGGCTGGGTACACATAGCTACAGTGTCATTAGCATTAGCATTTGGGTATTTTTTCCTTTTGGTTCCGCCATTCTGGGTTTCTCTATCTTTGTACTGTATTACCTTGTTTGCTTTGCTTGTGGGCTTCTTCCACTTTGTTTTTGGCAGTGCT…
TP321446	P27174	P_comp39641_c0_seq1	yes	1	1	119.306	1.48e-26	1	64	139	202	64	413	not found	not found	GCAAATCATTGAGGGAAGAAACCTGTACAGAATGCAAAAGTATTATCCACAACAACCAAATCTACAAATCTATCAAATCTATCAGAATAAGTAAACATAAATGGGTTGAAATTATTGTGGTTGAAGTAACCGCCACAGCTGCATCACCACAATTGCGATGTGGTTTTGAATCACAATAACACGGCAATATCTGACCGCATCACAACCATATCGGGGCAGTATTAGATTCAAAAACCAAATTTTCAAGTACACAAACTTCATACCACAATGGCAATAGGCCACAATCCACATCACAATTACAACAATGCCCACAATCACAGTGGCTGCAATCAGAACTGCGACCACAACCACAATTTAAAACCATACAACGAAGGTTTAAGAAATTACTTACCACACCCT…
TP72248	P27174	P_comp39349_c0_seq1	yes	1	1	119.306	1.48e-26	1	64	192	129	64	1064	not found	not found	CTCAACCTCAATGGGGATATGTGGTGCACTCTTGGGAGAAAAGGTCTTGCATTAAGTTTGCAAAACATTCAACAAAGATGGACAAGAAAATCTCACAGCCAACTGAATTTTTCTCCCATCGACTATGCAAAAGTTTATAAGCGGGTGCGGACAACCGAATCCTTATCTTGCCAATTCTCTTATCCACTGCTGCTTCTGCATTTTCCCCCTCTTGATGCAAGTGTGCATTATCAAACACTACAACAATAGTCCTTGTCCTCACCCACTTAGGACCATACTTAGCTACACAATATGCATCGGTATAGTTTTCCTTGTTAATTGGAGAGAAACCCACATCATTCATAATTCCTAATTCAAGAATATCTATACCAGAACTACACAAATGCTTTGATGATGGCC…
TP152040	P27174	P_comp39339_c0_seq1	yes	1	1	119.306	1.48e-26	1	64	962	1025	64	1287	Lup000814| Hit:316-1287| Length 1020| Evalue 0| Note: hypothetical protein	not found	AAAGTAATAAGAAGAATGTTGGATGTGTGAATGCAAAAGGGAAAGGAAGAGAAGTTCAGAGTGACAGAAACTCCTTGACCCTTATTCTTCCTCCTTTCCTCTCCTTCTTTCTTTCATTTTTATTTGCCTCTTCTTCTTCTTTACAACCCCTCTCATTTCCTTATACCATTACACTAACCCCATTCTCTCTCTCTCTAGCTTCATAACAACACACATTTCCAGCATCTTCTGTCCTATGAAAAGCAACAAACTTTGCTTAATCCCACTTTGCTATTCCCTCTTTTCTTTCAAAGTTTGCATCTTTTAGGGCTTCTCATGGACTTGCAACCAAAAACAGAACCTGGGTTGCCACCACCACCCGGGTTTAGCTCTACCTACAAGGCAATCCTAGATGATAAT…
TP369919	P27174	P_comp38882_c0_seq1	yes	1	1	119.306	1.48e-26	1	64	159	96	64	272	not found	not found	GGTTGGAAGAATACTCCTGAAATTTTGTATTTTAGTTAGTGTGTATGCATATATATGTATGTTTAAATGTAATTCCGCATTTCAGTCGGAGCTATGCATCGTGTTACATTCCACTGCTCCTACGATCCTAGTGTGTACGGGGAGAATTGATGTTCGCAGCCTTACCCTCGCAAGCATGAATAGACTGTTTCTAGATGTGAAACGAATTAAATATACAGAAAATAAATTCTATAATAGTAATACGAAATTTCTAACCTCAAGTAGTTAAATTA
TP270754	P27174	P_comp38833_c0_seq1	yes	1	1	119.306	1.48e-26	1	64	349	412	64	600	not found	not found	TTTTGGTTTTCAGAATTCAACTCGTAAGTTAGATTAAACATCTCATACCTGAAAGTGAAAGTTTTTTCATTCTTTCATTTATTGATGAGCAAGGAAGTAGAGTGATATCACATTTTTGGGATTCTATTACCATTATTAGATATTACAGTTGATGAACGAAATTCCCATAGGTTTTTGTACATTATAGGATAGCACCATGAATACAGTACTCTTCATTCAAAATTGAGACAAAGTTCAATTTATCAGCATTTGTTGTGTCTTATTTGTTGCATGCATTACTACTGTGAATCTTCATTAATGATCTCAGAAAAACCTTTTCTTTTAATGGGGAAAGCAAGAGGATAAAAGCAGCTTTATATAGGTAACACACTGAAGTGATAATAGACGATAAGGATGCGA…
TP281781	P27174	P_comp38777_c0_seq1	yes	1	1	119.306	1.48e-26	1	64	229	292	64	1031	Lup002392| Hit:117-1031| Length 1503| Evalue 0| Note: Pentatricopeptide repeat (PPR) superfamily protein; IPR002885 (Pentatricopeptide repeat), IPR011990 (Tetratricopeptide-like helical); GO:0005515 (protein binding)	not found	TGTATTTGATGGCCTGTTCCCTGCCTTAAAGGGCCTTATGAATATTCACTTTGACATGGATAATGGACCATTAGTCAAGTGGTAGTTGTTGAAGCTTGAACTGTCTAATGTCAACTCTAGTCTAACTGCATATGCATTTTCTCCAAAAGTGAGTGTATATCTTCCATTAGAGGATGCACTTTTTCACCAGCAATAAACTCACTCACAACTCCATCAATCTCCACTGAGCTGCAACCAGGTGTTTTGTCTGCACCTTTGTTTCTCATCATATCCCTCACCCTTCTAGCATCACTGTGTTTTCCAGATGCAGCATATAAATTAGAAAGTAAAACATAGACCCCGCTGTGATTCTCTAATTCCAATAGTCTTTCAGCTGCAAATTCAGCCATTTGAGCTTGT…
TP85618	P27174	P_comp38759_c0_seq1	yes	1	1	119.306	1.48e-26	1	64	38	101	64	201	Lup017731| Hit:2-201| Length 2844| Evalue 4.98E-89| Note: Kinase interacting (KIP1-like) family protein; IPR011684 (KIP1-like)	not found	CGAGTTATCACTTTGGCTCGAACATAATGCAGTATTGCAGCATGAACTACAAGGCAGATATACAACATTGTGCAACATCCAAGATAAAATAGCAAGAGCAGGGAACATTACAGGATCTGAAGGGGAGAAGGCGAAAGAAGAGCTAAGTGGATATCAAGCTGCGAAGTTTCAAGGCGAAGTCCTCAACATGAAACAAGAGAA
TP157877	P27174	P_comp38645_c0_seq1	yes	1	1	119.306	1.48e-26	1	64	150	213	64	783	Lup024886| Hit:363-783| Length 1791| Evalue 0| Note: Pentatricopeptide repeat (PPR-like) superfamily protein; IPR002885 (Pentatricopeptide repeat), IPR011990 (Tetratricopeptide-like helical); GO:0005515 (protein binding)	not found	TGGCTTTGGTCCTTAAGATAATGAATGAATCTAGCCACCCTTCTCTTCTCATTTTCTCACCCAAGCATACTGCTTTTATTAGGGGCCGTGGCCGGGCGGATTAGTGCAGAAGACTCCAACCTAACGACGTCCAAGAGGGTTAATGTATGCAGCCTTTATCCAGCAACCATAGAGGTTGCTTCGGGGATTTGAACCCGTGACCCTGTTGGTTACTAAGCAGCATCCGTACCATTGTACATGCTCACCCCTGGCCTTTAATCAACTTAAATTTTTTGAAAGGGCATATGGTTATAAATATGTTCTTGTGACTTTTCCAATTTCCACTTCCATTTGACCTCTCTCTTTCTTCAAAAGATCATTTCAGGTTTCATGTGCTTCACTAACTGCCCTAAGGTTAAT…
TP3139	P27174	P_comp38357_c0_seq1	yes	1	1	119.306	1.48e-26	1	64	361	298	64	530	not found	not found	GTGCGCTCTCTCAGCAAGTTAGGGTAATGGCCTCTGACTTTTTACTTTTCTTTGTTGTTTATCATTCTTCATTACATTGATCTCATTTCTGTCAATTTTAGTGCCAATGCTTAAAGAAAATGTGATTAGTATCAGAAAAGGGACGTTAGTTTTTTTGTTATAGTGACAGAAGAGAAATATGGTTTTCTCTTAAATGTATATTCAGATAAATACACATGATATTGGCTAATTTGCTTACCAGTGGTAGCACTGGTTTGTATTTACATGTATGTATGTATTCTGTACTGGCCATTTTCTTCTAGTGAAATTGATATTTGATAATTCAGAATTGGAATCAGGATCTTATTGATCTTGTTTGCTGCTGCAATCTTTATATTATAATGGCCCAAATTATGTTTC…
TP413682	P27174	P_comp38232_c0_seq1	yes	1	1	119.306	1.48e-26	1	64	480	417	64	1064	Lup020892| Hit:1-859| Length 1323| Evalue 0| Note: aspartate aminotransferase 1; IPR000796 (Aspartate/other aminotransferase), IPR015424 (Pyridoxal phosphate-dependent transferase); GO:0003824 (catalytic activity), GO:0006520 (cellular amino acid metabolic process), GO:0008483 (transaminase activity), GO:0009058 (biosynthetic process), GO:0030170 (pyridoxal phosphate binding)	AT2G30970.2 | Symbols: ASP1 | aspartate aminotransferase 1 | chr2:13179012-13181686 FORWARD LENGTH=1293| Evalue 5.51E-73	AGATCCAACATGGTCAAATCACCACAATATATGGGGACAAGCTGAAATTCCTATCAAAACCTTCCACTACTACAATCCAGATACCAAGGGATTAGACTTTGCTGCACTCATAAATGATGTCAAGAATGCACCAGATTGTTCTTTCTTCTTGCTCCATCCGTGCGCTCATAACCCAACTGGTCTTGATCCTACTGAGGAACAATGGAGGGAGATATCATACCAGTTCAAGGTAAAAAACCACTTTCCCTTCTTCGACATGGCTTATCAAGGTTTTTCAACTGGGGATCTTGACAAGGATGCGATAGCGCTTCAAATTTTCCTTGAAGATGGACATTTAATAGGTTGTGCTCAAACATTTGCAAAGAATATGGGATTATTTGGCCATAAAGTTGGTTGTCT…
TP59790	P27174	P_comp38136_c0_seq1	yes	1	1	119.306	1.48e-26	1	64	118	181	64	212	Lup030695| Hit:2-212| Length 2736| Evalue 8.79E-92| Note: sister chromatid cohesion protein PDS5 homolog B-B-like isoform X2 [Glycine max]; IPR016024 (Armadillo-type fold); GO:0005488 (binding)	not found	CTGAACCTTTTGAGGGTCAAGTTGCTGCTAATGAGAAAGAAGCTGAGAAAATGCTTGACTCTGAAAATCACAGTGAGGAGGTTCCCAGTTCACTTCATGAGGATGCTTCTGTTGAAGCAGCAGGACCTTCAGAGACTGACAAAGAGACCGATGCTAATATTTTGTCTCCAAAAGCAGACCATGGTGATTCTGAAGTTATTGGTTCTTCACCA
TP257321	P27174	P_comp37692_c0_seq1	yes	1	1	119.306	1.48e-26	1	64	562	499	64	648	not found	not found	TTTTTATTAAATTTCCTTTTTTTGTTGAATTTGGTGTGCTTGTGCACTGTGAAAATTTTAGAATCCGTTCAAGTAACTACGTAAATATGCTTTAATGGGAAGAGTATCTTAATCAGCATAATTGTACTAGTTTGCTTATGAGTACTAATAATTAAAGCGAGCCTGTTTTTGTATAGTCTCATTACTTCAATGGTTTGTCATGTCATTAGAATATCTAAATGGTTCTAAACAGTAATAGACTATGTTGGAATGCCCTTAATCTAATAACAGAACCACATCAACATTAAAGAAGGGAGAAAAATAAAGTTTTCAATGAGAAGGGTTTAATGTCATTATAAGAACCTGAGAACTTAGGTCAGAATTCTAATAATTTTAAATGTCTTTTGGACACAACAAATG…
TP45824	P27174	P_comp37067_c0_seq1	yes	1	1	119.306	1.48e-26	1	64	767	704	64	1182	Lup018922| Hit:2-1180| Length 1470| Evalue 0| Note: laccase 5; IPR017761 (Laccase); GO:0005507 (copper ion binding), GO:0016491 (oxidoreductase activity), GO:0046274 (lignin catabolic process), GO:0048046 (apoplast), GO:0052716 (hydroquinone:oxygen oxidoreductase activity), GO:0055114 (oxidation-reduction process)	AT2G40370.1 | Symbols: LAC5 | laccase 5 | chr2:16858192-16860593 REVERSE LENGTH=1743| Evalue 1.87E-155	GTGAACATCCAAGTGACAGTGCAAAAGCCAAGCACCTGGATTATCAGCAACAAATCGAATAACAGCCCAACCATTAACAGGCACAGCTACTGTGTTTCGTAGAGGTGGATCAACAAGGTTGAATTTTGAAGTATCTTTCTTAGGGTCAAAGTTTCCAAACCCTTCAGCTACAACATAGAAATCATAGCCATGAAGATGAATTGGGTGATTTTCCGGGGTCACAATGCTTGTGTCTTGCAACACAATCTCCACCCTTGATCCAAATTTCAACTTAGTCACCTTCGTCCCTGAAATCGGTTGCCATAACGAACGGCTTACATTACCAGTATAATCGAATCGCAGTGGTGGGTTTGTTGGAAAATCAGTGGTGAACACTCCTTGAACTCCAAGTTGATGAGC…
TP28589	P27174	P_comp37067_c0_seq1	yes	1	1	119.306	1.48e-26	1	64	749	686	64	1182	Lup018922| Hit:2-1180| Length 1470| Evalue 0| Note: laccase 5; IPR017761 (Laccase); GO:0005507 (copper ion binding), GO:0016491 (oxidoreductase activity), GO:0046274 (lignin catabolic process), GO:0048046 (apoplast), GO:0052716 (hydroquinone:oxygen oxidoreductase activity), GO:0055114 (oxidation-reduction process)	AT2G40370.1 | Symbols: LAC5 | laccase 5 | chr2:16858192-16860593 REVERSE LENGTH=1743| Evalue 1.87E-155	GTGAACATCCAAGTGACAGTGCAAAAGCCAAGCACCTGGATTATCAGCAACAAATCGAATAACAGCCCAACCATTAACAGGCACAGCTACTGTGTTTCGTAGAGGTGGATCAACAAGGTTGAATTTTGAAGTATCTTTCTTAGGGTCAAAGTTTCCAAACCCTTCAGCTACAACATAGAAATCATAGCCATGAAGATGAATTGGGTGATTTTCCGGGGTCACAATGCTTGTGTCTTGCAACACAATCTCCACCCTTGATCCAAATTTCAACTTAGTCACCTTCGTCCCTGAAATCGGTTGCCATAACGAACGGCTTACATTACCAGTATAATCGAATCGCAGTGGTGGGTTTGTTGGAAAATCAGTGGTGAACACTCCTTGAACTCCAAGTTGATGAGC…
TP104710	P27174	P_comp36666_c0_seq1	yes	1	1	119.306	1.48e-26	1	64	1393	1456	64	1607	not found	not found	CGCTTGTAGAATCAATTCAACCTGGTCATAATTTAGAGGAGCAAGGCAATGATATCAGAAAGCAACCACAATATAACAATAGTCATGGTTAATGTTATGATGATGACATAAAAGAATAAAGTAGAATTTATCTAGCAGAAATTTTCATCTAATCCAATTATCACCAATATTAATTAACTCCAACCATTTTAACCCTCTTGACTTCCAAAAACACAGTTTACTCCAGTGAACTCCTTGAAGATTAAAAAACATTGGGAAATGTTAATTTAGTTGAAATTGATCATATACACTCACGTCATTTGTGTTATAATCTTTTGTGCCACAACTTAACCAATACAGTCCAAATTCCAAAACCTTGTTCGATGCTATTAGTCTGCTTCTTTTATTGTACGTAACCAG…
TP91902	P27174	P_comp36634_c0_seq1	yes	1	1	119.306	1.48e-26	1	64	199	136	64	946	not found	not found	TTTCTTCATTGCTTTCTCCACCTGCAGACTCATTCAAATATATACTTTCTTTATAACTTGATATATTACTAAAATAACTATGACTTCTTCATAACTTTATTATTTGCATAACAAAGTGATAAGTAAATAAATAAAAGTTATAAGTAACATTTGACAGTGATAATATCAGTTACATATTTACTAGGAAATTGGAATGCTGCTAGCCAACACTTATAAACACCTATACTTCTGTATCGTTTATACCAATACTTTTCGATACTTCATCGATACGATTCTAGAGGGGGAAAGAGAGAAAAGCATAGCACAAATCAATCAACCAAATGGGCTGGGCTTATAGTAAGAGAGAAAATACAAAACATGTATATTGAGAAAATAAATCACATAATGTTGATCATGGAT…
TP149558	P27174	P_comp36576_c0_seq1	yes	1	1	119.306	1.48e-26	1	64	521	458	64	559	Lup010415| Hit:157-556| Length 1071| Evalue 1.04E-164| Note: DOF zinc finger protein 1; IPR003851 (Zinc finger, Dof-type); GO:0003677 (DNA binding)	AT2G37590.1 | Symbols: ATDOF2.4, DOF2.4 | DNA binding with one finger 2.4 | chr2:15769292-15770497 FORWARD LENGTH=993| Evalue 3.23E-47	CTCTCTTCTTTCTTGCTTTCTCTCTTTCTCTTTTTCTCTTCTATGTTCAGCTCAACCACACACACACTCTCTACCTTGTTCATGTGATTCTCCTCACTATTCTATCTCAAAAAAACTCATCAAACTTTACAAAAGATAAATCTCCAACCAGAAAATATGGTTTATACTTCCATCCCAGCTTATATTGATCCAGCTAACTGGCAGCAACAGCAACCAAATCATCAAGTTGGCAACAATAGTGCCAGCTCACATCTTCTTCCACCACCTCCACCATCATCTCAGCCTAATGGAGCTGGCAATACCGGCTCCATTAGGCCGGGCTCGATGGCGGATAGGGCTAGAATAGCCAACATACCTATGCAAGAGATACCACAAAAATGTCCAAGATGTGAATCTACC…
TP2350	P27174	P_comp36497_c0_seq1	yes	1	1	119.306	1.48e-26	1	64	876	813	64	924	not found	not found	TCTTCTGTCTTTCTGTGAAGAACCTGAAGGAAATACGCAGTTATTAAATATACAATTACCACAAACGTCAACAGTAACAGTCACAGAGGTGTTTACCTAATCCTTTCATTTCTTTATTTATTGGTAAAAGAACCTTTTATGTTTTAAAATTATGCATGTAGTGTAGTCAGTTAAACATGTAGTCTCTCTTGAATTCTTGGTTATTATTTTGCAAATAGCTATGCGTTGGTTCTCAAATTGATTGAATGAACACTATGTGACAGTAATTTTGATACTTAACTAGTTTGGGAATAGAACCATATCATACAGACTATAGACTTTTAAAGTCATTCATTTCTATGTAGATTTCAATCCATAAGAAGAAATGTTTCTTAGTTTTCGTTTCACTTGTTTTATTAA…
TP4085	P27174	P_comp36485_c0_seq1	yes	1	1	119.306	1.48e-26	1	64	698	635	64	928	not found	not found	TTTTTTTTCAACAACATTATTATTATACAAATATATTAACCATTTTGTAAATTCATACTACATGACCAATAACTATATCATTTTGGAAATCCTTAAACATAAACCCAAAAACCAAATAAAAAATCTTAAATATAAGATGAAAGCCCGAAAAGTAACAAGAAATCTCCTAAGATAAACAATAGTCCAATCTTTCTGAATGAATCCTTTTTCTTAAAATGGAGACACTTCACTTCTAGAGAAAAAGAGGCCAGAAGGACCCCCATTAGGTATCAAAGCCAACATCACAACACTTTCAGCACCATCATCAACAGTCAAATAACCACTATGGTTGTTTAAATCTGTTTTAACAAAGCCAGGGCAAACAGCATTGATGCAAAAAGTTGGGTACTTTTTTGAAAG…
TP85392	P27174	P_comp36294_c0_seq1	yes	1	1	119.306	1.48e-26	1	64	321	384	64	625	Lup015222| Hit:4-498| Length 3357| Evalue 0| Note: RNA-dependent RNA polymerase 1; IPR007855 (RNA-dependent RNA polymerase, eukaryotic-type); GO:0003968 (RNA-directed RNA polymerase activity)	not found	TCCTCGTGGTTGATGCAGTTCAATCTTCCAAATGTTCTCATATGAAAGCTCCAATTTGTATTGTGCACAACCATTGGACAAAAAAATATGCAACTTTCTCATTCCAGTCCCAAATTTTACACTGACATCCACCTTTTTGAATAACACAGAGAATTTCTCCTTTGAGATCTGACAGCCAAAGTATAATTTCACATTGTTCAAATTATGCAAAAAAGTTCTTGGCTTCGGCACAATATCTCTTTCCACTTCCCGAGCCTTCAGATAGGAGGTCCCATACCGCAACATTTGTCCACGGTTGTTAGCTAAGGAAAGCATATCTGCAGCATCTTTTGCAGAGGCAAATTGAATAATAGCAAATGCTCTTGGAACCCGACCATTGCCTTTTCTTAACTTCATAGC…
TP249246	P27174	P_comp36259_c0_seq1	yes	1	1	119.306	1.48e-26	1	64	623	686	64	1327	Lup025558| Hit:1-1126| Length 1875| Evalue 0| Note: armadillo repeat only 4; IPR016024 (Armadillo-type fold); GO:0005488 (binding), GO:0005515 (protein binding)	AT3G26600.1 | Symbols: ARO4 | armadillo repeat only 4 | chr3:9769889-9771736 FORWARD LENGTH=1848| Evalue 1.73E-80	GCCAATTGTTGTTCAAGTGTTAGGTGACTCCTCTATGAAGGTTCAAACAAAGGCTGCCAATTTGGTAGCCAGGATGGCCGAGCATGATCCTCTTGCCCAAGAGGATTTCGCAAGGGAGAATGCAATTCGGCCGCTTGTAACACTATTGTCATTTGATATGTTAGTGGATGATCAAATGGGGAAATTGGGTAATCAGAGTATTCATTCTCTTGTTCAGATTAGTAAGAAAATGGAGAAGAAATTGTTGGTTACTAAGTCGAGTAATCTGTCATTAGGGAATTCGTACTCTAATAATTCGTATTTGCATACGGAGGGAAGTAGCAGGGGATGGAACCACAGGAAAGAGAGGGAGAATGAGGATCCTGTGGTGAAGCTTCAGCTGAAAATTAGTTGTGCTGA…
TP248457	P27174	P_comp35563_c0_seq1	yes	1	1	119.306	1.48e-26	1	64	148	211	64	330	Lup029905| Hit:1-330| Length 1158| Evalue 2.2E-144| Note: protein DYAD isoform X3 [Glycine max]	not found	ATCAGGGGTCACATTAGGTTGATCCTCTTGCTTTGTGGGCCCCAACTCCAGTAAATCACTCTTCATGTTAGTCAGTTCTTCACCGACTGGCGCAATTGGTAGGGTTAAGTAAGGATCTTGAAGAAGAATCTCTTGAGAAACATTGAGCAGCTCTGGATTCCCAAACCAAGGTGCAAATTCATTTCCTTGAATACTGTCCAGATTGGAGTTTTCTAGCCAATCTTGCCATCTTACTGCAGGAGAACTAAAGGTGGTACGTTCCTTCGATGCTTGCAGATCACTCAATTTATTTGTTATGAGAATTAGTTGTTGCTCAACTTTAGTTTTCCA
TP155915	P27174	P_comp35445_c0_seq2	yes	1	1	119.306	1.48e-26	1	64	71	8	64	403	not found	not found	TGTTGCTTAGTGACCATGAGGTTACGGGTTCAAATATTAGAAACAGCCTCTCCGCTTGTGGGGTAAGGCTGCATACATGATACATCTACCATTCCCTCCTCAGATCTGCTACTTGAGAGCCTCGTGCATTGCACCACCCTTTTTAACTCTGTTGCAAATGATCATCTTAATGAAATGGCAAAATTAATGCTAACCTTAATTCTTCTATGCTATCCCTGACTTTTCATCTCAATTAGTCATTCTTTGAAAATAGATTTCTGCTAAGGATTTTTTTGAGTGACCTTTCATAGGAGTACCTCCTACTTTGTTTCCATTGGATTTTGCATTCAGATTTGTCAATTTCTTATACAATACATGTAAGTTATATAATCTATATGCAGGAATGTGGTAAGTTTTAGT…
TP444377	P27174	P_comp35434_c0_seq2	yes	1	1	119.306	1.48e-26	1	64	129	66	64	252	Lup007752| Hit:3-128| Length 2403| Evalue 1.88E-49| Note: uncharacterized protein LOC100776480 isoform X3 [Glycine max]; IPR006867 (Domain of unknown function DUF632), IPR006868 (Domain of unknown function DUF630)	not found	GTAATGACTCCAGAAAAGTTAGCTGAGGTTGGTATTAAGGTACTTTGTGCTGGAATGTCTGTTGCTATAAGCTCACTGGCTGAGTATGCTTTTGACTCTGCTGAGGGATACAATGAAGTTCTTAAGCAGCATACTTCTACTGAGACCAAAACATAGATGTCTCACATTTTGTGGGTTTAGTTAATTAGTATAGGCTATTATTAAGCAATGGCATTAAGTCAATGTAAATTAAGTAATCCACACAAGGTAAAT
TP449428	P27174	P_comp35198_c0_seq1	yes	1	1	119.306	1.48e-26	1	64	168	105	64	232	Lup005014| Hit:1-232| Length 3393| Evalue 2.09E-93| Note: DIS3-like exonuclease 2-like [Glycine max]; IPR012340 (Nucleic acid-binding, OB-fold), IPR022966 (Ribonuclease II/R, conserved site), IPR028591 (DIS3-like exonuclease 2); GO:0000175 (3'-5'-exoribonuclease activity)	not found	CTTCAAAGCTGCAGCTGATAATGCAACCCTACCTTCCATGGACTCAGCAGCATTTTTATCAAAATGGATACCCATGAAACATCTTTTATGCACTTCCACATCTTTGTTAACTTGTAAAGCATTTTGATCGTTGAAATACAATTCTTCGGCCTCTATAACAGCAAGCAGTGTACGATGAACAACAATATCAGGATAGCGACGAAGAGGCGATGTGAAATGAGTGTAAAAAGGG
TP395211	P27174	P_comp34788_c0_seq1	yes	1	1	119.306	1.48e-26	1	64	513	450	64	1052	Lup025222| Hit:1-1052| Length 1671| Evalue 0| Note: U-box domain-containing protein 12-like isoform X3 [Glycine max]; IPR016024 (Armadillo-type fold); GO:0005488 (binding), GO:0005515 (protein binding)	AT2G45720.2 | Symbols: | ARM repeat superfamily protein | chr2:18834468-18836129 FORWARD LENGTH=1662| Evalue 9.84E-89	AGCTTGCAATTGCTTGTGCAGCAGCCTCTCTAGCATTGTTTGATTTAGACTCAAGCATCATGACAAGGAGAGGGATGCATCCTGCTTCACCAACCATTTTCTTGATCGTGTTTGAGCTGCAAATCCGGCAGATTGCAGACGCGGCAGCTAGTTGAGCACCTAAGGATCCAGACTTTAGAACATGAGCTAGACGTGGGAGGACACCTAGCGAAACCAAAGTATCCTCGGAAACTGATCCAACCAAATTCCTCAATGCTCCAACTGCGGATTCTTGAGGAAGCGGACCGTCTAGATAAGCCAAAAGACTTCTAACACCTCCTTCCAATATAATAGCCCTCCTTAAATTCTCATTGCTTGCAGTGAGGTTCTGTAAGCACTCGGCAGCATACTCTTTGGTAC…
TP49134	P27174	P_comp34424_c0_seq1	yes	1	1	119.306	1.48e-26	1	64	124	61	64	921	Lup016742| Hit:3-567| Length 657| Evalue 0| Note: abscisic acid receptor; IPR019587 (Polyketide cyclase/dehydrase), IPR023393 (START-like domain)	AT2G40330.1 | Symbols: PYL6, RCAR9 | PYR1-like 6 | chr2:16845177-16845824 REVERSE LENGTH=648| Evalue 4.75E-54	GGCAGCCACAAACGCCGCCTCCTGAGGCACCGGCACGGCGTCTCACGCTCCCTCTCTCTTTAAAAAGCCTTGCTGACACGGTGGTTCGCTCCCATGCACACGTAGTGGGACCCAACCAGTGCTGCTCCGTCGTGACCCAGCATATCTCCGCTCCCATCTCCGCCGTGTGGTCGGTGGTCCGGCGCTTCGACAATCCGCAGGGGTACAAGAACTTTGTGAAGAACTGTCACGTGATCTCCGGCGGTGAAGCCGTTCGCGTCGGCACCGTGAGGGAGGTCACGGTGGTTTCCGGGCTCCCCGCGGCGTCGAGCACCGAGAGGTTAGAGATCCTCGACGATGAGCGCCACGTCATCAGCTTCAGCGTGGTTGGTGGGGACCATAGGCTAAGAAATTACAGGT…
TP48848	P27174	P_comp34129_c0_seq1	yes	1	1	119.306	1.48e-26	1	64	1149	1212	64	1782	Lup016527| Hit:65-1778| Length 3546| Evalue 0| Note: trafficking protein particle complex subunit-like protein; IPR011990 (Tetratricopeptide-like helical), IPR012880 (Domain of unknown function DUF1683, C-terminal), IPR021773 (Foie gras liver health family 1); GO:0005515 (protein binding)	AT5G65950.1 | Symbols: | FUNCTIONS IN: molecular_function unknown; INVOLVED IN: biological_process unknown; LOCATED IN: cellular_component unknown; EXPRESSED IN: 25 plant structures; EXPRESSED DURING: 15 growth stages; CONTAINS InterPro DOMAIN/s: Protein of unknown function DUF1683, C-terminal (InterPro:IPR012880), Foie gras liver health family 1 (InterPro:IPR021773); Has 30201 Blast hits to 1732…	GAATAGGGGAGTATTAATAATAAGATAGGTTGAAAAAAAAAGTGAAATTGAATTGAGTTTGGAAATGGAAGAATACCCAGAAGAGTTACGAACTCCACCATTGACATTAGCATCAATTGTTGGTTACCCAGAACTTCATTCTCTGATTTCCACTCATCTTCTTTCATGTCAACCTCCCATTAACACTTTCGCATTACCCCATTTCTCAAAAATCAATCTTTTCAACAACAAATCTCATCATCCATCAACCACTCTTCTCACTGGTATCTTCAAGCGTGATTGGTTACTCAAACATCGATCTCAGATCCCTTCTGTTCTTGCTCCTATTTTCCCCTCTCAACATGTCTTTGGTGACCCTTCTCACTGGCTTCAACTATGCTCCGATCTCGATTCTATCAA…
TP288444	P27174	P_comp34073_c0_seq1	yes	1	1	119.306	1.48e-26	1	64	148	211	64	745	Lup016397| Hit:416-745| Length 1239| Evalue 6.93E-118| Note: Transmembrane amino acid transporter family protein; IPR013057 (Amino acid transporter, transmembrane)	not found	GAAGAAGAGTGTAATTATAGTGACTTCCATGATATATAAGTATATAATTGCCTAGGTTCCTCTCTTGAATTTGTTCCCTCTACCCATTAATTAAATATGGGAGAAGTGGGTGATGAAGATCAATATTTGAAATCAGAAGTAGCTTTGCTGCAATACTCAGAAGCAAGCTTGAAACCTCCACTCTCCCCTCTCTTCATACACAATGATCCATCATCCAATATTGAAGATCATCCTTCTCTCTCAAATCTCAATATTACTCAGCAGCAGGAGCAGGTTCAACAATTTCTCAAAGATGATTGGCTTCCTATAACTGAGTCCAGAAATGGGAATGCTTACTATGCAGCCTTTCATATTCTCAATTCTAACATTGGATTTCAACTTCTCATGCTCCCTCCTGCC…
TP415378	P27174	P_comp33918_c0_seq1	yes	1	1	119.306	1.48e-26	1	64	1582	1519	64	1689	Lup027407| Hit:219-1610| Length 1392| Evalue 0| Note: Pentatricopeptide repeat (PPR) superfamily protein; IPR002885 (Pentatricopeptide repeat), IPR011990 (Tetratricopeptide-like helical); GO:0005515 (protein binding)	not found	GAGAACCAAAACCTTCCGAGCCTTAAGAGTTAATCTGAATGTTATATCATCACAAAACTCAATGCAAGTTTTTTTTTTAGCTTTACACTTTACCAACTAAAATGCAAGGTAAGCACTTCAAATGCTTCTTGATTTTGTTCATTATATTTCATTCACAGTAACATATATATCATCACACAAAGAAGTGAAATTATCAAAATACCATCCACAACAGTGAAATGAGTCCTAAAGATGCAGCGTTATGGAAGGCTGAAGGAACTATTATGAACCTTTTTAAGCGATGTTCCACTATGAAACATTTGAAGGAGTTGCATGGTCATATAATTCAAACCAATTTTCATCAAAACAACCTTGTCCTCGGAAAAATTGTTCTTTTTTGTGCATTATCTGGTCATATGA…
TP440213	P27174	P_comp33788_c0_seq1	yes	1	1	119.306	1.48e-26	1	64	374	311	64	377	not found	not found	GAACTCCCCAGTGGTTGGAGGCTCCTCGGTCGCAGGTCCAACAATAAGGAAAAAACAAAAGAACAATTTGTTGTTTGGGTAGTTTCATTGACAACTGCTATTGGTCATTCCTTGTAATTAGCTATGAATTCTAACTATATTTTAATTGCAGCAGATTTGGCACCTGGGATTGGAAATAGGTTCATTTTGGATACTTCATAGCCAAAATGGGATAAAAAAGCGACTAGTCCAGTCCTTATGTGGATCAATCTAATGCATAAAGAGTTTGCAAGTTCAAACTTGCAGAATTTACATGAACTATTTGTATAAAGACGATGAGAAAATATAATCCAAGGAAAGAAAAAAAAATCTACCAGAGGCAATGGCTACAGCAGCAC
TP242496	P27174	P_comp33484_c0_seq1	yes	1	1	119.306	1.48e-26	1	64	402	339	64	755	Lup001134| Hit:1-565| Length 2136| Evalue 0| Note: Ubiquitin-conjugating enzyme family protein; IPR016135 (Ubiquitin-conjugating enzyme/RWD-like); GO:0016881 (acid-amino acid ligase activity)	not found	TGGCAAAGTATGCCTTAGTCTACTCAATACCTGGTCTGGCAGTAAGAATGAGAAGTGGCTTCCTGGTGTTTCAACAATTTTACAGGTTCTAGTCTCTATACAAGGTCTAATCTTGAATGCAAAGCCTTACTTTAATGAGCCTGGATTTGCACATTCGAACGGTTCAGCAAGTGGTGAAACGAAGTCCCTGCGGTATAATGAGGATATATTTGTCCTATCATTGAGAACAATGGTGTATACGATTAGGAATCCTCCAAAGAATTTTGAGGAATTTGTTGTCGGCCACTTCTGCAGCCGCGCACATGATATTCTGATAGCGTGTAAAGCATACATGGATGGAACTCAAGTTGGCTGTTTGGTCAAAGGCGGGGTTCAGGATGTTGATCAGGGTGACAGGAG…
TP292683	P27174	P_comp33421_c0_seq1	yes	1	1	119.306	1.48e-26	1	64	172	109	64	205	Lup027101| Hit:1-205| Length 3867| Evalue 3.94E-90| Note: translocase of chloroplast 90, chloroplastic-like isoform X3 [Glycine max]; IPR005690 (Chloroplast protein import component Toc86/159), IPR024283 (Domain of unknown function DUF3406, chloroplast translocase), IPR027417 (P-loop containing nucleoside triphosphate hydrolase); GO:0005525 (GTP binding)	not found	AAGGCTTTTCTCTGTTGAGCGTCCAGCTGGTCTAGGAACATCACTCCAGTCTAGTAAACCTGCTGCAGGATTAAATCATGCTAATTCTTTCACTTCTTCCATTAGTCGACCTGTTACCAATTATGCTATCAACTTGAGTGAAGAAGACAAAAAGAAATTGGAGAAATTGCAGCAAATCAGGATAAAATTCTTAAGACTGGTTCAG
TP347410	P27174	P_comp33372_c0_seq1	yes	1	1	119.306	1.48e-26	1	64	18	81	64	325	Lup005174| Hit:1-325| Length 2556| Evalue 2.74E-158| Note: RING/U-box superfamily protein; IPR013083 (Zinc finger, RING/FYVE/PHD-type); GO:0005515 (protein binding), GO:0008270 (zinc ion binding)	AT5G04460.2 | Symbols: | RING/U-box superfamily protein | chr5:1260009-1263502 FORWARD LENGTH=2478| Evalue 5.94E-60	GATTTTGAGTAGATGGGCTGCCCGGCAGGCGCAGGAGATGATAACTACTCTTGAGAGGAGGAATCGAGAATCCGAGTTGATGGCACTCGCTGGGTTACAAACGGTCTCGATGTTGGACTCTTCTTTCCTGAGAGGATCACAGTCTCCAACATCTGGACAGGAGGAGGCTGTGGAGCGGCCCAGCACTCAGGCATCTTCCATTATGCAGATGTGGCGCGAATTGGAGGATGAGCATTTGTTGAATCGGGCACGTGAAAGGTTGAGGGGAAGGTTGCAGCAACAAAGGAGGTCTGAGTCTAACACCAATGTGTCAAGTACCATGTCT
TP14306	P27174	P_comp33207_c0_seq1	yes	1	1	119.306	1.48e-26	1	64	830	767	64	1215	not found	not found	AATATTTTTATCGCCCAGTATAGTGAGTTAGATCAGTGATGTTATTTACTATATCATCAGTTTCAGAAAAGTCCCTTTTTCTTTGCATTTTTTGGGTTATGGGAAAAGTTATTCAAATTGATTGTTACAAAAGGCGTTGGTCTGGTGGGGTAAGGCCCCACTAGATCCTAGAACGACCAAAATGTCAATAGTTCGATTCATGGGAGCGACACTTATTGGAGGGGCAGCCACGAACTCCGAAAGGAGTTAGTTCTTTACCCAAAAAGTGAGGGGATACCATTGATAACACCAAAGAATGATTGTTACAAAACAGCTATCAAGCAGGTTAGGTTGACCTCTTCATTTGCTCCGGCCTCCAGGGAGAATTATACTCTGCATAACTATCCCAACGGAACCCAA…
TP73971	P27174	P_comp33189_c0_seq1	yes	1	1	119.306	1.48e-26	1	64	1968	2031	64	2329	not found	not found	GAATACTTCCTTGAAATCTCCCTCCATACGTCATTTTCATGGTTTATTGTTCAACAAAACCATGTAAGATTCAATTTCCACAAAAACACAATCATAGATGAATGGAACAGCAATCTTAAGAGCTCTTATTAACAACAAACAACACTGTCGTTTGTTACTCTCCTTCTCAACCTCACCATTGTTGTCACACTTCTCGTACAACATAATAGACATAGGAACTTGCATTGCCACCCTTCAATCATGTGCCCACACCACAAATCTCTCCAAAGGAAAGGAACTTCACACTTACATGCTCAAAAGTGGCTTCCTTGCATCACCACAAGCCATCACAAGTCTCATCAACATGTACTCCAAGTGCACCCTCATCAACCATGCTCTCAAAGTTTTCAACTTTCCCAC…
TP8753	P27174	P_comp33073_c0_seq1	yes	1	1	119.306	1.48e-26	1	64	424	487	64	760	Lup023750| Hit:200-564| Length 1749| Evalue 8.41E-177| Note: Ankyrin repeat family protein; IPR020683 (Ankyrin repeat-containing domain), IPR021832 (Ankyrin repeat domain-containing protein 13); GO:0005515 (protein binding)	not found	AACAGACTGCTAGAGTTATAAATTTTCTTAAGTAACTTATTAAATAGAGTTTAATATATATGCATGTCATCTATATGTTAATCATCAACTGTAGATGATGAAACTTGGATAGATATTAAACTATCAAATATGGGTTTGTAGCTTATTCCATATAAGTTCATTTATCAAACAGATTATCTGTTATCTATTGTTTCGGGTCAGGTGGCTATACCGGTGGTCCCTACAGTGAAAGTAGTGATAACGTTCACAAAGTTTGTGGAGCTGCAACCTGTGGAGCAATTCTTCACTCCATTCTCAAGTCCAAGGCATTTGATCACAAGCAGTGAAGATGGAGATGAGAAGCAAAAGCCAGAAGAAAGCCGGTACTCAACTTCATCTGCACCAACCACATGGCTTAGA…
TP265088	P27174	P_comp32928_c0_seq1	yes	1	1	119.306	1.48e-26	1	64	771	708	64	2408	Lup028838| Hit:1-2408| Length 4539| Evalue 0| Note: HUA2-like protein 3-like isoform X4 [Glycine max]; IPR000313 (PWWP domain), IPR006569 (CID domain), IPR008942 (ENTH/VHS)	not found	CCCAATACTTTCCTTGGTCCTTGACAAAGTCTCAATCATTCCTTCAAAGGCTTCAAGAGCAACAGCAGCCTCAGTACTACCACTCAAAGAGCCTTCTACAGCCCTTTGCACTGAACCAACTCTTCTGTCCTCATTTTCTTCAGAATCAAGTTGATTTTGAGAAGCAAAGTGGTGCTCATTAGTTAATGGAGAAACTGCTGCCAGCTGCTCATTAACTCCCAGCAGATCTGCCTGCACAAAATCACTTGAGAGAGGGAGAGATGGCTTAAGTTTAGAGGGGCTAGGTGTTCCCCCTTGGATATTGTGAAATCCAAGAGGAAGATAATGAGATTGAGCTACTAGTCTCCTTTTTGCCTGGGCAGCAGCAATAAGATGCTTCATAGTCTTGGCAGTTTCTGG…
TP292589	P27174	P_comp32748_c0_seq1	yes	1	1	119.306	1.48e-26	1	64	1286	1223	64	1541	Lup014633| Hit:36-1304| Length 1269| Evalue 0| Note: Spo11/DNA topoisomerase VI, subunit A protein; IPR002815 (Spo11/DNA topoisomerase VI, subunit A); GO:0003677 (DNA binding), GO:0003824 (catalytic activity), GO:0003918 (DNA topoisomerase type II (ATP-hydrolyzing) activity), GO:0005524 (ATP binding), GO:0005694 (chromosome), GO:0006259 (DNA metabolic process), GO:0006265 (DNA topological change)	AT5G02820.1 | Symbols: RHL2, BIN5 | Spo11/DNA topoisomerase VI, subunit A protein | chr5:642658-644123 FORWARD LENGTH=1284| Evalue 0	CACCACACCACCCTCTCCTACTTCCAGTTCCATCTATGGCAGACAACAAAAAACGCCGCCGTAACAATCCAACCGCCGACGATGACAACAACCACCTCCCCTTCAAAGACATACTTAAACCCGACTCTTCCATTCTCGATACCCTAAAAACCTTCTCCGCCTCCTCTTCCTCCACCTCCTCCGCCGCCAAAACCCTAACCCTCCAAGACCTAACCCTCCCCTTCCCCTGCCGCGAAGTCTCCGACCTCTCCCTCTCTTCCGTCCAGCACAACATCGAGTCCCTAGTTCTCTCCATCACCCGCTCTATCCTCTCCGGCAACGGCTTCTCGTTCGACGTCCCCTCCCGCTCCGCCGCGAATCAGTTCTACGTTCCCGAACTCGACCGTATCGTGTTGAAAG…
TP293008	P27174	P_comp32726_c0_seq1	yes	1	1	119.306	1.48e-26	1	64	195	258	64	2811	Lup005918| Hit:114-2792| Length 2679| Evalue 0| Note: origin recognition complex subunit 4; IPR001025 (Bromo adjacent homology (BAH) domain), IPR013083 (Zinc finger, RING/FYVE/PHD-type), IPR020793 (Origin recognition complex, subunit 1), IPR027417 (P-loop containing nucleoside triphosphate hydrolase); GO:0000166 (nucleotide binding), GO:0000808 (origin recognition complex), GO:0003682 (chromatin …	AT4G12620.1 | Symbols: ORC1B, ATORC1B, UNE13 | origin of replication complex 1B | chr4:7459812-7462253 REVERSE LENGTH=2442| Evalue 0	TAAAAGAATGAATGAATGAAAAGGTATGTGCAAAATTGTTTTTGACACATTGTTATAGGAAAACATTTGCAGTCCCCTCTATGGAATTGTTCTACACTCTTAGAACATAGATCCTACATTAGATACTTCGACAACCATGGTAGATCTTTGCAGTCTCTTAGAGCAAAGGTTACATCATCACTTGGGAAATTAAGCTGCAATTTTTGCAACCTGTGTTTCCCACCCGATTCACATAAAATAACCCGGCATTCGCCTAGCTTACAGCCAACTTGAAGGAGAGTATCATATCCAGGAAACTCTTCTCCATTGCTGATACAGAGACGTGAAACCGTCATTGCCAACTTTTCGAAAGTGGTTTCTCCCATTCCTGTTTTGTAAAGCTCGTGCACCATTGCCGTC…
TP114520	P27174	P_comp32706_c0_seq2	yes	1	1	119.306	1.48e-26	1	64	402	465	64	1116	Lup030156| Hit:255-747| Length 576| Evalue 0| Note: ethylene-responsive transcription factor 3-like [Glycine max]; IPR016177 (DNA-binding domain); GO:0003677 (DNA binding), GO:0003700 (sequence-specific DNA binding transcription factor activity)	AT5G25190.1 | Symbols: | Integrase-type DNA-binding superfamily protein | chr5:8707007-8707655 REVERSE LENGTH=546| Evalue 3.21E-38	CGCTTCTCCACTAATTGGTGAAGTGATTCAAACTCATGCTTAATTACTCATTGAGTCTCTTATGTATCCTTTATTACATGGTGCAATAGAAAATACTGCCATGAGGTCAGCAACAAAGTTCCAAATTGTGGTTGCAAGATTGCAATTTTAACATCTCCACAACAACTACATTGTGCTCATAATCACATCTACCTGATCAAGTTTTACTACGATCCATAATTACATGACTTAACCGCAATTTAAAACAGTGATACTTAATCTGAGCCATTAGAGCAAAGCTCAATTGACCCATAATCAAGCAACTCTTGTATCATCTGATCTATGTGATCATCATGAAGAACTTGTTGAAATTCTTGTTCTTTAACTTCAACTTGGCTTTCCTCACCAACCCAATTCCCT…
TP23788	P27174	P_comp32579_c0_seq1	yes	1	1	119.306	1.48e-26	1	64	105	168	64	503	not found	AT3G49142.1 | Symbols: | Tetratricopeptide repeat (TPR)-like superfamily protein | chr3:18215788-18217848 REVERSE LENGTH=2061| Evalue 1.01E-46	TCACCAATAATCTCCACAAGAGCATATACCATCCTTAAAATGGTGGAATCGATTGGTGTCCCTAACAACGATTTCACGTTGAACTATCTTGGAGATAAGCTTGGCAGCAATATGGCAATCACCGCAAACACGAAGGTTTTTGGTAATTCTGATTGGAGACTCTTGTGTATTCAGAATAGCAAACACAATTGCTAATTTTTCACTGTGAACGGCAAGATGATATTCTTTATCCTCTTCCTCCACATCGTGAAGAGCGGAATCAGTCTCAGGGACATAACCTAACTCTTTCATCTTCCCCACCAGTACACCTAACTCCTCATATATTTCCTTTGACTGCTGGTGTGATGTGTCACCAGCGAGAAAGGTGTGTACCTGATTGTTCAGCTCAAAAGTGCTGAT…
TP322595	P27174	P_comp32432_c0_seq1	yes	1	1	119.306	1.48e-26	1	64	543	480	64	1671	Lup030659| Hit:253-1493| Length 2169| Evalue 0| Note: cytochrome P450, family 711, subfamily A, polypeptide 1; IPR001128 (Cytochrome P450), IPR002067 (Mitochondrial carrier protein), IPR023395 (Mitochondrial carrier domain); GO:0005215 (transporter activity), GO:0005506 (iron ion binding), GO:0005743 (mitochondrial inner membrane), GO:0006810 (transport), GO:0020037 (heme binding), GO:0055085 (tr…	AT2G26170.1 | Symbols: CYP711A1, MAX1 | cytochrome P450, family 711, subfamily A, polypeptide 1 | chr2:11140851-11143270 FORWARD LENGTH=1569| Evalue 0	GGGTAAGGAAGGTTCCAGGCCCACCATCCCTACCACTTGTAGGACACCTTCCCTTGCTGGCTAAGTATGGTCCTGATGTGTTTTCAGTCCTTGCTAAGCAATATGGCCCAATATACAGATTTCATATGGGAAGACAGCCACTAATAATTATAGCAGATGCAGAGCTTTGTAAAGAGGTTGGAATAAAAAAATTTAAAGACATTTCAAACAGAAGTGTTCCTTCACCTATTTCTGCTTCCCCTCTTCACCAAAAGGGTCTCTTCTTTTCAAGGGATTCTCAATGGTCTAGCATGCGAAATACAATACTATCAGTCTACCAGCCTTCACACTTATCCAGTTTAGTGCCAACAATGCAGTCATTCATAGAGTCTGCTACACAAAATCTTGACTCTCAACAAG…
TP278076	P27174	P_comp32227_c0_seq1	yes	1	1	119.306	1.48e-26	1	64	96	33	64	466	Lup007986| Hit:1-464| Length 1770| Evalue 3.11E-159| Note: cinnamyl-alcohol dehydrogenase; IPR002085 (Alcohol dehydrogenase superfamily, zinc-type), IPR007656 (Zein-binding domain), IPR016040 (NAD(P)-binding domain), IPR020843 (Polyketide synthase, enoylreductase); GO:0008270 (zinc ion binding), GO:0016491 (oxidoreductase activity), GO:0055114 (oxidation-reduction process)	not found	CTCTTCAATCACTTCCTGATCATAATCCTGCTTCTGCTCTACCATTCTCCGGAACTGATTCGCTTGAATCTCGATCGAACTTTTCTCACTTTGCAGCCTCAAAATCATAGCCATTGTCTCCTCCGCCGCAGAAGAGGCCGCTACCCTCTCCTTTTCAATCTCAGCACGCGCAGCATGGCACCTATGTCTCTCAATTTTCACTAATTCCCTCAGCGTCATTACATCCAACACCTCATCTTCAATGTTCTCATCTTTCTCTTTCTCTTCCACCCCAGAAATGGATTTCAAAGTCTCATTCCTCAAAGTTTCAACCTTTGAACCTTCCAAACCAAAACGGAACTCTAACAACTCATGGGCACTCGAACGAGAACGAAGAATCTTATAAGAGAAAAGGAATAT…
TP420529	P27174	P_comp32106_c0_seq1	yes	1	1	119.306	1.48e-26	1	64	182	245	64	1267	Lup027472| Hit:806-1267| Length 3360| Evalue 0| Note: tyrosyl-DNA phosphodiesterase-related; IPR008984 (SMAD/FHA domain), IPR010347 (Tyrosyl-DNA phosphodiesterase I), IPR014905 (HIP116, Rad5p N-terminal), IPR027415 (Tyrosyl-DNA phosphodiesterase C-terminal domain); GO:0003676 (nucleic acid binding), GO:0005515 (protein binding), GO:0005634 (nucleus), GO:0006281 (DNA repair), GO:0008081 (phosphori…	not found	TACATGGAACGCATTACTCATTGTAGTGTACATTATCCTATTATGTCTGATTCGTCGGTTTTTATATTATTATTACACAGGTCTTTGTTGTGACAGACCAGTACATACCCAATATACTGGCTGGACAGCCCATATAAATTACTTATATACTTGTTGATAAAGATTGCCTTCTCATTACAGGCTGCTCCCTCCCATGTATTGGGTTCACGGTTGTTATTCAGCATTGTCCCAACATTGTCTACAGTGCCCCCACGATACCCAGAATATGAGCCGGTAATGGTACATGCAGAAAAATCCACAACACATTTGCCAGTCATGTATATTAGATCACCAACTCCTGTCAACACGGGGCTAACAAAGCCGCTGCCTGTTTAGAGGTGGAAACCAGGCGACATGCCA…
TP284571	P27174	P_comp31875_c0_seq1	yes	1	1	119.306	1.48e-26	1	64	1618	1555	64	1950	Lup025326| Hit:367-1950| Length 2100| Evalue 0| Note: Pentatricopeptide repeat (PPR) superfamily protein; IPR002885 (Pentatricopeptide repeat), IPR011990 (Tetratricopeptide-like helical); GO:0005515 (protein binding)	AT3G01580.1 | Symbols: | Tetratricopeptide repeat (TPR)-like superfamily protein | chr3:223529-225511 REVERSE LENGTH=1983| Evalue 1.42E-64	GTTGAACCAAAGTGTTTGAATAATGTTGAATTGAGTTGTGATTAGGTCATAAATCACTTTAAATATATACTTTGTGCATGAATATATGTGTTATTTACTTATTTCTCCTTCTTTAATTTCTCTGATTTTCTTCTATTTTCCATAGCCCACACCTTGTTCATTTATTTTACTGCTTCAACCCTTTCCATGGTGCCACTCTACCAACAGAATCAATGCAAGTTTTTATATAAAATGCTTCTTCAATTTCATGGACATGTTGCTAAAATCACTGAAAAAAACATAGCCGGTTGCATGAATAAAATATGATCGAGATTGAAACTTAGAAGATATTGATGACGAAATTATAGAAGACAACAGTCATTGTACATGAAAAGGAGTAATCTTTTTGTCAAACTATTG…
TP101054	P27174	P_comp31433_c0_seq1	yes	1	1	119.306	1.48e-26	1	64	18	81	64	803	not found	not found	GCTCAGTGAGCTTAAAGCAGCCACAACCAGCAGGCATGGTGCAGACAAGCCCACAATACATTATCGGGAAGGTAAGGTTGCAGCAGAAATTGATTAGATGAATGGTCACTCGAAGGGTGTTTCTGCCGAACAAGTTGAAAGTGACCACTCTAGAGGAGTTAAAAGGAAGAAATCTGGTTCTGCAAAGAAGTTGAAGGAAGACTCCCTTGCTAGTGAGCCTGTTAATGGCGAGCAACCAATTAGCACATCCGCTGGTACATTTGAATCCACACGAACCGAGAATATTCATCATGCGGGTAATAACAGTAAAAAGAAGACGGTTCTTGTTAAACCTATCTGCAATATTATCAAGATTTTGAAGCCATTAGGCTGTTCACCTACGGTATCCGGCAAAAACAT…
TP92633	P27174	P_comp31431_c0_seq1	yes	1	1	119.306	1.48e-26	1	64	461	398	64	1138	Lup006407| Hit:1-967| Length 3558| Evalue 0| Note: ATP binding microtubule motor family protein; IPR001715 (Calponin homology domain), IPR001752 (Kinesin, motor domain), IPR003441 (NAC domain), IPR027417 (P-loop containing nucleoside triphosphate hydrolase), IPR027640 (Kinesin-like protein); GO:0003677 (DNA binding), GO:0003777 (microtubule motor activity), GO:0005515 (protein binding), GO:000552…	AT1G73860.1 | Symbols: | P-loop containing nucleoside triphosphate hydrolases superfamily protein | chr1:27771188-27775977 REVERSE LENGTH=3078| Evalue 2.2E-78	AAATGGTCTAATTCGACAATATACTCTGATATTTCCTTTTAATTCTTGAACTTCATTAAACAGTTTCCGGTTTTCAGCAAGAACAACTTGATAGTTCTCAGCTGCATGGACCAGTGATTTAAGATTCATACCTAATTGATTACATTCCTCTGCATAAACCTTTTTTCCCTTCATAACATCTTGCTTGATGGATTCCCAAGATGATTTCAATTTCTGCATGGAATTACAGTGAAAATTCAAAGCAGTCTGTAATTGGTAATTTTTCTTGTTCCACTTCTGATACTTCGAATCAGAAGAAGCCTCAAGCTCATTAACCTTTGTTCTTAATTCTTCCAATCGATGCTCATATTCTTGAGACACCTGTTTCAGTTCTTCTTCAGCACCCTTGGCTTCTGCCTC…
TP246727	P27174	P_comp31387_c0_seq1	yes	1	1	119.306	1.48e-26	1	64	1239	1176	64	1718	Lup013930| Hit:153-1363| Length 1242| Evalue 0| Note: Remorin family protein; IPR005516 (Remorin, C-terminal)	AT1G53860.1 | Symbols: | Remorin family protein | chr1:20107165-20109458 REVERSE LENGTH=1329| Evalue 1.03E-46	GTTCCACTCCACTGCCTCTTTCTTCAGTCACTTTCTCTTCACCCTGGTTCCTTCTTTTCCACTATTATACTAATAATGCACAAGCTATAACTTAACCACATAGCCGTGCTTCACTACACACACTCCCATTTCTCTTTACATAATAAGTAGCCATGGACCTTCCTACACTTCAATTCTTTCAACCTCAACCTCTTTTCACTTCACATGGGGAGTCACCTATTGAGAGCAACATGAACTTGTATGGTAAGAACAAAAACAACCCTTTTGAGGATGATTTCCCTGATCCACTTTGCAAGCTCAATCTCAAAGAAACCTCCGAATTTGTCAAGTCATTTCCAATACCAAATGGTAATGCAGAAACCAACAACAACACTGTCACACAACAACATAGGAGACTAG…
TP148538	P27174	P_comp31086_c0_seq1	yes	1	1	119.306	1.48e-26	1	64	733	670	64	1465	Lup001444| Hit:49-1371| Length 1329| Evalue 0| Note: uncharacterized protein LOC100797307 isoform X2 [Glycine max]; IPR006943 (Domain of unknown function DUF641, plant)	not found	TTAGAACAATCTTTATTAGCACAGAAAAGGTTTGATATTTACTTGGGGATGGAATTCTCAAACACCAAACCATTGAAACCCAACTCAAACATATCAGAAATTGTTACCAAGTTGACCAAAGTATGCACATTGAAATCCATTGGGGTGTTCTCTTCTGAAGTCTCCAACCTCCAACACTTGCATAAACCTGTTTGCAATAATGCCCCTATGAGTGAAAACATCACTGCTGCAAGTGAAGATACCAAAAACCATGCCCAGAAAATCCTTTCTCATTCCATTGAAGTGCCTAAAGGAGAGGGTTCATGTACTAGTTTGGATATCATTAAGATATTTGACACAGTTTCAGCACTGAAGTTGGCATATCTTCAGCTTCAACATGCTCATATTCCTTATGACACA…
TP309685	P27174	P_comp31009_c0_seq1	yes	1	1	119.306	1.48e-26	1	64	19	82	64	353	Lup005737| Hit:1-351| Length 1200| Evalue 1.11E-137| Note: eukaryotic translation initiation factor 4B1; IPR010433 (Plant specific eukaryotic initiation factor 4B)	not found	GTAACATTGGAGCCTGGGCTGCAGATTCAGAGCGCGCCGAAGCTGAAGAGCGCGAAGCTGAAGTTATCGCTCAAACCGCCGCATCGCATAATTTCCCGAGCCTTAAGGAAGCTGTCAACGCAAAACAGCCTAAGAAGAAGAAAATGACGCTATCCAAGTTTACCAAACTCGCTGCCGGAAGCGGTGGTGGTGGTGCTGTTTCGTCTCAGTACGGTCGATTGACACCGGATGAGATGCTTCGTCTCCCTACCGGCCCCAAGGAGCGTTCCGCGGAGGAAATGCAGTTCAGCCGCGGTGGATTCTCTTCCTATGGCCGCTCTGGTGGACCTTCGAGAGACCGAGATGACAACCAC
TP134285	P27174	P_comp30994_c0_seq2	yes	1	1	119.306	1.48e-26	1	64	176	239	64	2648	Lup004365| Hit:25-1773| Length 2115| Evalue 0| Note: Pentatricopeptide repeat (PPR) superfamily protein; IPR002885 (Pentatricopeptide repeat), IPR011990 (Tetratricopeptide-like helical); GO:0005515 (protein binding)	AT1G52620.1 | Symbols: | Pentatricopeptide repeat (PPR) superfamily protein | chr1:19603828-19606287 FORWARD LENGTH=2460| Evalue 1.69E-90	GGATTGAAAGTGAATGTACAAGTGTACAATATGCTTATTGATGGGTATTGCAAAAAGGGTGATATTAAAGGTGCAAGTAGAGTCTTCAAGCATTTGAAATTGAAGGGGTTTTTGCCAACGTTAGAAACTTATGGAGCTATGATTAATGGGTTTTGTAAGGCAGGGGAGTTTGAAGCAGCCGATAAACTTTTGACAGAGATGACTGAAAGGGGATTGAATGTGAATGTACAAGTGTATAATATTGTTATTGATGCTCAATACAAGCACGGTTTGGTAGCAAAAGCGGCTGAGACAGTGAGAAGAATGGCTGAGATGGGTTGTCAGCCAGATATTACTACTTATAATACCTTGATTAACTTTTCGTGTAAAGATGGAAGGATAAAAGAAGCTGATGAACTC…
TP234226	P27174	P_comp30927_c0_seq1	yes	1	1	119.306	1.48e-26	1	64	1140	1203	64	1774	Lup021462| Hit:986-1774| Length 2529| Evalue 0| Note: uncharacterized protein At4g38062-like [Glycine max]	not found	TTTTCGAATTCGTTTCGGGACGAGCATCATTCTCAAAAGACTGCACCATGCTTCTCAATATGTCCATTAGTTTAGTGTCTGCCGAAGAGAACTCGCAGACTTTGTCACCCAATCCCTGAACAAAAGATAGCAGGTTTTCCCTTTCTAATGATAGTCTCGCAGCGTTCTCAAGCAAATTTCTATTCTCCATCTTGAGTTTTTTAATCAATGTACTTGATTTTCCGAGTTCAGTTTCCACCTGATCATTGAACTCCTTTACTTCTAACTGTTTTCCTTCAATTTCTTCCTCCGATTTCTTCTCTTCAATTTCAAATGCAGCAAGAGTCTGACATGCTGTTATCTTATCACAAGCTTCCGGGATGAGATTAATTTCGGCCTCTTTCTTATCGATCTGAGATG…
TP450544	P27174	P_comp30927_c0_seq1	yes	1	1	119.306	1.48e-26	1	64	1024	961	64	1774	Lup021462| Hit:986-1774| Length 2529| Evalue 0| Note: uncharacterized protein At4g38062-like [Glycine max]	not found	TTTTCGAATTCGTTTCGGGACGAGCATCATTCTCAAAAGACTGCACCATGCTTCTCAATATGTCCATTAGTTTAGTGTCTGCCGAAGAGAACTCGCAGACTTTGTCACCCAATCCCTGAACAAAAGATAGCAGGTTTTCCCTTTCTAATGATAGTCTCGCAGCGTTCTCAAGCAAATTTCTATTCTCCATCTTGAGTTTTTTAATCAATGTACTTGATTTTCCGAGTTCAGTTTCCACCTGATCATTGAACTCCTTTACTTCTAACTGTTTTCCTTCAATTTCTTCCTCCGATTTCTTCTCTTCAATTTCAAATGCAGCAAGAGTCTGACATGCTGTTATCTTATCACAAGCTTCCGGGATGAGATTAATTTCGGCCTCTTTCTTATCGATCTGAGATG…
TP376722	P27174	P_comp30893_c0_seq1	yes	1	1	119.306	1.48e-26	1	64	555	492	64	2814	Lup021736| Hit:295-2499| Length 2205| Evalue 0| Note: lysine-specific histone demethylase 1 homolog 2-like [Glycine max]; IPR002937 (Amine oxidase), IPR009057 (Homeodomain-like), IPR011991 (Winged helix-turn-helix DNA-binding domain); GO:0003677 (DNA binding), GO:0005515 (protein binding), GO:0016491 (oxidoreductase activity), GO:0055114 (oxidation-reduction process)	AT3G13682.1 | Symbols: LDL2 | LSD1-like2 | chr3:4479193-4481509 REVERSE LENGTH=2241| Evalue 0	GTAAACGTGTATAGAGTATACCTGAAAATACAATAATATCCTCAATGGGATGGGGTTGTTGGTAAGTCTACATGAACATAAAGTTTAATAGATGATGATACAGTTGGTGGTGTATCCCTCCCTGTTTTTTTTATATTTTTTAATAAAAGAACACCCCTCTGTACTATTCTTACACCAACCCATGGACTAGTAAATACTTACGTATTCAATCATCCAATCTTCTAATGGTTACATAACTTATCTACGGCCCTATGATCAGCTAATACACAATCTTCTAATGGTTACATTACTTATCTATGGCCCTATGGTGTTACCGGTAGTTATCCGGTTTTTCCCTTTGGATTTCCGTGAGCTACCAATGCTAGTTATCAAAGAGTTAGCTGCATTACATACACCTAA…
TP81129	P27174	P_comp30879_c0_seq1	yes	1	1	119.306	1.48e-26	1	64	223	286	64	479	Lup010614| Hit:4-477| Length 1725| Evalue 0| Note: WEB family protein At2g38370-like [Glycine max]; IPR008545 (WEB family)	not found	TGGCTTCTTCTTCTTTTGTTGTTTAGTCAGAAGAAGGGAAAACCGAGCAAATCCGAATTTCTTCCTCTTTGCAGAAAACTGCTTCTGACTATTCTCTTTCTCAACTTGCCTGTCAAAGGATGGATATGGATCATCATTTTGTTTGCCGAGCATCTGCCGCAATGACACCTTCCGTTTCACCGAGCTTCTTTCCCTATGTGTCTTGCCTTCAAACTCTTCTGGCAGCATCAGCTTCCTACTCAATATTTGCCCTATTGATAAGGTCGACTTGAGAACTGGCTTGGCTTCATCGTTTGCCAGGTTCAGCCCATTCACATCAAATAACTGAGAATCTCTCCGATGCTGAGATTGATAAGAATAATTTTTAAACTTGATAGCATTATGTATAGAAGAACGCCT…
TP109092	P27174	P_comp30697_c0_seq1	yes	1	1	119.306	1.48e-26	1	64	127	64	64	606	not found	not found	TTATTTATGATTTTGTCAAATCTGAAAAGAAAAAAATGGTCACATGTGACATTCCCTTGACAATAATAACTTAATTCAGAGTTCAGACGCAATTGAACGTGTTTTAAAGAAATGAAGATCCTGGCTGCACTCTGTCACAGCGGTGATTGTATGTGGGGTGATACATTTTACATTTATCTATGCGGTAATGTAAATAAAAAGACCATTAATGTTCAATGTTCTTCGAAGCTACCATTCCATTTTCTTTTATTTGGAAGTGTCTCCGAAGCTTGTTAGTAAGTAAGGAGCTTATGGTGTGCAGATATAACAAGATGGATTAGGACAGAACAGGATGTTCTGATTTCTTTGGTTCGGCCCCTTTTAGTGGAACCAAAATGTTCTACTCCTAAGTCTTCTCTC…
TP214014	P27174	P_comp30031_c0_seq1	yes	1	1	119.306	1.48e-26	1	64	502	565	64	1237	Lup010408| Hit:846-1237| Length 1626| Evalue 1.44E-151| Note: Pentatricopeptide repeat (PPR-like) superfamily protein; IPR002885 (Pentatricopeptide repeat), IPR011990 (Tetratricopeptide-like helical); GO:0005515 (protein binding)	not found	TTTCATATCTCTTAAGTCTTCCATTTCCGTTCCTTACACGTATGGACCTTGAGTTGTCTGAGTCGAGCTCACAAGACCCATTCAAGAGGACAAATTCTCCAGCATCAAAATTTTCTATTCACAAGACTCGAACTGCGATCTAGCTTAGGAGGAACTGAGTTCCTTGTCAATTGCACCGAGCTCCAAGCTCAATTCAATTTCATTGGCTCAGATTTTCCCCCCAATCCATTCCTTCTTTCAAGTAAACCCTAAAGCTCTACTGTCTAAAAAAATCCTAAAGATATTTTCGATGTGTAAAAGCTGAATTCGGCTAATGACAAATATTCATTGACTCAGAAACCTGGTGAAATCTCCACAAGACATACTAGCACCAAAACCATCCCCATTCTTCAATTATTC…
TP89498	P27174	P_comp29704_c0_seq1	yes	1	1	119.306	1.48e-26	1	64	39	102	64	415	Lup008231| Hit:1-415| Length 2805| Evalue 0| Note: protein WEAK CHLOROPLAST MOVEMENT UNDER BLUE LIGHT 1-like [Glycine max]; IPR008545 (WEB family)	AT2G26570.1 | Symbols: WEB1 | Plant protein of unknown function (DUF827) | chr2:11299565-11302076 FORWARD LENGTH=2424| Evalue 2.88E-65	GACTGTTCCTATTCTTTGTTCCTCGGCTTCCATGTGTGCAGCATGTGCAGATTCCAATAGCTCCTTTGTGGAAATCAGTTCAATAGTCAAATCTTCCACAGTCTTCTCTACCTGCTTTGATGCAGCAACAACTTCTTCAGCTTTTGTCATAGCTTCATCTTTTTCAATAACTAAGGAAGCATATTCCTTGCGCAAAGCGTCCAGCTCCTCTCTCACAGATGTTAAATCCGTAATCGATGCTGTATACCTTGCTTTAGCAACCTCGAGCTGCGCTTTCGCTGCAACACTAGATTCTTCGGCAATACCTTGCTCCATTTCTTCCACTCTAAGCTTTGCAAGTTCCGAATCTTGTCTTGCCTGATGCTCTTCTGTTTGTGCCCTCTCTAGGTTGAGTTTTAG…
TP83294	P27174	P_comp29704_c0_seq1	yes	1	1	119.306	1.48e-26	1	64	242	179	64	415	Lup008231| Hit:1-415| Length 2805| Evalue 0| Note: protein WEAK CHLOROPLAST MOVEMENT UNDER BLUE LIGHT 1-like [Glycine max]; IPR008545 (WEB family)	AT2G26570.1 | Symbols: WEB1 | Plant protein of unknown function (DUF827) | chr2:11299565-11302076 FORWARD LENGTH=2424| Evalue 2.88E-65	GACTGTTCCTATTCTTTGTTCCTCGGCTTCCATGTGTGCAGCATGTGCAGATTCCAATAGCTCCTTTGTGGAAATCAGTTCAATAGTCAAATCTTCCACAGTCTTCTCTACCTGCTTTGATGCAGCAACAACTTCTTCAGCTTTTGTCATAGCTTCATCTTTTTCAATAACTAAGGAAGCATATTCCTTGCGCAAAGCGTCCAGCTCCTCTCTCACAGATGTTAAATCCGTAATCGATGCTGTATACCTTGCTTTAGCAACCTCGAGCTGCGCTTTCGCTGCAACACTAGATTCTTCGGCAATACCTTGCTCCATTTCTTCCACTCTAAGCTTTGCAAGTTCCGAATCTTGTCTTGCCTGATGCTCTTCTGTTTGTGCCCTCTCTAGGTTGAGTTTTAG…
TP36958	P27174	P_comp29596_c0_seq1	yes	1	1	119.306	1.48e-26	1	64	418	481	64	2953	Lup022667| Hit:410-2952| Length 2730| Evalue 0| Note: uncharacterized protein LOC102668677 isoform X3 [Glycine max]; IPR000313 (PWWP domain), IPR015815 (Hydroxy monocarboxylic acid anion dehydrogenase, HIBADH-type); GO:0016491 (oxidoreductase activity), GO:0055114 (oxidation-reduction process)	AT3G09670.2 | Symbols: | Tudor/PWWP/MBT superfamily protein | chr3:2966637-2968817 FORWARD LENGTH=2181| Evalue 2.02E-39	TATAAGTTTTGCAAAGAAGGAAAAAAATGACAGTGATAAATGCTGAAACTTAAAACATTCCTCATTAGAGTTCCAAAATATAAGCACAATTCATCACTAGATGGATATGATCCTGTCACCAATGATTTCTAAATATCAGTTAGGCTCAATCCTATGTATTTGCATGATAGTCACATTAGCTAATCAAACTAGTAAAACTAATACTAGGAATATTCATATAAAAAGGGCAACTCAGTGTACGAGACTCCTACCTAGTGGGGTATGGGAGGGCAGATATACGTAGTCTTACCAGGTCAAAATATGAAGATGTCGTTTCCAAAATTTGAACTGATGACCTTCATGTCACATAAAAACATCAACTATTAACCTCCCATTAGAGGTTGAAAGATAAATATTCAA…
TP296991	P27174	P_comp29527_c0_seq1	yes	1	1	119.306	1.48e-26	1	64	147	210	64	211	not found	not found	TTGACAAAACATTGATCTCTAAATTTTTCCTAATTGTTTCGGCCAAGTTGCACACATCAGTAGAAAATTATCCTTTCAGAAGTCAAGGATATAAGAATTATTCTGGTGGTAAACAAATAAAGGTTCAGATAAAACAATGACTTTTGCTGCACCATAAAATATTAGAAAGAGTAACATTCAGCTGGTCAAACCTGAATGGGATGCAAATGAT
TP152236	P27174	P_comp29478_c0_seq1	yes	1	1	119.306	1.48e-26	1	64	65	2	64	321	not found	not found	GGAACAAGTGGAGAGGGAAGCAGAACATTTTGTGCATATTACTCAACCTCCTGTTCAAGAGGCTGCAGTAGTGATGCACTAAGAATTGTTGGACTTCTATTATGTTCAGGAAAAGGTCACAATTAGGCCATGAAAGTTTTAGGTTACCAGTACCCTTGATTTGTGGCTGTGAATGTATTATATTTTTGTATTATTATTGATGTAATTCTGTGGCATACTGGTATATGTACCTAATATTTCCCTTGTACAGATAGTCTCTTATTTTTACATCATTAAACTTGTATATAAAAAAAATGTCATTCTTCAATAACGAAAAAAAAA
TP226787	P27174	P_comp29333_c0_seq1	yes	1	1	119.306	1.48e-26	1	64	683	620	64	786	not found	not found	AGGCTGTGCCTATAGGTTTTGCATCTGTTTTCAGTTTTCATTTGCCATCTTAACCTTCTTCCCTTTTTTTCATGCAATATTAAATATTTGTTTCTTACCATGTCCAGTATATCTATCAGTTGTAATGGAGCTAAATATCCTGCCAATGTCTGTGTGGCAAACAATCTTTGTTGAATTTACCCTAGTTTATCTAAATGCTTGATTATATTTTCACTGATTTCATCTCTATCGGTGAATTGTGTAATATATCTGAAGATATATTGTGGGTGTATGGCACCTTGACCATTTTGTTGCTTCTCAACTTGCCTCTTTCTCCTATTATCTTATTGTCTGTATATGCTCTTGTTAAGTGTTGTCTTTCCTGTTTTTATTTTTATTTATGTGCTGTGTGTATGGCAC…
TP365664	P27174	P_comp29325_c0_seq1	yes	1	1	119.306	1.48e-26	1	64	182	119	64	518	Lup027101| Hit:2-516| Length 3867| Evalue 0| Note: translocase of chloroplast 90, chloroplastic-like isoform X3 [Glycine max]; IPR005690 (Chloroplast protein import component Toc86/159), IPR024283 (Domain of unknown function DUF3406, chloroplast translocase), IPR027417 (P-loop containing nucleoside triphosphate hydrolase); GO:0005525 (GTP binding)	AT4G02510.1 | Symbols: TOC159, TOC86, PPI2, TOC160, ATTOC159 | translocon at the outer envelope membrane of chloroplasts 159 | chr4:1104766-1109360 FORWARD LENGTH=4512| Evalue 2.01E-49	ATTTTTCCGACAAGAAGGATGGTTTTCAACAAGTGCGACTGGATTCATTAAACCTGGATTCATAATACGAAATTCGCCAGCAGCTTGACCAACACTTTGTTGAACCGAAGTTGATCTTTGAGCAAGAAACACATCATAACTCAATGGGGAACCTGATGATCCATCTGGAGGGGCAGAGGCAGCATGGGTCAGAGCGATTACAACATTTCGCCAGATTGAAGGACCCAAGGCACTAGAGATTAATTTTAACATGGGTACATCATTGAGATCCCTAGTTTGCATGTCCAGACGATCCACATACAGAACAATATCAGGAGGAGATTTTTTTATGACCTTCTTAACCACGGACAAGACTTTGCTATTAAAACCATGTTCCAGTGCTGAAGACTTCAGACCTGG…
TP91495	P27174	P_comp29265_c0_seq1	yes	1	1	119.306	1.48e-26	1	64	892	829	64	1148	Lup021638| Hit:2-1055| Length 2640| Evalue 0| Note: Pentatricopeptide repeat (PPR) superfamily protein; IPR002885 (Pentatricopeptide repeat), IPR011990 (Tetratricopeptide-like helical); GO:0005515 (protein binding)	not found	ACATTTTGAATACATGTCTAGTAAGGTATTGTTAAACATAACTTCCCTACTAAAACAAGCTTTCACTCCTTGGGCATGAAGTGCTCTACCCAAAGAAAGGCTTCCAATATTTGCACAAGCAACAAGAGCATTGACCAATGTAGCCAAATCCACACCCACCCTCAAAATCAGCATCTGAATGAAAAACTCGAGTCCGCGGTGGGAAAACCCGTTCATCACGCACCCACTTATCATAGAATTCCAGGACACAACATCTCGGTCACTCAATTCATCAAACAACTTGTGTGCACTGTCAACTCCTCCACACTTAAAGTAAGCTGAAATTAGAGAGTTAACAACAGTATTATAAGAACCAAAACCCAGTTTATAAATATACCCATGAATCCTTTTACACTGCCC…
TP73741	P27174	P_comp29038_c0_seq1	yes	1	1	119.306	1.48e-26	1	64	564	627	64	3062	Lup026213| Hit:1-3062| Length 4173| Evalue 0| Note: Protein kinase superfamily protein; IPR000270 (Phox/Bem1p), IPR011009 (Protein kinase-like domain); GO:0004672 (protein kinase activity), GO:0004674 (protein serine/threonine kinase activity), GO:0005515 (protein binding), GO:0005524 (ATP binding), GO:0006468 (protein phosphorylation)	AT3G46920.1 | Symbols: | Protein kinase superfamily protein with octicosapeptide/Phox/Bem1p domain | chr3:17280430-17284857 REVERSE LENGTH=3516| Evalue 6.42E-65	GAGGAATTTACCTAGGCCTAGCGATGGAGCATTAAGATATGTTGGAGGGCTGACTAGGATTATTAGTGTTAGGAGAGATTTGAGTATGAATGATTTGTTGCAAAAGATGGTTGATACTTGTGGACAGCCTGTGGTTATTAAGTATCAGCTTCTTGTGGAGGATCTCGATGTGCTGGTGTCAGTTTCATGCGCTGACGATGTTGAGAATATGATGGACGAGTATGATAAATTGTGTGAGAGATCTCCTGATGGTTCTGCTAAACTGAGGGTTTTTCTTTTTCCTGCTTCAGAGCTTGAACTTTCTGGAGGGGTACAGTTCGTGGACTTACAAGATAGTGGGCAGAAATATATTGACGCAGTGAATGGGGCTACAGATGAGATTAGTAATGGAATCAATTG…
TP4042	P27174	P_comp29015_c0_seq2	yes	1	1	119.306	1.48e-26	1	64	1172	1109	64	2738	Lup016250| Hit:208-1415| Length 1218| Evalue 0| Note: F-box family protein; IPR001810 (F-box domain), IPR017451 (F-box associated interaction domain); GO:0005515 (protein binding)	not found	TTATCTAATCAACAAATTCCGATCCAGAAATTAGCAATAACTAATAGGAAGCATTAATGCAACTACAAATTTAATCACACTATAAGACTGCACCAAAAACGCTCACACTATCACTTCTGCACTTATCTATCCCTAGATGAAATGGACAGTATTGAAAATAAAACACATCTCAGATAAACTAAATATTGCATATGAACTTACTTTCACCAAGGGAGAACCAAGCTTTCAACATAATCCTCAGCAAAAATTTGAAATCTGTTTTTGGGAATGTCGGTATGTTGTACTTTGTTATCTCGCATGTTATAGAGAATCGTTTCATACTGTTGATCATCTATTAGCATCAAGACATCACCATTCTCCGATATGCATAATGGTACCGATGAATAAAGTCTAGGCCCA…
TP111687	P27174	P_comp28963_c0_seq1	yes	1	1	119.306	1.48e-26	1	64	166	103	64	346	not found	not found	AATGCAGCATCACCATGAACAGTAATTAATTTCCCTCTTCTCCTTAATTTATATATACACATATAAAGGATCTGACTTCAGTTCATTGTCACGTTACGTTTATTATTATAATTATAAACTATATATTATAGTCATAATTGTGAACTATCATGTGAAGATATGGCTGCAATTATTGCCAGGTTGAAAATCACATAATATTGCCTCAATTATGCTTGTGGAGACAAATTAAAAACCTTGATATATATAATAAATAGTACATATTATATATATTTATGGTCATTTGTGATATGAAATTATGAATACTGGGAAATGATGTATATAGGTACAGCAAGAAGGCTTGCAAAAG
TP159736	P27174	P_comp28838_c0_seq2	yes	1	1	119.306	1.48e-26	1	64	515	452	64	2152	Lup029756| Hit:1-1192| Length 2607| Evalue 0| Note: uncharacterized protein LOC100798889 isoform X2 [Glycine max]; IPR021916 (Protein of unknown function DUF3527)	not found	TACAGAAAACAAAACAAACTCTTTCGCAGTAAAGGAATGCATACAATTCTGGCTGGTTGAATCAAAGCAGTGGGACTGAGAAACCTTCATTTGGGCAACAGCATGGTGAATGTAATCCAGACCTGTGCTTTTGCCTGCTTGATTCATCCAACTTTCATTCTTCTTCTTAACCTCCCTAAAGGTGAAAAAGGTATATATGCTGTGGCATTCATCTTTGCTTGTGACTGTTAAGTTCTTCACTGTGGCTGCGAGAATGTCGCTGTTGTTGTCAACAGCAAATGAGAAAAGGGGCTGACCATTTTTTACAGCAATTCTAAAAAAAGCGTGAAATGGTGCATACGTCTTCCCTTTTGATGAATCAGCAGTAATAATTGTGGTATAATCAACCCTGTGGTCTCC…
TP262083	P27174	P_comp28836_c0_seq1	yes	1	1	119.306	1.48e-26	1	64	498	561	64	873	Lup026374| Hit:246-558| Length 543| Evalue 3.77E-121| Note: CASP-like protein 7 [Glycine max]; IPR006702 (Uncharacterised protein family UPF0497, trans-membrane plant)	not found	TTTTTGTTTAAAACTGTTAATCATATTCATATTAACCTCCTTTTTTTAGCATACAAATAGAATGTAAAACACAAGGTGGTGCTTGAGGGATAAGTACAACAGTCATTTACATAAAGTCCACACCTTTGAAACAACATTGACAAATAACAACACAAAAGTCATTCACACATGTAATAATACTGTCAACAATGTGACTATGAATTATGTGAGCATTGCAGAGTGATCCTCAATGTTCTATCCATATTCTACTTGGGGATTCGGCTGTGAATGGTATAAGCTGAGAGCCAAATGAGCAAGACAGTGACAATGCTGCCAAACAAAGCCACTGCTATGGAGCCACCACTATGCCTACAGAATTTGTCATAGACATTGCAAATTTTAGGCCAACCCACATGCTTG…
TP327465	P27174	P_comp28836_c0_seq1	yes	1	1	119.306	1.48e-26	1	64	586	523	64	873	Lup026374| Hit:246-558| Length 543| Evalue 3.77E-121| Note: CASP-like protein 7 [Glycine max]; IPR006702 (Uncharacterised protein family UPF0497, trans-membrane plant)	not found	TTTTTGTTTAAAACTGTTAATCATATTCATATTAACCTCCTTTTTTTAGCATACAAATAGAATGTAAAACACAAGGTGGTGCTTGAGGGATAAGTACAACAGTCATTTACATAAAGTCCACACCTTTGAAACAACATTGACAAATAACAACACAAAAGTCATTCACACATGTAATAATACTGTCAACAATGTGACTATGAATTATGTGAGCATTGCAGAGTGATCCTCAATGTTCTATCCATATTCTACTTGGGGATTCGGCTGTGAATGGTATAAGCTGAGAGCCAAATGAGCAAGACAGTGACAATGCTGCCAAACAAAGCCACTGCTATGGAGCCACCACTATGCCTACAGAATTTGTCATAGACATTGCAAATTTTAGGCCAACCCACATGCTTG…
TP156619	P27174	P_comp28515_c0_seq1	yes	1	1	119.306	1.48e-26	1	64	336	399	64	1602	Lup002326| Hit:1078-1602| Length 3372| Evalue 0| Note: polygalacturonase-like [Glycine max]; IPR000743 (Glycoside hydrolase, family 28), IPR006153 (Cation/H+ exchanger), IPR011050 (Pectin lyase fold/virulence factor); GO:0004650 (polygalacturonase activity), GO:0005975 (carbohydrate metabolic process), GO:0006812 (cation transport), GO:0015299 (solute:hydrogen antiporter activity), GO:0016021 (in…	not found	ACTACCATTCCATAGGAGCCAGCGTTCGGAGGGAACCTTGGATGGTGGTAATCAAGGGTTCAGATATGTGAACCGAAAGGTAATGGTTCTTTTACCAGAACTTAACTGCATTTTTGGTACGGCTTAAATTCAGTGATATTATTTAAGAACTCTCTTAGATAGTTTCCAAATATATTGAAATAAAAGATAAGGTAGTCTAAACGTATACCAACATTACATGAATATATTATAAGCTAACCTAAAGGAGATAAAAGCTACAAATTTGTATCTAATGTGAAAATTATGCTCTCTTGCATGTATAAATGCATCTTAGGTATTTTAGCAAAATGGAATTGCAGCCTTCCAAAAGAACAAAAGGAAATAGAAGATGCTTATATTTTGCTTCTAGCTTACTCAGTA…
TP90975	P27174	P_comp28270_c0_seq2	yes	1	1	119.306	1.48e-26	1	64	137	74	64	310	Lup005909| Hit:1-310| Length 1299| Evalue 2.7E-133| Note: protein IQ-DOMAIN 14-like [Glycine max]; IPR000048 (IQ motif, EF-hand binding site), IPR025064 (Domain of unknown function DUF4005); GO:0005515 (protein binding)	not found	CAATCCAGCAACTATACCACCCAACCTTTCTACAGCAGAAGCAGCTTGGTTACAATCTTTCTATAAAGAAACAGTTAATGAGCAGAATAAGCATGCACTTGCTGTTGCTGAAGCCACCGCAACGGCGGCTAATGCTGCGGTGGCTGCAGCACAGGCTGCTGTGGTAATGGTTAGGCTGACCAGCCATGACAGAAGTACCATGTTTAGTGGTGGACATCAGATGTGTGCTGCTATTAAGGTTCAGACCCTCTTTAGAGGATTCTTGGCAAGAAAGGCACTGAGAGCATTAAAAGGATTGGTGAAGTTACAG
TP45277	P27174	P_comp28245_c0_seq1	yes	1	1	119.306	1.48e-26	1	64	238	175	64	1292	Lup015931| Hit:1-1107| Length 2076| Evalue 0| Note: U-box domain-containing protein 19-like [Glycine max]; IPR013083 (Zinc finger, RING/FYVE/PHD-type), IPR016024 (Armadillo-type fold); GO:0000151 (ubiquitin ligase complex), GO:0004842 (ubiquitin-protein ligase activity), GO:0005488 (binding), GO:0005515 (protein binding), GO:0016567 (protein ubiquitination)	not found	AAGACAGGTAAGAGGCTTGGAAGCATTGAATTGGTACCTAACTTGGTGCTGAGGAGGTTGATTCAGCAATATTGCTATGCCAATAGCATTCCTACTGCTGATCTTGGCCGTAAGACTCGCGATATCAGTAGGAATGTGCAGCCTGGAAGTTTGGCACAAGAGGAAGCTATGAAAATGGTGGCTGGTTTTCTATGTGGCATGTTTGAGAACAGAGTTGTTGAAGAGAAGAACCGTGCTGCATTTGAGATGAGGCTTCTTTCCAAAACAAGCATTTTTAATAGGTCTTGTTTGGTGGAAGCTGGTTCAGTCCCTCTTTTGTTGAAGTTGTTGTCAACAAGGGATTCATCAGCACAAGAGAATGCCATTGCAGCCCTTTTGAATCTCTCAAAATACTCCAAG…
TP58499	P27174	P_comp28109_c0_seq1	yes	1	1	119.306	1.48e-26	1	64	432	369	64	794	not found	not found	TAGTCTGCACCCCTGTTTGCACCTGTATATTTTTTGTAAAACATAATAGTTATAAAAAACAAAACAAAAAACAGTATGAGAATCAACTATAATACACCATGAACGAAAGCTTAGAGCTAAAGTTGAAGCCAAATAGTGAATTTGGGGAGATTTTTTTAAGCTTATCCTTTCTGGACTACAGTGTGGTCAGCAACAAATAGTCAAATTCAGATCAACATCCTCATCTATAAAGGGGCCTACTTAGTTATAGAATGTTGTTAGATATATAAAACTATTGATGTGCCTTCAACCAACCTTACCATATTTGTACAATGTACCAGGATTTTTTATTTTACTAACGAAAATTTATTCAGGAAACTTGGAATACAGAAAATAAAAAACATGAAATAAAGACCCTAT…
TP329207	P27174	P_comp28101_c0_seq1	yes	1	1	119.306	1.48e-26	1	64	886	823	64	2639	Lup013508| Hit:252-2564| Length 2319| Evalue 0| Note: subtilisin-like serine protease 2; IPR015500 (Peptidase S8, subtilisin-related), IPR023828 (Peptidase S8, subtilisin, Ser-active site); GO:0004252 (serine-type endopeptidase activity), GO:0006508 (proteolysis), GO:0042802 (identical protein binding), GO:0043086 (negative regulation of catalytic activity)	AT2G05920.1 | Symbols: | Subtilase family protein | chr2:2269831-2272207 REVERSE LENGTH=2265| Evalue 0	GGACCAAGCCAAGTTTATGGTATCTGAAACTTCAAAATAATTCGAGTCTGTGTTTTGTTCCACAAACTTTTTAATGAGCACAACTAATCATGTTTATTTTACAATTGCAAAAGCAAAACCTTTAGGCTCTACTCGACCAACCATATATGTTATGTTGTTGATGGCAACATGCCTCAAACAGCACCTTTTTGTATTTTACTCAATGCAACCACTTTTAGGCTTGAAATGGCAGACACTGAAAACTCAATAAATCATAATTCTGTCCATGTCAAAGCAACTGGGCTTCTAACTTGATGTTCTTCATTGCTCCACATAATACTACCAAATTCAGAAGTAACTGAATCATCAACACCCCTCTTAGACACAAAGGTCACTGTGTACGTTTGCCTATCCCCTACC…
TP27031	P27174	P_comp27821_c0_seq1	yes	1	1	119.306	1.48e-26	1	64	347	410	64	737	not found	not found	AATAACTACAATATTCTCCACCTGTAAGGCATATCCTTTAGAATACCCCTAAAAATGAAATAAGCAAAAAATGCTATTCTTATTTTAGAGAGAGATAGTGGTTTATGTATCCACCCACTATTTATCTTTCCACTTTCTTCATTTCATTGATTCTCACCAACCCACTTTTTCATTGTAAATATGATGCTGAAGGATATATAATGGATCAACTTTAAATGAGATGTTATTATTCATAGTCAAAGTAATACTTGCGTGTTGGGTTATGAATTCGACTCATTATAGCTGGCAGTAATAATGCATCAATTCAAAGATTCCTTACACTGTGACCCAAATTAAAAATTCCCTGCAGCAATTATCTTTTTTTCTTTTGTTTCATTTTAAAAAGTTGTTCATTTAGCA…
TP50126	P27174	P_comp27820_c0_seq1	yes	1	1	119.306	1.48e-26	1	64	76	139	64	1057	Lup008553| Hit:26-883| Length 870| Evalue 0| Note: thaumatin-like protein-like [Glycine max]; IPR001938 (Thaumatin)	AT1G77700.1 | Symbols: | Pathogenesis-related thaumatin superfamily protein | chr1:29204747-29206217 FORWARD LENGTH=1071| Evalue 5.85E-41	CAGTGAGTGCATAGCTGATGGCTAATACTTACTATGCACTACTTAAACTCACCTCCATCTTTATATTCATTTCCTCAGCACTTGAACTATGTGGAAGCAGTAACACATTCACTATAGTAAATTACTGCCAGGAAACAATATGGCCTGGGATAACACACAGTGAGAATTTCAGTGGTAATGGCTTCACACTGAAACCAGGTCAATCAGCACTATACATTGCTCCTTCTGGATGGAGTGGTAGGATATGGGCTAGAACAGGATGCAACTTTGATAAGAATGGCAATGGAAAGTGCCAAACAGGTAATTGTGGCACCAACATAAATTGCACTGACCCTGGAACTCCACCTGCAACAATTGCTGACTTTACACTCGGCGAACCCGATTTCTACGATGTTAGCC…
TP77820	P27174	P_comp27567_c0_seq2	yes	1	1	119.306	1.48e-26	1	64	1431	1368	64	1674	Lup007706| Hit:373-1662| Length 1290| Evalue 0| Note: S-adenosyl-L-methionine-dependent methyltransferases superfamily protein	AT4G13330.1 | Symbols: | S-adenosyl-L-methionine-dependent methyltransferases superfamily protein | chr4:7754248-7755837 REVERSE LENGTH=1287| Evalue 4.24E-83	TTTCTGTAACAAATATTATATTATTGGGACATTAGTATAGAAATGCTTATATATACATAAGGTCATAGAGTTTAAGTTTTGAACAAAATAATCAGATTTAATAGAAATAATAATAAATAACTACACTGAGTTGACAGAAGCTAATGGTTTCCCTCTAAACACAAAGCTTAGTGGTGAAAAAGTATTAGTAAATAGTAAGGGGTGAAACTTGCAGAGGTAAATTGTACTCTGCCCTTGATAATATTCCAAAAACATCCCTAACAACTAATCTAGCAAATCCAACAAAAGAGTAAAACTACTCTGTTATCAACTAAATGAGACTTGACTGAACTTGAAAAATGCTGATGGCCATTGCCATGGAGCTAACCAAAATTATTCAAGGAGAACAACACCTCGTTT…
TP89722	P27174	P_comp27416_c0_seq1	yes	1	1	119.306	1.48e-26	1	64	222	159	64	521	Lup011047| Hit:1-521| Length 6420| Evalue 0| Note: U-box domain-containing protein 3-like isoform X3 [Glycine max]; IPR000008 (C2 domain), IPR016024 (Armadillo-type fold); GO:0005488 (binding), GO:0005515 (protein binding)	AT2G22125.1 | Symbols: CSI1 | binding | chr2:9406793-9414223 FORWARD LENGTH=6453| Evalue 4.76E-51	TCAAAGAGAACAGGGATGTAGCTGCTACTGCTAGAGATGCATTATCCCCCCTAGTTGCACTAGCTAACTCTTCAGTTTTGGAAGTGGCAGAGCTGGCAACATGTGCTTTGGCAAATCTTATATTAGATAGTGAAATTTCAGAAAAAGCTGTTGCCAAAGAAGTTATCTTGCCTGCTACCAGAGTATTACGTGAAGGCACAATTTCTGGAAAAACACATGCTGCAGCAGCAATTGCTCGACTCTTACATTCTAGAGAAGTTGGTTTTGCTGTAATTGACTGTGTCAATCGTGCTGGCACTGTTCTGGCACTAGTTTCTTTCTTAGACTCTGCTATTAATGAATCTGTTGCCACGTCCGAGGCTCTAGAAGCACTTGCCGTTTTGTCCAGGTCGGAAGTGA…
TP123507	P27174	P_comp27265_c0_seq2	yes	1	1	119.306	1.48e-26	1	64	197	134	64	453	Lup007555| Hit:295-453| Length 951| Evalue 7.43E-66| Note: GDSL esterase/lipase plant-like protein; IPR002921 (Lipase, class 3); GO:0004806 (triglyceride lipase activity), GO:0006629 (lipid metabolic process)	not found	CAAAACTGCATTTGGTTAATTACGAGAAAAAGACATCTAGATCTGAAAGTAACAGTACCATCACTTCTCCGTATTCCAATCTAAGGGATTTTATTTTATATTATGCATAGACACGACTTATTGGCTGAGTACTGATCCAACTTCATCCCTTTTTGACAATTTCTAAAGATACGAAGAAGAAAAGGCATCAGGGGCTGCACTGCATAGGTTGTAATGGATTCTGAGAGTGAAAGTTTTGACCTCTCAGGACCATTGCATCTGACTTATGTCTTATGGGATGATCCATATCATCGAATGTCAGTTGCTGCTAGTTTGGTACAAGGTGTTTACATTCTAGAAAGGGACCGTCAAGAAAAACGAGAAGGTCCTGATGCTCTTGCACCACCTTGGTGGAAATTC…
TP154888	P27174	P_comp27234_c0_seq1	yes	1	1	119.306	1.48e-26	1	64	1463	1526	64	3241	Lup010059| Hit:155-2923| Length 2844| Evalue 0| Note: WD repeat-containing protein 5-like [Glycine max]; IPR015943 (WD40/YVTN repeat-like-containing domain), IPR022100 (Protein of unknown function DUF3639); GO:0005515 (protein binding)	AT3G42660.1 | Symbols: | transducin family protein / WD-40 repeat family protein | chr3:14751280-14755701 FORWARD LENGTH=2862| Evalue 0	GAAAAACACAAACCCCATTTCGCGCCAAAACCCAAAAATAACATTATTTTCCGAATCCATCAGATTTACTTCTCCCTCAAATTCCTTTCTCCCGAAATCAAAACATTTTATCTCCCACTCCTTCTCATACAAACCCTCAACCTAATCCGCCGCCATGAAACTCCGGTCGGTGAAGCTGAGGGAGGCTCACTCCCATAAGGGAGGGCTCCCCTCGTTCTGCTCTGTCCTCTGGGACCAACAAGCTCACCATCTTGTCACCGCTTCTAGTTCCGATATTTCAATATCAATTCACGACCCTCTACTTCCTTCAGCCACGCCGAGAACCCTCCGCCACCACCGTGACGGTGTCACCGCCTTGGCTCTTAGCTCTAATTCCACATGCCTTGCTTCTGGATCTAT…
TP100150	P27174	P_comp26989_c0_seq2	yes	1	1	119.306	1.48e-26	1	64	30	93	64	427	Lup010790| Hit:1-427| Length 2223| Evalue 1.04E-148| Note: pleckstrin-like (PH) and lipid-binding START domain protein; IPR002913 (START domain), IPR009769 (Domain of unknown function DUF1336), IPR023393 (START-like domain); GO:0008289 (lipid binding)	not found	CCAAGTGGCAGGTCTTAAAGAATATATTGCAGCCAATCCATCACTCCATCAAGAATATCCAACCACAGTTGTTCACTCCAAAATGTCTGATGGTTCCACGTCCAGTTATGAATATGAGGATGAAATGGAGGATGAATTTTATGATGCAATTGCTGGCGAATCGTCAACATCAGATGAAGAAAGTGACAGGGAACTTGATCAACAGGAGCATAAAGTTACACTAAAGAATATTTCAGGGTCCATCACAACCTTAGATTTGAAGCAAACTGCAGCTCCAGATATAAGCAAAGAATTAGATCCTGATGTAACTCCCGTCACAATTGATGCAAGTGGCCTGCATGGTTCCTTGAGCAAAGGAAAGGATGACAGTGACACAAACTGTTGGACTTCTCCTAGTGG…
TP409766	P27174	P_comp26892_c0_seq6	yes	1	1	119.306	1.48e-26	1	64	199	136	64	898	Lup026902| Hit:202-897| Length 1923| Evalue 0| Note: Ubiquitin-conjugating enzyme family protein; IPR016135 (Ubiquitin-conjugating enzyme/RWD-like); GO:0016881 (acid-amino acid ligase activity)	AT1G53025.1 | Symbols: | Ubiquitin-conjugating enzyme family protein | chr1:19757072-19759474 REVERSE LENGTH=1632| Evalue 1.73E-59	TTTTTTTAGGGGCCTTATCTCATAAGCAATGTATTAAATATTAAAATAAATCTATATACACCATCCAAAATTATATGCAGCCATTGTTCATGATAAGAGTTTAGCCATATAATATAAAACAGAAACATCCTATTAGATGTAATTTGTGATTATCAAAAGTCTCAAAATTGGGTTATTGACGAAAATGTTCATGTAGCAGCCTTAGGCAATCCACCCAATGGCTTGTTCAGTGTTAGTGTTGGAGATAGGAAGTTGCAAGTGCTTAACTCCAATTTTTGCAAACTCAGTGACAATCATATTCACATATCCAGTTAGTGAATCCTTAAACTGCTTTGAGCAGGTTTTGTCACCCTCATCAACATCCTGAACCCCACCTTTGACCAAACAACCAACTTGAGC…
TP33586	P27174	P_comp26874_c0_seq1	yes	1	1	119.306	1.48e-26	1	64	682	745	64	755	not found	not found	TTCCTCCTTTGAGCTAAAAATCTGCATTAGGCCATAATTTTCATTTTAGATACATAAAAAGGTGTTGATTCATTAATGAATATTCCTTGAGGATAAAAAGGATTTAAATTGCAGTCTGCAACCGCAATATTGTGATTTTGTTTGCAGCCACATCTCATCTTTATCTTCTTCCAACAATTGTGATAAATGCAACATAACCACAATGATGAAACACTGGAAAACCTTGCTACAACAATCTATCATTTGCTTCCCGAAACACTGGAATTGGGGAGAAAAGGAGGCTAATGGAAAGAAAACCCACAATCCAAGATAAACAAATAAGCATAAGGTTAATTGTTTGTGAACCTATGGCTTCAAAAATAAGACATTAATCAAGTGGTACATCTTCTGTAGTAAACG…
TP278672	P27174	P_comp26650_c0_seq2	yes	1	1	119.306	1.48e-26	1	64	361	424	64	541	not found	not found	ATCCCAATGGGATCCTCCACTGCCTCCCCATGGTCCAACTGATTCAGTTTTCTTTGCAGAATCCTCAAAACTCATGTTCTGATTGTAGGAAGAGAATGTTGAGAGTTCGAACAGAGAAGACGGCAAGTGAAAGCACTAAGTTGGGTCAATAGGGGAAGGCATGAGAGGAATTTATTGTAGCAGAAGGGTGTGTCTGGCTAAGGACTTTGTATAGAAAATAATATAGATAGGAATTTTGCAGAAGAAGCTTATTCCGGTTGCACCATGGAGGGAAAGGATTGAAAGACAGAGAATCAGATACCACATAGAAATCAGTTCCTTGTCTTCAGTCAAATTTTCATGCATTATTTTATAGTAAAGCTGCAAATATTTTCTTCCGACAATCTTATAAACCACTTT…
TP75858	P27174	P_comp26517_c0_seq1	yes	1	1	119.306	1.48e-26	1	64	732	795	64	1682	Lup015172| Hit:166-1181| Length 1497| Evalue 0| Note: anaphase-promoting complex subunit 8; IPR011990 (Tetratricopeptide-like helical); GO:0005515 (protein binding)	AT1G78770.1 | Symbols: APC6 | anaphase promoting complex 6 | chr1:29617421-29621273 FORWARD LENGTH=1632| Evalue 0	CTTGGGGCATTGGTTGGCATAACTTAATTTTAAGCTAAACATCTATAAATAGCAATACAGACAAATTAAGGCTAGCAATACACTAACTTGTTGTTAATGTATTGTTTACATATATTACAAGAATATAAAGTGAACTGAATTGCAGCATCATATTAAAAAGAGACTTCACTTGAGTTCAAGAATAGGGTCAAGGCCACTCCGCGCTTCATCTACTAGAGCCAAACTTAACATTTCAGTGCAAAACTGGTCATCTGGCTTCGTCCACAAGGCTTTGTGATAATATGTAATTGCTTTAGCGAAATCATCCTGTAGATGGTAAGTGTATGCAAGACCAGCATAAGTGCTAACACTCGCTGATAATGTAAGTGCTTTCTCATAGTATGAAATTGCTTCATGGTA…
TP3712	P27174	P_comp26308_c0_seq1	yes	1	1	119.306	1.48e-26	1	64	119	182	64	528	Lup020200| Hit:1-528| Length 1749| Evalue 2.11E-166| Note: Transcription initiation factor TFIID subunit A; IPR009072 (Histone-fold); GO:0005669 (transcription factor TFIID complex), GO:0046982 (protein heterodimerization activity)	not found	ATCAATTTCAATCTCTCAACAACACTTGATCCCTTCATCTTCAACTTTAGATTATCAACAACACAAATCAATGCAACAATCACAAACTCTTAATCAACTTCACTCAACTTTTCAGTTGCAGCAAACCCTACAGCGATCACCTTCCATGTCGCGACTCAACCAACTCAACACTCAGAACCAGCAATTCGCCGGTGTCATGAGGCAGCAGACCGGTTTATATGGCAGCCAGATGAATTTTGGTGGTTCTGCTTCGGCTCAGTTGCAGAATCAGCAGTTGGGAGGGTTGAATTTGTCGCGGTCCACGATGATAGGGCAAACTGGACACTTTCCTACGTTGTCTGGTGCTGGATCACAGTTTAACTTGTTGTCATCGCCAAGGCAGACGGGTGGACTAGTCCA…
TP309484	P27174	P_comp26173_c0_seq1	yes	1	1	119.306	1.48e-26	1	64	1010	1073	64	1193	Lup020216| Hit:207-1076| Length 1815| Evalue 0| Note: uncharacterized protein LOC100782697 [Glycine max]; IPR010341 (Protein of unknown function DUF936, plant)	not found	AACAAAGTTAGATTAAAATATACACTAGTAGTGCTAAGATCCTTAAATGGTCATAGTAGCAAAACCAAATCTACCAGCTAAAATATTGTCAATTCTGTCAGCTGCCCAAAGCAATATCCTCTGTCAGCTGTCCAAAGCAATGAGTCAGTTGAGGATAGTATACTCCATTTTGTCAATTCTGTTAGTTCTCATAGTAACTATATTTACTAACTTGAAGCAATGGCAAAATTAACATGCTCAAGTAGAAACTGGTACAAGCTTTTCCTTAGTTTCTCTACCCTATGGTCAACCTTATCTCCACCTACCAAGTTATCTAACCAGTGATTAACCTTTTTAAGCTGTCCAAGAAGACAAGTAATTTCAGTGCTGCCATCTTCACTTTTCAACCCAAATCTGTTA…
TP22161	P27174	P_comp26173_c0_seq1	yes	1	1	119.306	1.48e-26	1	64	472	409	64	1193	Lup020216| Hit:207-1076| Length 1815| Evalue 0| Note: uncharacterized protein LOC100782697 [Glycine max]; IPR010341 (Protein of unknown function DUF936, plant)	not found	AACAAAGTTAGATTAAAATATACACTAGTAGTGCTAAGATCCTTAAATGGTCATAGTAGCAAAACCAAATCTACCAGCTAAAATATTGTCAATTCTGTCAGCTGCCCAAAGCAATATCCTCTGTCAGCTGTCCAAAGCAATGAGTCAGTTGAGGATAGTATACTCCATTTTGTCAATTCTGTTAGTTCTCATAGTAACTATATTTACTAACTTGAAGCAATGGCAAAATTAACATGCTCAAGTAGAAACTGGTACAAGCTTTTCCTTAGTTTCTCTACCCTATGGTCAACCTTATCTCCACCTACCAAGTTATCTAACCAGTGATTAACCTTTTTAAGCTGTCCAAGAAGACAAGTAATTTCAGTGCTGCCATCTTCACTTTTCAACCCAAATCTGTTA…
TP146824	P27174	P_comp26073_c0_seq1	yes	1	1	119.306	1.48e-26	1	64	1440	1503	64	1676	not found	not found	TGGTAAGGTCGAAAAACATGAGAGACTGAAATGTCTATTTACTCTAATAATAATTGTTCTCACCTGAGTCACATCCTCTATCTATATATGTGCATACATAAGAGTTACCCAGCACACACCAAGTGGGGCTTAGGAAGGGTATATGTTTGCAACCCTAACCCTGCAAACTAAAAGGTTGAAAACAATCTTACCGTTGAGCCGAGGCTCACCTTCCTAGTAATATATAGGGGCCATATCAGGTGAGAGTAGAGGTGTATTGTAAGAGATGAAAGGAATGAACCCTTGGATGAAAATGAATGATTCCGATCAATTCTAAATAAGAAAAACTATCACATGTCTAGTATTTCCGGAAGTCACACCCACATCCTTCCTCTCACTCTCTCCGTCTTTTTCACTTTT…
TP329514	P27174	P_comp26037_c0_seq1	yes	1	1	119.306	1.48e-26	1	64	1723	1786	64	4100	Lup002458| Hit:2215-4086| Length 4365| Evalue 0| Note: abnormal spindle-like microcephaly-associated-like protein, putative; IPR000048 (IQ motif, EF-hand binding site), IPR001715 (Calponin homology domain), IPR016024 (Armadillo-type fold), IPR027417 (P-loop containing nucleoside triphosphate hydrolase); GO:0005488 (binding), GO:0005515 (protein binding)	AT4G21820.1 | Symbols: | binding;calmodulin binding | chr4:11577558-11583871 FORWARD LENGTH=3768| Evalue 4.45E-119	TAAATTTGCATCACCAGTTCAAAGAAGATCATTAGCATTGATTACAAGGTTACTTCCTTTGAAGGATTGACTTACATGTTACCTCGACCCATCATGCATAAGTAATGTATGACTGAGTTACATGTTAGGCATGTGCTATCAGTTTTAGAATCTCAGCAGCTTCCTTCAATCTCCTTTCTACGTTCTCTCTGATAATTGGATTAGGACCCCTAGCATTTCTTTTCTCATAAATTGCCTTTCTTGTAAGCTCATCAACAAGACTGTGCAGTCGTTTTAGTAGAGCAGGCGATTTGAGTAAGGCCTCAACTCCGATATGAGTTGAACATATCTTCTTCAATAGTTCAGAAGCGATGAAGTAGCCCTCTTCCTTATTCCTCAGTAACTCCATGACAACTATCT…
TP234556	P27174	P_comp26037_c0_seq1	yes	1	1	119.306	1.48e-26	1	64	1509	1446	64	4100	Lup002458| Hit:2215-4086| Length 4365| Evalue 0| Note: abnormal spindle-like microcephaly-associated-like protein, putative; IPR000048 (IQ motif, EF-hand binding site), IPR001715 (Calponin homology domain), IPR016024 (Armadillo-type fold), IPR027417 (P-loop containing nucleoside triphosphate hydrolase); GO:0005488 (binding), GO:0005515 (protein binding)	AT4G21820.1 | Symbols: | binding;calmodulin binding | chr4:11577558-11583871 FORWARD LENGTH=3768| Evalue 4.45E-119	TAAATTTGCATCACCAGTTCAAAGAAGATCATTAGCATTGATTACAAGGTTACTTCCTTTGAAGGATTGACTTACATGTTACCTCGACCCATCATGCATAAGTAATGTATGACTGAGTTACATGTTAGGCATGTGCTATCAGTTTTAGAATCTCAGCAGCTTCCTTCAATCTCCTTTCTACGTTCTCTCTGATAATTGGATTAGGACCCCTAGCATTTCTTTTCTCATAAATTGCCTTTCTTGTAAGCTCATCAACAAGACTGTGCAGTCGTTTTAGTAGAGCAGGCGATTTGAGTAAGGCCTCAACTCCGATATGAGTTGAACATATCTTCTTCAATAGTTCAGAAGCGATGAAGTAGCCCTCTTCCTTATTCCTCAGTAACTCCATGACAACTATCT…
TP447943	P27174	P_comp25835_c0_seq9	yes	1	1	119.306	1.48e-26	1	64	775	712	64	1334	Lup003900| Hit:430-1136| Length 2148| Evalue 0| Note: Unknown protein	not found	TTTGAAGAAAAGTGGTCGCTAACTCGCTAGCACTATTCGTGGCTGGTTCGATTTCCACTGTTTCTTCCTTCACCCACTCACTTTCTTTGTCCACGGTTTAATCAAACCCCGATCCCCACGACGTCGTTTAACTTCACTAACTTGGTGTAGATGGGCAAAAAACGTAAGAATGGAGCAGCGATGCTACTAGAGCTAAGAGGACAACCTGATGTAGTCCCTCAAGATTTGCAAGACCGGAATTATGATAATAAGGGACCTGAAACTGAAGATGCATTTTGTCATCAGTCCAATGGTGATGATAATTCCTTAATGGGTCAAAAGCGCACGAGTTCAAGAGTAGCATTGTTACAAGAGCGAAGAGGACAACAGAATCGGATAGGACAACCTAATGGAGGCCCT…
TP118598	P27174	P_comp25809_c0_seq2	yes	1	1	119.306	1.48e-26	1	64	195	132	64	479	Lup010528| Hit:1-479| Length 1599| Evalue 0| Note: Glycosyltransferase family 61 protein; IPR007657 (Glycosyltransferase AER61, uncharacterised)	AT3G57380.1 | Symbols: | Glycosyltransferase family 61 protein | chr3:21230002-21231672 FORWARD LENGTH=1515| Evalue 1.52E-50	AGATGGCTGAGGAATTGGGTTTTCAAGTTGAGGTTTTAAGTCCTGGCAGAACAACCGAATTGGCGAAGATTTATCGGGTACTAAATACAAGTGATGTCATGATTGGAGTCCATGGAGCTGCTATGACACATTTTATGTTCTTGAAACCGGGTTCTGTGTTCATTCAAGTTGTTCCTCTCGGTACTACATGGGCTGCAGAAACTTATTATGGTGAGCCTGCAAGGAAGCTCGGTTTGAAATACATCGGTTATGAAATTCAACCCAAAGAGAGCTCTTTGTATGAGGTATATGATAAAAATGACCCTATCCTAACAGACCCTGCAAGCATTAACAATAAGGGATGGGAATACACAAAGAAGATTTATCTTGACAGCCAAAATGTTGCATTAGATCTCCGAA…
TP18227	P27174	P_comp25496_c0_seq2	yes	1	1	119.306	1.48e-26	1	64	398	461	64	675	Lup031699| Hit:27-655| Length 642| Evalue 0| Note: GRF1-interacting factor 3; IPR007726 (SS18 family), IPR016038 (Thiolase-like, subgroup); GO:0003824 (catalytic activity), GO:0008152 (metabolic process)	AT5G28640.1 | Symbols: AN3, GIF, GIF1, ATGIF1 | SSXT family protein | chr5:10647831-10649620 REVERSE LENGTH=633| Evalue 1.06E-60	ACAACAACAACAACAGCAACAGCACCTGATGCAGATGCAGCCCATGATGGCAGCTTACTATCCTAACAACGTCACCACTGATCACATTCAACAGTATCTGGATGAGAACAAGTCCTTAATTCTTAAGATTGTTGAAAGCCAGAATTCTGGAAAGCTGAACGAGTGTGCTGAGAACCAAGCAAGGCTCCAAAGAAATCTAATGTACCTAGCTGCAATTGCTGATTCTCAACCCCAACCACCTGTCATGCCTGGTCAGTATATTCCTGGTGGGGTTATGCAGCAGGGAGCACACTACATGCAAGCTCAACAGGCTCAGCAAATGACACAACAACAACAACTAATGCTTGCACGCTCTTCTCTTTTGTATTCCCAACAGGGATATTCAGCACTTCAACAGCA…
TP34999	P27174	P_comp25458_c0_seq1	yes	1	1	119.306	1.48e-26	1	64	116	53	64	327	Lup029086| Hit:1-327| Length 4776| Evalue 2.84E-138| Note: modifier OF SNC1 1, putative	not found	AGAGGGTTTAAATGCAAAAGCTAGAGATAATTCATCTGCTAGAAATAAGGAGCAAAAAAATAAATTTCATTCTGGTAGTGCTGTTTTAAACCGTGTGGAAAATGAAGTTGGTGCTGCCATTGTGTTTCCTGGGAGAACCCATGCCACTGAAGTCACAAGTCCAACTCATCATGAAGAGACTGCTTCTGGGGGTGAAAAGAGTCTTGAATCTTTATCTGTTGGTGGAACAGTTACATCCAGGCAAAGTGGTCATGGCATGCAAGGTAGAAGTGACCATCGTAACAAGGGGAAATTAACTAATCGAGATGCTGATGGTTGGCGAAAGAA
TP160625	P27174	P_comp25027_c0_seq4	yes	1	1	119.306	1.48e-26	1	64	82	145	64	731	Lup013888| Hit:2-730| Length 6198| Evalue 0| Note: U-box domain-containing protein 3-like isoform X3 [Glycine max]; IPR000008 (C2 domain), IPR016024 (Armadillo-type fold); GO:0005488 (binding), GO:0005515 (protein binding)	AT1G77460.2 | Symbols: | Armadillo/beta-catenin-like repeat ; C2 calcium/lipid-binding domain (CaLB) protein | chr1:29104378-29111580 FORWARD LENGTH=6411| Evalue 1.01E-48	TCTCGAAGGCCCATATTATCCGAGTTTTAGGTCATGTACTTACCCTGTCTTCAGCAAACGATCTCCTGCAAAAGGGTTCTGCAGCGAATAAAGGCTTGAGATCTCTTGTTCAGGCTCTCAATTCATTGAATGAGGAAACCCAAGAGTATGCAGCCTCAGTCCTAGCTAATTTATTTATCACCAGACAAGACATTTGTGACAGTCTTGCAACTGACGAGGTTGTACTTCCTTGCATGAAGCTTCTGACCAGTAAAACTCAAGCTGTTGCCACTCAGTCAGCTCGAGTGTTAAGTGCTTTGTTCCGTCCAACTAAAAACAAAGCTGCAAATAAGATGTCTTATATTTTAGAGGGGGACATCAACCCACTAATCAAATTGGCTAAAACATCCTCTGTTGATG…
TP113068	P27174	P_comp24989_c0_seq1	yes	1	1	119.306	1.48e-26	1	64	649	586	64	1787	Lup013257| Hit:91-1437| Length 1374| Evalue 0| Note: Pentatricopeptide repeat (PPR) superfamily protein; IPR002885 (Pentatricopeptide repeat)	not found	ATTTATCCTCATGCTAAAAGGAAGGGTTTGATTTAAGGTTGAATGCGTGTTGGATTGTTACAAGTCCTGAGGATGTGCGATATTTCAGAATGTGTCCCCGTTGAAGAACATTATCCCTGCTATGTAAGGTTCATAACCTTTCTGATGGGTTTGCTTGGTGATCTCACAGAGGATTTCATAGATAAAAGATGAATGCTTATGAGTCATTTCATCAGCCATAAAATCGTGCACAACTCCATTAATCTGGATCCAACTATGACCTGGAGGTTTTTTAACACCCATTACAATCATTTTCTGTCTCACAGTAATCACATCCTGCCACCTTTTAGCAAAAGCATATATGTTTGACAGGAGCACAAGATACCCTGCAGCTTGATCCGTGTTGAGCTCGGCTATTAA…
TP226437	P27174	P_comp24742_c0_seq1	yes	1	1	119.306	1.48e-26	1	64	1090	1027	64	1642	Lup032177| Hit:297-1642| Length 2091| Evalue 0| Note: zinc finger CCCH domain protein, putative; IPR000571 (Zinc finger, CCCH-type), IPR020683 (Ankyrin repeat-containing domain); GO:0005515 (protein binding), GO:0046872 (metal ion binding)	AT5G58620.1 | Symbols: | zinc finger (CCCH-type) family protein | chr5:23693959-23695782 FORWARD LENGTH=1824| Evalue 3E-53	TTTTTTTTCATATGAAATTATTACTCTTATTATATTGATAATTAATCTCATTACATTGTTTAACTTTCAGTCAATGGAAAGTTACAACTTACAACTCAGTAGAACATAGAAAAAAAAAGAATCAAATACCTTAGTTATGGGTACTTTCTGGAGCAGAAAATTTGCATCCTGCTCAACTTCTATACATTTGTTTTACAACTTGTCATTTAAATAAATTCTATAAATTAAAAAAATCATCAAATAAGTATATAACTGAAAGTTTCGGGAAGAAGCCAATCCAAGAGCTATGATTGCATTTACGCCACCATCTGCTCCTGGTCCATGTACATTTGCTCAAACCAAGCTGGAACAACATTTGTTCCATTGTGAAGATGGTATTGTCGCTGTTGCTGCCGATCC…
TP332908	P27174	P_comp24708_c0_seq1	yes	1	1	119.306	1.48e-26	1	64	2083	2146	64	2619	Lup016100| Hit:395-1936| Length 1542| Evalue 0| Note: Pentatricopeptide repeat (PPR) superfamily protein; IPR002885 (Pentatricopeptide repeat), IPR011990 (Tetratricopeptide-like helical); GO:0005515 (protein binding)	AT1G73400.1 | Symbols: | Pentatricopeptide repeat (PPR) superfamily protein | chr1:27598106-27599812 FORWARD LENGTH=1707| Evalue 0	CCTTAATCCTTCTTCAGCCCCTCTTTCAAGCTCCTTCATCCATCATTGTAAGCTCTTCATTCGTTCTTCTTCTTCCTTCTGTTCCTTATCACCTCACATAAAATCCACACTTACCCACATTTCAAAATTGAATCTTTTCATCTCCTACTTTGTTTTTCTCTCACCCCTTAATTTCTTCTCACTCTTTTTTTCAATGCCTTCAATCTCAAATATGAAAACAATGATGGGTTTGTTCCATAGGCACATAAATTCTCTTAAAAATCCTATCTTTTCATCATTCACCCATGACTATTATTATATGTTAGGAAATAAAGCCTTACCACAAGTTCAATCACCTAGGTTTTCTATCTTTCAATACTATACTTATTGCAAATTGATTCAATCTTCATTGCCCATGAA…
TP266588	P27174	P_comp24665_c0_seq1	yes	1	1	119.306	1.48e-26	1	64	2851	2914	64	3718	Lup012890| Hit:419-3472| Length 3054| Evalue 0| Note: U-box domain-containing protein 44-like isoform X1 [Glycine max]; IPR013083 (Zinc finger, RING/FYVE/PHD-type), IPR016024 (Armadillo-type fold); GO:0000151 (ubiquitin ligase complex), GO:0004842 (ubiquitin-protein ligase activity), GO:0005488 (binding), GO:0005515 (protein binding), GO:0016567 (protein ubiquitination)	not found	CTGGCTTCCACTTACAAAGATCTAATTACAATTTGCAAGCTGACCAAAAACTTCTCCTAATTCACTTTGAAGGTACATTGGATTTTTAAGTAACAAAAACATTATAGAAAGAAATGTGAGAATACAAAGGGGAAATTCGATATACATCTGAAAACCAGTACTCGGACCCGGATGGATGGATCGTCCGTCAATGTAAAATGTAAAATAGCTAGACGTATGAATCACACGATCTCAGTGTGAGCAGTTGTTTTTTGTGTGTTGATAGAATTGTGCATACAAAGAGAGGAAAATAAAGAGAATGCATTTGAACTTCAATAGGAACTTTATATAGTAGAATTACACCATTTGGCCAGGGCAAATATCTAATATAAACTGGGTGCTTGTTGAAGCAAATTGTTC…
TP68244	P27174	P_comp24664_c0_seq2	yes	1	1	119.306	1.48e-26	1	64	233	296	64	756	Lup001844| Hit:49-751| Length 2220| Evalue 0| Note: putative E3 ubiquitin-protein ligase RF298-like isoform X1 [Glycine max]; IPR013083 (Zinc finger, RING/FYVE/PHD-type); GO:0005515 (protein binding), GO:0008270 (zinc ion binding)	not found	CTCCAAGATACACATCTATGCAGGACAGTCAATACTCTCTATTGACCAGCAAATCTAGCATGAATCCTGTGTTGGATCGGAGCCCTACACGAAGGGCAATCCTTCATTCCTCGTTTCTCATGGAGCTTGTTGCATTCTGCACACACAACCTGATGTGCGCATGGAAGAAAAACTACTGACATCTCCTCGGATAGGCACATAACACACTCATGCTCCCGCCTAAAACTTCCAGCAGCAGGTTTGGCTTGGCCGCTCACAATGGTTTTAGACGGACTCGGTTTCTTGCTCCCCGACATCTCACCTTTATGAAGTGCTGCAATTGTTTCAGACTCTGATTTTCGTTTTATTTCTTCCAACTGTGTTTCAAGCTTTGCAATCACGTCTACACATTTCTGCAAG…
TP376714	P27174	P_comp24327_c0_seq1	yes	1	1	119.306	1.48e-26	1	64	1453	1516	64	3033	Lup028864| Hit:476-2574| Length 2721| Evalue 0| Note: uncharacterized protein LOC100820046 isoform X4 [Glycine max]	not found	TTTTTTTTGAATCAAATGACATCCATGCATAATACTGTGAAAATGTTTAAATATGCTTGAGCCATTGTCTTAAATGAATTGTGCAAAGTAAAAAAAATGGTGAATAAAGTCCACCAGTGAAACAGAAACCAAGGCTAGTCTAATGTCATGTGTAGTCTCGTTACAGTGATGAAATCAATTTTAAGAGAGGTTCTCATACTATTGTTGAGAATTTGGTGAAGAAAAACAAGTCCTAGAATTCACCTTTTCCATAAGGTTTTTTATTTCACTATCCAGTTTGGCTCTCATCTGGGGAGAAATATTATGCCCTGACTTTTCCAGCATTGATGTCATCATCTCCAAATTCTGCTTAATAAAGTGAAGAGGAGGACGTTGTTCACCAGGCAGCAGTGGCATGAA…
TP293073	P27174	P_comp24248_c0_seq1	yes	1	1	119.306	1.48e-26	1	64	80	17	64	286	Lup022174| Hit:1-286| Length 2496| Evalue 2.49E-128| Note: interactor of constitutive active ROPs 2, chloroplastic-like isoform X8 [Glycine max]; IPR008545 (WEB family)	AT1G65010.1 | Symbols: | Plant protein of unknown function (DUF827) | chr1:24149543-24154024 FORWARD LENGTH=4038| Evalue 5.9E-34	AAGAGCAGACACATCCAAAGCATGCTGGCTCCTCACACTTTCAAGCTCTTTTTGCCGTTCTTCTTCCTTCTTTTGTGCAGCTTCAGTTCCAGCCCGTTCCAACTCAACAGATCGGAACTTCTCAATCTCGATATCCTCCTCGGCCCGCTTTTGAGCCATCAGTGCCTCCTCGAGTTTCTCATTTGCTTCATCAGCCACTTTCTGTGCTTCTTCCAACTCCTCAATTGCTTTTGCTTTCTCTTCCTCGACCTGAATTAGTTGTTCCTTTGCTTTCTTTAGATCTTCT
TP370295	P27174	P_comp24079_c0_seq1	yes	1	1	119.306	1.48e-26	1	64	905	842	64	1714	Lup003318| Hit:736-1713| Length 1644| Evalue 0| Note: Pentatricopeptide repeat (PPR) superfamily protein; IPR002885 (Pentatricopeptide repeat), IPR011990 (Tetratricopeptide-like helical); GO:0005515 (protein binding)	AT5G59600.1 | Symbols: | Tetratricopeptide repeat (TPR)-like superfamily protein | chr5:24011315-24012919 REVERSE LENGTH=1605| Evalue 1.73E-113	CCTGGTTTAAGTGATTCTGATGTCAGTAACGAGGTTATTATCTTATATTTCGCACACCTTAAAAACATATAGTCACGAGGAATGTCTTGGCTCGGTGGTGTAGAAACTGGGATTTAACATGTTCCACTTAGAACAATTAAGATAACATGTTCCACATAGAAAAAATTATCCATAAAAATAAATAAAATGAAAATTGCAACCCGTACCATATTCTCTTGTCTCAGCCCATCACCTCCAACAAACCACCCAATCCAATGGACAGTTGGACACCTCCTCCAACACAGCCACCGCAGCTTCTCCCACTCAACGCTGCCCTCACTACCATTAAACTTTCCAACTGCCCCAACAGAAAAACTCCAGTGAATTTAACTGTTTTAAGAACGAAACTTTTCTTCACGA…
TP154681	P27174	P_comp23994_c0_seq2	yes	1	1	119.306	1.48e-26	1	64	221	284	64	595	Lup013292| Hit:175-595| Length 2439| Evalue 0| Note: signal peptide peptidase A (SppA) 36 kDa type protein; IPR002142 (Peptidase S49); GO:0006508 (proteolysis), GO:0008233 (peptidase activity)	AT1G73990.1 | Symbols: SPPA, SPPA1 | signal peptide peptidase | chr1:27824465-27828807 FORWARD LENGTH=2034| Evalue 3.45E-66	CAATTCTCCAACATTATATACACTTTCTCTTTGTGCAGGATAAATAGTGGAATGGAGTGTTGTCGCATGTATGTGTTTTATGGTGGATTTCTTGTAGATTTTATATTATACAATGAAAATGACAGATAGAAGGAAATAGAATGATAGTAACGAATTGTCATAATATGGATAAAACTAAAGAGAAGTGAGGTAATCTTTTACCAATGCCAAAATAGGGTTGCAGCCTGGCTGTCCTTCTAATTTCTGAAACAAGATTCCATCCATCCGTGCTTGAACTCCATCAGATAATGTGAATTCCTCTAACAGTTCCTTTATTGTTCTGTCTACTCCAACAAGAGAATTACCTACACCACTTATAAACTCCGGTATAGAAAGGTTGGGTCTTGAGAGCTCCACAAT…
TP271794	P27174	P_comp23690_c0_seq1	yes	1	1	119.306	1.48e-26	1	64	1088	1025	64	2065	Lup024185| Hit:952-2065| Length 3183| Evalue 0| Note: DIS3-like exonuclease 2-like [Glycine max]; IPR012340 (Nucleic acid-binding, OB-fold), IPR022966 (Ribonuclease II/R, conserved site), IPR028591 (DIS3-like exonuclease 2); GO:0000175 (3'-5'-exoribonuclease activity)	AT1G77680.1 | Symbols: | Ribonuclease II/R family protein | chr1:29192188-29195963 REVERSE LENGTH=3168| Evalue 6.38E-120	GCAATAGTGACAATACAAAACTCCACACACCATATAAAACATGAACATAGATCATTGCATTAGAGAGTTCACCTAAATTAGAAAATAACATAAATGTCTCAGACCAAATTACAAGTACAGGAGTAGCCACCCAAAATATAAAAAGATATTGGGTTGCAGGCCAACCAAACTAGAAATAAAGTATAAATTGAACTCCAAGGCCTCTCTATAAGATAACCAAATATGTGATCACTAGAGTTGATGGAACGGGCAAACAAAAACAAGCGCCAATTCCAGTAAAAAGCTTTCAATAAACAGCTGGTGAGGCTGATGCTACAAACAGAACCTCCCAAAGTTCAGTATTAAGCATGATCATAGACCATGTAACCTTTCCTTCCAACCAATGTCTATCAAGCTATA…
TP238457	P27174	P_comp23647_c0_seq1	yes	1	1	119.306	1.48e-26	1	64	129	66	64	543	Lup031539| Hit:1-211| Length 1797| Evalue 5.26E-83| Note: two-component response regulator ARR2-like [Glycine max]; IPR009057 (Homeodomain-like), IPR011006 (CheY-like superfamily), IPR017053 (Response regulator, plant B-type); GO:0000156 (phosphorelay response regulator activity), GO:0000160 (phosphorelay signal transduction system), GO:0003677 (DNA binding), GO:0003682 (chromatin binding)	not found	AGTTTCCCTCTTGGAAGCACTCCAGGTATATATAGTGTCACAGCAGAAGGCTCCTTTCAAGAAGAAGTTACTTCCGGAATCAGAGGAGACGGTGGATTTCTTCCAAGTTATGATATTTTTAATGAGCTGCACCATTACAAGACCAATGAGTGGGAAATAACAAGCCCTGGCCTCACTTATACTGCCTCTCAACCTTCAAATCCATTACAAGCTAACATCCATGCTTCATCGTCAATTTTAGTTCAACACGGATTCTATCCTACACAACAGACTGGACAAAGTGGAGATTCCCCTTTGTTCGACAAAGCCTTCTTTCTAGGAGAAGGCTTGGAACAAGGTAATCTCCACAATGCCGATCGACACCTTAACAAGCTTGCTGATGATTCGAAGAGGGTTAAG…
TP374753	P27174	P_comp23523_c0_seq1	yes	1	1	119.306	1.48e-26	1	64	140	77	64	493	Lup006472| Hit:1-493| Length 921| Evalue 0| Note: GAGA-binding protein isoform X3 [Glycine max]; IPR010409 (GAGA-binding transcriptional activator)	not found	CATTCTAGAACTTGAACTGGAGGCTGCTATATCTGAAAAGATTGAAGCCTTGGCTGCCCGAGATTTAGCTTTTCGGCAGAGGGATGAGGCACTTGCTCAGAGGGATAATGCCATAATGGAATGCGATATTGCCCTCGCAGCCCTTCAAAATCGGAACAATGCTGCGAACTTCCCAGCAGGTGGAGTTCAATGTGGTTCAAAGCGGATGCACCAAGCTTCTTACAGCACAAAGGATAAGCCAGTAAGGGATACCACCCCAGTGACTGTTATAACTGCTGACGCTGTCAAATCTCATAAAGCTAAAAAATTGAAGGAGAACAAGGTAATTAATTCTAAGGCATCAAAGTCACCTACCAAATTAGGTGAAGATTTAAATAGGCACGCTTCTTCCCAAGGGAC…
TP297189	P27174	P_comp23394_c0_seq1	yes	1	1	119.306	1.48e-26	1	64	447	384	64	698	Lup008400| Hit:281-694| Length 1233| Evalue 2.81E-166| Note: octicosapeptide/Phox/Bem1p (PB1) domain-containing protein; IPR000270 (Phox/Bem1p); GO:0005515 (protein binding)	not found	TTTTTTTCAAACAATTGCAATGAAACAATTAACAACATGTAAAAGAAGCACAAAAATAATTACTGCAAGAATAAGAGAAACTAATTACACTCAAAATCCATGAATCCTTTCCAATATGCACCTATGCACAAGAAACAATTAATATCCATAGAACCATACCAATATGCCAAAATTAAAAAAGAAACACAAACAAAAAATCAACCAGCATTGTTCTAATAAACGAAATCAAAATACTTATTTCCAGTTATATCACACAAAATCAAAAGAAACCAAAGACACTTCAATTCCAGCCAACAGACCTCTCAGGTAAATGTGGAACCCCAACCTGTGAATAGCCATTCTCGTTCACCACCCCAACCTGTGAACCACCATTGTAAGCAGCACCAGCGATATTTGACG…
TP110501	P27174	P_comp23347_c0_seq1	yes	1	1	119.306	1.48e-26	1	64	273	336	64	615	Lup032676| Hit:1-615| Length 3303| Evalue 0| Note: Regulator of chromosome condensation (RCC1) family protein; IPR009091 (Regulator of chromosome condensation 1/beta-lactamase-inhibitor protein II), IPR011993 (Pleckstrin homology-like domain), IPR013083 (Zinc finger, RING/FYVE/PHD-type), IPR013591 (Brevis radix (BRX) domain), IPR027988 (Transcription factor BREVIS RADIX, N-terminal domain); GO:00…	AT1G76950.1 | Symbols: PRAF1 | Regulator of chromosome condensation (RCC1) family with FYVE zinc finger domain | chr1:28906952-28911325 FORWARD LENGTH=3312| Evalue 2.93E-48	TGGCAAATTCCCCTCAGTTCTATTCAACAGAGTGGATTCAAGTCCTATGGAGGCGGAACTAGAGCTACTAGTTGACTCAGCCCTGGAGTGGCGGTCTCCGTTTGAGTCTGGATAGTGGATGCCATTTGACTCAAAACCATTTGTTAGGTAAGTAGGTCTTATGTTCTCAGCATCATAGACACCAGGAGGAAGCTTCTCAGCCAGATCTTTGATCTGTGATGTAAGTGGCTTTATAACTTCTTTTGCAGCATTACATTTGGCAGATTCATCAGCAGCCAGTGCCATAGCTTCATGAGTCTTTTTTGCTGACCTTCGAAGCTCTAATTCTTGTTGTTCACATCTCTGTTTCAGTCTCTCGACCTCTGTGCGTAACGTCTGCACTTCTTGATTTAAAAGTTC…
TP281795	P27174	P_comp23309_c0_seq1	yes	1	1	119.306	1.48e-26	1	64	271	208	64	305	Lup023361| Hit:1-305| Length 2481| Evalue 3.45E-127| Note: interactor of constitutive active ROPs 2, chloroplastic-like isoform X8 [Glycine max]; IPR008545 (WEB family)	not found	ATCTTGCAGCTCTCCCACATTTTATATTCAACTTCTGCTGACTCATCCTTTTCTTCCCTCTCATCTTCCTTCAATTTTCCATTCACATTCTCCGGTTTCGGTGAATCCATTTTTCCAGCATTGTCATTCAAGAGAATACTTGCATCATTGTCTTCTCCATGCCCATTCTCCTCAGAAAACTCAACTACCTTAGGAAACAAATCATACTCCTTATCACTGTCTGAAAGGTCCCCATTTTCCTCCGTGTTCTTGTTTTTGTTTATGGTTGCAGCTTCTTCCATCAACTTAGATAACTCCTCCACCTT
TP263254	P27174	P_comp23230_c0_seq1	yes	1	1	119.306	1.48e-26	1	64	246	309	64	818	Lup031243| Hit:1-818| Length 2889| Evalue 0| Note: Adaptor protein complex AP-1, gamma subunit; IPR013041 (Coatomer/clathrin adaptor appendage, Ig-like subdomain), IPR016024 (Armadillo-type fold), IPR017107 (Adaptor protein complex AP-1, gamma subunit); GO:0005488 (binding), GO:0005794 (Golgi apparatus), GO:0006886 (intracellular protein transport), GO:0008565 (protein transporter activity), GO:0…	AT1G23900.2 | Symbols: GAMMA-ADAPTIN 1 | gamma-adaptin 1 | chr1:8441379-8447152 FORWARD LENGTH=2631| Evalue 2.18E-51	CACAAAAGCGATGGCTTTGGTTGCCCTTTTGAAGCTCTCCTCACGTTTCCCTTCTTTATCAGAGAGGATTGGGGAAATAATAATTCAGTACAAAGGGAACCTTGTACTTGAATTGCAGCAAAGATCTATCGAATTCAATTTGATCATTTCAAAACATCAAAGTATTAGGTCGACACTTGTAGACAGAATGCCAGTTTTGAATGAGGCGACTTTCATTGGCAAGAGGGCTGGGTCTCTTTCAGACGCAGCTTCAATTCAATCAGGGCCTTCAGTTAGTCTTCCAAATGGAGTATCCAAACCTTCGGCTCCTCTTCTAGATCTGCTTGATCTAAGTTCAGATGAGGCTCCTGCACCAAGCTCTTCTGGTGGTGATCTTATTCAGGACCTTCTCGGTGTTGA…
TP306206	P27174	P_comp23105_c0_seq1	yes	1	1	119.306	1.48e-26	1	64	114	51	64	497	not found	not found	GACCACCCATTACCGTCCCATACCTGCATCAGAAACTGATCTACTCAGGACCAAACAAAAGTAATTTTCTTTTCCTTCATTTTCATTTCATTTTTGGGGAACTACTTTCTGCAGCTGAAATGAAATATTTCCTCACTTCATTCATCAAATCCATTTTTAATCCTTGTTCCGAAGTCCAAACCATAGAAACTTAGATTTTCCCTCAATTTATTTTCAACCAGAACCATTCAACAAATCACTCATTTCAACATACTATCTGACTATCCAATCATAGATTCATAGACTGTTACTTCATTCGAGAAATATCAAAACCGTTTTATTCTTGACAAACATATCAAAACCAAATTTATATGCAAGTATAAATAATAAACTTGTATTAGTTTGTAGAAACTTCCTAGA…
TP251789	P27174	P_comp22949_c0_seq1	yes	1	1	119.306	1.48e-26	1	64	532	595	64	940	Lup012765| Hit:90-720| Length 669| Evalue 0| Note: RING-H2 finger protein 2B; IPR013083 (Zinc finger, RING/FYVE/PHD-type); GO:0005515 (protein binding), GO:0008270 (zinc ion binding)	not found	ACATTCCTGCAACACCTAACATAGTACTCACTCTTTTTCTCTATCACTTCCATCATGCAAAATCCACCCACCACTTTCCCACCTCCGCTGCCGCACTCAAGTGACCAAATCCCCATATTTCCTATACCTTCGCCACCGTCACCCTTCGCATCTTCTCCAAGCTCCGTCTTTCAAATCAACGTAAACCCAGGGCCGCCACAACCACCGCCGCCGTCACCCTTCGCCGGATTACACACTTCTGTCGATTTATCTCCTCTCCAATTCCTCCTCGCAATCATCGCAATCATAACCATCCCCGCCTTAATCTACACCTTTGTCTTCGCCTTCTGGTGCCCGTCCTCCCGGCGCCGGCGACAATCCTCCGGCCAATCATCCAGCAATCCCTCCGTTTCGTCCGAG…
TP445173	P27174	P_comp22892_c0_seq3	yes	1	1	119.306	1.48e-26	1	64	209	146	64	583	Lup029968| Hit:1-576| Length 1137| Evalue 0| Note: alpha/beta-hydrolase superfamily protein	AT3G30380.2 | Symbols: | alpha/beta-Hydrolases superfamily protein | chr3:11974424-11976571 FORWARD LENGTH=1134| Evalue 9.67E-86	AATGTTCTTATAAATGTCAAACCAATATGTGCGCTTCACAGGATACATGACTCTAAGGCCAGATAAGATCGCACTGTGCAGAATCACAGCCCTAAGGTTTGGTAAACGAGCAGCCAAATATACAGTAGGACCACTACCAATAGATTGCCCATACAGTACAATATCTTCCTCTTTCGCCCCATACTTCTCCTGAAGGCATTTATAAGCAGCTTCTATATCTGCATAAGTGTTCTGCTCACTAGGCTTACCAGAGGACTGCCCATACCCAGAATAGTCATAACCCATGAAGTTGACTTTAAAGTGGATACTGAGTTTGGTGAACAATTCATACATCTGTCCAAGATCAGCAGCGTTTCCATGCGAGTATAACACCGTTAACGACGCCGTTTGGTTCTTTAT…
TP247066	P27174	P_comp22865_c0_seq3	yes	1	1	119.306	1.48e-26	1	64	617	680	64	2234	Lup021060| Hit:148-1944| Length 1797| Evalue 0| Note: Pentatricopeptide repeat (PPR) superfamily protein; IPR002885 (Pentatricopeptide repeat), IPR011990 (Tetratricopeptide-like helical); GO:0005515 (protein binding)	AT5G24830.1 | Symbols: | Tetratricopeptide repeat (TPR)-like superfamily protein | chr5:8531226-8533266 FORWARD LENGTH=1782| Evalue 2.12E-50	AAAGCCTTCATTTCTCTGATCTCACTATCTCCAATAAACATAGATCTCTCTATCAACACAAACTCATTTCCATCATTATTTATTATCACATGACTTCATCTTTTTATCTAATCATTCAATTTCATTAATCCAAAACCACAGAGTTTCATGGCACCATTTGTTATTGCGTGTGTAGAGCCACATTTGGTGCCAATACATTTCATTTTCATTAGATTCTTGAATCGCGTAATTGAATCTATCAAGCATGATGTTACTCACACTTTCTCTGCCGTTTTTCTCTCACAACCCAATGTTTTCACACACCAAAGGATTCGCTTTGAAGACGATGACATAGCTTTATCACCTGCAAAAGATATAATGTTAGCTATTCGGAACAGGTGTCAACTGAATTCTGAAGAT…
TP256717	P27174	P_comp22793_c0_seq3	yes	1	1	119.306	1.48e-26	1	64	1056	1119	64	1312	Lup006015| Hit:687-1261| Length 957| Evalue 0| Note: probable zinc transporter protein DDB_G0291141 isoform 1 [Glycine max]	AT5G38380.1 | Symbols: | FUNCTIONS IN: molecular_function unknown; INVOLVED IN: biological_process unknown; LOCATED IN: membrane; EXPRESSED IN: 22 plant structures; EXPRESSED DURING: 14 growth stages; CONTAINS InterPro DOMAIN/s: Protein of unknown function DUF6, transmembrane (InterPro:IPR000620); BEST Arabidopsis thaliana protein match is: Cation efflux family protein (TAIR:AT2G04620.1); Has 123…	CCCAAATTGAATGTTACTGAAACTTGAGGAAGAAGAAGAAGAATACTCTTAACATGAATCAGCCATGGATTTGTGATTAAGCTACGCTTTACTCTTAATTTTCATCACACACTCTTCAATCTTCAATCTTCATTCTTCATTCTTCATCTTTACTTCCACTTCTTTTTCTACTGGGTCCCACAATATGATGTCCCCTAACAAATTCTCCGAGGATCGAAGTGGGTCTTCTCCAAATCATTTCAGACACACACCCTTGCAGATAATTCATATTGTTGCAAATTTCATGAGGATATGGTCAATATATTCCATGTACCGCTACTTTTCCCAGACTGGAGCTTCAGTTGTTCTTTTTCTTTTCACCTGCCTTGCCCCGGCATCTATTTTATTTTTGATTTTGCA…
TP423363	P27174	P_comp22750_c0_seq1	yes	1	1	119.306	1.48e-26	1	64	502	565	64	2096	Lup025843| Hit:453-1947| Length 1677| Evalue 0| Note: uncharacterized protein LOC100810744 isoform X1 [Glycine max]; IPR006869 (Domain of unknown function DUF547), IPR025757 (Ternary complex factor MIP1, leucine-zipper)	AT5G47380.1 | Symbols: | Protein of unknown function, DUF547 | chr5:19221472-19224471 REVERSE LENGTH=1857| Evalue 4.67E-90	AATCGCTTCAGGCCTACTCTATTTATGTTTTTCCTTAGCATCATAGATCTCTATATTTAACTAACTTTGTTAGGTTTGTCATTTATGTAAAGTTCAAACTGGGTCATGGGTACTGTGTAGTAACTATACTAATGTTAATAGAATGAGAAGGATTTGTAGAGCAGTTAAGAATTAATAATGGGTGAGTTTCATCATCATGTATTTCACAAAGATGATCATGCAGGTGGATATGGTGAAATTCAAGATTCTCGAGTCCAAATTAGCCATAAGCGCTCTAAAAGTGCTTCTGACAGGAACCTGAAAATCTCAAGGGGTGGAGTTTTTCATGCTGTAGAGAAAGACCAAGATGAATCTCTTGTGAGGGCTTCTAGGCTGCGAAGTCCTTTGCATGACAACCTC…
TP14803	P27174	P_comp22691_c0_seq1	yes	1	1	119.306	1.48e-26	1	64	1149	1086	64	1273	not found	not found	CTGGAGAGTTGCGTCTTCACAAAGGTTATGTTTTATTTCATGGAGTTTTTTTGTTCGTCTTTTGGTGGCCAAATTTGTGTGGCACTGTCTTTATCCCTGTTCAAACAAAGGAAACAGAGGAAAGAAAGGATAATGTTAATATTTCTTTCCAGACACAGGAGATTCTTAGCTATAAAAACTTGTTGAGTAAAAGGTGCCTGTGTTATCTGAAATTGCTAGAGTTGTTATGTAATAGTGGTTGGGATGGTTGTCTGTGGACAAGGCAGGAAGCCAGTAATAGATTACATGGATACTCTTAATTGAGTTTTTTTTTTCTTATTTTGGGCTTAGGGCAAAAAAATGAGGGGGAGAGAAGAGATATAAAACCTTGAGTTTTGGTGTAAGAATCTGGTAGATATA…
TP405248	P27174	P_comp22653_c0_seq1	yes	1	1	119.306	1.48e-26	1	64	1921	1858	64	2462	not found	not found	ATCCTGTGATGGTGGCTGCTCCCACGATCGCAAAAAACCTATACAAAAAGCCAATAGGTACTTAGAAACGTATGAACCATTACCGGAATCTGCGCAGTAATATTTTATATCATTGTTCCATATCTTTTTAAGTTGATGCCATCACAAAGAAGTTGCAGAAATAAATTATCTTAATTTCAGTTCTGAGCTCGGTTTATGGGAGAAGGTGTTGAAATTGTGTGGTTTAGGTAGAAATAAGGAAAAGGAGAAAAATAAGCTAATGAATAATATGAGATTGGTATTCATTTGATGTGGTGTGATACACAATACTAACTCAATAGTCATGGACTCTTAATCCTAATTAAAATAAGGAAACACAATGAAGACTATATAAATCTCCAGAGATCATTTAGGGTACTC…
TP26280	P27174	P_comp22541_c0_seq1	yes	1	1	119.306	1.48e-26	1	64	1150	1087	64	4020	Lup018851| Hit:385-3636| Length 3261| Evalue 0| Note: desmoplakin-like isoform X1 [Glycine max]; IPR007656 (Zein-binding domain)	AT5G16720.1 | Symbols: | Protein of unknown function, DUF593 | chr5:5494309-5496562 FORWARD LENGTH=2028| Evalue 2.27E-59	AAATACTTAATTATTAAACTTTTAGCTCGAATACATTTTTTCCAACCAATCACATCAACTGGTATATGGAGTGACACACTTTTCGTGACATCAAATTTAGTCCCCCTTGTACTTACACCTTAAAATCTTAATTATGGACAGACATTAACTTTGTAGTCTGCACTTAATTTTCCAATTTCACAAACCATGACATGACAACAGAAATCCCTCCCTCCATGAGGAAATTTTCTAATCTTTTTGCAACAAAATTTGGTTACCATGCTTGTGCATTCTGCAGAATGAGAAATAACTTCCCTTGAATCCTAAATGTGCATATCCATTCATCATGATCACCTCCAATAAAGCAATCTTATGCTTATAGGTCTTTAGTTGTTTAATGCAACTTTAGTCCAGTTGATC…
TP96505	P27174	P_comp22491_c1_seq2	yes	1	1	119.306	1.48e-26	1	64	225	288	64	936	not found	not found	GCAATTGCGGTGTGATGCGGTTGCAGAAGTCACCGCAACCGCAATACTGTGGCCCATTAGGTGATGCGGACCGCAATTTAAATCACTGCCTGCAGAGTATTTTAAATTGCGATCACGGATACTGCGATTGCATCAGTGTGGCCGTTGCCATGTGAAATGTGGTCATTATAGTGTACATTATTGTGATTAAAAAATATTATTTTTGAATTCGATACGGTCTGATGCAGCCAAAATGAGCTCCGATGCGGTTGCACTACGACCCGATACGGCCACATCATTATGATTCTGTGATGTGATGTGGTCCGCAATTTGAATCAATGTACCTGCATGCTGTTTTTTTATTCTTTTCTTCTAATACTCTAAAATTTAGGGTCAATGGTGATTGCCCCATTCCATTGT…
TP256320	P27174	P_comp22374_c0_seq6	yes	1	1	119.306	1.48e-26	1	64	13	76	64	446	Lup010516| Hit:1-446| Length 4506| Evalue 0| Note: dnaJ homolog subfamily C member 3 homolog [Glycine max]; IPR001148 (Alpha carbonic anhydrase), IPR001623 (DnaJ domain), IPR011990 (Tetratricopeptide-like helical); GO:0004089 (carbonate dehydratase activity), GO:0005515 (protein binding), GO:0006730 (one-carbon metabolic process), GO:0008270 (zinc ion binding)	not found	GGACTTCTGATGCAGCTGGTACTGCTTTGGAACTACTTACAACGGCATTGTCAATAAGTCCATACTCAGAAAAATTGCTTCAAATGAAAGCAGAGGCTCTATGTTCGCTGCAGAAGTATGATGCAACAATTCAGCTCTGTGAACGTAGCCAGCATCTTGCAGAGAAGAATTTTGTTGCCTTGCCAAACAGTGTTAACAGTTCCAATATTTCCATGTGTGATAATTACTCATCTGTAAACTTGTGGAGGTGGTCATCGATATCTAAGTGTTACTTTCATCTTGGAAAGCTTGAGGCATCACTTAAGGTTCTTGAGAAATTACAGCAACTTGTGCCTGTCAATGACAGATGTGTGGTTGATAACATTGAAGACTCGCTGTCATTAGCTGCTACAATAAAAG…
TP137832	P27174	P_comp22136_c0_seq3	yes	1	1	119.306	1.48e-26	1	64	393	330	64	527	Lup024026| Hit:305-527| Length 474| Evalue 1.12E-69| Note: ELF4-like 1; IPR009741 (Protein of unknown function DUF1313)	not found	GGTTAATTCTAGCTGGAAGGCATAGTCCAGGAGCTTTGTTCTTCCAAAAAAATGGCTTCACAGATAACAAGTTTCATGACTCACTGAGCTGCAGGGTGGTATTTCTGATGTGCTTAAATGGAACATGCCAAGTAATGCAACAGCATGAGTATCAAATTATATCAGATTAAAAAGTGTGTCAAAATGAGAACGTGGAAGAGTAGATGTACAAAAATCTATCTGGGAGAAAGTGAGACCATAACCTCATATCTGCGTGTGGTTAATGTAGGGATGCAGTCCTGCAGCTATGAATTCAATCAACCATCTCCGATTTCTTCGACACAGGCTCCGCAAAGTCCTTCACCTTCTCATCATCATCGTAATTACCATCACGGTTCTTACGCTTCGCGGCTGCGGGGG…
TP318284	P27174	P_comp21593_c0_seq1	yes	1	1	119.306	1.48e-26	1	64	95	158	64	228	Lup006231| Hit:1-199| Length 3189| Evalue 9.6E-87| Note: calcium-transporting ATPase, putative; IPR001757 (Cation-transporting P-type ATPase), IPR004014 (Cation-transporting P-type ATPase, N-terminal), IPR023214 (HAD-like domain), IPR023298 (P-type ATPase, transmembrane domain); GO:0000166 (nucleotide binding), GO:0006812 (cation transport), GO:0016021 (integral component of membrane), GO:0019829…	not found	GTGGAAGGAACTACCTACAATCCTACTGATGGTAGAATAGAGAACTGGCCGGCAGGTAAACTGGATGCGAATCTTGAGATGATAGCAAAAATTGCTGCAGTTTGTAATGATGCTGGGGTCGCACAGTCAGGTCATAAGTTTGTTGCACACGGAATGCCAACTGAAGCAGCATTAAAGGTTTTGGTAGAGAAGAAGGGCCCTCGCCGCATGATAACATAACATTGAAGA
TP12641	P27174	P_comp21519_c0_seq1	yes	1	1	119.306	1.48e-26	1	64	816	753	64	873	Lup028182| Hit:225-869| Length 2187| Evalue 0| Note: histone-lysine N-methyltransferase; IPR001214 (SET domain), IPR003105 (SRA-YDG), IPR007728 (Pre-SET domain), IPR015947 (PUA-like domain), IPR025794 (Histone H3-K9 methyltransferase, plant); GO:0005515 (protein binding), GO:0005634 (nucleus), GO:0008270 (zinc ion binding), GO:0016571 (histone methylation), GO:0018024 (histone-lysine N-methyltran…	not found	ATTAAGAGTAATAGTTATGTCCTAATATTATCGTACATGAATCCTTAAAAAATGTTCCATTTTCGTTGATATCAATGCTATATAGAAATATAAGTTTCTTTGTTGCTGTTTTTCACTCTTTTTTCTAATTCCCCCTTTTTCCCTTTCATTCCATTTCTTTGAATGTTTCTTTCTCAATTTCTCTCTTCACAAATTTCACTCTTTCACTTCTCAATTTCATTTCCATGGATTCTATTCAAACCCCAAATAACAACACCACCACTTTTCTACCACCACCACCTGGCCTCCACATTCCCATCACCACCACCGCCGCCGCAACCACTTCATACGGCGGTGGAGTTTCAATCCCTAACTTGAAAGTTCCAAAGCCTGAACCTTTTGATGATTCCGACGTTGAAA…
TP11521	P27174	P_comp21477_c0_seq2	yes	1	1	119.306	1.48e-26	1	64	429	492	64	773	Lup008225| Hit:63-498| Length 867| Evalue 0| Note: transcription factor SPATULA-like [Glycine max]; IPR011598 (Myc-type, basic helix-loop-helix (bHLH) domain); GO:0046983 (protein dimerization activity)	not found	ATCTTACAAAAGATTTTTTTGTTGTTGTTGATTTTCTTTTGTGGATGAATATGCTGGGTTTGTTCTCAATAGACAGACAAAGCTTCAATGCTAGATGAGGCCATAGAATATTTAAAGCAGCTTCAGCTTCAAGTACAAATGTTAATGATGAGAAATGGTTTGAGCTTGCATCCAATGACTTTACCAGGAGGACTGAGACCTATGATATTGCCTCAGACAGGGTTGAATTTTGATGAGGTTAATGGATTTCACAATTCTAACAGTGGAATTGCCTCATCTGAAAATGATGAAAGCTTCGCGCCGCCTTCTTATAATTTTTCTAAGCATTTCAGCTTCTCAAATCAGTCTATTGTTCCACCATCAGTGATAAATGTATCTACTTCACATCCCTCAACTAGT…
TP30322	P27174	P_comp21433_c0_seq1	yes	1	1	119.306	1.48e-26	1	64	166	103	64	390	Lup000263| Hit:1-127| Length 1623| Evalue 3.87E-53| Note: serine/threonine protein phosphatase 2A; IPR004843 (Phosphoesterase domain), IPR011236 (Serine/threonine protein phosphatase 5); GO:0004721 (phosphoprotein phosphatase activity), GO:0005515 (protein binding), GO:0005634 (nucleus), GO:0005737 (cytoplasm), GO:0006470 (protein dephosphorylation), GO:0016787 (hydrolase activity)	not found	CAAAGGTGCCTTTATTCGATTTGATGCACCGGATTTGAAGCCTAACATTGTAACATTCTCTGCAGTGCCACACCCTGATGTCAAGCCAATGGCTTATGCGAACAACTTCCTTAGGATGTTTTCATAGATTATATATCTGACTGGAACTGCCAATTGAATTGTGCTGCTTTAGAATCTCTGTTGTGCCCTAAGGGCATGGATTTTGAAGTTGGCTACAAAAAATGTGGTAAATGTTTATCATTGTTGTTGTATAATATTTTTCACAACATTTTATTAATATTCATTTTTTGTCCCTCCAAATGTAACAAGCTGTTGATTAGATTTGACTCTCAGACTGAGTTTGAATTGAAATATTTGTTTATAAAATGGTCTATTTTTGCTTTAAAAAAA
TP88903	P27174	P_comp21178_c0_seq5	yes	1	1	119.306	1.48e-26	1	64	175	112	64	784	Lup026100| Hit:54-657| Length 2334| Evalue 0| Note: Lysine-specific demethylase NO66 n=1 Tax=Medicago truncatula RepID=G7JT76_MEDTR; IPR013109 (Bifunctional lysine-specific demethylase and histidyl-hydroxylase NO66/MINA); GO:0005515 (protein binding)	not found	GATTTAATTCAGTTGCGCTCATTAATATTATATGTGCATATCATTAAACATAGGTGGGAAGGAGTAGCGCATTTTGCACTTCATCGCTGGAGTGAAACCTGGAAACAACAATGTGATGACTTGAACTCTTTATCTCAAAAATTTGATCTTCTGTCTGTAAATCTGTTACATGCTGCAATTGGGATCATCGGAAATTTTGATCCTTGCTTTCGGAAAGCATGCTTGAGTGCTGCAGTTTCTTTGCCACCAGATGTTTATAATATCCTTGTTCAGAGTCAGAGAAATACTTTTATCCACTTAATTGATAAAATACGTACTGAATCTAGATTCTTGGAAGTGCTGAGTAACATAGAGGTGGCAATTCAGAAAAATGAAAATCCATTTCAACAAAACAGATGG…
TP376787	P27174	P_comp21176_c0_seq5	yes	1	1	119.306	1.48e-26	1	64	180	243	64	367	Lup012666| Hit:1-367| Length 1602| Evalue 3.04E-178| Note: F-box protein SKIP2-like [Glycine max]; IPR001810 (F-box domain), IPR006553 (Leucine-rich repeat, cysteine-containing subtype); GO:0005515 (protein binding)	not found	CAGTTGGTGATGCTGAGATTGAGTACATTGCTACGAAATCTCTGGCGCTCAAGAAGATTTGTATTAAAGGGTGCCCTGTGTCTAATTCTGGGATTGCAGCTTTTGGATTTGGTTGTCCAAATTTGATTAAGCTTAAGGTTAGGAAATGCAGTAAAGTTAGCGGCGAAGTTGTGGAGTGGCTGCGCAAAAAGAGGGGTCCTTTCGGGTTTAATTTTGATTTCAGTGAAGTTGAAAGTGAAGCTTTGGATGGAAGTGGTAGTGATGGTGGTGGAGTTGAAGAAAGTACAACAGTGTTTCCTCATCCAATAGTTACCCAAGTAACAACCCTGGCTGATGATGCTGCAGCATCAAGTAGTAACAACAATAA
TP43845	P27174	P_comp21169_c0_seq4	yes	1	1	119.306	1.48e-26	1	64	185	248	64	661	Lup009120| Hit:1-589| Length 1563| Evalue 0| Note: remorin-like [Glycine max]; IPR005516 (Remorin, C-terminal)	AT1G30320.1 | Symbols: | Remorin family protein | chr1:10680348-10682852 FORWARD LENGTH=1530| Evalue 7.43E-69	GCCAGGGCTATCTTCTTCACCATCTTTGCATGAGTCTGAGCTTTCATTTGATCAACTTTGGCCTCAATTCTTCTCATTTCTGCTTCTAATTTTGCCTTTTCCTGACTTTCCCATGCTTGAATCTTGATTTCCTCACGCTTGAATCTGGCAGTATGTTTAGATTTTTCAGCTTCTTCCCACAAAGCAGCACGCTTTTCAAATTCAATTCTCTCCTGTTCCTTAGTAGTTGCATCACGAAGAGAAGATTTTATCTTTTCCTGTTCATCTTTGCTTGCCCATGCAGCAATATTCATCTTACCAAGCCGCAAACCAAGGGCTGCAATCTCTCTTCTCGTCTTTTGCAACATTTCTTCTTCAGACAACTGCCTTTTGTTGTTTCCAAATTGTGAATCTTCATCC…
TP280198	P27174	P_comp20959_c0_seq1	yes	1	1	119.306	1.48e-26	1	64	690	753	64	1960	Lup025634| Hit:280-1787| Length 1617| Evalue 0| Note: Glutamyl-tRNA reductase family protein; IPR000343 (Tetrapyrrole biosynthesis, glutamyl-tRNA reductase), IPR016040 (NAD(P)-binding domain); GO:0008883 (glutamyl-tRNA reductase activity), GO:0033014 (tetrapyrrole biosynthetic process), GO:0050661 (NADP binding), GO:0055114 (oxidation-reduction process)	AT1G58290.1 | Symbols: HEMA1 | Glutamyl-tRNA reductase family protein | chr1:21624028-21626051 REVERSE LENGTH=1632| Evalue 0	TTTTTTTTTAAAGTGGAATAGTGTATTTGTCATTTGAGATAAAATGAGTATCTTACATAACAGAATGTAAAGGATACTTTTTTATTACAGAATATGAATAGTCAACTATACTACTATCCTATATTTTCATAAATTCAATAAAACCTAGGACTATCCACCTTTGAATAAGGTTAATGAATAGTTAAAAGAATTAGCCTCTAAGGGCCTCAATTTACTATAGTAGTGTACAAAATGGTGAGTGCTGTATCCTCCACAAGAATAGGACCATGTTAACAAGAGTTACTTCTTAGTTCGTCCCATCTTCACTCTTATCTTTTCTTCAATCATGGATGTTTCTGTCTCAAGATCATACATTCTGTTAATAGCACGAATATTCTCAAGCACATCACTTAAACAATG…
TP54447	P27174	P_comp20898_c0_seq1	yes	1	1	119.306	1.48e-26	1	64	2272	2335	64	3751	Lup022274| Hit:1529-3729| Length 3438| Evalue 0| Note: ATP binding/protein serine/threonine kinase [Glycine max]; IPR001611 (Leucine-rich repeat), IPR003591 (Leucine-rich repeat, typical subtype), IPR011009 (Protein kinase-like domain), IPR013210 (Leucine-rich repeat-containing N-terminal, type 2); GO:0004672 (protein kinase activity), GO:0004674 (protein serine/threonine kinase activity), GO:000…	not found	CTTTTTTCTTATAAATTTCATGGTTTCCACCATGCAATTATGTTAATGAATATTATGAGTAGGGAAGAGAAAAGGAAAGAGTATGCATGAAGGGAGGCTAAAGGGTACATTACATGATTGGGAAGGAATACTGAAACTTGAAATTTCAGACTCAGTTACTGCCTCAATATTGTACATAAACATGAGCTTCATAGGACAAGATTTCCCTTGTATTTCATCACTAGCAAGATATTAGTCCTATCCTTCTGCTGCTGCTGCTTTAAGCTTCATAAGGGTAGATAACACATCATGCATATTAGGTCTATCTTCAGGATTAGGGAAGGTACAACACAAGGATATCCTAAATAGCTCTGTGAATATGTCCATGTCGTCTTCCGTTACGTTCCACGTCAACATCGG…
TP376210	P27174	P_comp20562_c0_seq1	yes	1	1	119.306	1.48e-26	1	64	257	320	64	510	Lup015432| Hit:220-510| Length 1041| Evalue 7.67E-131| Note: probable galacturonosyltransferase-like 7-like [Glycine max]; IPR002495 (Glycosyl transferase, family 8)	not found	CTCCTCCACCACCACCACCACCAAATCCCTTCCTTCCCACGTCATCCTTCCTCTCATTGACACAGAAAAGTACCGATTCTTCACCATTCTTTATTCCCACTTCTCTTTTATTCACAAATACTGGCTCACATTAAAATAACCCTTTCCTTCCCTTCTTCTTATCTCAACGATCCCTTCAATTTTAACTGGAAAACAAAGAAGAAAAGAAAACTCTTCACAATGTTATGGCTTATCAGATTCTCTGGGTTTTGTTCCGCTGCGATGCTACTCATTCTCCTTTCCCCTTCTCTCCAATCTTTTCACCCGGCCGAAGCAATCCGGTCCAATCACCTAGACCGGTTTTCTTTCCGTCAAGCTTCCATTTTCCGCAATGCTGATCAATGCGTTTCTTCTAACCGA…
TP155405	P27174	P_comp20470_c0_seq1	yes	1	1	119.306	1.48e-26	1	64	1557	1620	64	1970	Lup017622| Hit:647-1837| Length 1254| Evalue 0| Note: Xaa-pro aminopeptidase; IPR000994 (Peptidase M24, structural domain), IPR007865 (Aminopeptidase P N-terminal domain); GO:0004177 (aminopeptidase activity), GO:0030145 (manganese ion binding)	AT1G09300.1 | Symbols: | Metallopeptidase M24 family protein | chr1:3003981-3008131 FORWARD LENGTH=1482| Evalue 0	GTACTGTTATTTTATGTAGTATTTGAGTTTATTACATCTCAGAGGATTTGTAAAAATTATTACTATATTTGTGTAAAATTTGTAGAAAATATTACATACCAACTTGTGTGGACAATTTATCTGGAGTGAGGAATGAAATATTCCAGGCATGAAATAAGCATCAATTGCATACCAGAAACCCCACTACTTAATATCAATAAACAAATAATGGCTAAAAAAGTCAAAGAGAAAGGAATCAAAAACCATAAACTGAACCTACCTCACACCCCTTTTCCTTTTTTCTTTCTCCAACTTCCCTTGACTTTTTCTCATACTTGTCCATGTTGTAGTAAATATCCAAGAGGGCAAAACAATGGATACAAACAATGAACTACCACTCCTAAATGTTGGACATTGGCA…
TP432760	P27174	P_comp20460_c0_seq1	yes	1	1	119.306	1.48e-26	1	64	709	772	64	1391	Lup032177| Hit:640-1391| Length 2091| Evalue 0| Note: zinc finger CCCH domain protein, putative; IPR000571 (Zinc finger, CCCH-type), IPR020683 (Ankyrin repeat-containing domain); GO:0005515 (protein binding), GO:0046872 (metal ion binding)	not found	GTTTGTAGTTTTGAAAGCAATGAGCAACTCTTGAACCTGGGTTACTCGACTAGCTTAGGTGGTGCTTCTTTGATTTATGTGTTTGTATTGATAGGTATGATTCTTTTGTTCTTTTCTCTTCCCAGTCATATGATTATTTTTCTAAAAGTTTTAGTTTAAATATGGACCATTTAATATTAGTCTTTCAAATTCACCTGTTTTTTCCATGTTTGCTAAGAAATTTTAAAGAAAAAAATATGGTTTTTGGCGTAAAATGTTGATTATGGAGGAAAATTAAATGAACTCCGTTAAGAAAAATATGATTTTTATTTCATCCTGGTAGGAGTGAATGACAGGTTCTGTTAATTTGTTTGAGTTTGTTACCATTTCTCGTTTATTCTGTTACATGGATTCATGCTA…
TP51864	P27174	P_comp20460_c0_seq1	yes	1	1	119.306	1.48e-26	1	64	969	906	64	1391	Lup032177| Hit:640-1391| Length 2091| Evalue 0| Note: zinc finger CCCH domain protein, putative; IPR000571 (Zinc finger, CCCH-type), IPR020683 (Ankyrin repeat-containing domain); GO:0005515 (protein binding), GO:0046872 (metal ion binding)	not found	GTTTGTAGTTTTGAAAGCAATGAGCAACTCTTGAACCTGGGTTACTCGACTAGCTTAGGTGGTGCTTCTTTGATTTATGTGTTTGTATTGATAGGTATGATTCTTTTGTTCTTTTCTCTTCCCAGTCATATGATTATTTTTCTAAAAGTTTTAGTTTAAATATGGACCATTTAATATTAGTCTTTCAAATTCACCTGTTTTTTCCATGTTTGCTAAGAAATTTTAAAGAAAAAAATATGGTTTTTGGCGTAAAATGTTGATTATGGAGGAAAATTAAATGAACTCCGTTAAGAAAAATATGATTTTTATTTCATCCTGGTAGGAGTGAATGACAGGTTCTGTTAATTTGTTTGAGTTTGTTACCATTTCTCGTTTATTCTGTTACATGGATTCATGCTA…
TP14896	P27174	P_comp20397_c0_seq1	yes	1	1	119.306	1.48e-26	1	64	111	174	64	289	Lup032117| Hit:38-289| Length 2343| Evalue 2.02E-104| Note: Cyclopropane-fatty-acyl-phospholipid synthase; IPR003333 (Mycolic acid cyclopropane synthase); GO:0008610 (lipid biosynthetic process)	AT3G23530.1 | Symbols: | Cyclopropane-fatty-acyl-phospholipid synthase | chr3:8437472-8442597 FORWARD LENGTH=2604| Evalue 8.29E-45	CATGCCAGCCTTTAATCCATCTTCTTGAAATCCATAACCTTGATAGGCCCCAGAGAACCATATTTTTCTTTTCCCTTGAATATGATCTAGCTCATATGAAGCTTTCATTGCAGCAACTGATGGAACTGGTTGGCCAGTTGACCACTTAAGCAACGTATTTTCGGGTATATGAGCGGGATTCAGAGTTACAAGAAAGGGCAGACTTGTTTCTTCAATGTTCTGAAGAACATTAGGACAGTATGTTAGACACACTTTCTTGTTGTTGCTTCCAAGAAAATTCCATGCACTC
TP93239	P27174	P_comp20304_c0_seq1	yes	1	1	119.306	1.48e-26	1	64	373	436	64	3594	Lup013123| Hit:266-2999| Length 3159| Evalue 0| Note: filament-like plant protein 7-like isoform X2 [Glycine max]; IPR008587 (Filament-like plant protein)	not found	GCAAAATCAATTCCATATATATCAGAATCATTCCATCTCAAATACCAATAAAGCAACGTATATATATGTACATCAGCAATATGTACAATAACAAATTTCTCACTCAAGCCTCAACTCCAAATTTCAATAATCTCCAACAATCAAAGAAGCCATTGCCAACAAATAAAAGATAAAAGCATGTTACCCCCATGATCTATCAATCGCTGAATTCAAACATGATAGGGTGGTAGAACGATCTGCCGAGTTTAACTGTCTCTCTAAATTCTTAGTCATGCTTTGCCTTGCCCTTCCTTTTCTTTCTTCTTAAGAACAGTTTCCTGAGAAAACCAAAGCCTCCTTCTTTTTTACTCGGTACAATCGCCAAAGATCCTGCAGCATTGCTTCTATCGTTTTGATCTG…
TP340411	P27174	P_comp20216_c0_seq1	yes	1	1	119.306	1.48e-26	1	64	12	75	64	2375	Lup025544| Hit:656-2258| Length 1992| Evalue 0| Note: SGT1-plant-like protein; IPR010770 (SGT1)	AT5G65490.1 | Symbols: | FUNCTIONS IN: molecular_function unknown; INVOLVED IN: biological_process unknown; LOCATED IN: chloroplast; EXPRESSED IN: 22 plant structures; EXPRESSED DURING: 13 growth stages; CONTAINS InterPro DOMAIN/s: SGT1 (InterPro:IPR010770); Has 1807 Blast hits to 1807 proteins in 277 species: Archae - 0; Bacteria - 0; Metazoa - 736; Fungi - 347; Plants - 385; Viruses - 0; Other …	CTGCTTCTATGCTGCCATTTTTTATTGCTTTGTTCAGATCACTCAATTCATCATACAATGGAATATGTAATGGATAGTTTCATCCAGTTCTACAGCGGTAACTTGTGACATGCTTATCTCTCTAGGCTTTTCTCTCACCTCAAGCAAATAACATGCTTCTCTCCAAATCAAGTGCAAAAAACCAGGTGCGATTCCACCATGACTAGTAACTTCCCAGCAATCCCATATGCCTGCTGCATTGAGCAAGGTGTCCTAAGCAGGTGCTCATTTGGCGTGTAGAAAAGTAATTTCCAAAAATTGTAACAACTTCATTTGCCTTTTCTGGCATCTTGTGGGAACTGCATCCCCATGAGTCCAAGCAAATTGGAAGCAGGACCAGGAAGCCCCTGTTGGTTAGAA…
TP253114	P27174	P_comp20214_c0_seq1	yes	1	1	119.306	1.48e-26	1	64	122	59	64	381	Lup017993| Hit:1-187| Length 1245| Evalue 7.83E-80| Note: putative E3 ubiquitin-protein ligase UBR7 isoform X3 [Glycine max]; IPR003126 (Zinc finger, N-recognin), IPR013083 (Zinc finger, RING/FYVE/PHD-type); GO:0004842 (ubiquitin-protein ligase activity), GO:0005515 (protein binding), GO:0008270 (zinc ion binding)	not found	GCAAACTCCAGCATTCCCATCTGGGGTGCAGGTGAGGCAAGAGAAAATTGCCTGCCTCTTCATGTATCCTTTGCTATGGGTACATTCATTGCCATCATCACCGCCCAGAACTAAATCAGCTGCCAGCTCTCGCTGCTCAACTTCATCAAGGTACTCGCCGATTGTAACAACAGCTGAATCATCTTCAAATGAACCATCCATTTCTTCTGCTTTAGGGATTTCACTATTCATCCTTAGTAGTAATATGTGAGTGATCGAGAAGAAGACAATGTTGGGACTACTCAATCAAAAGGGACATTCAAGAGAGAAATAGAGCGGTCATATTCACAGCAGGAGCGAGGGGATGGGGTTTTATATTGGGTTGGTCTAACAACATTATTA
TP114679	P27174	P_comp20178_c0_seq1	yes	1	1	119.306	1.48e-26	1	64	383	320	64	386	not found	not found	TCCACTTTCATCACTTTTACATAAACATGTAAAATTCATAAATAAATAAAAAAATACATTTGATCATTCTCAAATTTGCATGCTCTTATACTTGTAAGGTAGGTACATAACATTACTATTTTTTGTATCTACTTGATTGTGTTACAAAGTACACTTTTCATTGCTCAAAATAACATTCACATGTGTAGGGGACAGCAAGACCTCTACATTGTACAATCCAAAAGATTATCTGTTCTCTATTTCTTTCTTCCCAGCACAAAAAGAAAATCCTAAAAAGAGGATATAATGTAAGTTAACTCCTTGAATTCCTTTGCTGTAAAACAAGAGTGGCATAAATTAGTTCATTCCATGCATCAGGGACACCAGGAAGACACCAATGGCTGCAA
TP239745	P27174	P_comp20080_c0_seq1	yes	1	1	119.306	1.48e-26	1	64	267	330	64	670	Lup005992| Hit:178-670| Length 1320| Evalue 0| Note: IAA-amino acid hydrolase ILR1-like protein; IPR002933 (Peptidase M20); GO:0008152 (metabolic process), GO:0016787 (hydrolase activity)	not found	GTAATGACGAAAATATCAAAACCACTTACAATGGAATCGCAAAAGTCAGTATAAATTGAAATTGCAAATTACATACAATGATTTTAATGCTGAAGCACTAACTTATTTAACTTAAATGCAATACATTTGCAACTAAAGCATGTTTTTAAAAAAAACAATGCCGAGTTGAAAGCATGTTTATAATTCATCATTATATTTCCCCTCTACCAATGGTACATCCTGATGAAGTTTGAGAAGATACCTAGCAGATAATGATGCATGGAGTGCAGCTCCATAAGGTAGTGCATCTTCATTGATTTTGAAATAGGGAGAGTGTTCTGACGCGAGATGTTCAACAGAGGCATTCACCATTCCGAGGAGGAAGAAGTAACCGGGTATAACCTCCTGATAGAATGAAAA…
TP155912	P27174	P_comp20040_c0_seq1	yes	1	1	119.306	1.48e-26	1	64	161	224	64	1887	Lup032063| Hit:284-816| Length 1923| Evalue 3.69E-149| Note: transcription factor MYC2-like [Glycine max]; IPR011598 (Myc-type, basic helix-loop-helix (bHLH) domain), IPR025610 (Transcription factor MYC/MYB N-terminal); GO:0046983 (protein dimerization activity)	AT4G17880.1 | Symbols: | Basic helix-loop-helix (bHLH) DNA-binding family protein | chr4:9933702-9935471 REVERSE LENGTH=1770| Evalue 6.67E-37	TTTTTTTTTTTTTCCAAAAATTTGAGAAGAATTGTCACATTATTCTATTCCATACAGTTTCCAAAATCAAAATTACCTAAAACATTAGACTAAGCGTCCAAAAAGAATGGCTTAATGCACTAGACTCCCACCTAATCAATTTGAGGAGGATTGTTCACTGCAGCCTTACCCCACAAATGAAGAGATTGTTGCTAGGAATTGAATTAATGAACTCCAGATCACAAGGCTCACCCTCCAAGCTACCAAAAAAGACACTACAATGTTATGGAATTATCGCCCACAACCAACTTTGGAGGATAGCACCAACAAGAGCTGCTCCTATGTGTAAAATCGGCTTCCCATGTTCACATTCGCCTGTTGGATCATCAAATCATTCAATACAGAGACAGTGGCATGGTG…
TP190903	P27174	P_comp19991_c0_seq1	yes	1	1	119.306	1.48e-26	1	64	369	432	64	624	not found	not found	GGGATCATAACAAGTCTTTAACAGGTTTGTCTGATCTACACACATCACAAATTTTTAGTTTCATATTGCAGTTTCTCGGCATCACGATAGCAATTACCGCTACATTAGTCACTTCTGATCTTCCCACAATTTTCCACAATTGTAATACACAAAACAATTGCAACCACAACAACAATTTCAACCACATTATTGCGGTTTCAGGACATGGCTGCCCACGAGTCATGAATCGTATTTTAAATTGCGACATCAATCACATTTTCCTATAATATTATAACCGCAACTTAAAACATGAAGTATTTTTTTACTATATACTCCTATCCAAATTCAACAATGCTAATTTAATCGGCTTAAACATGGAGTATTCAAGGCAGCGCTAATTCAACAAAGCACATTCACATA…
TP315097	P27174	P_comp19972_c0_seq1	yes	1	1	119.306	1.48e-26	1	64	135	72	64	4810	Lup006189| Hit:377-4810| Length 4659| Evalue 0| Note: DNA binding; nucleotide binding; nucleic acid binding; DNA-directed DNA polymerases; DNA-directed DNA polymerases; IPR006172 (DNA-directed DNA polymerase, family B), IPR023211 (DNA polymerase, palm domain), IPR024647 (DNA polymerase alpha catalytic subunit, N-terminal domain); GO:0000166 (nucleotide binding), GO:0001882 (nucleoside binding), G…	AT5G67100.1 | Symbols: ICU2 | DNA-directed DNA polymerases | chr5:26776994-26785104 FORWARD LENGTH=4575| Evalue 0	TTTTTTTTGAAACAATGCCTATGGCATGTATGATTAACATTATTTAAAACATTTGATATTTTTTTCCCAAAAAAAGGAAAATTTTGATATTAGTCTCTATGGGCAATGACAACCCAGGATAATAAACTACTGCAGCTTAAATAAACAATATGGGAAAATCATTGCATAAAGATGTTAATCATCCTTATGTTGCTTACATGATTTACTCTATCAGGTTGCTTATAATGCGAGGATGCTATCATAATAACATTTGATAAAATCAAGATACAGTGAAAACATGAATCTGTCAATAACCTCCTTGCTGTTGTAGATTCAAATTTGGGCATCACTTTTCGGGGATTATATATTTACTTGATTTGGCATTTTAAATTTGTAATTAATCTGTAATGACTAAGTCCT…
TP87947	P27174	P_comp19922_c0_seq1	yes	1	1	119.306	1.48e-26	1	64	352	289	64	466	Lup031871| Hit:339-466| Length 1401| Evalue 2.81E-50| Note: RNA-binding (RRM/RBD/RNP motifs) family protein; IPR012677 (Nucleotide-binding, alpha-beta plait); GO:0000166 (nucleotide binding), GO:0003676 (nucleic acid binding)	not found	TATGAATAGAAATAACAATTCCAAATGGCTAAAATCTTAAGCACACAAATTTAAACCTACATGCAAAACAAAATACTAAATAGAGATTGTAGTTATAATAAACTAAAGGAAACAGGTACTACAAACGACTAGGAAGAAAAATTCAATGTGAACTCATGATTCAATATATAAAAATTGAGGATCTATAAGTTGAAGTTGAAGATCCAGAAGAGATTTAACTGTCAGAACTACATCTGTTGGGCTTGTCGGGACTGAGCACCACCATAACCACCTTGCCTAGCATGGGCAGCACCATTTCCGTGAGGAGTCCCATAATTTCCCAATGCTTGTGTCGGTTCAGACCTCCATGCTGCATTTCCGTACCCCGCGTTTCCATTTGAATCGCTATAGACACTTCCC…
TP325533	P27174	P_comp19905_c0_seq1	yes	1	1	119.306	1.48e-26	1	64	84	21	64	514	Lup018660| Hit:1-171| Length 813| Evalue 3.95E-64| Note: CCCH-type zinc fingerfamily protein with RNA-binding domain; IPR012677 (Nucleotide-binding, alpha-beta plait); GO:0000166 (nucleotide binding), GO:0003676 (nucleic acid binding)	not found	CAGTACCCACCACCACCATATAATCCTTCAATGCCTCCTTCCCACCCACCAGCTGTAAATCATCCTTATCAGCATTCCATGCAGCCAGGGTCTTCACAGACAGGGTCTGGTCAGGGTGGCTCTGTCCCGCCGGAAGCTGGAACATCGACATCAGGGTCACATCAGCAGTGAATTTGCCCATAAAACTAATATTACTAGCTATGTTTAATTTTTTGTGGGAAGTTTATCCTTAAAATGACCATGCTGACAGGGAAGATATTTTGGCTCAGACAGTCAATTTACTATCTTAAGACTAGTTTGATATTGATTTGTCTTGTGCCTTGAACAGGTTTTTATGATTTGATTTGGTGCTTTTGTAACTTTCATCTTCCTGATTAGATCATTGTCATGGCCCTTCAG…
TP213551	P27174	P_comp19822_c0_seq1	yes	1	1	119.306	1.48e-26	1	64	246	309	64	2685	Lup016963| Hit:62-2344| Length 2283| Evalue 0| Note: beta-xylosidase 2; IPR002772 (Glycoside hydrolase family 3 C-terminal domain), IPR017853 (Glycoside hydrolase, superfamily), IPR026891 (Fibronectin type III-like domain), IPR026892 (Glycoside hydrolase family 3); GO:0005975 (carbohydrate metabolic process)	AT1G02640.1 | Symbols: BXL2, ATBXL2 | beta-xylosidase 2 | chr1:564293-567580 FORWARD LENGTH=2307| Evalue 0	CCAACGTCTACATTACACATACACTTCCAAAATGGCTTCCATTTTCTCATCTCTCATTACTATGATCCTTCTCCTTCTCCTATTGGGTGGTGAGGCACGTGACCCATTTGCATGTGACCCAAAGGACACTACTACAAAGAACTTGCCTTTTTGTAGGGCAACACTACCAATCACGGAAAGGGTGAAGGACCTTATTGGAAGGTTGACCCTAGAAGAAAAGGTTAGCCTTCTAGTGAACAATGCAGCAGCGGTTCCAAGGCTTGGGATGAAAGGGTATGAGTGGTGGTCTGAAGCATTACATGGAGTTTCAAATGTGGGGCCAGGAACCAAGTTTGGAGGTCCATTCCCGGCTGCAACTAGCTTCCCCCAAGTTATCACTACAGCTGCTTCATTCAATGC…
TP340842	P27174	P_comp19728_c0_seq1	yes	1	1	119.306	1.48e-26	1	64	852	789	64	936	Lup011084| Hit:1-334| Length 996| Evalue 8.47E-143| Note: RING finger protein 126-A-like [Glycine max]; IPR013083 (Zinc finger, RING/FYVE/PHD-type); GO:0005515 (protein binding), GO:0008270 (zinc ion binding)	not found	GGAATTGCATAATTCTTGCCCTGTGTGTCGTTACGAGTTACCGACGGATGATCCTGACTATGAGCAGAGGGCTCAGGGTGGTGGTGGCGAGGGTGCGGTTGAGATGAATCAGAATCAGGATCAGTCTGCTGCTGGAGATAGCTCGCAAACGCAGTTGCAGTCGCCGAGGGAGCACAGGTTTAGGGTTGCTTTGCCTTGGCCGTTTAGGCAATTTTCTGGAGATACAAGCAATGTTGGGACAGGGAATGATAATAACACTGGCGGGGAATCAAATCCTGGAAGTAGGGGAAATCATAATTTTGAGTCAGGAACAGGACAAGAAGATCTGGATTGACAACCACTATAGATGTTTCGAATGCATAAAGTAGTTCTCAAGCGGTCCTTTTGGTGTATTTGGTT…
TP223390	P27174	P_comp19690_c0_seq3	yes	1	1	119.306	1.48e-26	1	64	384	321	64	970	Lup017733| Hit:1-970| Length 3831| Evalue 0| Note: ATP binding microtubule motor family protein; IPR001752 (Kinesin, motor domain), IPR027417 (P-loop containing nucleoside triphosphate hydrolase), IPR027640 (Kinesin-like protein); GO:0003777 (microtubule motor activity), GO:0005524 (ATP binding), GO:0005871 (kinesin complex), GO:0007018 (microtubule-based movement), GO:0008017 (microtubule bindin…	AT5G60930.1 | Symbols: | P-loop containing nucleoside triphosphate hydrolases superfamily protein | chr5:24515398-24522511 REVERSE LENGTH=3885| Evalue 9.03E-146	ATTTGAAAGATTGCACCTAAGTTCCTCAATTTCTTTTTGTAGAAATTTCTTCTCTTGTTCTAGCTCGTGAAGTTTCTTTTCATAACGAGTCTTGAGAACTGAAGTATCAGAGTTATTAAACCGCTTCATTTCAGCCTCTTTTTGTTCTAGTTTCTTATCTAATTCTTTCAGCTCCCTATCCAACTTTTCTTGAAGAGAGGAGTGTTCAGACTCCTTTGCATGATCTACCAAGTCATCTGTTATGTCCACAGATCTCGTATCACAGTCAGATGAATACTCGTTACCAGATGCAAATACAGCATTCTTTGACCGGAATCCACCATCGTCTGAATCAGCCCAGTCGACGAAATGGCTAGATTTCACGTTTGATTTTTTCAAACGCTGCAATTCTCCTTCCAG…
TP410872	P27174	P_comp19626_c0_seq2	yes	1	1	119.306	1.48e-26	1	64	1295	1232	64	1499	Lup002408| Hit:99-951| Length 1200| Evalue 0| Note: UPF0420 C16orf58-like protein; IPR006968 (Vitamin B6 photo-protection and homoeostasis), IPR017896 (4Fe-4S ferredoxin-type, iron-sulphur binding domain); GO:0051536 (iron-sulfur cluster binding)	AT1G13770.1 | Symbols: RUS3 | Protein of unknown function, DUF647 | chr1:4721717-4724345 FORWARD LENGTH=1323| Evalue 0	TTTTCTTTCTGCTTTTTCTTCTTTCACACCTTCTTCACAGATCTGGTGCCCGCTTCACCCATGTTTGGAGACGATTACTTCAAGCATTTGTGCCTGAGGGTTTTCCAACCAGTGTGACTTCAGATTATGTTCCTTTTCAAATATGGGATTTATTGCAGGGTCTTTCAACATATATAAGGACTATGCTTTCTACCCAGGCTCTCCTGAGTGCTATTGGGGTTGGTGAGAAATCAGCTACAGTCATTGGTGCCACTTTTCAGTGGTTTTTGAGGGATCTAACTGGCATGCTTGGAGGAATCTTATTTACATTCTACCAGGGATCAAATCTTGATAGCAATGCAAAAATGTGGCGTTTAGTTGCAGATCTTATGAATGACATTGGAATGCTAATGGACCTCA…
TP110800	P27174	P_comp19611_c0_seq1	yes	1	1	119.306	1.48e-26	1	64	1431	1368	64	1723	Lup013718| Hit:199-1482| Length 1560| Evalue 0| Note: WRKY family transcription factor family protein; IPR003657 (DNA-binding WRKY); GO:0003700 (sequence-specific DNA binding transcription factor activity), GO:0043565 (sequence-specific DNA binding)	AT4G30935.1 | Symbols: WRKY32, ATWRKY32 | WRKY DNA-binding protein 32 | chr4:15051916-15053908 REVERSE LENGTH=1401| Evalue 6.49E-62	ATTCACTCCACTACTACAAACTGTTTCACATAAGTTGAAGGCGTGTACAGGAAATATACATGAACTGTTTCACTAAAAATCTACTAAGGCAGAAAAATGATCAAAGAAGAAGGAAGAACATGACAGGCAACTAAGATAACATAAGACCTTACAATAAATATATATTAGATACAACTGCATGTGTTCTGAAAGATGCATTCAGCAAGGTTTAATTTCAAAGCCTATGCTCAGTAGAGTTCGAGCCGACTCTATTGCTTTCTCACCACCAAGGTCCAAGGCTTCCCCGGTTAATTCTCCTTCTGTGTCCACCGACCATCGGGTAGAAGTTTTCTGATTTTGCAGTGAGTCAGTTTTCGTTGACTTCAAATTGTTCATTGACGCAGGTGCTGCAGCAGTCAC…
TP2432	P27174	P_comp19522_c0_seq1	yes	1	1	119.306	1.48e-26	1	64	1672	1609	64	2042	Lup024605| Hit:437-1984| Length 1548| Evalue 0| Note: Pentatricopeptide repeat (PPR) superfamily protein; IPR002885 (Pentatricopeptide repeat), IPR011990 (Tetratricopeptide-like helical); GO:0005515 (protein binding)	AT4G02820.1 | Symbols: | Pentatricopeptide repeat (PPR) superfamily protein | chr4:1258581-1260265 FORWARD LENGTH=1599| Evalue 7.68E-119	TGGTAATTGACCAACTGGGAAATGTACTTCGTTTACTGCTAGTTTGAGAATCAATGTAAACCATTATAGGCAAACTCAACTAACTTCCATAAATTTCTGAAGTTTCCTAACAATATGGAAGAATGATCAGCAGTGGCATAAGTATATCAAACCAGTATAGTAAAATTATGACAAGTTTAACTTCGGCCACCAATGCACCCAAAAACAGAAAACCATGACATGTCAGCATACCATCATGAATGGATTTAAGTCTTGAACCTACCTCGGAGACAAGGTTCAGTACTTGATTCCAGTTTTGAAACCACTAAATTGTCTTATATTGATGAGCATGAACAATCCAATTATTATGCTCACAAATTGGAGGAACACTGAAAAAAATACAGCCTAAAAAATATTCAA…
TP56929	P27174	P_comp19330_c0_seq1	yes	1	1	119.306	1.48e-26	1	64	1493	1556	64	1979	Lup021799| Hit:69-1469| Length 1407| Evalue 0| Note: Pentatricopeptide repeat (PPR-like) superfamily protein; IPR002885 (Pentatricopeptide repeat), IPR011990 (Tetratricopeptide-like helical); GO:0005515 (protein binding)	AT2G17670.1 | Symbols: | Tetratricopeptide repeat (TPR)-like superfamily protein | chr2:7674420-7675811 FORWARD LENGTH=1392| Evalue 5.72E-114	AGTGAAACTGCAACATTCTGAAGCAGCAAGAGAAAGAAAAAGAAGAAGAAGAAAAAAACTCAAACTTGATGGGAAAAATACCACCTTCTTTCCGTTCTGCAATTGCAAACATAAGAAACCCATCATCTTCATCACACATTCTTCCTCCTCAAACCCAACCCCATCATTTCCCCAGAAAAAAACCAACCAAATCAAAAAAACCCCAAAAACCCCTTTCTCCATCACCTTCTCCTCCTTCTCTTTTCAAATCCCCAAACCTTAACGACGCCAAAACCCTCTTCGATTCCATTCTCAAATCTTACCAACCTTCCTCTCTCGATTTTCACTTCCACAACAACCTCCTCCATTCCTATGCCTCAATCTCCACCGTCCATGATTCCACTTCCTTTCTCCACCACA…
TP260372	P27174	P_comp19270_c0_seq4	yes	1	1	119.306	1.48e-26	1	64	3273	3210	64	4624	Lup009329| Hit:1572-4163| Length 3897| Evalue 0| Note: Calcium-independent phospholipase A2-gamma n=1 Tax=Medicago truncatula RepID=G7JI15_MEDTR; IPR003591 (Leucine-rich repeat, typical subtype), IPR016024 (Armadillo-type fold), IPR016035 (Acyl transferase/acyl hydrolase/lysophospholipase), IPR025875 (Leucine rich repeat 4); GO:0005488 (binding), GO:0005515 (protein binding), GO:0006629 (lipid me…	AT1G61850.2 | Symbols: | phospholipases;galactolipases | chr1:22856317-22862225 FORWARD LENGTH=3930| Evalue 0	CGACGCAGCCATCGCCCGACGCCAAAAACGACATCGCATTGAGCTTCATCACCATCCTCCCCCTACCAATTTCTTCACTCTCTTTGCATAAAAAATCTTCACCAATCACCACATTCACATTTCTCATTCCTCATTTTGTCTTTTCTCCTTAAACCAATGATTTCTCCCTCTCAATTTCTCATTCTCATCAATTCCTAATTGATTCTGAACCATTCCTCACTATGTCTTGGGGTTTGGGATGGAAGAGACCTTCCGAGATCTTTCATCTCACTCTCAACTACGGTACCGAAGATCCACCCGAACCTATTTCCCGAATCTCATCTTCCTCTTCTTCATCATCTTCATCTTCGTCCTCATCATCATCGCTGATCTCGCAGGATCAGGAGCCTGGATTCCGAA…
TP116818	P27174	P_comp19242_c0_seq7	yes	1	1	119.306	1.48e-26	1	64	1	64	64	459	Lup022998| Hit:1-459| Length 3159| Evalue 0| Note: ATP binding/protein serine/threonine kinase [Glycine max]; IPR001611 (Leucine-rich repeat), IPR003591 (Leucine-rich repeat, typical subtype), IPR011009 (Protein kinase-like domain), IPR013210 (Leucine-rich repeat-containing N-terminal, type 2), IPR013320 (Concanavalin A-like lectin/glucanase, subgroup); GO:0004672 (protein kinase activity), GO:00…	AT5G53890.1 | Symbols: PSKR2, AtPSKR2 | phytosylfokine-alpha receptor 2 | chr5:21877235-21880345 FORWARD LENGTH=3111| Evalue 3.9E-45	CAGCCCACTAGCACTCTTGTTTCTCTTGACAAGAAGAGGAATGCCCACAGATACAGTGAAATTTGATCTGCTGCAATTTGGGGTAATAAGGCCCCTCAACTCTGTCAAACTTTTTGGTATTTCTCCTGTGAGAGAATTGTTTGAGAAATCCAAGTAAAACAAATTGTCCATTCGACCGATCCATGAAGGAATACTACCATTCAGATGATTCCAAGACAAATCAAGGACTCCCAACTTCCGGCAATTCAACAGCCAAGAAGGAATATGGCCATTAAGGCCACAATTTCCAAGAGCCAAAACCATAAGGCTATCAAATCCTGCTACTATGTTTTCTGGAATTTCCTCACCATGGAAGTTCTTGGTGAGGATAAGAGTAGTGAGGTTTTTGCAATGCTGCAG…
TP284845	P27174	P_comp18848_c0_seq1	yes	1	1	119.306	1.48e-26	1	64	146	83	64	390	Lup013716| Hit:1-390| Length 2565| Evalue 1.96E-170| Note: receptor-like protein kinase 2; IPR001611 (Leucine-rich repeat), IPR003591 (Leucine-rich repeat, typical subtype), IPR011009 (Protein kinase-like domain); GO:0004672 (protein kinase activity), GO:0005515 (protein binding), GO:0005524 (ATP binding), GO:0006468 (protein phosphorylation)	AT2G24230.1 | Symbols: | Leucine-rich repeat protein kinase family protein | chr2:10301979-10304540 REVERSE LENGTH=2562| Evalue 2.36E-72	TGGCAAGTCATAAAGCAAATTTTGCAAGTTCCCGTTCTCCATATAATCATATATGGCAATCCTCCGATCCCTCGTTACACAATAGCCAGTTAGAGGAACAAGATTCGGGTGCTTGATTCTACCAAGATACTCAAACTCTCTTGCAGCTTCTTCATCTGTCAATGTAGATCCTAAAAGGCTAGAACTTTAACCGCGACATGGATACCACCGGGTAGAAAACATCTATAAACAGGCCCAAATTTTCCATCAGCCAAAAGTGTACCCCTATCGAAATTTGAAGTTGCAGCCAAGAGGTCTGCAAAAGTAATACTCAACAGTGGCTTCTCAAAGATTACTACTGGGACTGATGTCATTTGCTTAACGTCGGCCACCCAAGTAGTTGAATCAGTC
TP368840	P27174	P_comp18692_c0_seq1	yes	1	1	119.306	1.48e-26	1	64	193	130	64	579	not found	not found	ACTCCTTGCAGTGGTAGATCAAATCCTCTTGTGGTGCTGGATGAAACCAAGGATCTTACCAATATAATAATGAGCAAATTGTTCTCTCATATACTAAATTAAATATCTCAATCTAACTGTTAGTCTTAATGGCAATCATGGTTAATGTTATGTAGAGACAGGAGGAATTGCTACCTTGAGGAGATAAAGGCAGCAGTATGGAATTGGAACATACAAGTTTAGAAGCGAGGTGGGTATCCTGGCCTCTCTCCTGTGCAGAGCGCAGATGTATTACTAGTACCAAATAGGATTTTAGACTGGTATTTAGTGTAGTCATGGTTTACAACACACATCTATTTAGATTTTAGAGTGGAGAGTATATAGAAATTGTTTAGTATGATCTGTCTATGCGTTTTAGCC…
TP402859	P27174	P_comp18667_c0_seq1	yes	1	1	119.306	1.48e-26	1	64	3820	3883	64	5780	Lup018459| Hit:405-4467| Length 5037| Evalue 0| Note: uncharacterized protein LOC100792269 [Glycine max]	not found	ACCAATTTTTTCCCATTAGCAATTGACATAGTATTATAACAAGATTGATTATTCAAAAAGTTTGTTAGCAGTCCACAACAAATTGACAGCTGGAGTAATGTTGACCCTCTCCACTATATTGGCTACAATTTCAGCCATGGTGGTAGTCAACCATATCCATTGTCACCTGACACTTCTCTATTATATATTACAAAACTTTCAAGCCGTACTATGTGTTCTCAAAGGTATAATATCTTTGGTGTAAGTGACACAAATTTTGGTGAATAACTCAAACAAGTTGATCTTCAGAGCTATATCAGCATTCTGTAATTGCAGTGCACAACATTTTTTAAGCAGCATCTTCAGGCAGGCATCTGTGTAGATCCTCGGATTTAATCATCAAAGTGAGTTTAAAGTGTT…
TP302469	P27174	P_comp18393_c0_seq8	yes	1	1	119.306	1.48e-26	1	64	186	123	64	602	Lup007173| Hit:1-602| Length 1809| Evalue 0| Note: Calcium/calmodulin-dependent serine/threonine-protein kinase 1 n=5 Tax=Oryza RepID=CAMK1_ORYSJ; IPR011009 (Protein kinase-like domain), IPR011992 (EF-hand domain pair); GO:0004672 (protein kinase activity), GO:0004674 (protein serine/threonine kinase activity), GO:0005509 (calcium ion binding), GO:0005524 (ATP binding), GO:0006468 (protein phosph…	AT5G24430.1 | Symbols: | Calcium-dependent protein kinase (CDPK) family protein | chr5:8339390-8342913 REVERSE LENGTH=1785| Evalue 1.22E-84	CAATATCACCAGAAGCTAAAGACTTTGTGAAAAGACTTTTGAACAAGGACCACAGAAAAAGGATGACCGCTGCACAAGCTCTAACTCACCCATGGTTGAGAAATGAAAAAATTGCCATTCCTTTAGATATTTTGATCTACAAGTTAGTCAAATCATATGTGTGTGCCTCACCTTTGAAACGTGCAGCATTGAAGGCTCTATCGAAAGCATTGCCAGAAGATGAACTTATCTACCTTAGAGCACAGTTTAGCCTCTTGGAACCAAAAGATGGCTTCATTTCACTTGAGAATTTTAGAATGGCTCTCATGAAAGTTGCAACAGATGCCATGAGGGAATCAAGGGTCTCTGACATATTAAATTTGATGGAGCCACTGGCCTATAAAAATATGGACTTTGAAG…
TP320848	P27174	P_comp18170_c0_seq1	yes	1	1	119.306	1.48e-26	1	64	61	124	64	335	Lup013739| Hit:1-319| Length 1107| Evalue 2.89E-143| Note: GATA transcription factor 11; IPR016679 (Transcription factor, GATA, plant); GO:0003677 (DNA binding), GO:0003700 (sequence-specific DNA binding transcription factor activity), GO:0005634 (nucleus), GO:0008270 (zinc ion binding), GO:0043565 (sequence-specific DNA binding)	not found	AGGTTGAGACTCAGCAAAATTCTCAGAATCTGAAGAGGCCTTGATTGAGACTACATTAGGCTGCATATTCTCCCCAACACAAGAGGAAGCAGGGGAGATAAGATGCATTGCAGGGTGAGGGTTGAATGCTGCGGGACGTGGACGCTTGCTTCGTGCACGTCCACAAGGCACGGGGATGTAAATCTCCGGGCTGCTTCGAGGGATGGTCTTACCACCGGAGTAGGAGCTGCTGCTTTCAAGGACAGAGACCGGGCTTGGTGTCTGGAATTGGTTGTGAAATGATGATGAGTCCTCCTTTGTGGTGGTTGTGATGGTGGTGCAAGATGGTTGCTCCA
TP49091	P27174	P_comp18151_c0_seq3	yes	1	1	119.306	1.48e-26	1	64	744	807	64	1960	Lup006378| Hit:113-1054| Length 1821| Evalue 0| Note: SET domain-containing protein; IPR001214 (SET domain); GO:0005515 (protein binding)	not found	TTTTACGAAAAATTAATCATTTCTAAATTTGCATATAGAATTTGATTACACCTCCCTCATATTTTCCCCATCCAATAAGAATTTGATATTTCAAAATGCTGCAAAAAAATTATATACAAAACTCTGTTCAGGATCTAGAATAGTTTGAACTTGAGAAGCCAAGTGAGAATTGTGACCATAACATATAATAGCCAATAATCCTCCATATACTAAGCAATGTAGACCCAGATGAAAAATGTTTGCTCTTGCATGTTCTTCACTAATACAGATGCAATTTTCAGATTCATGAGAGTAAGACATATCAGTTTTGTTAACATGAACCCTGACACCCATGGAGCTGGAATTCTTTGTAGACATCAGCCAGCTGAAATCAATAGGATCTTTACATGATTTCAAAAA…
TP27022	P27174	P_comp18147_c0_seq2	yes	1	1	119.306	1.48e-26	1	64	930	867	64	2059	Lup016099| Hit:1297-1890| Length 594| Evalue 0| Note: S-isoprenylcysteine O-methyltransferase; IPR007269 (Isoprenylcysteine carboxyl methyltransferase); GO:0004671 (protein C-terminal S-isoprenylcysteine carboxyl O-methyltransferase activity), GO:0005783 (endoplasmic reticulum), GO:0006481 (C-terminal protein methylation), GO:0016021 (integral component of membrane)	AT5G23320.1 | Symbols: ATSTE14, STE14, ATSTE14A, ATPCM, ATICMTA, ICMTA, STE14A | homolog of yeast STE14 A | chr5:7853368-7853961 FORWARD LENGTH=594| Evalue 7.27E-75	AAAAAATCAACTCAAAAAGGTAGGTAAGTCGGACAAAATTGTTCCGCCTTAATCAAAATTTTAAATCAGTCTGTTTGAGAATTTCAAATTCTTATAATTTTTTGTAAATAATTTGACTTATATTACTATACTAATATCTTGTTGGTATTGGATCCAAATAAATAAGTGACAGTGAGCAAATTATTATACTTTACCTGAAAATACGAATCTGCTTCTATGTCTCCCCTTCTATCTCAATCGTGTTAGGGCTTTGAAGTTTGCGACCATTTCTCAACATTTTCATGCAATACGCGGAAGGAAGCTATGTTGATCACTCTGCAGTGCCTAAATGGTTTGTCATTTCTTGAATTCCTTCGCTCAAATGGTAAAATTTGTTATTATGGTTAAGATTGGTGTGTG…
TP10579	P27174	P_comp18122_c0_seq2	yes	1	1	119.306	1.48e-26	1	64	479	416	64	1766	Lup003763| Hit:644-1645| Length 2451| Evalue 0| Note: membrane-bound transcription factor site 2 protease; IPR001193 (Membrane-bound transcription factor site-2 protease); GO:0004222 (metalloendopeptidase activity), GO:0005515 (protein binding), GO:0006508 (proteolysis), GO:0016020 (membrane)	not found	TCTTCATTCACCATTTTTGAATTCAATGATGGAAGTTGAAGCGAGACGAATAAGAAGGTTTAGAAATCAAAGACACACAAATACGAATACTAATACTCTTCTCCCACTTCATCTTTCATCATTCTCTCATCATAATACTATCTCTTGTTGGTATTGTGATTACAAGATCTTCTCTTTTAATAAACCCCTTTTCAATTTTGGTCAAACACATGCTAGGTTTTTGAAAGTGTGGTTTTCAATTGGGGTTGGTTTTGCACTTTCTGTATTGCTTGGAGTTACTTTGTTTCTCCTTTGGGAATTAGCCAGAGCATTGCATCTCTGTGGTGGCAGTAGTAAGCTTGGAAACCTTACAAGTGCCTTTCTATTTAGGTTTTCCCCCTTGCTTTCTGGTTTAAGCTT…
TP52677	P27174	P_comp18062_c0_seq3	yes	1	1	119.306	1.48e-26	1	64	562	625	64	2599	Lup008876| Hit:363-2257| Length 1938| Evalue 0| Note: uncharacterized protein At2g33490-like isoform X1 [Glycine max]; IPR027267 (Arfaptin homology (AH) domain/BAR domain)	AT2G33490.1 | Symbols: | hydroxyproline-rich glycoprotein family protein | chr2:14183552-14187666 FORWARD LENGTH=1872| Evalue 6.6E-140	ATTGATTAGTAACTGATTTAGCATCAATTAGTTAAATGCAAAATTCAACAATGCAATACATGGGGTTTATTAAACGCCCACTAAACCAAAAATTGAAGAAAAGCGCCTAAATTGTAAGGCCGAATCAACAATGAGAAGTTTATAAGAAAGATAAAAGGAAAATTTACAGATTTGGAACTGAATCAAACTAAGAAGCAAAAATGGACCGTCCCAGGTTGTAAACCTTCGAAAGTAAGAGGAACTAATCTGCTTAAGCACCATACCTGGGTTCATTGCATATTACTAATATGTACATCCCTCCAATCTAAACAATCTGAGAACAGTCTCAGCCATCAGATAACACCGGACTATCAGATAAATCAATTGGCGTCAAAGGATGAGAAGCAATATCCTCAGATA…
TP226429	P27174	P_comp17838_c0_seq2	yes	1	1	119.306	1.48e-26	1	64	890	953	64	1868	Lup029757| Hit:385-1809| Length 1947| Evalue 0| Note: MATE efflux family protein; IPR002528 (Multi antimicrobial extrusion protein); GO:0006855 (drug transmembrane transport), GO:0015238 (drug transmembrane transporter activity), GO:0015297 (antiporter activity), GO:0016020 (membrane), GO:0055085 (transmembrane transport)	AT1G51340.1 | Symbols: | MATE efflux family protein | chr1:19032034-19034681 FORWARD LENGTH=1530| Evalue 1.04E-173	CAACACTTGTTCCATGCAAATTTTCACTCTCATGTAGTTAGTTACATGTGTTGCATGGTTCCAGATAGAAGCTTAATCCTATATTTCATTTCATTCTCTATATAGATTATGAGTATTACAGTTGAAGCTCTTTATGTACATATTCTGAAGCAAAGGTATACTACTTCAACCTATGCCCCCAAGGCACAATAAAATAGGTAGAAACACCTTCTAATATATATATATATATATCCAAGAGATTTGAAAACCTAGCAAAACTATAATAACTTTAATTTGTCTGACTAAAAACCACTGAAACTGAGGCCAAATATGAATCTACTACTATTGTGGTGCATGCTCTATTGCAATCTAAGGAACTCCCAAGGTCCTGATCTTGTTCCAATCCTTAAGAATCCAGCA…
TP216190	P27174	P_comp17800_c0_seq1	yes	1	1	119.306	1.48e-26	1	64	823	886	64	1190	not found	AT3G15210.1 | Symbols: ATERF-4, ERF4, RAP2.5, ATERF4 | ethylene responsive element binding factor 4 | chr3:5121472-5122140 FORWARD LENGTH=669| Evalue 2.02E-47	TTTTTTTTGAACAAATTGTAAAGCTTTATCTTGTTTCTTAAAATCAAACAACTATTGCTTTAACTAAAAGAGGTTCCAATCTCAAAAGAAAAATATAACAAAGAAAGAACGTAATGAACTTTCAACTAATACGATGAAAATGACAATATATTTGAGATTTTTAACACCAATTGCATTAACAACTATGAGAAACTCTCAACAATTTTCTCAGTTGCAAAAAATAAAAGAAGCAAAAGTGCCAAACTTTCTGTTATAACATATTTACACAACACGCCACTTATATCACCATCTTCATCATCGTATCAACTAACTCACTCTTCTCTTCTCTCTAGAGTGATTCCGTTTTCTTATCCAAAATGGGTACTTCAAAAATTAAATCTTTTCTCAAAAGGGTACACT…
TP446555	P27174	P_comp17794_c0_seq1	yes	1	1	119.306	1.48e-26	1	64	1292	1355	64	2191	Lup023139| Hit:390-1971| Length 1575| Evalue 0| Note: U-box domain-containing protein 38-like [Glycine max]; IPR013083 (Zinc finger, RING/FYVE/PHD-type), IPR016024 (Armadillo-type fold); GO:0000151 (ubiquitin ligase complex), GO:0004842 (ubiquitin-protein ligase activity), GO:0005488 (binding), GO:0005515 (protein binding), GO:0016567 (protein ubiquitination)	AT5G62560.1 | Symbols: | RING/U-box superfamily protein with ARM repeat domain | chr5:25110073-25111752 FORWARD LENGTH=1680| Evalue 2.08E-69	CCACAATATATATTGAAATTTAATATACTAAACAAATAACATTTCTACCTTGTTTAAATTAAACATACAGTTATATTCATTTTTTAAATTATAAAGTATATCCAAAAACATAATGTATAGTTGTATACTAAACCTATGCTAAATCACTCCAATAAGCTAAAATAAATAAATGTAAAAGGCATACTGGTAAGCATGAAATGATTACCTCCATGATATACACGCTAAATCCACAATCACAAGAACACCATAAATTAGCAACTACCAATTCAGATGCATCACCACTTCAATCCTTCACCCTTTAACTAAGACCCTTCACCAGTACGAATTATCCTTTTTCCCTACTGCACCTGAACCAACAAATACAATAACCTGTTCAAAAAAGAAAAATTAAAATGTAGT…
TP450464	P27174	P_comp17707_c0_seq1	yes	1	1	119.306	1.48e-26	1	64	422	485	64	2067	Lup010353| Hit:363-1860| Length 1935| Evalue 0| Note: flocculation protein FLO11 isoform X3 [Glycine max]	not found	TTGCACAATTAATCATAAACTTTTGGACATCATTTAGTTTGTGTAACAACTAAATTGAACAACCTCATCAATTTATAGTACAAATAATCATAATACCACAAACATATTATATGGTTTTTCCTACAATAAAACTCAAATTATCTCCACTGTGTATCACAACACTTTGAAGAACAAAGACAATGCACTACTATGCTACAAACATTCTAACATAAGCACATTTACTTGGAACACAATAATTCTCATCAATATTTGTGCTAATTGTTCTACCACATGCAAATAAACTGGCATGAGCAATGATGACCATGCCTATGATTCCGAAAAGGAAGAGATTCCTCTCTCACTTCCAAAATCATTTTCTTCAGCCTCACTTCCAGCATAAGATGCCGAGTTATTATTTAC…
TP337871	P27174	P_comp17684_c0_seq2	yes	1	1	119.306	1.48e-26	1	64	3618	3555	64	4188	Lup026789| Hit:517-3684| Length 4554| Evalue 0| Note: splicing factor 3B subunit 3-like isoform X2 [Glycine max]; IPR004871 (Cleavage/polyadenylation specificity factor, A subunit, C-terminal); GO:0003676 (nucleic acid binding), GO:0005634 (nucleus)	AT3G11960.1 | Symbols: | Cleavage and polyadenylation specificity factor (CPSF) A subunit protein | chr3:3786431-3793160 FORWARD LENGTH=4140| Evalue 0	CTGAGGCAGAGGAATAATCAGGGCAAGTGAGAAATCAATAAGCAAATAGCTTTAACCTTTAAGCATGAAAATAACATTCTATAACCATCTAAAAAACTGTTGTAATATGAAACACAGGTCATACTATATTGCATCCTAATAAAGTATGAAGACCTTCCATTATGAGAAAACCTGCGGTCCACTCACAATATGAAAAGTGGTTAGCACCAAGCTGTAGAAAAAGCTAGAAAACTATACACCAGTGACCACGAAGTTCCATTTGCATAACATGAACTACGGAGATGTATTTACCCCACGAGTGACTAGGAAGGTCCATTTGCATAACATGAACAGGCACGTTTCTTAACAGGTTTTGAAGTACACCCATGAATGTTTTGGTTGTCGTAAAACCAAATAGTT…
TP376268	P27174	P_comp17626_c0_seq1	yes	1	1	119.306	1.48e-26	1	64	1247	1310	64	2415	Lup010286| Hit:490-1836| Length 1341| Evalue 0| Note: ethylene responsive element binding factor 1; IPR016177 (DNA-binding domain); GO:0003677 (DNA binding), GO:0003700 (sequence-specific DNA binding transcription factor activity)	AT2G20880.1 | Symbols: | Integrase-type DNA-binding superfamily protein | chr2:8986053-8987063 FORWARD LENGTH=1011| Evalue 3.41E-48	CCTCTCCCAACACATTTGCCAGACACAACAAAATCTCCCATGTTTGGCTGTTTCACCAACTCAGTTTCTGAGCTCACAATTTGGCACCAAAACATCCCTTCCTACATCATCCAGAACCTCCTTCATCTCTTATTCCGCTCCCTCTCTCCCTTCATTTTGTTCTTCTTTTTACCCAATAGATTTAAGATGGGTAGCTCCAATAAGAAGAACAAAACCTTCAGTATCCGTTTCTGTTCTTAATTTCATTAGATAACCTTTTCTACACTCCAAAAATTTGGTCTTTCTTTTATTCTCTGACCAAATCTCAATCTGGGGTCTTTCATTTCCCTTTTTAATTTTAGTTCACACTTTCATTCCAAATTTCCAATCTTTCTTCTTTTAACACATACCCCATCCTTT…
TP279432	P27174	P_comp17626_c0_seq1	yes	1	1	119.306	1.48e-26	1	64	1452	1389	64	2415	Lup010286| Hit:490-1836| Length 1341| Evalue 0| Note: ethylene responsive element binding factor 1; IPR016177 (DNA-binding domain); GO:0003677 (DNA binding), GO:0003700 (sequence-specific DNA binding transcription factor activity)	AT2G20880.1 | Symbols: | Integrase-type DNA-binding superfamily protein | chr2:8986053-8987063 FORWARD LENGTH=1011| Evalue 3.41E-48	CCTCTCCCAACACATTTGCCAGACACAACAAAATCTCCCATGTTTGGCTGTTTCACCAACTCAGTTTCTGAGCTCACAATTTGGCACCAAAACATCCCTTCCTACATCATCCAGAACCTCCTTCATCTCTTATTCCGCTCCCTCTCTCCCTTCATTTTGTTCTTCTTTTTACCCAATAGATTTAAGATGGGTAGCTCCAATAAGAAGAACAAAACCTTCAGTATCCGTTTCTGTTCTTAATTTCATTAGATAACCTTTTCTACACTCCAAAAATTTGGTCTTTCTTTTATTCTCTGACCAAATCTCAATCTGGGGTCTTTCATTTCCCTTTTTAATTTTAGTTCACACTTTCATTCCAAATTTCCAATCTTTCTTCTTTTAACACATACCCCATCCTTT…
TP152233	P27174	P_comp17526_c0_seq2	yes	1	1	119.306	1.48e-26	1	64	1499	1436	64	1761	Lup009272| Hit:24-1220| Length 1197| Evalue 0| Note: protein ROOT PRIMORDIUM DEFECTIVE 1-like isoform 1 [Glycine max]; IPR021099 (Plant organelle RNA recognition domain)	AT4G08940.1 | Symbols: | Ubiquitin carboxyl-terminal hydrolase family protein | chr4:5730986-5732173 REVERSE LENGTH=1188| Evalue 1.2E-134	GCCGTTTCTCCTTCGTGGCCAACATGAACATCATCATCAAATCCTCCAAAACCCTAACACAGTCTCTTCAAAATCCTAATCACTTATTCACATCTCAATTCTCAACCTCCTTCCTCGTCACCAAAACCCCCAAAGCCTTCAAGAAGAAGCGCAAGCCCAAGCCCAGCCCCCGAACCACCCTCGTCCAAACCGAACCGAACCAAAACCCTAACCTCGAACGCATCGTCGAGCGCGATTCTCTCTTCAGATTCCTCACCAAATCCAAACAATACCTCATTAATCAACCCGAACACGTTCTCCGTCTCGATGACGCCGGTAAGCTCCACCGCGAGCTCGGTTTCCCTCGCGGCCGAAAGGTCCTACGCTCCATCACGCGCCACCCCCTTATTTTTCAGACCT…
TP135001	P27174	P_comp17248_c0_seq5	yes	1	1	119.306	1.48e-26	1	64	955	1018	64	1783	Lup032743| Hit:164-506| Length 1581| Evalue 1.6E-157| Note: NADPH:adrenodoxin oxidoreductase, mitochondrial-like isoform X1 [Glycine max]; IPR016040 (NAD(P)-binding domain), IPR021163 (Adrenodoxin-NADP+ reductase), IPR023753 (Pyridine nucleotide-disulphide oxidoreductase, FAD/NAD(P)-binding domain); GO:0016491 (oxidoreductase activity), GO:0055114 (oxidation-reduction process)	not found	CACCTGATCACCCTGAAACGAAGGTAATTTGTTGTTATTATCATTGTTGTTGTCATTTTTGTTGCAGTATTCCTTGGTAGTTGCTGAACTTCATAATCGATTAACACTGGTATTTTTCATAATGTATTGGGTATGCATGTGATAATTTACAGAAACTGATTTCAGCTGCCGTATGAGGGAGAGGGTGGGGAGTAAGTTGTTAGTTTTGGTTATTCATATATTTTGAAGTTCTAGAAAATAAAAGAGAAGCAATTGAAGATTTTGTGTGTCTTGTGGTTTTCAATATTTTCTTTAGAGTGACTTCCATGAGCTTAGGTTACCTAGAAAACTTGCAACAGATTGTCATCAACCAGTTTTCACGAGTGGCGCAACATGAACGATGTTCATTTTTTGGCACTG…
TP82357	P27174	P_comp17197_c0_seq5	yes	1	1	119.306	1.48e-26	1	64	352	415	64	1240	Lup026854| Hit:221-1159| Length 2277| Evalue 0| Note: Patatin-like phospholipase family protein; IPR016035 (Acyl transferase/acyl hydrolase/lysophospholipase), IPR021771 (Triacylglycerol lipase); GO:0006629 (lipid metabolic process), GO:0008152 (metabolic process)	AT5G04040.1 | Symbols: SDP1 | Patatin-like phospholipase family protein | chr5:1090346-1093003 FORWARD LENGTH=2478| Evalue 1.17E-50	CTCGGATATAATGATTAACTTTGCCAATGTTAATGACTTATTTGAAAAATAGGAGTTACAAGACTTACTTGAAAGTAAAAAAATAACTTAAAAAGATCAATCTAGTTTTGCGTGTAATACAAGTAATAAATATAAATTAGCTTTTCCCTATTATCTACAATGTTGAATAGGACCATAATAATACTAAAGAAGTAACAGGAAAAGAATCAATCTATGTAACTAACTATGAACATATCTATGATCCTTTATCCAAATCTGCTACAGAATGATCCATGGAATTGTAATATGAAGTTTCAGTTAAGGGCATGGCTGGTATTGATTCATCATCTCCACATTCAGAAGTAGAACTAGCAGCATCCATTTTTTCAGGACATTCAATTTGAACACATTCAGCAACTT…
TP288355	P27174	P_comp17031_c0_seq3	yes	1	1	119.306	1.48e-26	1	64	86	23	64	797	Lup028921| Hit:1-598| Length 3003| Evalue 0| Note: ATP binding/protein serine/threonine kinase [Glycine max]; IPR003591 (Leucine-rich repeat, typical subtype), IPR011009 (Protein kinase-like domain), IPR025875 (Leucine rich repeat 4); GO:0004672 (protein kinase activity), GO:0004674 (protein serine/threonine kinase activity), GO:0005524 (ATP binding), GO:0006468 (protein phosphorylation)	AT2G31880.1 | Symbols: SOBIR1, EVR | Leucine-rich repeat protein kinase family protein | chr2:13554920-13556845 FORWARD LENGTH=1926| Evalue 1.99E-102	TTTACAAGATGCGCTTAATAAAGTTGAAGCCGGCGAAAGCGAGTTGGATTGGTTGACAAGGCACAAGATTGCTGTTGGTATTGCAGCTGGCCTTGAATACCTTCACTTGAACCATAGTCCGCGTATAATTCATAGAGATCTCAAGCCAGCAAACGTTCTTCTCGATGATGATATGGAAGCTCGAATTGCAGATTTCGGACTCGCGAAATCGATGCCAGATGCTCAAACACATATAACAACTTCAAATGTGGCTGGAACTGTGGGTTATATAGCACCTGAGTATCACCAGATACTAAAGTTCACTGACAAGTGTGACATATACAGCTTCGGAGTTCTACTTGGTGTCTTGGTGATGGGAAAGCTTCCATCTGATGAATTCTTTCAGCACACAGATGAAAT…
TP11707	P27174	P_comp16984_c0_seq2	yes	1	1	119.306	1.48e-26	1	64	887	824	64	1531	Lup000266| Hit:3-150| Length 1323| Evalue 3.36E-64| Note: serine/threonine-protein phosphatase 7 long form homolog [Glycine max]; IPR019557 (Aminotransferase-like, plant mobile domain)	not found	CAAGAGCTTAATGAATGGATGGACCGTCTGCTGAACATTGTTGACGGTGATGAGGGTGTTGATGAAAGTGAGTACATGGATTGGTATCTGAGAATTACTCGTAAGTACATAGGGAGGCCAATTTCTTTGTCATCTGAGTTTCGGAGAACGAATACTGGTCTGAGGGATATTGCACATATAGCGGATACCTTTTCGACAAAAGGGCTGGATCCACAACAAATTGAATCCATATCTAGGATAAGATATATTGCCCATGAATGTTTGAGAGACCAAATCGTTGGTCCGGTCATGGTATCAACCAGCTCTGAAGTTGAAGCTGGAAAAAGGGCGAGAGGAAAGGAGAGGATTAGAAGAAAAGGTGCAGGCAAACGGTTGCGGAAGGATGGGGTAGTTCAATAT…
TP447185	P27174	P_comp16928_c0_seq1	yes	1	1	119.306	1.48e-26	1	64	262	199	64	300	Lup028747| Hit:1-300| Length 1356| Evalue 2.64E-123| Note: Pyruvate dehydrogenase complex dihydrolipoamide acetyltransferase component n=15 Tax=Microcystis RepID=B0JJ78_MICAN; IPR000089 (Biotin/lipoyl attachment), IPR001078 (2-oxoacid dehydrogenase acyltransferase, catalytic domain), IPR004167 (E3 binding), IPR023213 (Chloramphenicol acetyltransferase-like domain); GO:0008152 (metabolic process)	not found	CGCCGCCATTGTTGTCGGCGAGGGTGAAACCGCTCCCATCGGCGCCCCGATCGGTCTTCTTGCCGAGACCGAGGCGGAAGTGGCTGAGGCTAAAGCCAAGGCTGCGAAATCCAATTCACCTGCCGCCGCAGCTCCAATTCCGCAGGAAATTTCAAATCCTGCTCCGGCGATTTCTCCACCACCGTCTCCGCCGTCCAAGGCGGTTTACGATGGGCCTAGGAAAACCGTGGCGACACCCTATGCGAAGAAGCTCGCGAAGCAGCACAAAGTGAAGATTGAATCGGTGGGTGGGGCTGGTCC
TP226874	P27174	P_comp16919_c0_seq4	yes	1	1	119.306	1.48e-26	1	64	243	180	64	2366	Lup029582| Hit:662-1762| Length 1845| Evalue 0| Note: las1-like family protein; IPR007174 (Las1-like)	not found	CCTTCAACTTGGAAAACGAGAGAATTAAAAGTTTATATATTTACCAGTTTAGGGACTTGGAAGCTTGAAATACAAAAGAAAGGAATGGAATTTAAATGTTCATAGCAGTAACTTCGGCAAGGTGGTTTTGTAATTCATTGTTAAGGGCAGCTTCATTGTCACCTAAGGATTAGGTTTGGCTTAATAGGTGTTGAGGGAAGGACTTCGGGGAGCAGTTTTGTCAAAGTTAAGAGTTTGTAGCTGCTGAAGGGGGAGGCTTGTTTTTTACTTCACATCTTTTATAGGATAGACATGTACTTAGTTTTAGTGGATTTAGCTAACAGGTTATTTAGGATTTCCCTAGTCTGTTATGCCAAGAGATCAGTTTACTTGCTTGAGTTGATGTTTTTCTTTCCTTCT…
TP432323	P27174	P_comp16829_c0_seq2	yes	1	1	119.306	1.48e-26	1	64	1114	1051	64	1628	Lup019122| Hit:118-1147| Length 2334| Evalue 0| Note: mucin-19-like isoform X3 [Glycine max]; IPR009060 (UBA-like), IPR009719 (Protein of unknown function DUF1296, plant); GO:0005515 (protein binding)	not found	GTTTTTTCATGATTTTTTATTGTGGAATTAATTAATTTCTCTTCCTGTTTACCAAACCTATTACTTGTGTTGTGGTGTGCTTCTGTAATCTTCGCATTGATAGTTTATGTTTGGATGTAGCAACAAAAGTGCGTCCTTGACTGCACAAGGAGATCATCGTGATTATCCTCATTCTTCATCTTATTTGATTGAAAAGGCACCAGCTTCAGATGGCAATTCTATAATTCACAGTGACTCAAATGGTGACCAGCCAAAACCAGAGGTATTGTTGGCCCCTGAGGGCCATCCCGTTCAGACTGTTCATAGCGCTCAAAACTATGGGTTGCATTTCATGCCCACCATGTTCGGGACTCAGCAGCTGCAATTTGAGGGAACTGAGGCTCAAGCGCAAGAAACTTC…
TP304416	P27174	P_comp16610_c0_seq3	yes	1	1	119.306	1.48e-26	1	64	800	737	64	1318	Lup011439| Hit:2-921| Length 1983| Evalue 0| Note: Zinc finger (C3HC4-type RING finger) family protein; IPR002035 (von Willebrand factor, type A), IPR013083 (Zinc finger, RING/FYVE/PHD-type); GO:0005515 (protein binding), GO:0008270 (zinc ion binding)	AT3G54780.3 | Symbols: | Zinc finger (C3HC4-type RING finger) family protein | chr3:20278985-20281429 FORWARD LENGTH=1902| Evalue 3.56E-32	CCCCATAGCTCTTTTTAGTAGTGCAAGCTTAGTTCCAGCCATGCTACCACTGATGTCAAGGACTGTGACTAGGTCAACAGGAGTACGTGGAGTCTGAGAAATCTGTGTGAAGCTAGACTGGTTTCTACTAAAGTTTTCCCTTTTGGCTGCAGATGCCACTGCAGCAGCATGAGCTTTGAGATGAACCAAAACAGTGAAGTTAGAATAAGTATTGAATCTTGGAGCAGCTAACACTTCGGGGTACATTGTAATCTCCATAGCTTTAACAGCATCAGTAACTTCATTATTCTTACTGCAAGGGCTTCTATCAGAAAATGCAAGTTGGTAATTTAAGGATTCGTCATCATCATATATGACTGGCTCAGGAGCCTGGTAAAATGGCACAATATTCCGCCTACT…
TP156581	P27174	P_comp16515_c0_seq1	yes	1	1	119.306	1.48e-26	1	64	360	423	64	935	Lup015074| Hit:1-671| Length 2277| Evalue 0| Note: Protein kinase superfamily protein; IPR011009 (Protein kinase-like domain); GO:0004672 (protein kinase activity), GO:0005524 (ATP binding), GO:0006468 (protein phosphorylation)	AT4G24100.1 | Symbols: | Protein kinase superfamily protein | chr4:12515223-12519336 FORWARD LENGTH=2130| Evalue 4.81E-130	CTTCATTGGAGGATATTTTGAAAAGGGGGCATGACCATGAGCCAACTCCAGTGCTGTGATCCCAAAAGACCAAATATCAGCCTTAGAATTATAACCAGTTCCAGGTTGCAATACCTCTGGTGCCATCCAGCAAGGAGTTCCAACAAAAGTGTTTCTAGAGCGTTGTCTATCACCGGAATCATAAATGCAAGCGGAAACACCGAAATCCGCCACCTTAACTTCACCATTATCATCAAGCAAAATATTACCAGCCTTGACATCGCGATGAATATGACCCTGTCGATGAAGGTACTGCAAAGCTTTCAGAGTTTCCTTCAATATACTCGCGATAATAGCTTCTTCAAATCCCTCGGGATACGCAGCCTTCATCAAGTGCAAACAAGAACCCTGCGCCATGAA…
TP15121	P27174	P_comp16422_c0_seq4	yes	1	1	119.306	1.48e-26	1	64	333	270	64	493	Lup031701| Hit:3-493| Length 2256| Evalue 0| Note: uncharacterized protein LOC100786116 isoform X2 [Glycine max]; IPR004332 (Transposase, MuDR, plant), IPR007527 (Zinc finger, SWIM-type), IPR018289 (MULE transposase domain); GO:0008270 (zinc ion binding)	not found	CCCATGACCATGAATTTGGATTAGGACAAAACCATGGTGAAGAAGGTGATGACATTGACACTTATGGCCATGAGCATAATATAGCCATGGATCGAAAACCTGAGCATGATGGCCGGGAGTTGTCCCTTCCTGGGCATAATCATGAGCTGGTCCTATCAGAGAACAATGATTTGATTGTTTCAGAAAACCAAGAACTTGATGAGAACATGGATCTGACCGTGGTTCATCATAACCCAGAAATGGGCATTGATTCCGCCGACGAAATGGGTCTTCAACAATCACATCTTGTGGTATGTTCCACACCCCCTGTAATCCAGGCTCGTACAGTTGCTGCAAGTCCTAGTTATGAATTGTCAGTGGGGCAAGAATTCCCTGATGTGAAGAGTTGCCGAAGGGCAT…
TP271913	P27174	P_comp16365_c0_seq6	yes	1	1	119.306	1.48e-26	1	64	1038	1101	64	2327	Lup019237| Hit:717-1978| Length 3258| Evalue 0| Note: ATP-binding ABC transporter; IPR027417 (P-loop containing nucleoside triphosphate hydrolase); GO:0000166 (nucleotide binding), GO:0005524 (ATP binding), GO:0016887 (ATPase activity), GO:0017111 (nucleoside-triphosphatase activity)	AT1G53390.1 | Symbols: | P-loop containing nucleoside triphosphate hydrolases superfamily protein | chr1:19918197-19923579 FORWARD LENGTH=3330| Evalue 1.93E-133	AGTAACTCTAGCATAGAATCTGATTAGGTTTATCTTATAATTTCTCATCATGCAAATGCCTCAAAAATTGATACCAATGTCATTTCTTGAAGCAGAAAATCAAACCCTTTGGTTGTGAGGTTAAATCAACAACATGTGTAGTTGGATCAGTTCAAAGCACTTTAGGATGATTCTATGGTTACCCATTTTGGTTTTTAGCTTATTCATTGGAATAATACAATGCCAAGAAATGAATGACTATGACCAAATTGATAACCCTTCTGTGCTTCCCCTTATTACTCAGCTTGTCTATACCAGACTTTCTAATCTTACCTCAGTTCTTAGTCAAGAAATCAGTTCACAGTCCACTTTCTGTGTCAAAGATCCGGATGCTGATTGGAATCAAGCATTTAATTTTTC…
TP92915	P27174	P_comp16345_c0_seq1	yes	1	1	119.306	1.48e-26	1	64	313	250	64	1045	not found	not found	GGTGTTTATCTCTATTGTGTTTCTGATATCAAGATGAGTAGCTAAACGAATTGTCCCTTTTCTGATTGTCGTGTGCTCTTTATATATGCTTGAAGCTGGTTGTAGTGATTTGTAACATCCCTTGGGCTGCCAAGTGAGAAACGTACCAAAGCCTGATTATTCCCTTTCAACACTAATCATAAAACAAAACCACCAATTATGTGATTATTGCTAGTGTAACTGAAATCCCTGACTTTATGGCTTGCATTAGTGGTCTGAAGCTGGAATGACTAACTCTTGGTTTGCTTTTTTTATTTCAAGGCCATCAATGCTGCTTAATGTTTATGATTGTAACTAAAAATGCATTTTTGATATGATTAATTGCTGTCCTTTGACCTTTTGCTCACGGCTGTTTATTTT…
TP272052	P27174	P_comp16337_c0_seq1	yes	1	1	119.306	1.48e-26	1	64	694	757	64	3283	Lup015720| Hit:1-2795| Length 9879| Evalue 0| Note: sporulation-specific protein 15-like isoform X2 [Glycine max]	AT4G31570.1 | Symbols: | CONTAINS InterPro DOMAIN/s: Prefoldin (InterPro:IPR009053); BEST Arabidopsis thaliana protein match is: unknown protein (TAIR:AT1G24460.1); Has 194354 Blast hits to 66887 proteins in 3244 species: Archae - 3688; Bacteria - 38556; Metazoa - 84828; Fungi - 17265; Plants - 10589; Viruses - 805; Other Eukaryotes - 38623 (source: NCBI BLink). | chr4:15297061-15306036 FORWARD L…	TGGAAAAGCAAACATCTTTATCTGCTGATGTTGATACTCTGAGTAAAAGAAATGAGGAGTTGCAACAGCTTCTTAATCAGGAGGAGCAGAAGACAGCTTCTGTTAGAGAGAAATTAAATGTTGCAGTCAGGAAAGGGAAGTTAGTGGTGCAACAAAGAGACAGTCTAAAACAAACAATTGAAGGGATGAGTATTGAGATGGAGCACTTGAAATCTGAGATCATAAACAGGGAACACACTCTTGAAGAGCATGCAAGGAAGTTGACGGAGTTGTTAACCTACCCAGGTAGGTTAGAAGCTCTTGAATCTGAGAGTTTGCTTCTGAAGAGTCACTTGGAAAGAGCTGAGCACAATTTGAAGGAGCAAGACAACTATTTGAAATTGATATTGGACAAGTTAG…
TP86498	P27174	P_comp16298_c0_seq1	yes	1	1	119.306	1.48e-26	1	64	647	584	64	1010	Lup026483| Hit:374-894| Length 1818| Evalue 0| Note: Protein kinase superfamily protein; IPR011009 (Protein kinase-like domain); GO:0004672 (protein kinase activity), GO:0004707 (MAP kinase activity), GO:0005524 (ATP binding), GO:0006468 (protein phosphorylation)	AT1G53510.1 | Symbols: ATMPK18, MPK18 | mitogen-activated protein kinase 18 | chr1:19970961-19974158 REVERSE LENGTH=1848| Evalue 1E-170	CAGATAAATAGTTAAATAATATTCTTCCATCATATTCACAATTATTCGATTCTCTCTCCTCTGTTCCCTGCGTTCTCTTTCCATTTTCTCTTGGTTCAGATCCTCTGCAGTGTGGAATAGAGTTTCTGCTGCACCTTCTAGGGTTTCATCATCTTCATTCGAGGACCAACCTCGGAGCTTCGAATTCTTCAATTTGAAGCTTCGAATAACGAACAATTCGTTGTCAATTTCATCTTCGATCTGAAAAAAGGGTTTTTGGTTTCTCGTGAACGCTGTCGTAATTTCGCTATAAAAAAGGTTTTCCCTGCTCTTTGATCTGTTTCTAAGGAAAAAAGGACGAAGCGGTTAACAAGAAATAATTGGCAACAATGTTGCAGAAAAATCAGCTAAAAAAGGAAA…
TP16285	P27174	P_comp16152_c0_seq1	yes	1	1	119.306	1.48e-26	1	64	3185	3248	64	9490	Lup014103| Hit:429-9490| Length 9654| Evalue 0| Note: uncharacterized protein LOC100800361 isoform X2 [Glycine max]; IPR028103 (Spatacsin), IPR028107 (Spatacsin, C-terminal domain)	AT4G39420.2 | Symbols: | unknown protein; INVOLVED IN: biological_process unknown; LOCATED IN: cellular_component unknown; EXPRESSED IN: leaf; EXPRESSED DURING: LP.04 four leaves visible, LP.02 two leaves visible; Has 20 Blast hits to 19 proteins in 8 species: Archae - 0; Bacteria - 0; Metazoa - 0; Fungi - 0; Plants - 20; Viruses - 0; Other Eukaryotes - 0 (source: NCBI BLink). | chr4:18339731-183…	TTTTGAGACAAGGCAAATGAATATTTTATATTGATGTACAGGAACACTATACACTTTGTGGGGGAGAACAGCATCAGAAATCAATGGGACATTCTATTCTATTGACTTCAAAATCAACAATAAACCACTCTATGCTCCCTGCAAACCCGTGGGTCCCTTGACCCTGCCTGTGCCTCCCTTCAAAAAATATATGGAGAAAACAAAACTAGAAGAGCTACAGATACAGTGGCCTAATGTACAACCATCAAGTATTTACTCAACCAACAAAAAATTGTAAATAAACCTCTGGCTCTAAGTATTATTGTCTGCATTTTTTGTCCTTCAATGTTTGCAGCAATAGCCACTTACTTAATTGTTTTCACACCAGCAGTAGAAGTCAAGAATCAATTTCCTGTCCAT…
TP275083	P27174	P_comp16151_c0_seq1	yes	1	1	119.306	1.48e-26	1	64	394	457	64	764	Lup013659| Hit:1-568| Length 1422| Evalue 0| Note: F-box/LRR protein; IPR001810 (F-box domain), IPR006553 (Leucine-rich repeat, cysteine-containing subtype); GO:0005515 (protein binding)	not found	TAATTTGAATAAACTCGACCTTCGTTTACCTATGGACCTTGATAACAACCATCTTCAATCCATGGCGATGAATTTCAGAGGCATCACAAGCCTTAGGCTTCAAAGTTGTTACCTTTTGAGTGGTGAAGGTTTAAAGGCAATTGGAATGGGCATGAGTGATGGGCTTGAGGAATTGGCACTGATAAACTGTGATGTAGTTGGAAGAGAATATGGATTGCTTGCTACTTTGGGGCAGCATTTGAGGCGGTTGACGAAATTGGACTTATCGCATAACGAAATGTTACTCGATAAGGAGTTGATTTCGATGTTGGTTTCATGTGTTCATTTGATTGATTTAAGGCTAAGAGGGTGTAAAAGAATCACTAGTATGGCTATGGTTTCGATGCTTAGGAGCTGCAA…
TP266609	P27174	P_comp16126_c0_seq3	yes	1	1	119.306	1.48e-26	1	64	1870	1933	64	2043	Lup007777| Hit:1105-2043| Length 3606| Evalue 0| Note: putative phospholipid-transporting ATPase 9-like isoform X1 [Glycine max]; IPR001757 (Cation-transporting P-type ATPase), IPR023214 (HAD-like domain); GO:0000166 (nucleotide binding), GO:0000287 (magnesium ion binding), GO:0004012 (phospholipid-translocating ATPase activity), GO:0005524 (ATP binding), GO:0006812 (cation transport), GO:0015914…	AT1G68710.1 | Symbols: | ATPase E1-E2 type family protein / haloacid dehalogenase-like hydrolase family protein | chr1:25793498-25797975 REVERSE LENGTH=3603| Evalue 2.06E-170	TGTTTGAAGAGAGAGAGAGTATTCTCTGTCACCATTGATAAACAACCTAGCTTTCCCGCTAAATAGAGAGAAGAATAAAGAAAAAACAGAACAACCTCGTTGTCTTTTCTGTTTTCACTTATATGCATAATATATTATTGTTATCTTTATCATCATTGTTTCTTAGAAAAACCAAAAATTTATGTTGTCAAATTCTGTTTTATCTTTTTTGGTTTTTAATTTTTATGCCCCATTTTCTCATCTAATGTCACTGATGTTTCTAAGAAGAAAAACACAAATTTGAAACTCTCACCATGTTCCAGAAAACGGGTAATGTGCGTTCAACAACAACATAGCCTCTCTTTAAGGGTCAAACTACAAAAAATGATAGATCTAATTATCAAACTTTTTCTTCAAACC…
TP50680	P27174	P_comp16121_c0_seq2	yes	1	1	119.306	1.48e-26	1	64	172	109	64	275	Lup003048| Hit:1-172| Length 741| Evalue 1.2E-71| Note: E3 ubiquitin-protein ligase RMA1H1-like isoform X2 [Glycine max]; IPR013083 (Zinc finger, RING/FYVE/PHD-type); GO:0005515 (protein binding), GO:0008270 (zinc ion binding)	not found	CACAAAGAGTGACCACTGGATCTTCCACACAATCCAAGCAGATGTTGCATTCAAAGCCACCAGAGACATTTCTATCAGAATCTGCAATGGCATCACTGGAAGATTTCTGTTTTCCAAGATATGGTTTATCTTCAAAAGAACCGATTTCGGGCACAGCCTCGTCAAAGTGCTGCTGATCCATTGTCTTTATTCCTGTTGTTATAAAACTATGTTCTGTTGCAGATGCCTGAACTGGAATAAGCGTACAAATTGTTAGTGTCTTATAAGATATCAGT
TP205084	P27174	P_comp16112_c0_seq4	yes	1	1	119.306	1.48e-26	1	64	920	983	64	3629	Lup026824| Hit:500-3166| Length 2667| Evalue 0| Note: receptor-like protein kinase 2; IPR001611 (Leucine-rich repeat), IPR003591 (Leucine-rich repeat, typical subtype), IPR011009 (Protein kinase-like domain); GO:0004672 (protein kinase activity), GO:0004713 (protein tyrosine kinase activity), GO:0005515 (protein binding), GO:0005524 (ATP binding), GO:0006468 (protein phosphorylation)	AT2G41820.1 | Symbols: | Leucine-rich repeat protein kinase family protein | chr2:17447170-17449914 FORWARD LENGTH=2673| Evalue 0	GTTGGAGGACACACCCAGTAGAAGAAACAACATGCATGGACACAGTTCAGTTCAGTTCAGTTCAGATGCACATTCTACTTTCTCAACAAAAATAAACTACAACTTTCAATTTCAACAGGAAATAACATTTTGATGGGTGAATGCATATCCCAAATGAGTAAATACAATATGAAAGCTGAGGAGTAGCTCATATACAATATTAGCTTATATACTCTGTGTCACACTCTCTTCTTGCATGTATACTCCCCCGACCTTATTAGCGTCCAATTCAAATGAATAAGCGCCAATTTCACCTTCGACAAACCAGAATGGTAAAGATCGGAAAATTAAAATGGCCAATAATTTACTTTGAAACACCACCTTCACCATGTACAATAATTCCTGATACAAGCAAGACTA…
TP29709	P27174	P_comp16097_c0_seq2	yes	1	1	119.306	1.48e-26	1	64	636	699	64	2085	Lup021627| Hit:1-2001| Length 2034| Evalue 0| Note: uncharacterized protein LOC102665249 isoform X4 [Glycine max]; IPR007789 (Protein of unknown function DUF688)	not found	GAATATCAATGCTCCTCTTATGTCCGTGAGACGCAATTCTGCTACATCGCCGTCCTTAATCGAAGCGAAGAAGAAGATATTGGATAAACGTCACACTCTTCCGTACTACAAATCAGACAAGAACTTGGATCAGGTAACAGAACATTGTGCAGTGCCTTTCAATTGGGAGCATATACCTGGAAGATGCAAAGGTAATGGTAGATCTGAACCTCAACCTCCTAAGGCGGTTTCAATCACTCCAATACCTAGGCTTCCTCCTGGAAAATCTATAAATTCTTCCAAGCTGCCATTGGAAAAGGAAAGTAAAGTTGGAAATAAGTTTAGGCCTTCAAATAAGTCAAATTCATTTGTTGTCAGCGCGGTTAAAATAGACCGTGACAAAGAAAGAAAAGATGAGAG…
TP37587	P27174	P_comp16031_c0_seq2	yes	1	1	119.306	1.48e-26	1	64	1008	1071	64	2631	Lup010011| Hit:424-2205| Length 1782| Evalue 0| Note: ZIP metal ion transporter family; IPR003689 (Zinc/iron permease); GO:0016020 (membrane), GO:0030001 (metal ion transport), GO:0046873 (metal ion transmembrane transporter activity), GO:0055085 (transmembrane transport)	AT3G08650.2 | Symbols: | ZIP metal ion transporter family | chr3:2624694-2627308 REVERSE LENGTH=1860| Evalue 0	TGACAACTAGCAAGATTCTTATCTAAGATAAAATGTCAGTTCTATTTATAAAAACAAACCGAATGAGGAAAAAAATCAGATGAGTTCCACTTTTCACAGTTTTACACTGCTCATGTTCTATATACATGCTCTAAATCAAACTTGGTCACTTGTAAATCTACCCATTGTTTTTTGTGTCATAAATGAATCTTCCAAAAGTTCTCTTTTTCAACCATAGAATCCCAAAAAGAAATCAGACCAAAGGAGAAAGCCTTTGATTGAAAACAATTGTTCTGTCTGTATAAGTTAACATTCATCTCCACATAGTATTCAGTCCTGATGCAGAATTGGTTTTCACTCTTCCATTAATGATGGGTCTCTTCAAATTTGTGCAAAATGTATTGGGAGATCAAACCATAG…
TP318287	P27174	P_comp16001_c0_seq2	yes	1	1	119.306	1.48e-26	1	64	1394	1457	64	4002	Lup023601| Hit:1839-3999| Length 4617| Evalue 0| Note: helicase protein MOM1-like isoform X3 [Glycine max]	not found	ATATATATATATATATATATGAAAATGATGAATCTTCATTTCAAGCTACAGCAATTCGTTGAACCACTATCACAGCATTGTTACAGAAATCATATATTACACATATATGTGTGTGTGTATGTATGTACATTTTAAAATTAATAACAATAGGTGAACTCGTAGCACCACTATCACAGCAATATCTACCCTCTAAATTCATGTCAGATGCCCCTAAACTAGGGGAGAAAGGGAACTACTCCATGGCCTAGTGTTAAGCAACTACGCAAAAAATATGTTAAGACCTCTGGTTAGTCATCATCTGATAAACAGACTACATCTGATGATGTAGTTTGATGTGGGGCTGAGTTAGCCGGCATGCTACTACTATTGGTGACAAATCTGGATTTGTTCCATATTGCC…
TP80196	P27174	P_comp16001_c0_seq2	yes	1	1	119.306	1.48e-26	1	64	1670	1607	64	4002	Lup023601| Hit:1839-3999| Length 4617| Evalue 0| Note: helicase protein MOM1-like isoform X3 [Glycine max]	not found	ATATATATATATATATATATGAAAATGATGAATCTTCATTTCAAGCTACAGCAATTCGTTGAACCACTATCACAGCATTGTTACAGAAATCATATATTACACATATATGTGTGTGTGTATGTATGTACATTTTAAAATTAATAACAATAGGTGAACTCGTAGCACCACTATCACAGCAATATCTACCCTCTAAATTCATGTCAGATGCCCCTAAACTAGGGGAGAAAGGGAACTACTCCATGGCCTAGTGTTAAGCAACTACGCAAAAAATATGTTAAGACCTCTGGTTAGTCATCATCTGATAAACAGACTACATCTGATGATGTAGTTTGATGTGGGGCTGAGTTAGCCGGCATGCTACTACTATTGGTGACAAATCTGGATTTGTTCCATATTGCC…
TP251406	P27174	P_comp15977_c0_seq3	yes	1	1	119.306	1.48e-26	1	64	729	666	64	748	Lup015720| Hit:1-747| Length 9879| Evalue 0| Note: sporulation-specific protein 15-like isoform X2 [Glycine max]	not found	CTCTTTTTGAGCAATCTCAAAACAAACATGAAGGTCAATTACCCTAGCAGAAAGAACTTCAACATTTGCCTCAGCAATATTAAATTGGTTTTGCATTTCTACACTCCTGCTGGAAACATTTTGTAGTTCAAAACGGCATTTTTCAAGTTCTTCGTTAAGCTGTTTATTCTTCTCATTTACTTCACTCATTCCCCTGTTTTCTTCCTGTAAACCTGAAATCAAGCCTCTGCAGTCAGCCAACTCTGTGGACAGATCCAATGAGTCTTTTTGAGCTATTTCGAAACAAAGCTGCAGTTCAACCACTCTGGAAGAAAGAGCTTCCATATTTGCATCGGCGATATTAAATTGGTTTTGCATCTCTACACTTCTGCTGGAAACATTGTGTAGTTCAACACGGCA…
TP158300	P27174	P_comp15959_c0_seq2	yes	1	1	119.306	1.48e-26	1	64	4948	5011	64	5501	Lup019326| Hit:114-4682| Length 6021| Evalue 0| Note: uncharacterized protein LOC100805552 isoform X5 [Glycine max]; IPR015412 (Autophagy-related, C-terminal), IPR026849 (Autophagy-related protein 2), IPR026854 (Vacuolar protein sorting-associated protein 13A N-terminal domain); GO:0006914 (autophagy)	AT3G19190.1 | Symbols: ATATG2, ATG2 | autophagy 2 | chr3:6639879-6648274 FORWARD LENGTH=5520| Evalue 5.6E-113	GACTGCAAAGGGGAAAAGGATATGATTCAGGTCCGGAAAGTTCAAAATTACTAAAAAGAAAGGCGTCAACCAAGAAAAGAATCATTGGAAATCAAGTCAACATTATCAGAGACCTATTTCTAAATCCAAGAAGAGCATAGTGTACAGCACTTGCACAAGCAGAAGCAGGAGCTATTGCAGCTGCAGGAACTGCTCGAACAGCAGCTGCTAAGGCAGGTCCTGCACCTGAGCCACGCTGGTATTTTTTCAAGGGGTTTTGAACTAACACAGCAGCAGATTTTCCAAGGCCATCACTGAGACTCTCATAAGCCTGCTGAATTCCCTGTTGGGCATCTTTAGGTTGATTAGACCGAACATCTGCCATCGATTTATCTTTTATAGGCAGGGAGGTTGAAGAAG…
TP151896	P27174	P_comp15815_c0_seq1	yes	1	1	119.306	1.48e-26	1	64	614	551	64	1533	Lup026880| Hit:380-987| Length 1560| Evalue 0| Note: FUNCTIONS IN: molecular_function unknown; INVOLVED IN: GPI anchor biosynthetic process; LOCATED IN: endoplasmic reticulum membrane; EXPRESSED IN: 22 plant structures; EXPRESSED DURING: 13 growth stages ; IPR013233 (Glycosylphosphatidylinositol-mannosyltransferase I, PIG-X/PBN1), IPR016140 (Bifunctional inhibitor/plant lipid transfer protein/see…	not found	TCACGCTAAGGGAAAAAAAGAATTGTGCGAAAATGTATGTAAGTAGAGACGGTCAATAACAACACATTAAAATGTTATTCTAGTTAAAATTTAGTCATAAATGATAACACCAAAAATCATAAATACATTTGTATCCAAATATAACATATCTACATAAAAATTTCTCTTATGAGAATTTAACGGAACCTTACTCCACAAAAAAAAATATAACTAGAATGCTTAAAATTGGTACACTCTAAATTATTAACAAAAATGGTACAATCCTCATAACTTTGAGAGAAATCAAAATTTGGAACTCATTGACCTCTCTGCCTAGTGTGGTAGTAGTTGTAGTATATTTCAAGAAAACTACTAGTATAATACAATGAACTGAATACAATTACAATAGTTGATAACAAA…
TP439682	P27174	P_comp15807_c0_seq1	yes	1	1	119.306	1.48e-26	1	64	1032	969	64	2564	Lup016804| Hit:228-2295| Length 3015| Evalue 0| Note: magnesium transporter NIPA2-like isoform X1 [Glycine max]; IPR004087 (K Homology domain), IPR008521 (Magnesium transporter NIPA); GO:0003723 (RNA binding), GO:0015095 (magnesium ion transmembrane transporter activity), GO:0015693 (magnesium ion transport), GO:0016020 (membrane)	not found	TGAGGAGTAACTTAATCCACTTAGTTTTGTAGTAAGTGGATCCAATTGAGGTGGGTAAAGCAAACTGCATACATAGGTAATTGAGAGGAAATAGAATTGGGCGTAGAGGGTTTTATTTGGTTTGTGTAGTTTTGTTCCCTTCTCTCTCACTACTATTGCTGTTGCCGCTCCTCCTCCTCCTCCTCCTCTTGCAATCTCCCTCCATCAGCATGAGCGCAAAGTCTTCAAGTTCTCAAAAGATCTCTATATTTGGTGCTGCTTCTGCTGCTGCCAAATCTGGTTTTGTCATTCCTAAAAACAAACTATCTGGTTCTTTGGTTCCTGTCTTTCAAAAACAGCATCAACCCGTCATTCACAGGATAACTAAATGGGGAACTGATCTCACTCAAGATTCTCAGG…
TP197094	P27174	P_comp15745_c0_seq2	yes	1	1	119.306	1.48e-26	1	64	1386	1323	64	2657	Lup016025| Hit:331-2436| Length 2097| Evalue 0| Note: Zinc finger (C3HC4-type RING finger) family protein; IPR002035 (von Willebrand factor, type A), IPR013083 (Zinc finger, RING/FYVE/PHD-type); GO:0005515 (protein binding), GO:0008270 (zinc ion binding)	not found	CTTTCCTTTGGGGTGGTCTTTTTTGGGGGTGACGAAGCAGAATTATAGAAAATGTACACATAGGTCAAGATATATAAATAAATACACATAGATAGATGGTAGGGAATGGAAATAGAAAGAGAGAAAAGAGCAACGTGAAAGGAGTCTTTGAATCTAATCCATTTCATCTTCCACCTTTCGAAATCACTTTCATGTATCTCTCCTTTTGAATCATCATCAACAATTCATCATCGAAACACCTCATAAACTGACTAGAAAAAAACAAACATACATACACTACCCTTCAAGCACAGGAAGATATTTCGATTTTGATTTTCAGAGTGAGAGAGAATGGTTACTGGTTGGAGAAGAGCGTTTTGCACAACCATCCCTAAAGACAACACAGAATCGAAAGTGCTC…
TP131819	P27174	P_comp15699_c0_seq6	yes	1	1	119.306	1.48e-26	1	64	380	317	64	412	Lup023973| Hit:1-412| Length 1407| Evalue 0| Note: U-box domain-containing protein 9-like [Glycine max]; IPR013083 (Zinc finger, RING/FYVE/PHD-type), IPR016024 (Armadillo-type fold); GO:0000151 (ubiquitin ligase complex), GO:0004842 (ubiquitin-protein ligase activity), GO:0005488 (binding), GO:0005515 (protein binding), GO:0016567 (protein ubiquitination)	AT3G07360.3 | Symbols: PUB9, ATPUB9 | plant U-box 9 | chr3:2355636-2356613 FORWARD LENGTH=978| Evalue 1.07E-32	AGTTTGAAGGATTGCGACGCAATTCTCCTTGTTGCGTTCGCAGGAACTCTCTCTCATAATGCTTAGTAAGGTAGGAACAGCATCAAGCTCTCCTATGTCCTGAATAGCCCTACGGTGACTTGAAAGCAGCGCAAGGATAGCTAGTAATTCATCGATATGAAGTCGGTCCTTGATCTTCCTCATGATCACCCTCACTGCGCCGTCCTTTACTGCTCTCGATTTGTTCTCTTGCATGACACATAGAGTGAAAATTGCTGAAGCAACATCCTTCATAGCTAAGGGGTGCCCTTCTTCTAAAAGGTCGATCAATGGCTTCAAGGCACCGGATTTCCCTATAAGTTCCTTGTTCGAGTCGAGAGCCGACAAAGTGAAAAGGGCTGCGGCAGCGTTGCTTCTTGT…
TP83880	P27174	P_comp15659_c0_seq2	yes	1	1	119.306	1.48e-26	1	64	294	231	64	993	Lup029096| Hit:2-798| Length 1002| Evalue 0| Note: uncharacterized protein YMR317W-like isoform X3 [Glycine max]; IPR013083 (Zinc finger, RING/FYVE/PHD-type); GO:0005515 (protein binding), GO:0008270 (zinc ion binding)	not found	TGTCAAATCAAGATCCTCACAGCATATTGGACATGAAGACGGCATTGTAGAGCGACTCCAAAGAGACCCTCCTCCATAATATCGATCTGGGTTCGTCATACTGAGCTGTTTTGACAAATTAGGCAAAGTCTGAGGGTGAAAAGCATCATCAGCCCTCCAAGCTCGGTTATGGCTGGATGCCAAAGGACCCAATCTAGCACTCTCCAGTTTTGTAGCTCCTGGATTCGACCCATCAGGCGGTACAATTTGCACAATGGGTTGAAGGGGCGAATCTGTACAATGGTTTAGATGCTGCTGCTTGTCATTGGCAGCTAAAGCATCAGCCAAAGCCTCCCAATCATCCAAACAATCTTCTTCTTCTTCATCATCTTCTGCTGTGATATTCCCAGAGCAGTGCCC…
TP246847	P27174	P_comp15572_c0_seq1	yes	1	1	119.306	1.48e-26	1	64	1663	1600	64	2066	Lup020137| Hit:394-1038| Length 1455| Evalue 0| Note: calmodulin-binding heat-shock protein; IPR002921 (Lipase, class 3), IPR005592 (Mono-/di-acylglycerol lipase, N-terminal); GO:0004806 (triglyceride lipase activity), GO:0006629 (lipid metabolic process), GO:0016042 (lipid catabolic process)	AT3G49050.1 | Symbols: | alpha/beta-Hydrolases superfamily protein | chr3:18181498-18183613 FORWARD LENGTH=1434| Evalue 0	CCCAACCCTGTACTCTTTCATATCTTCCCAGTTCCCACCATCATGATACTCTGTCATTTTCTCAGTTTCCGTTTACACTTTCTCTCCCATTTACACTTCTCTCTTTCTTAATCATTATTCCATTTTGGTTTTCGGTCTTTTTCCTTTCCCCCTTTTCTTCAATTTTTCTTCCTTACCCAACTATAAAATCTGTCATCAATCATCACCATTCACTCAATTTTGATCATATATCTTCACATTTTTGATATAATTTCACTCCCTATATCATAATTTTTTTTTTTTGAAGAGTTTACTAGACTCTCTAGATTGTATAATTTCTACTGTCCCTTGGTGATGTGCATCTGTTGTTTCAGTATCAAATGTTATAGCAAGCTGTAGCATAGGACCAAAACAATGTCA…
TP434957	P27174	P_comp15545_c0_seq2	yes	1	1	119.306	1.48e-26	1	64	592	529	64	840	Lup005883| Hit:1-719| Length 2502| Evalue 0| Note: Protein kinase superfamily protein; IPR002198 (Short-chain dehydrogenase/reductase SDR), IPR011009 (Protein kinase-like domain), IPR013320 (Concanavalin A-like lectin/glucanase, subgroup); GO:0004672 (protein kinase activity), GO:0004674 (protein serine/threonine kinase activity), GO:0005524 (ATP binding), GO:0006468 (protein phosphorylation), GO…	AT3G24550.1 | Symbols: ATPERK1, PERK1 | proline extensin-like receptor kinase 1 | chr3:8960411-8963303 FORWARD LENGTH=1959| Evalue 4.05E-67	TTCTGGACTTCAAGTTTGAAGCAAAGGTTGCGGATTTTGGGCTTGCAAAGATTTATTCTGAATCCAATACTCCTGTTTCTACTAGAGTGATGGGGACTTTCGGGTATCTTGCTCCAGAGTATGCTTCTAGTGGAAAACTTACAGACAAATCTGATGTGTTCTCCTACGGAATCATGCTCCTTGAGTTAATAACTGGAAAACGCCCGGTTGATAAAAATTATTCTTTCACGGACAGTTTGGTAGACTGGGCTAGACCTTTGCTCACACGTTCTTTGGCAGAGAATAATTTCGCTTCTCTGGTCGACCCAAGGCTCCAGAACGAGTTTGATCGTCATGAGATGGCTCGTATGGTGGCGTGTGCTGCAGCTTGCATATGTCATTCAGCAAAACGTCGACCAA…
TP100530	P27174	P_comp15522_c0_seq1	yes	1	1	119.306	1.48e-26	1	64	532	595	64	995	Lup002297| Hit:220-556| Length 339| Evalue 4.29E-126| Note: Non-specific lipid-transfer protein, putative; IPR000528 (Plant lipid transfer protein/Par allergen), IPR016140 (Bifunctional inhibitor/plant lipid transfer protein/seed storage helical domain); GO:0006869 (lipid transport), GO:0008289 (lipid binding)	not found	TGTAAATAACATTATCCTCCATACTTAGATAACATAAGAACAAACATTCAAGGTAAATTGACAGCCACATTCAAACAACAATGACATAATGAAGAAATCCACATAGGTAGATTCCTGTTTATTACAAAATATGTTATAATTCCCATACACATATGTAGCAGAAATTTGTTCAACATTCTCTGCAACACCCTCCATTTCCAACTTCCAACTTTCAACCAAACTTGGAGCAATCTGCATTAGGAGAAATAGTGATGGAGAGTGATATCCCACAGTTTCCTGGAAGAGACTGAGCCAATTGAGAGTTTAAGGTGATACTCTTAGCAGTGGACTTGATACAGTTACATGCAGCTTTCTTATCCTCTGAGTTTGTTGCAGAAGAGGCAAGTGCTTTAGCTCCAA…
TP92854	P27174	P_comp15500_c0_seq1	yes	1	1	119.306	1.48e-26	1	64	439	502	64	862	Lup028508| Hit:592-857| Length 663| Evalue 2.96E-102| Note: ethylene-responsive transcription factor 7-like [Glycine max]; IPR016177 (DNA-binding domain); GO:0003677 (DNA binding), GO:0003700 (sequence-specific DNA binding transcription factor activity)	not found	TTCAGTATCAATTTCCATTTCTATTATCTTCCCCTCTCTTATGTGGTAATGTTCTTTCTGGCAAAGTACAGAGATATATAGTTATCATAGAATACAATACAATTCCATGCTCTAAACAACAACAAAAGCTTGAATTGGTGTGTGAATTGACCATCCGTATGAAGCAGGATACATAACATTTTGTGCTAAAAAAACAAGTGAACCCAAAATGAACTACATTTTGTCCTCTATTATTCGTAACCACATTTACAATTCAAATCAAAGAAAGGAAAGATACATAAAGATACATAAAGAGACACAAGACTCACACAAAAGAGTGAGTTGCTGCTAAAAAAAACCCACATGCGGCCCTTTTTAAACACAATAAAATAAAAACATAGATATATATATATATTATTT…
TP165522	P27174	P_comp15499_c0_seq1	yes	1	1	119.306	1.48e-26	1	64	514	577	64	982	Lup021708| Hit:263-982| Length 1902| Evalue 0| Note: protein FAM188A-like isoform X1 [Glycine max]; IPR003903 (Ubiquitin interacting motif), IPR011992 (EF-hand domain pair), IPR025257 (Domain of unknown function DUF4205); GO:0005509 (calcium ion binding)	AT1G43690.1 | Symbols: | ubiquitin interaction motif-containing protein | chr1:16478519-16482589 FORWARD LENGTH=1800| Evalue 6.19E-34	TTTTAACACAGGGTCCACATAGTCATTTCACTACCAATTCTCTGTACATAAAAAATAAACACCAACTCTGATTCTTCTTCACGACACCGTTTCGTCAAACTCGTCCTCCGTTCCCTTCTCCGAACACCGTTACGTTCCTTTTTCGACCCCTCATTAACTTATTTCCATAATTACCCCTACCTCTGGCTTTAAATTCCTATTCGCACCACTCCAGCACTGAAAATCGAAAACCCATCGATTTCTATCGTTAGGGTTTTTCGTTATGGCGGATCGCGAAGACGAGGATTTGGAAATGGCGATTCGGATGAGTATGCACCACGCGCCGCCGGATCCGAAGCGGAGCAAGCCGAGACACAGCTCCGTCGCCGTCGGAGTCGTGTCGGGGACGCCGGAGGAGTC…
TP288560	P27174	P_comp15493_c0_seq1	yes	1	1	119.306	1.48e-26	1	64	969	1032	64	1286	Lup023711| Hit:4-1103| Length 1320| Evalue 0| Note: alpha/beta-hydrolase superfamily protein; IPR000073 (Alpha/beta hydrolase fold-1)	AT5G17780.2 | Symbols: | alpha/beta-Hydrolases superfamily protein | chr5:5867429-5868976 REVERSE LENGTH=1260| Evalue 5.87E-61	GATGATGATGATGATGATGGTGTTTCAGAGAGTTTGTATAAGAGGAAGAGCATTTTTAGAGAAATGGGTTTCTTACAATTTGAGAGAAAGATGCAATCTTTGAATAGAAAATGGGGTAAAGTTAGTAGTGAAAAGCCAATGAATGTTTGGTCTGATTGTGGGTGTGAGTCATGTCTTTCATGGGTCAATGAGGGTAACTATAAGCTTCATTTTGTTGTGAAGGATCCTTTATCAGCCACTGATGAAAACTGCAAGGGAAAGAAGGCTTCAGAGAATGTCATATTCTTGCATGGATTTCTTTGTTCTTCCTCATTTTGGACTCAAACAGTGTTTCCACATTTTTCTGAACAAGTAAATCATGACTATAGGTTGATTGCTATAGACCTTTTGGGATTTGGA…
TP157463	P27174	P_comp15488_c0_seq3	yes	1	1	119.306	1.48e-26	1	64	351	414	64	2730	Lup018466| Hit:228-2464| Length 2730| Evalue 0| Note: ATP-dependent chaperone ClpB; IPR001270 (ClpA/B family), IPR004176 (Clp, N-terminal), IPR019489 (Clp ATPase, C-terminal), IPR023150 (Double Clp-N motif), IPR027417 (P-loop containing nucleoside triphosphate hydrolase), IPR028299 (ClpA/B, conserved site 2); GO:0000166 (nucleotide binding), GO:0005524 (ATP binding), GO:0017111 (nucleoside-tripho…	AT1G74310.1 | Symbols: ATHSP101, HSP101, HOT1 | heat shock protein 101 | chr1:27936715-27939862 REVERSE LENGTH=2736| Evalue 0	TTGCATCTGTGACTGCCAAAACAATTCCTCTCTCAGCAAGACGACTAACAACATCCTTCATGTGAAAGAGGATCAAATACCACAATTTCATCAAGTCGATTCAACAATTCTGGCCTAAAATGCCTCCTTACATGTTAAAGCAAGAACATTTGTTTGTTAGCATAATACACAATCACAACAAATTAGCACATAAAAATGAATTGAAGTGTATATAATATTCTAAACATACCTCCTGCATTACTTTATCATGCACAACTTGTATCGTACATTTTCCTGAAAGTCCAGTTAGGAGTAGTTCTGCTCCAAGTTTTGAAGTTATGATGATGACATTGTTTCTAAAGTCCACAGTGCAGCCTTGGCCTTCCGTTAACCGCCCATCATCTAATACCTGAAGAAGAG…
TP4660	P27174	P_comp15412_c0_seq4	yes	1	1	119.306	1.48e-26	1	64	702	639	64	971	Lup028023| Hit:50-969| Length 1566| Evalue 0| Note: WRKY family transcription factor family protein; IPR003657 (DNA-binding WRKY); GO:0003700 (sequence-specific DNA binding transcription factor activity), GO:0043565 (sequence-specific DNA binding)	AT1G13960.2 | Symbols: WRKY4 | WRKY DNA-binding protein 4 | chr1:4776622-4779043 FORWARD LENGTH=1464| Evalue 5.36E-41	TGGGTACCAAATATTTTCATCATTGTGTGTGTGGTGGGGAACAATATTACCTTGGATAAGGGTTTCCTTTGACAACTTTCTGTCCATATTTTCGCCATCTGTACCCATCATCTAAGAGATCCACTTCACTTGTTGTTTGCACAATGATTCTAGGCTCTGTGATAGCCCTGTGTGAAGAGGCTGGATCTGATAGGTTGAGTTTTGTGTTTCTCCTCTTGGGATCAGGCTCATCATTTGTATCATCCACTTCCTCGCCGTCACTTGTTCCCGATACATGTTCAGCTGTTGCCTGACTAGACTCCTGATCCATCTTAGACATTGAGTGACTTATCCCTTCCTTCAATCTATTTAAACCTCCACTTTGAAATTGGTAAGTTGAATCATAACTCCCTTGCATAT…
TP229458	P27174	P_comp15402_c0_seq2	yes	1	1	119.306	1.48e-26	1	64	288	351	64	724	Lup002835| Hit:565-724| Length 3006| Evalue 1.54E-74| Note: ATP-binding microtubule motor family protein; IPR001752 (Kinesin, motor domain), IPR027417 (P-loop containing nucleoside triphosphate hydrolase), IPR027640 (Kinesin-like protein); GO:0003777 (microtubule motor activity), GO:0005524 (ATP binding), GO:0005871 (kinesin complex), GO:0007018 (microtubule-based movement), GO:0008017 (microtubu…	AT5G06670.1 | Symbols: | P-loop containing nucleoside triphosphate hydrolases superfamily protein | chr5:2048243-2055019 REVERSE LENGTH=2961| Evalue 1.93E-32	CTGCTTCTCCTTCACAATTTTCACCACATGGGCTACTCTCTACGGTCAGGGTAAATATTGTATGGCTCCTGCTACTGAGTAGGTTGAAGTTTGTAGACCCAACATGCCTGTGCTCTATTATCAAATAACATGTTATCAAGAATCAAGAAGGGGCACATTAAACAACACAATGGGGGCCTCTAGTAGAACTGTAAAAAAATCCATTTCTCATCATCATTCACAAAACCACAAAACAAGTTTGTTTGGTTTTATTTTTTAAATAACAGCCTAACCATAAACATTATATGCAGCTACTTTGTGACAATACAATGTTAAAACTTGTCAATTAATATCCTGGTATATTAATGCATAAGCATAACCTACTTCCCAAAAGAAAACGGCAACATAATGCAAATAAAG…
TP427019	P27174	P_comp15340_c0_seq2	yes	1	1	119.306	1.48e-26	1	64	797	860	64	1138	Lup024902| Hit:1-614| Length 2760| Evalue 0| Note: ankyrin repeat and zinc finger protein, putative; IPR007087 (Zinc finger, C2H2), IPR020683 (Ankyrin repeat-containing domain); GO:0005515 (protein binding), GO:0046872 (metal ion binding)	AT1G01930.1 | Symbols: | zinc finger protein-related | chr1:320041-322809 REVERSE LENGTH=1743| Evalue 7.19E-72	AATATTCCCTTGACTGTTCGGAGGCCTACTTTCAGGGAAGCGAAGCGTGTATATAGTCAGTTGACCCAAGTATGCTATGAAGCAGACGAGAAGGAAACCTTAGAAATCAACCAAGAGGATGTAGTATCAATTCATGTTGCTATAAGAAATGGTAGCCCACCTTCGAGCAAAGCGGACATGGATGAGTTGGATCACAAAGATAAAATTGAAACCTGTTCAAGTAAACAAAATGATAAACTCCACATTTCGAGTGACGGAGAGAGTGAGAATGAGCTATGTGATAAATCAACTCCTTTACATCAAGCAGCACAATGTGATGATTCTGAAAAGGTTATGGAACTCCTGGAACAGGGATTGGATCCTTGCACCAAAGATGAAAGGGGACGTACTCCGTACATG…
TP1173	P27174	P_comp15232_c0_seq1	yes	1	1	119.306	1.48e-26	1	64	1250	1313	64	2521	Lup020958| Hit:162-1700| Length 1986| Evalue 0| Note: oligopeptide transporter 7; IPR004813 (Oligopeptide transporter, OPT superfamily); GO:0055085 (transmembrane transport)	AT4G10770.1 | Symbols: ATOPT7, OPT7 | oligopeptide transporter 7 | chr4:6628646-6632517 REVERSE LENGTH=2301| Evalue 0	GCCTATTGAAAAATGTTCACATTAATAAACATATAAACCTGATTAACCATGGATGAATTTTTACAATACAGAATCAAATTTAATTAACCATAGTTGATTTGAAGGAAAAAATATATACATTAACTTACTTACAATGAATTGTGCTAAACACCAAAGATACACTAAGTGAAAACAGGACAACCTTGAACGACAACTCCTTTCGCTGTTGGACAATGAGCTAAAGGACAACCATCGAGGTTATTTCCCCACCAATCGATACTAATATCCTCTAATCCGAGACAAAGATATAAAAGCACACCCATGAACGCAAGACCTGCATCCAAGGCCCCGGAAAGAACATAATTGTGACGCTGCCACCATTCCGGCTTGTACCTATACACAACAAAACCAGATAGGAAA…
TP390179	P27174	P_comp15086_c0_seq6	yes	1	1	119.306	1.48e-26	1	64	315	252	64	1978	Lup016894| Hit:260-1360| Length 1122| Evalue 0| Note: ethylene-responsive transcription factor 1B; IPR016177 (DNA-binding domain); GO:0003677 (DNA binding), GO:0003700 (sequence-specific DNA binding transcription factor activity)	not found	AACAACACTAAAAAAAGTTCTTCTTCCGATTATCTTTTCTCATATAAAACTACAAACAAAATTGGAATAATTAAGTTCAAGGACCCTTGGACAGCTCTATTAGCACAGGAAAACCCAAGGGTCCTATAACATATACTTACTTCCTCAAAAGAAAATTGAAAATAAACTCATAACAAAACTTGATAATTTAACTAAAGGCATAAAAACTGGTAACAAAGTAGAGCTCTATCTGATTTTTACTCCTATGAAGCTGCAAAACTTAGGCACATGGTACATGGAGGGGTTCCTCAATCCAACCAGCAAACTCATCCGCAGCAAAATCACCAAAACTGAAATCATCAGCACCAAAATCACCAAAATCGAAATCAGGAAGCTCACTAGGCTCATTGTCATCAAATC…
TP12366	P27174	P_comp15062_c0_seq2	yes	1	1	119.306	1.48e-26	1	64	237	174	64	804	Lup004209| Hit:65-500| Length 639| Evalue 0| Note: emp24/gp25L/p24 family/GOLD family protein; IPR009038 (GOLD); GO:0006810 (transport), GO:0016021 (integral component of membrane)	AT2G03290.1 | Symbols: | emp24/gp25L/p24 family/GOLD family protein | chr2:999422-1000434 FORWARD LENGTH=642| Evalue 2.79E-37	ACACACAAACTCATTGTCAAGGTTTATGAATTTCAAATGGGTTGACTTAGATATAATGTGGTTACAAGGTGGTTTCTCCTCATGGGAACAATTATCATCATGGCGATAATGTGGATTCCGGTAATTTTGCATTTACTGCAGCTGAGGCTGGGGACTACTCAACTTGCTTTCGGTTACTGGATAGCAGGGCCATGCCAACTGTGACCGTTGAATTTGATTGGAAAAGTGGGGTTGCTGCCAAGGACTGGTCTAAGGTTGCCAAGAAAGGGCAGATTGACGTAATGGAATTTGAGTTGAAGAAGATGTATGATACCATCCTTTCCATCCATGACGAGATTTTCTATCTTCGCGGAAGGGAGGTAGAGATGCAAGAACTTAACAAAGCAATTAACACCAAGA…
TP137786	P27174	P_comp14998_c0_seq7	yes	1	1	119.306	1.48e-26	1	64	204	141	64	293	Lup007922| Hit:2-293| Length 1644| Evalue 5.57E-120| Note: RING finger protein 38-like isoform X2 [Glycine max]; IPR013083 (Zinc finger, RING/FYVE/PHD-type); GO:0005515 (protein binding), GO:0008270 (zinc ion binding)	not found	GACTGAGAGGACAAAGTTTTCCGAGGCATTAGAAAGGTTTTTCCTGGGTTACTAGTCCCTGTGAAAGTTCTAGAGGAACTTCCCATTGCTTCCTTGCCACTAGAAGAGGGTCGGGTTGAAGGTCTCAGAGATTTACCTTTCTCAGAAGAGCCGATTTGAGCACCTTTAGGAGAGTTGACTCTGCTACTGCAACCAAGGCGGCTGCAAGCTTGACTATTACGATCTTTAATATTAGCAGTATCTTTGAAGACATGTCCCATCCCCTTTCTAGGGACTACCACCCCACCAGTAGA
TP308320	P27174	P_comp14948_c0_seq1	yes	1	1	119.306	1.48e-26	1	64	188	125	64	221	Lup031846| Hit:79-221| Length 2901| Evalue 1.24E-60| Note: phosphoenolpyruvate carboxylase 3; IPR021135 (Phosphoenolpyruvate carboxylase); GO:0003824 (catalytic activity), GO:0006099 (tricarboxylic acid cycle), GO:0008964 (phosphoenolpyruvate carboxylase activity), GO:0015977 (carbon fixation)	not found	TATACATATACATATACATATACATATACAATTCAACTTACATGATATAATATGTGAAAACAGCATTGGCAATGTAGCTTAACCAGTGTTTTGCATGCCGGCAGCAATACCCTTCATTGTCAAAATAAGTGTGTCTTCCAAACCAGGGGCATACTCACTTTTTGGGTTAAGTTTCACTAGCTCTGCAGCTGGTTTGGTTGATTCCATGTAGTCCTTTGACA
TP90414	P27174	P_comp14925_c0_seq1	yes	1	1	119.306	1.48e-26	1	64	101	164	64	641	Lup018066| Hit:116-622| Length 516| Evalue 0| Note: ethylene-responsive transcription factor 3 [Glycine max]; IPR016177 (DNA-binding domain); GO:0003677 (DNA binding), GO:0003700 (sequence-specific DNA binding transcription factor activity)	not found	GTGATTAGTAAAATAGTGGTACTACTAATAAAATTTTATTATTTTGAACGTGAACACAAACATTTCGCACATACACATAAGGAATATACAAACCACTTAGCAGCATTAATACACACTATAGGCACGCCGTGATATCGCCGGAAAATGTCCACCACTTGCTATTCATCAGCTCCGGCAGCTCTATCTCACCCCAAAAGTCATCGCCGCAATCGGAAGAAGAAGCATTTTCACGTTTATCTGGAGAACCGGCGGCCTTCATCATCATGTGAGCCGCCTTGGCCGCCGCCGCCTGTATGTCCCTTGTGGTGCATGCAGATGCCGGAGGTAAAGGCGGCAGGTGATGCACCTCATCAGGGAAGTTGAGCTGCGCCTTGCGGCCTTTGAGGAAGTAGGCGGCGA…
TP230996	P27174	P_comp14895_c0_seq5	yes	1	1	119.306	1.48e-26	1	64	973	1036	64	1414	Lup021494| Hit:380-1414| Length 3201| Evalue 0| Note: Tudor/PWWP/MBT superfamily protein; IPR000313 (PWWP domain)	not found	CTGTTAATCAAAAATATAATTCTACAAAATAAAAACATAAAAGAACGATTGCATTTACATAGATAACTAAAACTACCAATAACATTACCCTCCTAAAAACTCCAAATGTTTGCATTTGCATAGGCAATAACAAAATCAAGAAAAGGCCTTTCTAATATAAATCACATAATAGCACACACAAATAAGTACATGTGAACATCTATGTGCTGATACAAAACCAAAAAGGAAAGGAACTTAGCTAAGAAGATTGTATTCTTGGAAAGAGAATGCATTAACATCTTGGAGCCCAAGAACCTCAAATTGTATTTCTTGCATTCTCTGGAGCAATTTCTTGTATTTGAAGGACATATGGTCATATACTCATATGGTGCCATTTTTGTCAAAGTGAATGGTAAGGAA…
TP313192	P27174	P_comp14892_c0_seq7	yes	1	1	119.306	1.48e-26	1	64	292	355	64	532	Lup003924| Hit:107-302| Length 312| Evalue 2.38E-86| Note: Uncharacterised protein family (UPF0497); IPR006702 (Uncharacterised protein family UPF0497, trans-membrane plant)	not found	GGTTAGCCTCCGCGAAAACCTTCACTCTTTCTAATTATTTTGTTACATACACTAAGATTTCTGAAGTTGCGATTTTGTTTACTAATCTTCTCGACCACCATCCACAGGTAACATCGACGCTGTCTCTAGCAGCAGCTTCTTCCTCAGCTGCCATCACAGTTTTGTACTTTCATGATCTGGGACACTGCCATTTTGGAGAGGAGTGCCAAAAGTATCAGATTTCAGTTGTGTTGGCCTTCTTAAGCTGGATACCGATTTCGATTTCGTCCTTAATTATGCTCTGGTTATTAGCTGCAGGGTAGCAGACTATATATTCCGCCAGAATTCTTTCATCCTAGAGAGGGTCACATTATGAAAGTTTTATGAGTGTCAACATGAAAGGAATTAGAGTAGAACTTT…
TP327968	P27174	P_comp14887_c0_seq1	yes	1	1	119.306	1.48e-26	1	64	1911	1848	64	2285	Lup029443| Hit:448-2271| Length 1827| Evalue 0| Note: uncharacterized protein LOC100805286 isoform X2 [Glycine max]; IPR019308 (Protein of unknown function DUF2359, TMEM214)	AT1G23170.2 | Symbols: | Protein of unknown function DUF2359, transmembrane | chr1:8212724-8215516 FORWARD LENGTH=1848| Evalue 4.18E-91	TTTTTTTTGATATAATGTTATAACATGCTTTATTAACTTATGTCCCAAAAGTAATAACAAAAACAAATATGGCGGAAACCAAGATCCGAACAAATGGGAATTTGAACAATTCAAAATTTGCTTTCAAGCATAATTTGAGTTCAACCAGATTTACTTTTCTCTACAGCCATTTGGCACTTATCTTAAAAACAATATATAACAAGGCACTATTGAATTTTGTTGAAAGTAAAGTCTCAAATTAACCTAAAACTCGAGAGAACACACATCAAAACCAATGTAAATGGCCCTAGCAAGCTTCCCTGGTTTCTGTTGTTCCTCCTATTCTTGCTTTCTTTATGTTGACGACTAAGACAAACTGAATCTTCATCATCATTCGTCATCATATTGTAGGTAAAAGCG…
TP432461	P27174	P_comp14830_c0_seq1	yes	1	1	119.306	1.48e-26	1	64	303	366	64	1112	Lup007045| Hit:1-520| Length 2148| Evalue 0| Note: RNA-binding region RNP-1 (RNA recognition motif); Pyridoxal-dependent decarboxylase n=1 Tax=Medicago truncatula RepID=A2Q361_MEDTR; IPR012677 (Nucleotide-binding, alpha-beta plait); GO:0000166 (nucleotide binding), GO:0003676 (nucleic acid binding)	not found	GCATGCTGAAGCTCAGCCTACTGACAAAAATGTGGCACCAAAGAAGACTGGTAGAGGTGCTTCATGGCTGCAAAAGGAATCATGGACACAACTGGTTCGTGAGAATAACAGTTCATTTAGCATTTCACAAATTTTGCCTGGCATCACTTTCCCAGAACCAATGCCAACGGAGCCCGTTGTGTACCCTGCCAATTCCAATGATAGAAAGCACAATGGTGTAGCTAAGGATACCATTAATGAACTTGTTAGTGATGGGCTTAACTTGGGGGAGACTATAACTGATAAGAGTCAGCATGTCTGTGCTGCTGATATCACTTCTGCTCCAATAACGGAGGAAAAGAATGAAATAGAACCAATGGAAGGAACCACTGAAGAAACAACCCCAAAGGAAAGGTCCAT…
TP427105	P27174	P_comp14830_c0_seq1	yes	1	1	119.306	1.48e-26	1	64	477	540	64	1112	Lup007045| Hit:1-520| Length 2148| Evalue 0| Note: RNA-binding region RNP-1 (RNA recognition motif); Pyridoxal-dependent decarboxylase n=1 Tax=Medicago truncatula RepID=A2Q361_MEDTR; IPR012677 (Nucleotide-binding, alpha-beta plait); GO:0000166 (nucleotide binding), GO:0003676 (nucleic acid binding)	not found	GCATGCTGAAGCTCAGCCTACTGACAAAAATGTGGCACCAAAGAAGACTGGTAGAGGTGCTTCATGGCTGCAAAAGGAATCATGGACACAACTGGTTCGTGAGAATAACAGTTCATTTAGCATTTCACAAATTTTGCCTGGCATCACTTTCCCAGAACCAATGCCAACGGAGCCCGTTGTGTACCCTGCCAATTCCAATGATAGAAAGCACAATGGTGTAGCTAAGGATACCATTAATGAACTTGTTAGTGATGGGCTTAACTTGGGGGAGACTATAACTGATAAGAGTCAGCATGTCTGTGCTGCTGATATCACTTCTGCTCCAATAACGGAGGAAAAGAATGAAATAGAACCAATGGAAGGAACCACTGAAGAAACAACCCCAAAGGAAAGGTCCAT…
TP29178	P27174	P_comp14830_c0_seq1	yes	1	1	119.306	1.48e-26	1	64	563	500	64	1112	Lup007045| Hit:1-520| Length 2148| Evalue 0| Note: RNA-binding region RNP-1 (RNA recognition motif); Pyridoxal-dependent decarboxylase n=1 Tax=Medicago truncatula RepID=A2Q361_MEDTR; IPR012677 (Nucleotide-binding, alpha-beta plait); GO:0000166 (nucleotide binding), GO:0003676 (nucleic acid binding)	not found	GCATGCTGAAGCTCAGCCTACTGACAAAAATGTGGCACCAAAGAAGACTGGTAGAGGTGCTTCATGGCTGCAAAAGGAATCATGGACACAACTGGTTCGTGAGAATAACAGTTCATTTAGCATTTCACAAATTTTGCCTGGCATCACTTTCCCAGAACCAATGCCAACGGAGCCCGTTGTGTACCCTGCCAATTCCAATGATAGAAAGCACAATGGTGTAGCTAAGGATACCATTAATGAACTTGTTAGTGATGGGCTTAACTTGGGGGAGACTATAACTGATAAGAGTCAGCATGTCTGTGCTGCTGATATCACTTCTGCTCCAATAACGGAGGAAAAGAATGAAATAGAACCAATGGAAGGAACCACTGAAGAAACAACCCCAAAGGAAAGGTCCAT…
TP90601	P27174	P_comp14764_c0_seq1	yes	1	1	119.306	1.48e-26	1	64	3080	3017	64	3175	Lup020885| Hit:895-2234| Length 2202| Evalue 0| Note: titin-like [Glycine max]	not found	ACAACCATACAAATAATGTCTATCATAATACAATTTAGTTACAACTTTCTATATACAATCTAAATAATATTATGTTTCTTGTGTTTATAGAATTATTGTGTCACATTTCAACAATCATGAATGGTGAGCCTCAACATGATTCTTCACTTCCATTGATTGCAAGTTGCAGCAAAGAGTCTATTTGAAACAGGTTCTTCCAAGAGTTCTAGGAGAATGCCATGCACCAATGGCTATTTCAAAAGTAAAGAAGCCAGGAGTTAAGTTTATCTCAGTTGGTACTACCAATACTCCAGAATCAACCCATAGAAAAAGGAAACCACTGGTTTTGAAAAACAAAGCTCCTACATGCCATGCATGAACAACTGCAATGTTGGTACTTGAATTTCAAGGGACAACTTT…
TP168090	P27174	P_comp14721_c0_seq1	yes	1	1	119.306	1.48e-26	1	64	338	275	64	2165	Lup019179| Hit:5-967| Length 1995| Evalue 0| Note: uncharacterized protein LOC778196 [Glycine max]; IPR006867 (Domain of unknown function DUF632), IPR006868 (Domain of unknown function DUF630)	AT4G35240.2 | Symbols: | Protein of unknown function (DUF630 and DUF632) | chr4:16761334-16764324 REVERSE LENGTH=2598| Evalue 1.13E-148	AGAAGAAGAAGAAGAAGAAGTGGAATATGAGGTGCATGTGGTGGACAAGAAAGTGGTTCAACAAAGTGACAACACTTCCTCTAATAAACACCCTCCTGCTGCTGGTAATAGGGATCCTTTAGAGGTTGCTAAACAGATTGAGCTTCACTTTCAGAGGGCCTCTGACTCTGGTTCCCAAGTTGCTAAGATCCTCGAGGTTGGAAAGCTTCCATATCATCCAAAAAACACACGAACTTATCAAGCATCTTCTAAAATATTACACGCGGTTGCTCCCTCATTGTCCCTTGTCTCTTCGCAACCTTCTACTTCTAAAACTGCCGACTCCACTGACCTCGCTGCTACCACTACCTTAGATTTTGATCTTGATCTAACTATGAGGTCACACAATCTTTCTTCTAC…
TP446022	P27174	P_comp14704_c0_seq5	yes	1	1	119.306	1.48e-26	1	64	132	69	64	815	Lup009050| Hit:1-294| Length 2679| Evalue 7.88E-93| Note: B3 domain-containing transcription factor FUS3-like [Glycine max]; IPR011124 (Zinc finger, CW-type), IPR015300 (DNA-binding pseudobarrel domain); GO:0003677 (DNA binding), GO:0008270 (zinc ion binding)	not found	TCTGCTTCGCCATTCAAAGGCCAAATTGATCTAAACATCCAGCCAGAGCGAGAAGAAGAGTTTTCACCCCGTTCAGATTCTGGTGGTATGACTAAGTTGCCCCATGATACTACTGATATGTATCTGAAGCAGCTGGGTATGTTGAACTCTATTACTGGAGACACATCTGGAAGTCAGACACAGCAGATTGGAGATGGAGTGAGGGATGAGAAACTTGGTAATGGTTTATCCCATGGCAGTGGTAGTCATGATGCTGATAAGGAACATGCACAAGCTTTGCCTATGAATGTGTGAAAATCATATTTGGCGCTATAGCTTTGATTAACACATTCTTGCAAAGCTATATTGGAGCGGGGAAAGTATTTTTGCTGGACATTGATCTTGCCTTTTCAGATCTGT…
TP267707	P27174	P_comp14590_c0_seq1	yes	1	1	119.306	1.48e-26	1	64	152	89	64	395	not found	not found	TTGTTGTTGTTGTTGTTGTTGGTCATAATCCTCTCTTCTTTTGTTAATGTTACTGTCTTTAGTTGGAGATCTGAATACCCTTTTGACAGCATTTAACCATGAACTACTACTTCCTTTCTTCCCCATCAAAATTCACCTTAAAAATCAAGCTGCATTGAAATCTGAATTTCTAAGAGAGTATAATAGTTATTAGTAATAATGTAATACACAATATAGTAGGGGGAAAGAGAAGTGAGAAAATTAGGAGAGGTTGTCACATAACTTTGGTGGTTCTCAGATTCAATCTTGTTATATGAAAATTGATATGATACTCCTCGTAAATATAACATCTACCAAAAATATCATACTTTAATTCACTAGATATGGTACCTCCTATTATATATCTATCGGTTCAC
TP232040	P27174	P_comp14510_c0_seq10	yes	1	1	119.306	1.48e-26	1	64	93	156	64	511	Lup006513| Hit:2-326| Length 2664| Evalue 2.11E-141| Note: glutamate receptor 3.4; IPR001638 (Extracellular solute-binding protein, family 3), IPR002455 (GPCR, family 3, gamma-aminobutyric acid receptor, type B), IPR017103 (Ionotropic glutamate receptor, plant), IPR028082 (Periplasmic binding protein-like I); GO:0004965 (G-protein coupled GABA receptor activity), GO:0004970 (ionotropic glutamate …	not found	ACCAAGAAATCCACTGCAATTTGTATCGCGTAAAATAACTTGCAGTTCAATGCCAGGGAGAACATTCCTATTAGAGTTAACATCCTCAACAGCAGCTATAATTGCCGGTTTAGCTGATCTTCCAATGACAGAATTATAAGTAAACAGGGCTCCAATTTTAACAACCTTCGGTCTTGAAGAAGCAGTAGAATTCACAGTGGTAGGTGGTGAAGGTTCAATCATCCCCACACTTTCTGTGGAAATCAACAAGCCAAAAACCAAGAGCAGTAATATTCTGCCCTTAACCATGTTGCCAAGAGGGACTTTCACTTCGAGAAAAAAACTCAGAATAAGAGAACTCAAAAACCACCTGTTAAGTACAAAATCATCAAAGTTGGATAAAGAAGAAAAACCCACAAG…
TP408641	P27174	P_comp14428_c0_seq1	yes	1	1	119.306	1.48e-26	1	64	318	381	64	948	Lup007381| Hit:136-798| Length 666| Evalue 0| Note: Protein of unknown function (DUF1442); IPR009902 (Protein of unknown function DUF1442)	not found	AATATATATATATATATATATACCCAATAATTAGAGCCAAGACACACAACATTTGCATTAACAAAACTTTGAAAATCATCTTCCATACAACAAAAGCCTTAGAAGACATAAAGAAGCTACATAGATTGAAACTAAGTCTTGTTGGTCTGCAGAATATGGCACAAAGGCCTACCTCAGCACTTTGAAAATGGGTCAAAGGGCTAAAGAGCCTTCTATTTCTGAGTTTATATCAGCACTAGCAGCAGGCAACAATGCACAATTTATGGTTGTAGCATGTGCTAGTGTTGCAGACTCAACAACCTTAGCCTTAGTTGCCGCTGCTAATCAAACTGGTGGTAATGTTGTTTGTATTGTTCGCGGCGACGAAGAACGAAAAGCGTCGAAAAATGTCCTAGGAGT…
TP365433	P27174	P_comp14352_c0_seq1	yes	1	1	119.306	1.48e-26	1	64	3793	3856	64	4484	Lup029707| Hit:186-4139| Length 3954| Evalue 0| Note: Nucleoporin, Nup133/Nup155-like; IPR007187 (Nucleoporin, Nup133/Nup155-like, C-terminal), IPR014908 (Nucleoporin, Nup133/Nup155-like, N-terminal)	AT2G05120.1 | Symbols: | Nucleoporin, Nup133/Nup155-like | chr2:1842069-1846858 REVERSE LENGTH=3858| Evalue 0	GAATGAACAAGTATAGTGTGGTGCATATTTGAAGAATCTACTACTACTACTACTACTAGTCTAGGTTAAAAAAGAAAAGTTGAATAGGGTTGTTACCTTTTCCCTCTGAAGTTAAAAAGAAAACCCCATTAACTTAAACCCTAATTCCTCTCTTCAGTCGTGATAGGGAATTGGGAATAGTCACAATGTTTTCTGCTGGAACCAACAAGAAGAAGAGCAATGCGAGACTCATCGACAACCACGATTCTCCGATCACTCCTCACCGTATCTCCGTCGATGAAACCGCCCTCCATAATAGACCTTCCACCGGCACCCCCGCTCCATGGGCGCCTAGCTTATCCATTCTCGCCCGGGTTAATCAGGTTAATAGAACTCGAAAAGATGACACTACAGATTCAG…
TP254603	P27174	P_comp14254_c0_seq15	yes	1	1	119.306	1.48e-26	1	64	309	246	64	731	Lup002016| Hit:2-433| Length 1848| Evalue 0| Note: ATP-binding casette family G25 n=1 Tax=Theobroma cacao RepID=UPI00042B319C; IPR013525 (ABC-2 type transporter), IPR027417 (P-loop containing nucleoside triphosphate hydrolase); GO:0000166 (nucleotide binding), GO:0005524 (ATP binding), GO:0016020 (membrane), GO:0016887 (ATPase activity), GO:0017111 (nucleoside-triphosphatase activity)	AT1G71960.1 | Symbols: ABCG25, ATABCG25 | ATP-binding casette family G25 | chr1:27082587-27088163 REVERSE LENGTH=1989| Evalue 5.57E-33	ATGGTCTTTTGTGTTGACTTTGTTGGTTGTTCTTGGATATGTGCTTGTGTCACAAGGTCTTGGACTTGCTTTAGGTGCTGCAATCATGGATGCCAAACAGGCTTCCACAGTAGCAACAGTGACAATGTTAGCATTTGTCTTAACAGGTGGCTACTATGTCCATAAGGTGCCACCTTGTATGGCTTGGATCAAATACATTTCCACAACCTTTTACAGTTATAGGCTTCTGATAAGAATCCAATATGGTGATGGCAATAAAATCTTATATCTGTTGGGATGCTATCATGGTGGGAGTGATAGGGCCAGCTGCAAGTTTGTTGAAGAAGATGTAGTGGAGCAAATTAGCACTGTGGGAAGTATTGGGGTGTTATTTCTCATGTTTGTGGGTTATAGATTATT…
TP47110	P27174	P_comp14254_c0_seq13	yes	1	1	119.306	1.48e-26	1	64	659	722	64	990	Lup002016| Hit:361-990| Length 1848| Evalue 0| Note: ATP-binding casette family G25 n=1 Tax=Theobroma cacao RepID=UPI00042B319C; IPR013525 (ABC-2 type transporter), IPR027417 (P-loop containing nucleoside triphosphate hydrolase); GO:0000166 (nucleotide binding), GO:0005524 (ATP binding), GO:0016020 (membrane), GO:0016887 (ATPase activity), GO:0017111 (nucleoside-triphosphatase activity)	not found	GTACTTATCCGGTTTTATATTATTGGTTTGTAGATAAGGCTCTCCTTCTCTTATTTTTTGTCATAATGCCAACTAAAAGCAGAATAAAGTTTAAAAGGGAGTTATGAAGCCATCTTTTTTTTGAACTGAATGCAATCCAAGCTCTAAAATCAATTGTTGGTTTTTTTCTAGTTATTTTGCATCTTCCTTTGTCATTGTATAGTATTGCTCACCTTCATTTACTGAACATATTAGTTTATTTCAAACAAGGAAGACAACTACATATTTGAAGTGCAACAGTATATAGAATGCACATTATATTGCTTGAGGGAAAATAAATTTCTACATCATATTTAATTAAATTTGGCCTTGAATTCTGCAGGTGTTTGCCATGTTGATGGTGTAGCTGAAAGAGATAGG…
TP231254	P27174	P_comp14216_c0_seq1	yes	1	1	119.306	1.48e-26	1	64	444	381	64	960	Lup014238| Hit:364-960| Length 852| Evalue 0| Note: U-box domain-containing protein 18-like [Glycine max]; IPR011990 (Tetratricopeptide-like helical), IPR013083 (Zinc finger, RING/FYVE/PHD-type); GO:0000151 (ubiquitin ligase complex), GO:0004842 (ubiquitin-protein ligase activity), GO:0005515 (protein binding), GO:0016567 (protein ubiquitination)	AT3G07370.1 | Symbols: ATCHIP, CHIP | carboxyl terminus of HSC70-interacting protein | chr3:2358323-2360301 REVERSE LENGTH=837| Evalue 1.85E-59	AAAAAGTCCAATTCATACTTCACAACCAAAAGTAATTAACATCAACAAGTAATCTTACATCTTAATCTGATAGAGAAGCCAAGTTAGCATACAATGATTTGTCTAATCTGTGTGAAGGATATAGCATTGCATTTTCTATACATAGCAGCACATAATGGAGTAGATAACTATTTACTTTTACACAATGTAGGACAGTGATAACAATATGTACACTTCATAATAAGAACTCATGTCCAAAATCAGAACAATGAGGGGGGAATATAATTAACTAGTTACCAAACATGGCCACACTTACAAAAAACAGCATCATCCTACTGCATTTGTTGAATTGACAAAGTCTACCATTATATGTTACCTTGTAACTTAATCTACCTTGTAGGCCCACCCATGTTTGTCCAA…
TP437988	P27174	P_comp14124_c0_seq15	yes	1	1	119.306	1.48e-26	1	64	156	93	64	220	Lup001664| Hit:1-220| Length 2559| Evalue 1.93E-108| Note: myotubularin-like phosphatase II-like protein; IPR004182 (GRAM domain), IPR011993 (Pleckstrin homology-like domain), IPR017906 (Myotubularin phosphatase domain); GO:0004725 (protein tyrosine phosphatase activity), GO:0016311 (dephosphorylation), GO:0016791 (phosphatase activity)	not found	GCGAGAAAGAGAGGCTGCAATGCAATGTTTTTGAAGCTTGTGGGTGCTTGTGGGCATATTTGGCTGATTTGCGTACATCAGAAGGAGGTTTCCATGTGCATTATAATCCCTTTTATGAACCGCTGAAGCACAATGGTCCTCTTTTGCCCCCAGCAGCAGCATTGGCCCCAAATTTATGGCCCCAATTTCACCTTCGTTGGGCCTGTCCAGAAGAAGCAAA
TP101023	P27174	P_comp14113_c0_seq3	yes	1	1	119.306	1.48e-26	1	64	118	181	64	640	Lup015703| Hit:1-268| Length 1647| Evalue 5.92E-118| Note: WRKY family transcription factor family protein; IPR003657 (DNA-binding WRKY); GO:0003700 (sequence-specific DNA binding transcription factor activity), GO:0043565 (sequence-specific DNA binding)	not found	TACTAGTGCAGGATGCAACGTGCGTAAACATGTCGAGAGAGCTTCAACTGACCCCAAAGCTGTTGTAACTACATATGAGGGGAAACATAACCATGATGTGCCTGCTGCTAGAAACAGCAGCCACAACACAACAAGTAGCAATTCAATGGCATTAAAACAGCATAATGCTGTGCCTGAGAAGCATCCTTTGCTTAATGATATGGATTTTGGAAGTAATGACCAAAAACCGGTACATTTACGCTTAAAAGAAGAAAAACTTATAGTATAAAGTCTGGAACAATTTCAGTTATTCAACTTTCAAGTTAATGAGGAGAACTCACCTGGTACATAATGAAGTTTTATAGAAGATGAAAGAATAATTTGAAGGTGTAATCTGAGACTGCAATGGTGAGTGCATAT…
TP101126	P27174	P_comp14068_c0_seq1	yes	1	1	119.306	1.48e-26	1	64	96	159	64	250	Lup019902| Hit:87-250| Length 834| Evalue 4E-51| Note: TCP family transcription factor; IPR005333 (Transcription factor, TCP)	not found	CTACACCCAGAAATATATGTAATTAAGGACAATGATAGAGAGAGCATCAACAAAGAAAACCCAGTGACTGATTGATTAACTCTAAAGGTTCAAAGCAGCCACAAGAACAAGGAAACAACAACAATATGGGAGAGAACAATAAAACAGAAGAAGGAGTGAAGGATTTTCAGATTATGATTTCTGACAAAGAAGATAGCAGCAAGAAACAGTTAGCACCAAAGAGAATTTCAAACAAAGACAGACACACAAA
TP170076	P27174	P_comp14059_c0_seq1	yes	1	1	119.306	1.48e-26	1	64	354	291	64	539	Lup000667| Hit:1-539| Length 1989| Evalue 0| Note: zinc finger CCCH domain protein, putative; IPR000571 (Zinc finger, CCCH-type), IPR020683 (Ankyrin repeat-containing domain); GO:0005515 (protein binding), GO:0046872 (metal ion binding)	not found	GCTGCTGCTGCTGCTGCTGCTTCTCAACACCAAATCTTTCAGTCCTCTCTTCTCTAACCATCGAATGAACCCATGAAACGTCTGGCTCAACATGTTCTGGTTGTGCCATGGGGGATGATGCCCCATTGTTTCTGTACCCAAATGAAGCAGATTTCCTCAGCTTGTTCAGCTCATCTCCGTTTAAGCCCCACTCCAGCTTCCCAGTCGGGGAACCCCATTCGGAAAGGGTAGAAGACACCCTACAGGCGGGGTTGGAAGGCGATGACAGTCCGATATGGTGTGTTGCAGCACCGCGATCAATAAAACTTTGGCTTCTCTTTGCGAAGGAAGCAGACCTGGAATTCATCATCGCTGCAGCCACAGCAGCCGATGAGTCGAACCCATATGATGAGGATTTAT…
TP227001	P27174	P_comp14021_c0_seq2	yes	1	1	119.306	1.48e-26	1	64	859	796	64	1689	Lup026126| Hit:58-418| Length 936| Evalue 4.15E-168| Note: OB-fold nucleic acid binding domain containing protein n=1 Tax=Zea mays RepID=B4FKL8_MAIZE; IPR014646 (Replication protein A, subunit RPA32); GO:0003676 (nucleic acid binding)	not found	TGCAATTTCAAATTTATCATCTCAGCCTCTGGCTTTGGGTTTGCAGAAGAAGGAAGTATGTATTCGACGAGCCAGTTCGATGGAAACGCAGCCTTCTCCGGCGGTGGTTTCATGCCCTCTCAGGCTACTCAGTCCACTGACTCTTCCTCCTTTCCCTCCAGAAATCGTGATGCACAGTCCCTGCTTCCTCTAACAGTCAAGCAGATAAACGATGCGTTTCTGTCAAGTGATGATAAGACCAATTTGATTATTGATGGTGTTGACGTTAACAATGTCACTCTTGTGGGAAGAGTATGCAACAAAGCTGGAAGGATTACTGATGTTACTTTTGTGCTTGATGATGGCACTGGAAGGATTGAGTGTAATAAATGGCTTCAAGAAGCTGTAGATAGTAATGAA…
TP59389	P27174	P_comp14018_c0_seq2	yes	1	1	119.306	1.48e-26	1	64	299	236	64	312	Lup004584| Hit:1-312| Length 3246| Evalue 9.5E-153| Note: Protein kinase superfamily protein; IPR011009 (Protein kinase-like domain); GO:0004672 (protein kinase activity), GO:0004674 (protein serine/threonine kinase activity), GO:0005524 (ATP binding), GO:0006468 (protein phosphorylation)	not found	GATGCTAAAGCAGCTTCACACTCGAATGCTTTTCATTCTCACAAGGTGTACCAGATTATTGCAGTTCCACAAGGAAAGTGTTTTGGCTGAGGATGAACATGTTTTCAATCTTCGCCAGTCCAGAGTCTTGCATTCTGTTGAAAAAGGTATTCCTCCTGGTTTGGGAAGGGATGCTAAAAGTTCTAGTTCTGCAAGGGCCTTGAAGACCTCAACAAAAAAAGCATATAGTCAAGAGCAGAGTAGTACCTTGGGATGGAAGAAAGATACTGTGCAACCAAAAAAGCTATCACTTCCTGCTGCTGATGAAACTTC
TP260269	P27174	P_comp14003_c0_seq3	yes	1	1	119.306	1.48e-26	1	64	3	66	64	868	Lup008083| Hit:1-420| Length 3021| Evalue 0| Note: U-box domain-containing protein 43-like isoform X2 [Glycine max]; IPR013083 (Zinc finger, RING/FYVE/PHD-type), IPR016024 (Armadillo-type fold); GO:0000151 (ubiquitin ligase complex), GO:0004842 (ubiquitin-protein ligase activity), GO:0005488 (binding), GO:0005515 (protein binding), GO:0016567 (protein ubiquitination)	not found	TGCAGCTGTTTGATACTCAGAATCCAACATGTTCTGGCATAACATAACTATCTCTTTGTTCAAACCAGAGTTAATGTCCAAAGAGGACAAAGCGATGAGGCTTACTGCTCGACTTATATCTTCAATGCAACCCTTCAAGCGAGAAACAATCCTTCTAGAATTGATTAAAAGATAAACCTTACCTCTACTATTGCATTCAAAAACCAGCTTCTTAGCAACTTGAACCTCTCCGTTGAGAGCATTCATAGCATTAATCAAGCTCACGGGATTGTGTCTGTCTTCCTTTGACAAAGACTTCAATATAAATGAGATCTTCTCCAAGTGAATTGAGAATTTCTTAAAATTTTCCTTGTGAATGACAACCTCATTGGCTGCTTTGACAGTGTCAAATATTGTAAA…
TP320130	P27174	P_comp14001_c0_seq4	yes	1	1	119.306	1.48e-26	1	64	769	706	64	1816	Lup007425| Hit:1-1310| Length 2448| Evalue 0| Note: RNA-binding protein 39-like isoform X2 [Glycine max]; IPR001202 (WW domain), IPR012677 (Nucleotide-binding, alpha-beta plait); GO:0000166 (nucleotide binding), GO:0003676 (nucleic acid binding), GO:0005515 (protein binding)	not found	ATTTCCTCCCAATGCTAGTGTTCCTATGGGTGATCGAATGCCTCCCCCAAATGCATGGCGTCCTATGCATCCACCAAATATGGGACCATCCTCTAATGCTGATCTCCATGGTATGGGGCCTCCATGGCTTCCAAGATCTGGTGACACTGTATTGGCTATAAACACAGGTGGTCCTATGACTGGCATGGGAGGCCCCATAGATGGCCGCTTTCAGAATGAATCCCAGTCATCAATGTCACAACAGAGTTTCAACCAGCCTGTGCCGCAAATTTCACCAGTCAACCAACAAATATCACCAATGCAAAAACCTGCTCAGTCATCTCAGGAGTTGCCACCTGATTACCAGTTGTACCCTCAAGCACCAATGCCCTACTCCCAAATGTCATCACAATCATCTCT…
TP254855	P27174	P_comp13898_c0_seq1	yes	1	1	119.306	1.48e-26	1	64	657	594	64	1822	Lup007001| Hit:268-1355| Length 1089| Evalue 0| Note: beta-1,4-N-acetylglucosaminyltransferase family protein; IPR006813 (Glycosyl transferase, family 17); GO:0006487 (protein N-linked glycosylation), GO:0016020 (membrane)	AT2G13290.2 | Symbols: | beta-1,4-N-acetylglucosaminyltransferase family protein | chr2:5512058-5513143 FORWARD LENGTH=1086| Evalue 8.93E-86	CACAAGTTTCATGGGATACATGATTTTTGCTCAACAACTTAATATGGATGCATCCATAATTGGGGAAATTTCTCTACCTTTAAACCAGAACTCTAAGTCTGTTTTAATTATTTCGTCCCTTTTTCCATGCAATTTGCAAATTACAAGAGTTAATGCTATATAACATTCTAACATAATCTCTTGCTAAATCCTATGCTGTAAATTGTAGTGGAAATGTAAGTTTCATTACCATTCTGATTAAAAGCTAAAAGGAAAAGAAAAGACATTTAATCTGGTCTTCTTAAGCAACCTCCAGGAAGAAGGAACTTAAACTTATCTGCATTCTTTATCAGGTAGGCAGGAAGGTGGACTGCAGAAGCTGAGCGGGGTATCGATCCCATCTTCTTAATCAACTCCTTG…
TP60100	P27174	P_comp13882_c0_seq1	yes	1	1	119.306	1.48e-26	1	64	140	203	64	424	Lup001103| Hit:1-424| Length 5835| Evalue 0| Note: uncharacterized protein LOC100813188 isoform X1 [Glycine max]; IPR003169 (GYF), IPR007462 (Protein of unknown function DUF502); GO:0005515 (protein binding)	not found	GGCAAAAGAAAGTAAAAGAAGCCGGAAAAAGTTAGGAAAATCGAAGGGTTCAGGGACTAAAGCCTCTGTGCCTGTTGCATCTAATGAAATGGCCATAGCTTCAAGCCCTGTTGAAAAGGGGAAGATGTCCCGCCTTTTGCAGCAGGAGAAGGAAGTATTGCCTGCAATTCCTGCAGGACCATCACTGGGGGATTTCGTTCTTTGGAAAGGAGAGCGAGAGTCTCCAAGCCCATCTCCTTCTCCCGCATGGTCTACTGTGTCTGGCAGGGTTCTTAAACCAACTTCATTAAGGGACATTCTAAAGGAGCAGGAAAAAAAGGCATCCTCTTTAGTGCCCGCTAGCCCAATTCCTACCCCTCAGAAATTACAGCCTACCCAGGCTAATTGGAGTACTGGTTC…
TP61122	P27174	P_comp13751_c0_seq1	yes	1	1	119.306	1.48e-26	1	64	871	934	64	1793	Lup018123| Hit:375-1441| Length 1071| Evalue 0| Note: F-box/RNI-like superfamily protein; IPR001810 (F-box domain); GO:0005515 (protein binding)	not found	TTTTTTTTTGAAAAAAGTCTTTAAATTTCTATTTCATTGTATGTCATGCTGTCTAAAATCAACCACATATACAAGTATTCCCCAATCATTTCTCATTCAAAATATACCAAATACTATTCCTTGTTTAGATCATAAATATCAAAGTATTGGGTTAACTTCCACTTCAGCAGCAGCCAAACCTCCTGTGCAAATTATCCTTCTAAATAGTCACTATCTCAAAGTCTGCATGCTGAGAGCAATTGCGGAAGTAGGCAGCTATATGGTCAAGGTTGTTAATGAAGATTTTATATGTTGATCCAACCCCGAAATTCAATGACTTTAATTTACTAAAAGACAAACATTCTGGTTTTAACAAGATTGCAGTCCCACAGGTAACCGCAACAGTGCAGAAGGATAGTT…
TP265984	P27174	P_comp13664_c0_seq1	yes	1	1	119.306	1.48e-26	1	64	644	707	64	2984	Lup029051| Hit:1006-2670| Length 1665| Evalue 0| Note: aminoacyl-tRNA synthetase	AT1G18950.1 | Symbols: | DDT domain superfamily | chr1:6546539-6551549 FORWARD LENGTH=2253| Evalue 0	CTTACAAGTTTTTCCTATATTTCAAGTTTAAATCATTTTTTCTGCACTCTATGGACTTGTGGGTGTTAAGAGAAACAAGGGTTACCCATGAACAGTTTAAACCCATAAGACCCAAAAAAACAAAGATAAAAAGTAACAATTGAATCAAAGGGAAATCAAATCTAACCCCACCCTTTACCTCTTCCTCTCTATCTCCCACTCTTTCAACTTTGCTTCATATTCGTAGTAACATTCACATAAAGCACCAACCTTTTAGGGTATATGCACCTTTGTTTTTCAGGGTTAAGTCCTTTTACTCATCCTATGCCTCCTTCCATTATTATTATCATTATTTTTCACTTCTTTGTTTCTCTCTCTATAAACCATTCACTAAATTTGATTTCTCTCTATAAATCCATC…
TP66713	P27174	P_comp13636_c0_seq1	yes	1	1	119.306	1.48e-26	1	64	1763	1700	64	1893	Lup003171| Hit:226-1893| Length 2241| Evalue 0| Note: sec23/sec24 transport family protein; IPR002035 (von Willebrand factor, type A), IPR006895 (Zinc finger, Sec23/Sec24-type), IPR006896 (Sec23/Sec24, trunk domain), IPR006900 (Sec23/Sec24, helical domain); GO:0006886 (intracellular protein transport), GO:0006888 (ER to Golgi vesicle-mediated transport), GO:0008270 (zinc ion binding), GO:0030127 …	AT2G27460.1 | Symbols: | sec23/sec24 transport family protein | chr2:11740670-11744867 FORWARD LENGTH=2238| Evalue 0	TTTTTTTTCAAAGTCAAAATTTGTTTTTTTTTAAACAAAAGATAATATTCTAATGTACATTGTTTGTTATCGAGAAGCATCTCTATTGAGTGATATAAAGCAGGTACAACAAAGGCTACCACCCTTAATACTTGACAAACTCATACAGATGTTTTCAAAATGGAAGCATCCTTGATATATATATTTCCTGTATCTGTAATGAGAAACTCTACCCCAAAATAATTTCTACTTCATGAACTCCAAAACTTTCTGAGTAATATCTTCAAGGAAGGAAACAAAACCCATCACACTTGTAAGACCACTCCCATCAACATCCTGCTCCTCAATCAGAAAATTCTCAAAAATTGAGGCATCATCATGCCCTCCTCGAATAAAAATGAGCTTGGGAGTGATGCATCT…
TP53645	P27174	P_comp13474_c0_seq2	yes	1	1	119.306	1.48e-26	1	64	386	323	64	1444	Lup013338| Hit:1-1444| Length 3861| Evalue 0| Note: Transducin family protein / WD-40 repeat family protein; IPR015943 (WD40/YVTN repeat-like-containing domain); GO:0005515 (protein binding)	AT3G33530.3 | Symbols: | Transducin family protein / WD-40 repeat family protein | chr3:14085354-14093449 FORWARD LENGTH=4131| Evalue 1.27E-82	AACAGCATTGGCAGAAACATCAACAACCTCTATTGTCCCATTCTGTGTTCCCAAAGCAACCAGGGGAACAGCTGCTGCAGGATAATTTCCTCCACGGGCCAGAGTAGCAGTTAGAGAAGGGGTTGGTACTGCCAGCATAGTCACTGTTGATGAGAGAAGCTGAAGTTGTCCAACTAAGCTAATTTTTATTAGCATTTCTTCCTGATTGAGGATTGAACTTGACAGGCAGCTTTTACTATCATTGAGACGGATCTGCTGCCTGCGTAGATTTGGATCCCGTACACCAGCAGAAGATATTATGCTGTTAGAGGTAGCCTCAGGAAATGATATTTTACTGTCATCATTGACTAACCCCAATTTTTTATCATCCTTTTGAGTGTCTGCTGCATGCCCTTCAGT…
TP68322	P27174	P_comp13418_c0_seq5	yes	1	1	119.306	1.48e-26	1	64	363	300	64	1052	Lup029771| Hit:644-930| Length 1719| Evalue 1.24E-136| Note: cyclin b3; 1; IPR013763 (Cyclin-like)	AT1G16330.1 | Symbols: CYCB3;1 | cyclin b3;1 | chr1:5582387-5587391 REVERSE LENGTH=1947| Evalue 3.44E-50	CATATCTGTTTTAATAAACTTGGGAGCAAAGCCATTGATTGGCCAATGAACTACACTTTGTTTTCACTACGTAGAATGATAGACAACAAATCTCTGAGTAGGATTACTCAGTTTTTGGAATTACTTCCAAGATCAAGAATATTTACACAGCTATAGTATTTATAACCATTATAACTGGAACTGAGGTTGTGCATTCAACCCTTGAAAGAGCCTCAACTAAAGTAAAATAGATATCTGAATGCCATCACAAACGTGGTTACAACATGATTCCAAGACTTTACAAGAATATCAGAGTATGTAACAGTAGTATAACTCCACCACAACTCAATCACAGGCGAAGCTTATCCAACGGTTTTACTGCTGCAACCCCACTGAGTTCTGGCCTCGAGTATTTTTCAT…
TP263761	P27174	P_comp13301_c1_seq7	yes	1	1	119.306	1.48e-26	1	64	350	287	64	624	Lup003670| Hit:1-471| Length 1575| Evalue 0| Note: RING finger protein 38-like [Glycine max]; IPR013083 (Zinc finger, RING/FYVE/PHD-type); GO:0005515 (protein binding), GO:0008270 (zinc ion binding)	not found	GTGATTTCCTCTGATCCCTTCAGCGATTTTCCTTTTGTACGGACCTCTGACATCGTCCATGAAGCCGCTGCTTCTTCCAAAATTATCTGAAGAACTTCCGGGTACTGCAAATGTGTTTGAACCTGGCAACTGATCAGAGGCTCGGTGATTTAGAGGCAAAGGAGTAAATACACCACTACTAGAAGAAGGATTCATGCCAGAATAATATATGTTGGCTGCCGGTGCACCACCCATGTCAAGATTATGTTGAGGCTGAATGCCATTGTATTGTGCCAAGCCATGCACCCCAGTATTGTCATAAGCATCTTGTAAATAGTTGGAATTGACATTAGTTGTGGTCCCTGAAGCTGCCACCATTGTGCGAATATTCGGCTGTGAGGTACTAACGAGGCCTCTCGA…
TP263136	P27174	P_comp13301_c1_seq6	yes	1	1	119.306	1.48e-26	1	64	514	451	64	746	Lup003670| Hit:1-635| Length 1575| Evalue 0| Note: RING finger protein 38-like [Glycine max]; IPR013083 (Zinc finger, RING/FYVE/PHD-type); GO:0005515 (protein binding), GO:0008270 (zinc ion binding)	not found	ATAATAGACTCACCTGACCTGTTCCATGCACTACCATGTGGTCCTACCTCCACAAGTGAAGGCATGTGCAAGGAAAATGATGCAGTATCCATCATGTCGACCCCATCAGCGTGTCTTGCATTCGGGGGAGCAATAGAAGAACTAGCTGAAGCATTAAAATACTGGTGATTTCCTCTGATCCCTTCAGCGATTTTCCTTTTGTACGGACCTCTGACATCGTCCATGAAGCCGCTGCTTCTTCCAAAATTATCTGAAGAACTTCCGGGTACTGCAAATGTGTTTGAACCTGGCAACTGATCAGAGGCTCGGTGATTTAGAGGCAAAGGAGTAAATACACCACTACTAGAAGAAGGATTCATGCCAGAATAATATATGTTGGCTGCAGTTGCACCAGCCATG…
TP327232	P27174	P_comp13291_c0_seq2	yes	1	1	119.306	1.48e-26	1	64	592	529	64	833	Lup011980| Hit:252-830| Length 696| Evalue 0| Note: uncharacterized protein At5g19025-like [Glycine max]; IPR008195 (Ribosomal protein L34Ae); GO:0003735 (structural constituent of ribosome), GO:0005622 (intracellular), GO:0005840 (ribosome), GO:0006412 (translation)	AT5G15260.1 | Symbols: | Ribosomal protein L34e superfamily protein | chr5:4953646-4954350 REVERSE LENGTH=705| Evalue 3.09E-43	TTTTTTTAATCCAAATAAACTGTTTCCTTATAATCCAAGTATAAGCAAGTGAAATGTGTATGATATGATTCATAGTTCCTTACAAACTTATTACCAAAGGGGCTTATTTAAAAACATCATAGTTCCTAATAGAATGAATGATCATCTAAATCACTCTTATGCCATTAGGACTACTACTATTCCTATAAGAACTGTATTGATCCAATTAAACTTCAGTCCAACCTGCCGGATAATAAATCAAAATCCTGAAACTACTTTTTGATCTTTCGAGTTTGCTTCCTCGGTCCGGGAACTTCTAACCTACCAACAGAACAACCACACCTTGCTTTCAGCACAAGAACAGCTCTTCCATTAGGTGGTGCCATCTTCTTGAGTTCAGCTTCAAGTTCCCTATGATGA…
TP413950	P27174	P_comp13196_c0_seq1	yes	1	1	119.306	1.48e-26	1	64	138	201	64	663	Lup030699| Hit:1-307| Length 4161| Evalue 1.32E-119| Note: chromodomain-helicase-DNA-binding protein 1-like isoform X2 [Glycine max]; IPR000330 (SNF2-related), IPR001650 (Helicase, C-terminal), IPR009057 (Homeodomain-like), IPR009462 (Domain of unknown function DUF1086), IPR009463 (Domain of unknown function DUF1087), IPR012957 (CHD, C-terminal 2), IPR013083 (Zinc finger, RING/FYVE/PHD-type), IPR…	not found	AGCAGAGGGCAATATGGTGAAGAACACCCCTCCACTAGAAACCTTTTCCGAAGATATCAACCGACTCCGTACACCAACACAACAAGATCAGACTAATGCTGAAATGTCAGTATTCAATTCAGAAAACAAACCTGAGGCTGCTATATCAAAAGAGGACTGCAAACTTGATAACTTTGCAAACAATGAGAGCAAAGGCATGGTAATAGAGCCCAAACCTGAAAGTGAAAGCTGCTCAAGTCTGGTACATGAGAAGAAGGGAGATGATACTGAAATAGATGGAACTATGAATGATGCTGAACTGAATTAGAACACAGATAAATCTGGTGCTGGGGTCATTGAATTGGATGGTTAAACATAAACTAGTATACTATATGTTTGTTGTAGCATAATAGTCTTAAA…
TP264653	P27174	P_comp13182_c0_seq1	yes	1	1	119.306	1.48e-26	1	64	304	367	64	562	Lup023958| Hit:128-460| Length 345| Evalue 3.86E-144| Note: import inner membrane translocase subunit TIM14; IPR001623 (DnaJ domain)	AT3G09700.1 | Symbols: | Chaperone DnaJ-domain superfamily protein | chr3:2975094-2976139 REVERSE LENGTH=339| Evalue 6.7E-56	AATGTATAAGCATGTCTCATTCTTTAACTGTATATCATAGTATCTACATAAAAGAATTGGTCAAAGAACAAAAGATAATAGTTGAGTTTGTGAGTAGATAATCAACAACTAAGAGCCTATGTGTGTTTCAAAATGCTGACCCTCCACCCTTGGTTTTCCCAAGGAGCATTTCTTTAGCTTCATTTACTTTGGATGCTATGTAATGGCTGCCACCGGCATCCGGGTGGTTCGCAACCATCACTCTACGATGTGCTTCTTTTACTTTGTCCATCGGAGTTCGCTCCCTAACGCCGAGAATTTGCGCAGCTTCCCTCCTGGTCATCGTAGGCAGGAAACCACCTTCATAAAAATTTCGCATAGTAGCCGGTCGCGCCTTGAATGCTTGCCATGCTTGGATAC…
TP5811	P27174	P_comp13129_c0_seq5	yes	1	1	119.306	1.48e-26	1	64	770	707	64	1850	Lup026818| Hit:737-1667| Length 2247| Evalue 0| Note: Protein kinase superfamily protein; IPR000858 (S-locus glycoprotein), IPR001480 (Bulb-type lectin domain), IPR003609 (Apple-like), IPR011009 (Protein kinase-like domain); GO:0004672 (protein kinase activity), GO:0005524 (ATP binding), GO:0006468 (protein phosphorylation), GO:0048544 (recognition of pollen)	not found	CTCATAAGCTTTGTTTTCCATTATTTCTTGTGCACTTCATCCTTCATCTTCATCATCATATATCTTCCTCTTATTCTCTGTCAGTACATTTTCTTCATTCTCCTCTTCCCATTTTACTGAAATACCCTTTTCTCCTCTGCTCTTATTTTCACTCTTACCACTTACCAAAAAAACCATTCCTTTTTCTTCTCCAAAACTAAACCCAGTAACATCCTCAAAACCAAAGTCACCCAATTTTCAGTCATTTCCATCAAATCCGTTCACAGATTCATACTCTTCAACTTCACTCATCTCTCAACATTTTTCCTACTTAACTAGTTGTGTTGTTCATTTCTCACTTTGCAAATTCCTATCACCCCTTTACCACTTTCTCTTTTTAACTAAGTTGGGTTTTCAGAA…
TP26007	P27174	P_comp13002_c0_seq1	yes	1	1	119.306	1.48e-26	1	64	326	263	64	904	Lup015657| Hit:183-604| Length 495| Evalue 0| Note: Seed maturation protein; IPR007011 (Seed maturation protein)	not found	TTTGTCTCCATTCAACGACTACGGCGATGTAGTGTTGTCAGCGTCTGCATTAACTCACTTTAATACTTACCATCACACAAAGTTACGAATAAGGGACTTTTATAGGTTATTTATCTCAGAACTCACCAAAAACATGAGCACCCATGGCCAACTGAAGAAGCCTCAACCAGATGAGTCCACACATCATGACGCGCCCATGGTAGCCACTGATTTCGGTTCAGCTGCCATAGATGGTGACCCTATAACAATTGGAGAAGCTCTCGAAGCAGTCATCATATCAGTCGGAGATAAACCGGTGAACCAGAGCGATGCCGATGCCATTGCTGCCGCAGAGATCAGAGCTACCGGAGACAAGAACATAAGGCCTCAAGGCATTGGCGCGGCGGCGCAATCTGCCGC…
TP252628	P27174	P_comp12923_c0_seq1	yes	1	1	119.306	1.48e-26	1	64	455	392	64	531	Lup007517| Hit:274-531| Length 1935| Evalue 1.85E-82| Note: HIT zinc finger ; PAPA-1-like conserved region; IPR006880 (INO80 complex subunit B-like conserved region); GO:0031011 (Ino80 complex)	not found	GTCTAATCATGCATTCAAAGTATATCCAAATCCCTAAGTTCCCTATTTGCAAGCATCACCAAAATAACTTCTGTCTAGTTTTGCCATTGAGAAAGTCAGCAAAACATTATTACAATCTCTTTTACCAGCAGTTAACAAAAAAGTATAGAGTAATGAACAATCTTCAATATGTGCTATCAGCACAAAGCCCAACAGAAAAACCATAAGCGGTTCCATATAATTGGCTCATTTACAGCATTAAGGGGTAGTTTCAGCAGCCACCATCTTTTCCTGGACACTTGCTTCATCAGCAACCATCTTCCTATGGAGACTAGTTTCAACAGCAACCATCTTCTCCGGAACACAGGTTCCCCCAGTCAGCATCTTCTCCGGGAAACAAGTTTCATCAGTTTCCATCTC…
TP247685	P27174	P_comp12893_c0_seq5	yes	1	1	119.306	1.48e-26	1	64	574	511	64	623	Lup013304| Hit:509-623| Length 1248| Evalue 1.38E-44| Note: Transmembrane Fragile-X-F-associated protein; IPR019396 (Transmembrane Fragile-X-F-associated protein)	AT1G73950.1 | Symbols: | Transmembrane Fragile-X-F-associated protein | chr1:27800126-27804476 REVERSE LENGTH=1401| Evalue 3.62E-47	CCTAGGTCCTATGAATAAAAGTTACAAACCCAAAGGGAAAGAAGAAAAAAGAGGGCGTGTGTAATTCATTACAGTGATCAAGGACATTTATAGCATGGAAAAATTGACATTATATATACAAATTATTACTGAAGGGAGTCAAAGCAAATTCAAAATCTGATGCTCTAGCCCTCCTATCGTTTCATGTGTATTTGTATTAGACAGTTAACTTTGATTTAAGGTCATTGCCAAAACTGTACCAAATATTGACCTTGTCAAACCATTTTTTATATCACCACCTATACTCCCTTTCATTTCATTTCATCTATTATGGTCTTAAACAAGAACAAAAAGTTGACCAAATTAAACACCTAAACATCATATACAAGCAAGCGTTCTGCGATCGAGTCACGACAAATT…
TP288927	P27174	P_comp12890_c0_seq2	yes	1	1	119.306	1.48e-26	1	64	1711	1774	64	7529	Lup008714| Hit:204-7285| Length 7074| Evalue 0| Note: neuroblastoma-amplified sequence-like [Glycine max]; IPR013244 (Secretory pathway Sec39)	AT5G24350.1 | Symbols: | CONTAINS InterPro DOMAIN/s: Secretory pathway Sec39 (InterPro:IPR013244); Has 1807 Blast hits to 1807 proteins in 277 species: Archae - 0; Bacteria - 0; Metazoa - 736; Fungi - 347; Plants - 385; Viruses - 0; Other Eukaryotes - 339 (source: NCBI BLink). | chr5:8301537-8310746 FORWARD LENGTH=7131| Evalue 0	TTTTTTTACGAATAAAATTGATATTGACTATTCTTTTGAAGAAGCAATTTATCCAGAAGCCCAACCCTGCAGTAGGAAAATTTGTAATGTTGAGAGTAATCAACAAAACCTTTATATCTAATTTGATACAAATGCTAGTCTAAACAAACAGTTTGCAGAGAAAAAAAGGATGAGGTAAAGGAGTTACAAATTTGAAGCTTTAATCATCTAAGAGTAGAAGAGAGCAAGGACAATGTGGATTGGATCAAATTGCTCAACTTGCCTCTCAAGGTGCTAACAGTATTCTTCAATGTTTGACATGTCTTGTCAACAGGGAACTCATTCACCTGTAGCATGTGGAGCTGCATTTCCAGATATCTATTAAGACTAGTCTCGGCAATGTTAATCAGACTGAGTGCT…
TP183141	P27174	P_comp12882_c0_seq1	yes	1	1	119.306	1.48e-26	1	64	473	536	64	965	Lup011936| Hit:168-764| Length 597| Evalue 0| Note: RNA-binding region RNP-1 protein; IPR012677 (Nucleotide-binding, alpha-beta plait); GO:0000166 (nucleotide binding), GO:0003676 (nucleic acid binding)	not found	CTACCAACAACCTAGGCAAAAAACAAATGGATCTTAAGCATGGATAGAAAAGCATATGATATAGAAATAAACCATCTATGACTTGAGTTTGTTTTGTAGCAGTAGTAGCAGGGAGCAACAGAGCTTAAAGAAAAACTAATCACAGATTGTTAGTTCAAAGGAAGCCTTCACTCATCTGCGATACGCATATCGTATTCGCGAGCCAAACGACGAGCAGTTCCATCCATCGTAATGTCTTCTATCATCTTGAACTTTCTGTAATGCATTTTAAGAGTCTCTGTCTGCTGCTGTGCAAGCTTCTCTTCTTCTTGAAGTTGCAGTTTGTGCATGAAGGCAATTTCCGCAGCATGTTTGCATGTAAGACGCTTTAATTCCTTCGCCACTTCAAAATCCGGGTCA…
TP223411	P27174	P_comp12874_c0_seq1	yes	1	1	119.306	1.48e-26	1	64	1564	1501	64	1815	Lup012043| Hit:522-1610| Length 1221| Evalue 0| Note: S-adenosylmethionine decarboxylase; IPR001985 (S-adenosylmethionine decarboxylase), IPR012511 (S-adenosyl-l-methionine decarboxylase leader peptide), IPR016067 (S-adenosylmethionine decarboxylase, core), IPR018167 (S-adenosylmethionine decarboxylase subgroup); GO:0004014 (adenosylmethionine decarboxylase activity), GO:0006597 (spermine biosynt…	AT3G25570.2 | Symbols: | Adenosylmethionine decarboxylase family protein | chr3:9287413-9288462 REVERSE LENGTH=1050| Evalue 1.72E-88	TTGATATCTAAGAATGGAATTGAACCTAACAAACACTTCTTAATTCTTAAGTCCCTTTTATTCTCATATTCAATTTCATCGTTTTTGTGTGATTCAATTCCATTCTTAGATATCAATTCCTTTAATATTTATTCTTGAGGCTGATTGCAAGAGGTGATATCTCAGAGTCATACACTTTTTTCGGTTGTTTATAATTCAGGAAGGACTGAATGATCTGATGGAGTCTAAAGGTGGGAAGAAGAAGTCTAGTAGTAAGTCCTTTTTATACGAAGTTCCTCTCGATTACACAATTGAAGACGTTCGACCATACGGTGGAATCAAGAAATTCCGATCTGCTGCTTACTCCAACTGCATCCGCAAACCATCTTGAAGTTGCTTGAGTGACGCGTCCTCTCACTG…
TP2120	P27174	P_comp12854_c0_seq5	yes	1	1	119.306	1.48e-26	1	64	499	562	64	761	Lup007007| Hit:402-757| Length 1686| Evalue 1.89E-148| Note: glucan endo-1,3-beta-glucosidase 14-like [Glycine max]; IPR000490 (Glycoside hydrolase, family 17), IPR008972 (Cupredoxin), IPR017853 (Glycoside hydrolase, superfamily); GO:0005507 (copper ion binding), GO:0005975 (carbohydrate metabolic process), GO:0009055 (electron carrier activity)	not found	CTCAAATTTGAAAGGGTAATCACGTGTATTTCTCTCTGTTGATTTCGGCCACATGATTTTGTCTCTCTGGAGGAAAGGAAAAAAGAAAGTGAAGGAGAGAGAAGATGTAGAAGTGGGGTGGGAAAGAGCATTGACCAATAGAATTTGCACTTAGCAGTAGAAGCCTACACTGTCTTGTTCTCCAACTTCTCATTCACACTTCAACTTCCAACTCCTAATTACTACTACGTTGATCTGCTCCTTCAATCATACAAAGGATATTAACATCGAATGTAAGAAGAGGAGGAACCACTGTGTTCAACTACAACCCAACCTTTCAATCTTCAATTTTGACCCATTTCATCATGGCCAATCCCATACCTCTTCTCCTCCTCCTTTTCTTCTTCTCTCCATTTGCAT…
TP96317	P27174	P_comp12790_c0_seq1	yes	1	1	119.306	1.48e-26	1	64	314	377	64	819	Lup021516| Hit:419-816| Length 2556| Evalue 4.35E-155| Note: Prefoldin chaperone subunit family protein	not found	ACAAAGATATGTAGTTATGCACCATAATTTCTCACTGCATTTCTTTTAACCTTTTCTAATCAGAGATTGAAAGCGAGCATAAGCAAGTAGAAATAACAGACAAGTTAAAACAGGACAAAAACTCATTTGTTGCGGGCTTTTCGATCAACAAATATTAAATTTAATTTCCTAAAGTCAGAGTTCATGATATAACTCAATTACTTCTTAGTGCTACAAAATATAAAAATCTTAATCCTAATACCAGATCAATTTTTCTAAGAAGGAAAAACGGTCATTCAATGTCCTTTAGTAACATATGCAGCAGCAAATGCCGCAGCCAAAACTGAAGCTCCCGAGGATACCATAGTCCATAAGCTTTTCATTTTATGTGCCTCGTGCACAGATTTCTGCAGAACTTCA…
TP309664	P27174	P_comp12790_c0_seq1	yes	1	1	119.306	1.48e-26	1	64	512	449	64	819	Lup021516| Hit:419-816| Length 2556| Evalue 4.35E-155| Note: Prefoldin chaperone subunit family protein	not found	ACAAAGATATGTAGTTATGCACCATAATTTCTCACTGCATTTCTTTTAACCTTTTCTAATCAGAGATTGAAAGCGAGCATAAGCAAGTAGAAATAACAGACAAGTTAAAACAGGACAAAAACTCATTTGTTGCGGGCTTTTCGATCAACAAATATTAAATTTAATTTCCTAAAGTCAGAGTTCATGATATAACTCAATTACTTCTTAGTGCTACAAAATATAAAAATCTTAATCCTAATACCAGATCAATTTTTCTAAGAAGGAAAAACGGTCATTCAATGTCCTTTAGTAACATATGCAGCAGCAAATGCCGCAGCCAAAACTGAAGCTCCCGAGGATACCATAGTCCATAAGCTTTTCATTTTATGTGCCTCGTGCACAGATTTCTGCAGAACTTCA…
TP395687	P27174	P_comp12776_c0_seq6	yes	1	1	119.306	1.48e-26	1	64	279	216	64	698	Lup032775| Hit:4-698| Length 2019| Evalue 0| Note: probable ADP-ribosylation factor GTPase-activating protein AGD14-like isoform X3 [Glycine max]; IPR001164 (Arf GTPase activating protein); GO:0008060 (ARF GTPase activator activity), GO:0008270 (zinc ion binding), GO:0032312 (regulation of ARF GTPase activity)	not found	GGAATGCATGTGGCATTGGTGTGCTAGAATGCCCCTGTACTGTCGGTACAGAAGGTATATTCCAGGGCTTATTCTTCGAAGCACCATCTACTGGTGGTGTACATTGTTGAATAGTAGGTTGATGACTAACAGTTCCAGGGAACGAAGGTTGCTGATACAGTAAACCAGCCAACTGTCCCGCATTATTGAGTGGTGATACTGTTGCCGATCCAGGATATGTTACTGAAGCACCACTGGGTGGGAATGCTGAAAAGCTATTAATAGTTGGAGCTCCCGCAGCAATAAGAACTGATCCTGTCACAGGCACACTGCTCATAGGAATAGCTGCTGCATGATGAGGACCACCTGGAGCTCCAGACACATGAGCAGTTAAAGCTGCTGGTACAGACAATTGAGAGA…
TP82029	P27174	P_comp12718_c0_seq1	yes	1	1	119.306	1.48e-26	1	64	349	412	64	1871	not found	AT2G44200.1 | Symbols: | CBF1-interacting co-repressor CIR, N-terminal;Pre-mRNA splicing factor | chr2:18276302-18278240 FORWARD LENGTH=1482| Evalue 1.28E-39	TTTTTGCATTTACTCTGTCTACATAGTTTATTTCAGCGCAAATCTAAAATTATTACCCAAAAAAAAGAAAAACAGACATATCATTGGTATGCATTGTATACCTGAAAATTATATCACATCCGTACATGAATAATTCAAAATTACAAGGAAGAAAGCACACGCAATAGAGGTTTAGAGACAACAGAGATAGCTAAAATTAGTTATAAAACCACCAACTATCAGTCAATCACCGCCGAAATGCATTGCCTTCACCAGCAGACCTGCCTTGAGAATAATGTGTCCGACGACGGACACTCTCAGCTATTGATGAGCTCCCCCCTTCAGCAGCACCATATACACTCTTTTGAGCAGCATCCAAGAAATTCCTGCCACCAGAACTAGTGTTCTGGATTGCTTCCT…
TP352868	P27174	P_comp12711_c0_seq10	yes	1	1	119.306	1.48e-26	1	64	119	56	64	380	Lup006605| Hit:10-380| Length 900| Evalue 1.98E-145| Note: sequence-specific DNA binding transcription factors	not found	TCTTCCTCATCATCATCATCATCAGCCTCAGCAGCGGCCGCAGCAGCCGCCATTGCCGAATAATTTCTCCTAAAGTAACCATCATCCATCACCGCTGATGCAGACCGCTTCTGCGGCAGCACGGCAGAGGTAAACGGTGCAGCCACCGGGGACTGAGTTTTACGATAAGGCAAGAGAGGAAGAGCTACCGGTGGAGACAACGAAGGGGAAGATGTGGATATTTTTGCAATGAAGTTAGGGCCAATCAGAGAGTCTAATCGTTCGAAGAAAGGCCAAGAAGACGAAACGGCACCGTTTGATGATGCAACCCTAGCTTTCTCGACCTTGTATTTCTTCTTGATGGTGTCAATGCGGTTCTTGCACTGAACATCGGTGCGGTG
TP229175	P27174	P_comp12683_c0_seq7	yes	1	1	119.306	1.48e-26	1	64	153	216	64	716	Lup020527| Hit:1-716| Length 2901| Evalue 0| Note: vacuolar protein sorting 11; IPR013083 (Zinc finger, RING/FYVE/PHD-type), IPR015943 (WD40/YVTN repeat-like-containing domain), IPR016528 (Vacuolar protein sorting-associated protein 11), IPR024763 (Vacuolar protein sorting protein 11, C-terminal); GO:0005515 (protein binding), GO:0006886 (intracellular protein transport), GO:0008270 (zinc ion bin…	AT2G05170.1 | Symbols: ATVPS11, VPS11 | vacuolar protein sorting 11 | chr2:1870020-1873278 FORWARD LENGTH=2799| Evalue 2.16E-177	CTATGAATGGGGTAACATCATACTCATAATGGCTGACAAATCAGCTTTATGTATTGGGGAAAAGGATATGGAAAGCAAGTTAGACATGTTATTTAAGAAAAACCTATATACTGTAGCAATTAATCTTGTTCAGACTCAGCAAGCAGATGCTGCAGCTACTGCTGAAGTGCTAAGAAAATATGCTGACCATCTATATAGCAAGCAAGACTATGATGAGGCAATGGCTCAGTACATACAAACTATTGGTCACCTTGAACCTTCTTATGTGATACAGAAGTTTTTGGATGCACAAAGAATCTACAACCTCACAAATTACTTGGAAAAGCTACATGAGAAGGGTCTTGCTTATAAAGATCACACCACACTTCTGTTGAACTGTTACACCAAATTGAAAGATGT…
TP237794	P27174	P_comp12628_c0_seq4	yes	1	1	119.306	1.48e-26	1	64	786	849	64	2016	Lup001955| Hit:1-2016| Length 10296| Evalue 0| Note: interaptin-like isoform X5 [Glycine max]; IPR011684 (KIP1-like)	not found	ACACTCAACTCCTTTTCCACCAAGAATTCCGATGAAGAATATTTATTTTTCCACTCCTCGGTTGCTCCTCTTTGAGCCATTTCCGGTATCTTGTCAACTTCAATAATGTCATCCTTATCAGTGGTTTCCCATAACTCAAGCATCTTATCATCAGCCTCAAGTGTTCCTCTTCTGCTTATCCCATATGAAGAACTTTCAGATATTTGATCAAGCATGATATCTTTTGGCAGAACTTCAATCCCATTAGTAGGTCCATGCTGGTTCTCCGTTTCCTCTCTTATTTCATCCTTGGGTACAAAACTTCCATTTATCTGCTTCACTATCATTTCAATTACACTTAACCTTCTCTGCATGTCTTCGAAGTCCAGGAGGGCATCTGATGCCATAACAGTCTGATCT…
TP328191	P27174	P_comp12624_c0_seq4	yes	1	1	119.306	1.48e-26	1	64	1281	1218	64	3329	Lup021035| Hit:766-2969| Length 2460| Evalue 0| Note: vam6/Vps39-like protein; IPR000547 (Clathrin, heavy chain/VPS, 7-fold repeat), IPR019452 (Vacuolar sorting protein 39/Transforming growth factor beta receptor-associated domain 1), IPR019453 (Vacuolar sorting protein 39/Transforming growth factor beta receptor-associated domain 2); GO:0006886 (intracellular protein transport), GO:0016192 (vesi…	AT4G36630.1 | Symbols: EMB2754 | Vacuolar sorting protein 39 | chr4:17272088-17276524 REVERSE LENGTH=3003| Evalue 0	CCAAAATGGTGCACAGCGCCTACGATTCCTTCGAGCTTCTCACTGGTTGCCCTTCCAAGATCGAATCTATCGAATCCTACGGTTCCAAAATCCTCCTCGGCTGCTTCGACGGATCTCTCCGTATCTACGCGCCGTCACATCCTCCGCCGTTATCGCAACCGGAGGAGCTGAGGAAGGAGCCATACGCGCTCGAGAGATGCGTGAGCGGCTTCGCGAAGAAGCCTCTGATTTCAATGCAGGTTGTGGAATCGAGGGAGCTGCTTCTGTCGTTATCTGAATCCATTGCGCTTCACAGACTCCCTAATTTCGAAGCAGTAGCGGTTATCACTAAGGCCAAAGGCGCCCATGTGTTCTGCTGGGACGAGGAGAGAGGGTTCTTGTGCTTCGCTAGGCAAAAGA…
TP259756	P27174	P_comp12547_c0_seq2	yes	1	1	119.306	1.48e-26	1	64	501	564	64	1343	Lup012835| Hit:886-1342| Length 1200| Evalue 0| Note: zinc finger with UFM1-specific peptidase domain protein; IPR012462 (Peptidase C78, ubiquitin fold modifier-specific peptidase 1/ 2)	not found	TTTTTTTGAATTTAAGGGTTTTTCTTTGTAAACTTTTCCATTTTTACTCTAAATAAGATTGTATTCTTCCTCACACACAGATGCTCACTTCAGTGATATGTTACATCACTTACATGGCTTTGATGAAACCACAGTATATGAAATTTTTTATAGAGCACCAGCATGTGTAACTATGAATAGTGGCTGCATCAATTCATAGAACCTTTTTTTACTCCAATTTCTTCCCTGCCTGGAATAAAATTATAGTCACCAAAATTGTCAAGAAAAATAGTTACATGATATGAAATATAGGATGGTAACTAGATGTAGCAAAGGCCTTCATATGATTGTCTAGAATTCAAGGAAGACACTATCAATTGTCTTCAGTTTTTCCATCTCCTCCTCACTGGCAATTCCAGG…
TP16854	P27174	P_comp12518_c0_seq3	yes	1	1	119.306	1.48e-26	1	64	940	877	64	1212	Lup021586| Hit:145-1019| Length 1350| Evalue 0| Note: HXXXD-type acyl-transferase family protein; IPR003480 (Transferase), IPR023213 (Chloramphenicol acetyltransferase-like domain)	not found	AAATGTTAGATGCAGATATGTACATAGAAGACATGAAGTAGAAGTCCATAAAAAGAAGAATAAATATATTCCTCTCAGCATTTCATATCTCCTTAATCCATCCTCCCCACACATTTCAACCCACTACTTTTCATGGCATATCAAATGGCATCACTGAAAATTGAGATGAAAGAAGTAGTGCATGTTAAACCTTCTAAACCAACTCCTTCCATTGTTCTTCCTCTATCTACACTTGATCATAGACCCTATCCTGATAGCATTTGGCCTATTGTTCATGTTTACCAATCACCCTCAAATGGCCAACTAGATCCTGCTTTTGTGCTCAAACAAGCCCTCTCAAAGGCTTTGGTTTATTATTACCCTCTTGCAGGTAAGCTAGTAAAACAACCCAACGGAAAA…
TP224508	P27174	P_comp12467_c0_seq8	yes	1	1	119.306	1.48e-26	1	64	299	362	64	402	Lup015470| Hit:1-402| Length 1863| Evalue 0| Note: uncharacterized aarF domain-containing protein kinase 1-like [Glycine max]; IPR011009 (Protein kinase-like domain)	AT4G01660.1 | Symbols: ATABC1, ATATH10, ABC1 | ABC transporter 1 | chr4:708652-711095 FORWARD LENGTH=1872| Evalue 6.13E-80	ATATCATCCACAACTATTGGAACATAAAATCCTTCCATGCCAGCAAGCAGATCTCGGAATCGTTTCTGACTTGCGGCTTCCAACTTGTAATCACACTCACGAGATAATTCCTCTTTGGCCACCTTTATAGCTCTGTCAAGATAAAGTCCTTCAGGAATTAGATTTGTGTAGTTTAAAAGAAGTTTCACATTCTCAATGTCACTCTCAATGCTATCTGCAACACCAGGGTACTGAATTTTCATTGCGACGTTCATGCCATCCTTTATGACAGCCCGATGAACCTGGCCAATACTAGCAGCAGCTAAAGGTTCATAATCAAAACTAATTAACTTTGATGACCAGTCAGGACCTAACTCAGCATTTAAAACTTGATTAAGTTGGCTCTTTGGCATCACATCT…
TP13987	P27174	P_comp12381_c0_seq4	yes	1	1	119.306	1.48e-26	1	64	662	599	64	940	Lup024282| Hit:308-939| Length 1425| Evalue 0| Note: Protein kinase superfamily protein; IPR011009 (Protein kinase-like domain), IPR016253 (Integrin-linked protein kinase), IPR028324 (Serine/threonine-protein kinase CTR1/EDR1); GO:0004672 (protein kinase activity), GO:0004674 (protein serine/threonine kinase activity), GO:0005515 (protein binding), GO:0005524 (ATP binding), GO:0006468 (protein ph…	AT3G59830.1 | Symbols: | Integrin-linked protein kinase family | chr3:22103006-22105323 REVERSE LENGTH=1434| Evalue 2.86E-101	CCAACACACCAAAAAATGAATAGAAAAGATAGACATTAACGGCATCTTTGACGGGAAAAAAAGAAGACTCGCCGTTTGTGGATGTAAGTCAACCCACTCACACCCTCATAAAACTTAACCATTTTAATCACTTTTTTCAATTCCCAATTTGGCAACAAAATTATAATCATAATTCTCATTCCCTTTTTAGCCTCTCAATCCAAACATGCCCCTACCCTCAAAATAGATCATAACAATTCCAATGCAATAACTTCTTCATCATTCTTACTTTCTCTTTCCATTGATTGATTATTTTCATTTATCAATTATGGAAAGCATTGCCGCGCAGCTTAAGCGCGGCATCTCCCGCCAATTCTCCTCAGGTGGCGGTGCATCTATGCGTCGCCAACTGAGCAGACA…
TP85668	P27174	P_comp12304_c0_seq2	yes	1	1	119.306	1.48e-26	1	64	865	802	64	1014	Lup026521| Hit:50-940| Length 1074| Evalue 0| Note: gamma-irradiation and mitomycin c induced 1	not found	TCTAAATCAAACATACATGTGCAAAGGTCGTGAGGCTAATTAGTACTAACCTGCTACCAAGAGAAAAAAATCCAGATTTCCTAATTATCCCACCATCTAATGACAAGGCTCCATCACCAATGCATGGGAGAGCATTCAGCATTTGTTTACGAGTTTTATATACTTGTACGCGAGAAAAAAGGCCATAAAACAATGTCTCCCGAAGACCATGCCCACTGGCAGTAAGAAAAGATAAATTACTTGAATCCAAATGGAGCATGTTCACGGCATAATCCAAAAACCCAGCAGGGCATTCCCCGTTGGGTAATCTTGGCTTGGGAATAGCCAGCTTCCTTTGTGGATCATTGGCTACAGTACCTCCAACAAATGGTCTTAAATCTTCAAGACATATGACAACAA…
TP259887	P27174	P_comp12261_c0_seq17	yes	1	1	119.306	1.48e-26	1	64	336	273	64	909	Lup023365| Hit:198-909| Length 1020| Evalue 0| Note: Transcription factor DP; IPR011991 (Winged helix-turn-helix DNA-binding domain), IPR015648 (Transcription factor DP); GO:0003700 (sequence-specific DNA binding transcription factor activity), GO:0005667 (transcription factor complex), GO:0007049 (cell cycle)	AT5G03415.1 | Symbols: DPB, ATDPB | Transcription factor DP | chr5:842842-845200 FORWARD LENGTH=1158| Evalue 4.38E-124	TAATTATTGATTTTGGAGCGAAACCGCATGTACGTATTCTTAGCTTAAGAAACCAATAAAGTGACTCAGATCTACGCCGGTCACCGCTCTCAGCTCCGCCCATCTCTCCACCTTTGCCGTATACCAGGATTTGAGACTCACGTTCAATTGAAGTCTCATTTTGTCATTAGAGCCAATTAGCTGAGTAATTTAGCAACATGGGATCGCGATCCCCGAAATCATGTGGAGAGGAAGATGAGGGTTGTGGAACCACAGTTTCTGGCCAATCAGGGTCAACTAGCAGAAGTGCTGGGTTTCCATCTAGCCAGAGTGACCAGCCATTGGTTGCAACAGCTGCTGATAGCAGTTTTCTCAGATTAAACCATCTTGACTTGCATGGAGATGATGATGGATCACAGG…
TP365254	P27174	P_comp12205_c0_seq1	yes	1	1	119.306	1.48e-26	1	64	308	371	64	1022	Lup010452| Hit:72-726| Length 657| Evalue 0| Note: SMAD/FHA domain-containing protein; IPR008984 (SMAD/FHA domain); GO:0005515 (protein binding)	AT3G07220.1 | Symbols: | SMAD/FHA domain-containing protein | chr3:2297968-2299407 FORWARD LENGTH=963| Evalue 4.34E-74	CACACTTCGCAAAGTCCGATCAAATCCAATTTCTCGTTTTTCTCTTTGGTTCTCCGACGACCACCACCGCCATGGGAACCGCCAGCACCGGCGACGTTGAAGCCGGATTCGCCAAACTCCAAGGCGAAGATTTCGAATATTACATGCAAACCTACTCCATCGTCCTCGGCCGCAACTCCAAAAAATCCACCGTCGACGTCGATCTCTCAAGCCTCGGCGGCGGAATGAACATCTCACGACACCACGCGCGCATCTTCTACGACTTCACGCGCCGCCGTTTCGCCCTTGAGGTCCTCGGCAAAAACGGCTGCCTCGTCGAGGGCGTCCTCCACCTCCCCGGAAACCCTCCGGTGAAGCTCGACTCACAGGATCTTCTCCAAATTGGGGACAAAGAATTTT…
TP367630	P27174	P_comp12185_c0_seq2	yes	1	1	119.306	1.48e-26	1	64	408	471	64	2151	Lup016197| Hit:1-1030| Length 1941| Evalue 0| Note: cytosolic endo-beta-N-acetylglucosaminidase-like [Glycine max]; IPR005201 (Glycoside hydrolase, family 85), IPR013781 (Glycoside hydrolase, catalytic domain); GO:0005737 (cytoplasm), GO:0005975 (carbohydrate metabolic process), GO:0033925 (mannosyl-glycoprotein endo-beta-N-acetylglucosaminidase activity)	AT5G05460.1 | Symbols: | Glycosyl hydrolase family 85 | chr5:1615615-1618771 FORWARD LENGTH=2043| Evalue 4.47E-179	TTCATCACCACCACCACCACCACCTTTTGATCCTACTAAACCTTCACTTCCAATTTCTTACCCAATAAAAACTCTGCAACAACTTGAATCTCGTTCATACTTTGATTCTTTTCACTACCCTTTTAACAAAACCTCTTTTCCTATTCAAAATGGGTCTTTTGGGCTTCCTAATAGGAGAAGAATGTTGGTGTGTCATGATATGGGAGGGGGTTATTTGGATGATAAGTGGGTCCAAGGTGGGACCAATTCTGATGCTTATGCAATTTGGCATTGGCATTTGATTGATATTTTTGTTTATTTTTCTCACTCTTTGGTTACTCTTCCTCCTCCTACTTGGACTAACACTGCTCATCATCATGGTGTTAAGGTGTTGGGGACTTTCATCACTGAATGGGATGA…
TP368008	P27174	P_comp12173_c0_seq3	yes	1	1	119.306	1.48e-26	1	64	573	636	64	1540	Lup013626| Hit:126-1105| Length 2235| Evalue 0| Note: transcription factor GTE10-like [Glycine max]; IPR001487 (Bromodomain), IPR027353 (NET domain); GO:0005515 (protein binding)	AT3G27260.2 | Symbols: GTE8 | global transcription factor group E8 | chr3:10068558-10072403 FORWARD LENGTH=2295| Evalue 1.28E-38	TGTTTTCATAATTAAGCTAGTATCACATTTTGTCTGCACTGTGAAGTAACATCCTCTTCAAAATGAGATGTCACTCTTGCAGCACATATGATTTGACTTCTGGTTGTCTCTGTTTTTTCTGGTGCAGCTTTTGAATGATTCTGGACCAAGCAATTCCTCATTGCAAGCATTTAAAGGTAATGATCCAGCCGATGAAGAGGTGGACATTGGTGGAAATGAGCCCCCTGTCTCGAGTTATCCTCCCGTGGAGATCGAAAAGGATAAAACTGACAGAAGGAACAACTGTCCTAGTCCAGACAGCTCCTATGATACGGACTCTACTAATTCTCCTGATAGTGACTCTGATGATGTTAAAGCAAGTCCTGTAAATGTGGCTAAGGTACCAGCAAATCTGGGTTC…
TP12909	P27174	P_comp12157_c0_seq2	yes	1	1	119.306	1.48e-26	1	64	871	934	64	2316	Lup003651| Hit:215-1696| Length 1482| Evalue 0| Note: Regulator of chromosome condensation (RCC1) family protein; IPR009091 (Regulator of chromosome condensation 1/beta-lactamase-inhibitor protein II)	AT3G15430.2 | Symbols: | Regulator of chromosome condensation (RCC1) family protein | chr3:5209408-5211562 FORWARD LENGTH=1467| Evalue 0	GGGACATAACTACTACTCAATTTATATAACTTATGTAAAAGTTCATCATTCATTTAACAAAATCAAGCACTAAACAAGAGTTACTGAAAAATTGTGACAATGTTGCGTGTTAATTTTTGTAATACTTATAATACAACATAAAATAGTAAACTTTAACAGTGGCTATTACTTATTAGACAAGAAAAATATGATTACAATACCATCACCACATAAATCACATGCTTTGTAAAATAGGATCTACATCTTCATATGTATCATCATTTATGAAGATTTCAGTGGGTTCAAGGCACCCTCTTAATGTGTCATGACCAAGTTGTGCTCTTTCGTTGTCTCCGAAGCCGAAAATTCGACTTCTGCTAGTGATTGCCACAGTGTGGTATAAGCCAGTGCTAATTTGAG…
TP65060	P27174	P_comp12157_c0_seq2	yes	1	1	119.306	1.48e-26	1	64	1032	969	64	2316	Lup003651| Hit:215-1696| Length 1482| Evalue 0| Note: Regulator of chromosome condensation (RCC1) family protein; IPR009091 (Regulator of chromosome condensation 1/beta-lactamase-inhibitor protein II)	AT3G15430.2 | Symbols: | Regulator of chromosome condensation (RCC1) family protein | chr3:5209408-5211562 FORWARD LENGTH=1467| Evalue 0	GGGACATAACTACTACTCAATTTATATAACTTATGTAAAAGTTCATCATTCATTTAACAAAATCAAGCACTAAACAAGAGTTACTGAAAAATTGTGACAATGTTGCGTGTTAATTTTTGTAATACTTATAATACAACATAAAATAGTAAACTTTAACAGTGGCTATTACTTATTAGACAAGAAAAATATGATTACAATACCATCACCACATAAATCACATGCTTTGTAAAATAGGATCTACATCTTCATATGTATCATCATTTATGAAGATTTCAGTGGGTTCAAGGCACCCTCTTAATGTGTCATGACCAAGTTGTGCTCTTTCGTTGTCTCCGAAGCCGAAAATTCGACTTCTGCTAGTGATTGCCACAGTGTGGTATAAGCCAGTGCTAATTTGAG…
TP263744	P27174	P_comp12149_c0_seq2	yes	1	1	119.306	1.48e-26	1	64	748	685	64	1305	Lup016794| Hit:37-1092| Length 1866| Evalue 0| Note: Alkylated DNA repair protein alkB-like protein n=2 Tax=Papilionoideae RepID=G7JBY7_MEDTR; IPR001876 (Zinc finger, RanBP2-type), IPR005123 (Oxoglutarate/iron-dependent dioxygenase), IPR027450 (Alpha-ketoglutarate-dependent dioxygenase AlkB-like); GO:0008270 (zinc ion binding), GO:0016491 (oxidoreductase activity), GO:0055114 (oxidation-reduction…	AT1G11780.1 | Symbols: | oxidoreductase, 2OG-Fe(II) oxygenase family protein | chr1:3977614-3979177 REVERSE LENGTH=1038| Evalue 3.51E-108	AACCCCTTCTCTCTCTCTCTCTCTCATATTCTTAGAATGTACGAATCCGAAAAGAAGAAAGAAGATTTGGAACGAACTGCTTTCAGAAGATGCGAGAAGAACTACAAGCTCTATTACGATACTAACAACAAAAAGATTAAAACACCAAAACCCGTTGACTTAACGGACGTCCTGGACTTCCGTTCTATTCTAGATTCTCATAACCGTAACGGTGACCTTCCTCACGGTGTTACCCTTCTCAATCACAACTTCACCTCTCCCTTCTTCTCATTGCAAAGTCGCCCAGGCTTTTATTTTATTCCTAGGGCATTGAGCATAGAGAAACAATGCACTTTGATAAGGGAGAGCTTGACTGATTTCCCGCAGCCACCTAACCGAACAAATCACAATGCTATATAT…
TP265950	P27174	P_comp12147_c0_seq1	yes	1	1	119.306	1.48e-26	1	64	901	838	64	921	Lup013019| Hit:473-920| Length 1545| Evalue 0| Note: uncharacterized protein LOC100818532 isoform X1 [Glycine max]	not found	GATCCATTGACATCATTGAATAAACATTTTTCTGGTCAAGCTTATGCAACACAAACTTTAACTGGGTAAGAGAAACATACAAAATAAATTATTGCATGAAATGAGCAACAAAAAAAGGAAATTCTTACTTTCATTTTTTTTCCTTACATATTTTTTCCCCATCTTACATCACAAAACAGTGATAATGCATGTAATAAAGGCCTGCCACTTATGGACTTTGACCTGAAAATGCATACATCATGTGGAATATTTTTAATCAACTATTTACAAGATTATATCCACTCACATGTGAAGCTTTCATCCTTTGCATAGCTCACATTTATAGTACTCTAGTTTTTCTGGCTGAATGATTCAATTCCAGTAGTACTATGTTATACATGCAACACAAGTAATACTAAA…
TP100159	P27174	P_comp12127_c0_seq10	yes	1	1	119.306	1.48e-26	1	64	80	17	64	233	Lup025858| Hit:1-233| Length 1236| Evalue 5.71E-109| Note: glutamate dehydrogenase 2; IPR006095 (Glutamate/phenylalanine/leucine/valine dehydrogenase), IPR016040 (NAD(P)-binding domain); GO:0006520 (cellular amino acid metabolic process), GO:0016491 (oxidoreductase activity), GO:0055114 (oxidation-reduction process)	AT5G07440.3 | Symbols: GDH2 | glutamate dehydrogenase 2 | chr5:2356153-2357546 FORWARD LENGTH=930| Evalue 4.4E-47	AATGCTCTAGCTCAGCTAATGACATGGAAGACAGCTGTAGCAGACATTTCTTATGGAGGTGCAAAGGGTGGGATTGGCTGCAATGCAAGGGACCTGAGCCTTAGTGAGTTAGAACGCCTTACTCGTGTTTTCACCCAAAAGATCCATGATCTCATCGGCGTTCAGAGGGATGTTCCTGCCCCTGATATGGGAACTATTGCACAGACAATGGCATGGATTCTTGATGAGTATTC
TP250373	P27174	P_comp12043_c1_seq4	yes	1	1	119.306	1.48e-26	1	64	4282	4219	64	6194	Lup006288| Hit:1998-5117| Length 3342| Evalue 0| Note: uncharacterized protein LOC100809291 isoform X8 [Glycine max]; IPR002058 (PAP/25A-associated), IPR002934 (Nucleotidyl transferase domain); GO:0016779 (nucleotidyltransferase activity)	AT4G00060.1 | Symbols: MEE44 | Nucleotidyltransferase family protein | chr4:21437-27996 FORWARD LENGTH=4446| Evalue 0	TTTTTTGATTGTTCATTCAAAGATTCAACTTTGTAGAATTTTAACATGGAGAGAACATGTTTCAGCTAAGCTAGTTCTCTTGCATTGTATTGTGCCTTTACACTTAATTTTGCAACAACATTTTATTTCTTGCTTCTCCATGAGATAAGGTTACCATCAATGAAAATACAATAACCTTAAGGAACCCACCCGAATCTACATCATAGTAGGCAAGAATATAACCTTTGTTCTCAAGATTCGAGCAACTGCATCTTACTGATTGTCAAATGGCGAATTAAGGAATTGAGTTACAACAAATGATATACTTTGTCTGATGATAGTCCAATAATTTAGTTTACCCACAAGTCTTCCATATCTCCTACGGTTCGAAAATGACTAAACATATGATGTCGTTCAGCC…
TP30216	P27174	P_comp12002_c0_seq3	yes	1	1	119.306	1.48e-26	1	64	771	834	64	2042	Lup030539| Hit:489-1438| Length 969| Evalue 0| Note: ankyrin repeat-containing protein At5g02620-like isoform X2 [Glycine max]; IPR020683 (Ankyrin repeat-containing domain), IPR026961 (PGG domain); GO:0005515 (protein binding)	not found	TACCACTATAACTCAAGGAGAAGGCACACACACTTTAGGGAATTGAAATTAATTATTCAATACAACTCCTTCTTTCTAGTGAATCATAGGTTTACTTGGTCTGAACAGAGAACTACAAATGTAGGTTGAATAAACTATATCAGACCAGAGAGGGAACTGCAAGAATATAAATAAGGGTATTGGTACAAATGCAAGTGCAGCAATGAAGTTAGGTACCCACTTCAATCCATGGTAATATGTTATGAAGAAAGCACTACTAAAACCTACCATCATGCTTATGATTGAGATAAACAATGCTACTAGTCCTGATATCAGCATCAATGGCAATGTCTTGAGAAAATCTTCCTCGGCGTATCGCGACATAAGAATCGACAAGAAAATTATGATTGATGTTGAAGA…
TP22395	P27174	P_comp11970_c0_seq1	yes	1	1	119.306	1.48e-26	1	64	400	337	64	1233	Lup031985| Hit:1-1050| Length 1548| Evalue 0| Note: C2-H2 zinc finger protein [Glycine max]; IPR013087 (Zinc finger C2H2-type/integrase DNA-binding domain); GO:0003676 (nucleic acid binding), GO:0046872 (metal ion binding)	AT1G34370.3 | Symbols: STOP1 | C2H2 and C2HC zinc fingers superfamily protein | chr1:12551449-12552501 FORWARD LENGTH=1053| Evalue 3.11E-64	GACACATAAAATAGTCTTCAGAGGTTGAAACTTCTTGTGCTCCTTGTTACGCTTGCAGCCACCATAAGGGCATGAATACCTTTTGATAAGCTGTGGTTGAGATCCAGATTCTTTGTGTGGTTTTGCGAGTGCTGCCGGGGTTTTGTACTCATCACCGTGTCCTCGCATGTGCATTCGAAGATTTGCATCTCTTTTGAATCCCTTCCCACAAATAGTACAGAAATGTGTGTGAGGCGCGAGGATTTCTTCTTTTTCTAATTGTAAAATCTCATAGGAACCGGGCGTAAGGTTTTCTCCATCTTCTGCATCTTCTTCATCTTTTAATTCATGTTCTTCCATATTGCAGTTTTGTTCCATTTTACAATTATTAGGAATGGATTGATCAGGCAATTTATTGCT…
TP101926	P27174	P_comp11874_c0_seq1	yes	1	1	119.306	1.48e-26	1	64	1629	1692	64	2684	Lup027523| Hit:640-2532| Length 2367| Evalue 0| Note: conserved oligomeric Golgi complex subunit 2-like [Glycine max]; IPR009316 (COG complex component, COG2), IPR024602 (Conserved oligomeric Golgi complex, subunit 2, N-terminal), IPR024603 (COG complex component, COG2, C-terminal); GO:0007030 (Golgi organization), GO:0015031 (protein transport), GO:0016020 (membrane)	AT4G24840.1 | Symbols: | FUNCTIONS IN: molecular_function unknown; INVOLVED IN: protein transport, Golgi organization; LOCATED IN: vacuole; EXPRESSED IN: 23 plant structures; EXPRESSED DURING: 13 growth stages; CONTAINS InterPro DOMAIN/s: COG complex component, COG2 (InterPro:IPR009316); Has 30201 Blast hits to 17322 proteins in 780 species: Archae - 12; Bacteria - 1396; Metazoa - 17338; Fungi - …	ATGGATTATGGTATGAAACAGTATCATCCATCCATTTTACTCATATCAACTTTACCTATTTTACATTTTCTTGTAAATAAAAAATGACAACTTGACCCCTCTGAACAGCAGTTACCAGCAAAATATTATTTTCCTTTTAAGAGACTAAAATTGTGTAAAGCCAACTAAATTGTGCATTATGGATCTCAGAATTAAGTTACAAAGAAACTCTGGAACAAGGCAGAAAGCAATCTACAGGCCACGTGACGCCACATGAGAGAAGTCTTAGATATTGATTGTGTGTTGCCTATCTGCAGGAGCCACACATTGCCATAATGAACGGTAGGATGCAATATTTGGTGCTTCAACCCCAAGTGCAGAAAGGTTACGAGCATACTCCTGAATATCAAGGAACAACTG…
TP231214	P27174	P_comp11848_c0_seq2	yes	1	1	119.306	1.48e-26	1	64	1115	1052	64	1151	Lup001967| Hit:376-993| Length 1323| Evalue 0| Note: transcription factor PIF1-like isoform X4 [Glycine max]; IPR011598 (Myc-type, basic helix-loop-helix (bHLH) domain); GO:0046983 (protein dimerization activity)	not found	TCATTTTAGTCTTTCAGAAACAAGTCTTTTATCAATATGTGCCTCGTTTTCACAATTTCACAGAATGCTTACTCTACGACTATGATATGGTAGAGTTGTATGTTACTTGCGAAACCAACAATCTCTATGCCCAAAGAGGCAAAGACTGCAATGAATTTTCTAGCTTGGAAAACCAGCGACTTGAAAAAAAAAAATCACCAATCAATACCTTCCTTACAAAAAAAATTCTCCAAAATATGTATTATTTGTATTTACAAATGCTATAAACTAAGTACGTCTAACATTTATAAAATTAAGGTTTTACATGTAGTATAACCATAACAGTCATATTTGATTTTGGGGCTGTGAAAAGAATTCCTTTGCTTTATGAGCTACCTCTGCCTCCAAAATTGCTTCTAG…
TP56136	P27174	P_comp11800_c0_seq1	yes	1	1	119.306	1.48e-26	1	64	1591	1528	64	2603	Lup020620| Hit:170-664| Length 837| Evalue 0| Note: transmembrane 45B-like protein; IPR006904 (Protein of unknown function DUF716, TMEM45)	AT1G32120.1 | Symbols: | FUNCTIONS IN: molecular_function unknown; INVOLVED IN: biological_process unknown; LOCATED IN: membrane; EXPRESSED IN: 14 plant structures; EXPRESSED DURING: 4 anthesis, C globular stage, F mature embryo stage, petal differentiation and expansion stage, E expanded cotyledon stage; CONTAINS InterPro DOMAIN/s: Aminotransferase-like, plant mobile domain (InterPro:IPR019557),…	CGCATGTCATGCAAAAGAATAATTAACTTTTTCCTTTAACATCTGATTCCTAAAAGTCATTTCACCACAAAAAACAATACCTTTACAGACATGTACTATAATAAAACTAGGCTGCCAACATATTCTAGCATCACTAAGAAAAAAAGGGACCAAAATAGCATACCCTACTTCAGTCTCGATCTAATTCGGCTTGAACTGTGTGCAGCAACTCATTAACTTCAGGATTCCCATATTTTGAAGCTGCAAACACATAAGATGCTATAGTTCCCATAAGAACTATGAGGACGGCAATGAAGAGCTGAAAGTTCGCAAGCAATTCGCCCCGAACCTCGCTCTCCTTTGAATGGCATGTGATATTTTTATCCCTAACCTGACAACCATTTGGTAGCATTGGGCCAT…
TP28245	P27174	P_comp11759_c0_seq1	yes	1	1	119.306	1.48e-26	1	64	839	776	64	912	Lup015174| Hit:159-515| Length 1092| Evalue 3.86E-136| Note: polynucleotide phosphatase/kinase; IPR001510 (Zinc finger, PARP-type), IPR013954 (Polynucleotide kinase 3 phosphatase), IPR023214 (HAD-like domain); GO:0003677 (DNA binding), GO:0008270 (zinc ion binding)	not found	ATCATATTCTTTACCGTTGAAGATACTGTTATTATTATAAGACTCTTCTCCTTCACTTTCCTTCATCTCCCATTATCACTGGAAAGAGAGAAACGCTTAAAGTTAGTCTTCATAAATCTCTTCTCCGTTTCGAAACGTATCCATTCCTTCCACCACCGATGGCACCTTCTTCTTCGATGACAGTGGAATACGCCAAGTCGAATCGATCATGTTGCAAGGGTTGTTCCAAAACCATCGACTCCAAAACCCTGAGATTAGGCATTGTTACTAAGGACCCTCGAGGCTATGAATCCGTTAAGTGGCACCACCCTTCTTGTTTCCCTCTCTCTTTTCATCTTCCATCTTCTCCTCAACTCTCTATTAAAGGCTTTTCCTCCTTGCAGAGCATTGACCAGGAAG…
TP443704	P27174	P_comp11735_c0_seq1	yes	1	1	119.306	1.48e-26	1	64	3182	3245	64	4347	Lup017492| Hit:389-2203| Length 3666| Evalue 0| Note: histone-lysine N-methyltransferase 2D-like isoform X5 [Glycine max]; IPR008974 (TRAF-like), IPR013083 (Zinc finger, RING/FYVE/PHD-type); GO:0005515 (protein binding), GO:0008270 (zinc ion binding)	not found	TTTTTTTTCAGTAGGAAGTTTTTTTAAGAAGAGTCAAAAGGTTGTCATCCATATAAATTGTACCATACCGATCTCATTAAAACAACAAATGCAGAATGAAATGTCATAAACTGTTAACATAGCACCAAGGTTGAGATAACTATTCAAGTTATAATCTATGGATTTCAAATTCAAAAGCCGACAAACTTAACTGCCATGGCACTTCAGATTCAGTAAACAACTCCATTGGCAGCAACCTGACATGACATGAGTACCATAAATAACATCGGAAGTATAAAAAGGGCATGGAATGGTAAGTATTGCAAAATGCAATATTACCATAGCAACGCCTTTTGATGCCAACTGCATGAGAGCCACAAATATCAGAGTTAAAGCAAACCACAACTTCTCAATGCTTAT…
TP270694	P27174	P_comp11700_c0_seq1	yes	1	1	119.306	1.48e-26	1	64	985	922	64	1417	Lup009176| Hit:157-843| Length 687| Evalue 0| Note: coiled-coil domain-containing protein 174-like [Glycine max]	AT4G18260.1 | Symbols: | Cytochrome b561/ferric reductase transmembrane protein family | chr4:10093524-10097337 REVERSE LENGTH=1638| Evalue 4.66E-69	TGTGGTACAAGTAAAAGGGAAATAAAATAGAAATTGAAGAATCGGAGAAAACCCTAAAATCCCGAAATCGAATAATCGATCGTTGAAATGGGAGAAGACGGAGGGAAGAAGAGAGTGGTGGTTGAATCGTTAGGATGGCTAACGGAATCATCAATAATGCCGAAGAAGCACCGCGCCATAGAAGGTGTTGGTGCATCATCAATCATGGAATTGAAAGCTCAGTTATACCAATCTCAACAAGATTCCAGAAAATCTAAAGAACTTGGTAGCGTTGACTTTGACTACCAACGTGCCAAGAAGAAAATCACTACTAAAGATTCTTTCTCCGCTAAGAACTCTGGTGTCGATGCCCGTGCTCATAAAGACAAACTTGAGTTAAAAGCGGTAAAAGATGGAACT…
TP46486	P27174	P_comp11620_c0_seq1	yes	1	1	119.306	1.48e-26	1	64	317	380	64	662	not found	not found	ATGTTATTAATTTTTTTTTCCACCTTTTTTTTGGGAAGACCCTTTAATCTTAGGATTAAAGGTAAATGAAATTTATTACTCAGCTGTGATTCAGTCCAAATCTTGCTTCAATGGGAAATTTCAGAAGAAAACTAAAATGGTTAAAGGTTTAGTGACATAATCCCATGATGATATTAGGACTCAACTTCTGACATTCCCAACTAAACAAGGTATTACCCATATTCTCTAACAATTCTTCATAATTGTCTCACTAACGACATCCAGAATGCCTCTCCCAAGTTTAAGTTGGATGTAATACTACAAAAATTAAGATAAGCAGCACTACCAATGAAAACATGTTCAATGAGAAAATATGTTGCAGAAGAGCCAAACTTGTCATCCACATAGGAAGCAGAGCAA…
TP309118	P27174	P_comp11505_c0_seq2	yes	1	1	119.306	1.48e-26	1	64	1353	1290	64	1546	Lup028640| Hit:423-1487| Length 1071| Evalue 0| Note: makorin RING-zinc-finger protein; IPR000571 (Zinc finger, CCCH-type), IPR013083 (Zinc finger, RING/FYVE/PHD-type), IPR026290 (Putative E3 ubiquitin-protein ligase, makorin-related); GO:0005515 (protein binding), GO:0008270 (zinc ion binding), GO:0046872 (metal ion binding)	AT3G08505.1 | Symbols: | zinc finger (CCCH-type/C3HC4-type RING finger) family protein | chr3:2580603-2582043 REVERSE LENGTH=972| Evalue 4.76E-101	TGGACAGTTTTCGCAAGCAACTTTTTGCAATATCACCCAAAGAGAAAATCCACCATGCAATGAACCAGTAGTGTAAGAAAATGTCATCAACCCAATCAGTTTTCACATATAACTTATGAAATCCACCATACAAAAATTAAATGCTTCTTATAGTCTCACTGATGGCTAAAATAATGCACTGTAGTCTGTATAGCACATCATACATCTGTTATATGCTTTTAAAATTTTAAAGCTTATTTGAGAGATTATTATATCCTCTTCCAAGCATATTTCACTTTATTACAACCACGGAATGCATCAGTGTGCTCTTTTCTGTCCCATTCTTCTCGTTGAAACAAGAAGAATAGCTCGGCTTAAAATATAAAAATAACTTTGACACTAAAGCATGCCATTATCACT…
TP79	P27174	P_comp11367_c0_seq1	yes	1	1	119.306	1.48e-26	1	64	642	705	64	1135	Lup014658| Hit:185-632| Length 621| Evalue 0| Note: uncharacterized protein LOC100784436 [Glycine max]	not found	TTTTTTTATGAAATAGTATCAAATTTCTTAATTCTGTATTATGTGGGTATTATGACTATAGTCAAAGTCTCAAAGATAGTGTTATCCCTTATTCATTAATCTTCAACTACATTCTGATTGGTACAATTGCTCAAATAATAGGAATAGGAATAGGAAAAACAGTAACTGAAAATTATTTAAACTTAGGCATCTTTAGTTCTTCTTTGTATTTTACTTGACAACCAAGAATCAGAAGGTGACTTAGGCAGTGGTGGAAGTAAGATAGCTTTGCGGCACAAACCAAAAGGCCATCCCTCACAATGACAAAACTCCTGAATTATCGAACGCCTCCAATTTTTTGATAACTCAAGGTCATTCTTGCTTGAACAACTCGAAAGGTTCGTCTTCACAGAGTAAAAT…
TP214506	P27174	P_comp11365_c0_seq2	yes	1	1	119.306	1.48e-26	1	64	277	340	64	1298	Lup031368| Hit:565-1298| Length 1794| Evalue 0| Note: serine hydroxymethyltransferase 4; IPR001085 (Serine hydroxymethyltransferase), IPR015424 (Pyridoxal phosphate-dependent transferase); GO:0003824 (catalytic activity), GO:0004372 (glycine hydroxymethyltransferase activity), GO:0006544 (glycine metabolic process), GO:0006563 (L-serine metabolic process), GO:0030170 (pyridoxal phosphate binding)	not found	TAAGGAGATACTTTATTCTCTCATGGTAAATAGGAGTTCTATGTTACAAATCAAAACTGTGGTGAAGATTTAAAGGCCAGGTTTAGTTTCACTTACATTCTCAATTAGAAAGTGCAGCTCAGCTCTCAGAAAAAATAGAACAATCAAGTTGCACAAGCTTGTACCTCTCCCTTTCCTTCAACCTGTAAGCATGCCCCTATATATGAAGTCTTTCTGTCAAAATGAACTAACTATGGCATACAAAGGCGAGAATCGCACCCTGAACCTCACCTGGAGCAGCGTACCAAACATTCAACCACTCAGGACAGAGGTTTCCCTTCCAATCAGTACAGGACCCATGCATTCAGTTAGGCAGATGTTACCCTCCAATCAGTTTAAGATCAAAGGCAATCACTGATC…
TP266099	P27174	P_comp11261_c0_seq1	yes	1	1	119.306	1.48e-26	1	64	1097	1034	64	2055	Lup007093| Hit:169-1258| Length 1230| Evalue 0| Note: Protein kinase superfamily protein; IPR011009 (Protein kinase-like domain), IPR013320 (Concanavalin A-like lectin/glucanase, subgroup); GO:0004672 (protein kinase activity), GO:0004713 (protein tyrosine kinase activity), GO:0005524 (ATP binding), GO:0006468 (protein phosphorylation)	AT1G52310.1 | Symbols: | protein kinase family protein / C-type lectin domain-containing protein | chr1:19478401-19480462 FORWARD LENGTH=1659| Evalue 8.24E-163	TTAAACTTTTAACTTAAATATATTCTTTTCAACTAATCAGAACAGATGGAACATAGAGTGACACACTTTTTGAGACAACGGATGTGCTCCCGAGAAGGACATCCAAAAATATATGTCCACTTTGAAGTTGTTATACAGAAACTTGAGCTAAACATTACAAGTTTAATGTTACTTTGAAGATGGCTGGGAAAGCTGTTGTAGCTGATGAACAACATGAGACATTCTAGGGCGCATCGACGGGACATGCTGTGTGCAAGAATAGACAAGGTCAACCACCTTCTGGATGGTACTAGCCTCCGGGATGATACTAGTAGAGGAGGAGGTTATATGAGAATCCAAGAGTTCGGGATATCGATGCGCTTGAACGAGGGGTGTAGCCCATTCAAATACACTCTGCCA…
TP147007	P27174	P_comp11242_c0_seq1	yes	1	1	119.306	1.48e-26	1	64	145	208	64	690	Lup002734| Hit:1-310| Length 1155| Evalue 6.4E-118| Note: pre-mRNA-splicing factor; IPR005037 (Pre-mRNA-splicing factor 38), IPR024767 (Pre-mRNA-splicing factor 38, C-terminal)	not found	TGGTCGTGATAGAGAGGGTAGGGAGCGGGAGAGGAGAGATAGGGATCGTGGCCGTGGGAGGCGAAGGAGCTACTCAAGGAGTCGAAGTAGGAGTAGGGACCGCAAGGAACATGATGGAGACTACAGAAAGAGGCGGGCTCGGGGCAGCCTAAGTCCTAGGAGGCATGGAGATGGAGTTGAGGATGGCGAGCCAAAGAAGAAGAAGGAGAAGAAAGAAAAGGAAAAGAAAGATGATGGGACTGACCACCCAGATCCAGAGATTGCAGAAGCAAACAAACTACGAGCATCCCTTGGTTTGAAACCACTCAAGATGTGATCGGAGAAGTGTGTGGCTTGTATTTGGTCTTGGGTTCTGTGGCACCTAACACTGCTGGTTTTTCCCTTTATCAACTGGATGTT…
TP51155	P27174	P_comp11130_c0_seq2	yes	1	1	119.306	1.48e-26	1	64	571	508	64	1849	Lup005625| Hit:585-1416| Length 2559| Evalue 0| Note: plant/MEB5-like protein	AT3G17900.1 | Symbols: | unknown protein; FUNCTIONS IN: molecular_function unknown; INVOLVED IN: biological_process unknown; LOCATED IN: cellular_component unknown; EXPRESSED IN: 23 plant structures; EXPRESSED DURING: 13 growth stages; Has 45 Blast hits to 44 proteins in 14 species: Archae - 0; Bacteria - 0; Metazoa - 2; Fungi - 2; Plants - 39; Viruses - 0; Other Eukaryotes - 2 (source: NCBI BLin…	ATGATTCACCACAACTATCTGTCATAACCATAGAAGAAAAAAGGCTCCTCTAAAGTGCAGCAGCTTGCACTTTAGGGCATCTGAAATACATGGTTCTGGACCAAATTATAATCTAGATATACTTAGACTATAGATTTATCTATGTACAGTAAAAAGAACAAAACTAGATGATTAATAGAAAGTGCACTCAATTGCAGCTGTTTACTGCAATCACAAGAGGCTACTCCTTTTCCTGAGAGTCAGATACATATAACTTGAAGAGGGAGAAAAAACATACCCAATTATAATGATTACATTCTTCATCTTGAAGGGGTATGTAGCAAGCATCTTTAAGCTCGTCGTTTACAATGCAGAAGTGAAACTATTTTAAGACAATTTGAAATTTGAAATCCAACTCTG…
TP297655	P27174	P_comp11089_c0_seq3	yes	1	1	119.306	1.48e-26	1	64	712	649	64	728	Lup021091| Hit:2-433| Length 6723| Evalue 0| Note: mediator of RNA polymerase II transcription subunit 12-like isoform X2 [Glycine max]; IPR019035 (Mediator complex, subunit Med12); GO:0001104 (RNA polymerase II transcription cofactor activity), GO:0006357 (regulation of transcription from RNA polymerase II promoter), GO:0016592 (mediator complex)	AT4G00450.1 | Symbols: CRP, CCT | RNA polymerase II transcription mediators | chr4:202425-210666 FORWARD LENGTH=6762| Evalue 6.76E-32	ACATGCACAACCCGGCTAACAAGGAAACGCAAAATTATGGGGGAAAGTGCATGTCTCATGTTCCGCAGAGATGGCTCCCTGTCGATGCAAAGAATAGGAAGGAATCTCAAGAGTAACTGCAAACGTAATGACATAGAAGCTCGTAGGGCTGCAGGAGAAGGTGGAGAAGAGTCTGTTGCAACATTTCCTCGTCTAGTTAATCCAGGGCTGCCACCTTTTATAGTTCTGCGGGTATTTACTTTATTTGTCTGACCTTCAACTCCAGATGGAGTACTTCCCACTGGCTTATTTGCCCCACGTGTAACAGCAGTTATTTGTTGCTCAATAAAATTTAACTGTTTGATTAAATCATTTGCAAAAGAACTGCGGGACTCATCAGAGCTTTGATCTATGCAAGGA…
TP295286	P27174	P_comp11060_c0_seq8	yes	1	1	119.306	1.48e-26	1	64	610	673	64	681	Lup022558| Hit:1-678| Length 2541| Evalue 0| Note: zinc ion binding; nucleic acid binding; IPR001841 (Zinc finger, RING-type), IPR015880 (Zinc finger, C2H2-like); GO:0005515 (protein binding), GO:0008270 (zinc ion binding)	not found	CCCTCCGGAGTCATTCTTGTCACCATCTAAACCATTTGTTTTTCCAAAATCTGAGTCGGCGTGTGTATTTTCACGATCTAGAAGTGCTGAAACAGAACCATCACCAAGGCGCACTTTAAGGAACTTGGATGCTTTCTTGCGTTGCTTTCTCCCACCACCAACATCCTCTCTATTTTGACTAGATAAACTGCCAGCAGATGTTTCACTCTGCTCACTTAGCTTCTTTATAGGTTGAGTACCAGAATTTGTATTGATCTGCTGCTCGATTTTTAATTTGCCTTTGTTGGTGCGGTAATCACCCTTTGATAGTACCTCTGAGTTCTCTTCTGAAGGTTTATAACTCGATTGTAGTTGATGTACAGTGCTTAGAAAGTTATCTGCTAATCTCTCCGTGGAGTT…
TP320828	P27174	P_comp11008_c0_seq1	yes	1	1	119.306	1.48e-26	1	64	2474	2411	64	3710	Lup019027| Hit:192-3395| Length 3207| Evalue 0| Note: sucrose phosphate synthase 3F; IPR012819 (Sucrose phosphate synthase, plant); GO:0005985 (sucrose metabolic process), GO:0009058 (biosynthetic process), GO:0046524 (sucrose-phosphate synthase activity)	AT1G04920.1 | Symbols: ATSPS3F, SPS3F | sucrose phosphate synthase 3F | chr1:1391674-1395756 REVERSE LENGTH=3189| Evalue 0	GAAAGAGTTGAATAAGCCAAACCAAACCATTCCTTGCCATTTGTTTCTCTCCCCTTATTCATCTCTTTCTCCTTCTCTCCTTCTCTCCTTTTAACATTTATACTTGTAACTAATACAACTTTGCATTTGTTATATTATTCCCTACCTAGCTAGGTTCCTTCATATTCAAGAAATATTAATTGGTTTGAGAAATGGCTGGGAATGAATGGATTAATGGGTACTTGGAGGCAATATTATCATCTGGGGCTCCAACAATTGATGAACAGAAGGTAGTGACACCTAAAGAAAGTGTTCATTTTAATCCAACCAAGTACTTTGTTGAAGAGGTTGTGAGTAGTGTTGATGAGTCTGATTTGCACCGTACATGGATCAAAGTTGTTGCCACTCGCAACACCAGAG…
TP27739	P27174	P_comp10911_c0_seq4	yes	1	1	119.306	1.48e-26	1	64	788	725	64	1246	Lup028775| Hit:291-1246| Length 4023| Evalue 0| Note: ubiquitin carboxyl-terminal hydrolase 15-like isoform X2 [Glycine max]; IPR002893 (Zinc finger, MYND-type), IPR028889 (Ubiquitin carboxyl-terminal hydrolase-like domain); GO:0006511 (ubiquitin-dependent protein catabolic process)	AT1G17110.2 | Symbols: UBP15 | ubiquitin-specific protease 15 | chr1:5845816-5849889 REVERSE LENGTH=2787| Evalue 4.66E-100	CGGGCTTCTATGGATTAAATTAATATATAATACCAAAGGAACAATGCAGTCATCTTTACAATTATGGATAAACTTAATAGTAAAAATACATTTTTGCTTAACAGAACTATATGCCTCAATCAACTAAAAATTGAAAACTTTGAGGCACCTACTTCATCCTAAATCATCACTTCAACCACTTAGGATTGCAAAATGGATAACTATATAGTTCACACTGAGGTAATATCATTCAAAGGGTTGCTTCCAAAATGTACATAAATGCCACCATTACCATATGATGAATGTTCAATTGAAGAATGAGTGGCATTTTTAGACTCTTGATCAATTCTTTGTACTCTTTCAATATGACCCTTTTGAGGGAAGAACCTGGTAAGTGGTTTACCATGTGAAAACTTGTTG…
TP440238	P27174	P_comp10879_c0_seq3	yes	1	1	119.306	1.48e-26	1	64	2407	2470	64	2812	Lup001698| Hit:500-2521| Length 3981| Evalue 0| Note: uncharacterized protein DDB_G0274915-like [Glycine max]	not found	ATTTCCCTTGCCTTATCAGGTAGTTTACTTACAAATTTAACAGAAAAGTAAGCAAGGTGTACTGTGGTTACATAGCAAAGGGGCAAAGTAATAACTCACGTATTGCTCAGTGTAACTTCAAAGTTACAACCAGAGCTACGCCATAAATTCATAATTTTGGTATGATACAAGTAACAAGTGAATACAAAGATTTTAGCAATTTTAACTAACCAAATCATCACCTCTGTGACCTAAAACCATTACAATTACAGTACATTATGTTCCATCATACCATACAACTACAAAATTTGAAAAACTTAAGCATTGCATTCTGTAATATATGGAAGAAGAATGAAACTCACAAGCTTGAATGTTTTGAATAGTGTTCAATAGCACCACTTGTCCAGATTGCCAAGTAAA…
TP226817	P27174	P_comp10879_c0_seq3	yes	1	1	119.306	1.48e-26	1	64	2409	2346	64	2812	Lup001698| Hit:500-2521| Length 3981| Evalue 0| Note: uncharacterized protein DDB_G0274915-like [Glycine max]	not found	ATTTCCCTTGCCTTATCAGGTAGTTTACTTACAAATTTAACAGAAAAGTAAGCAAGGTGTACTGTGGTTACATAGCAAAGGGGCAAAGTAATAACTCACGTATTGCTCAGTGTAACTTCAAAGTTACAACCAGAGCTACGCCATAAATTCATAATTTTGGTATGATACAAGTAACAAGTGAATACAAAGATTTTAGCAATTTTAACTAACCAAATCATCACCTCTGTGACCTAAAACCATTACAATTACAGTACATTATGTTCCATCATACCATACAACTACAAAATTTGAAAAACTTAAGCATTGCATTCTGTAATATATGGAAGAAGAATGAAACTCACAAGCTTGAATGTTTTGAATAGTGTTCAATAGCACCACTTGTCCAGATTGCCAAGTAAA…
TP16496	P27174	P_comp10834_c0_seq1	yes	1	1	119.306	1.48e-26	1	64	413	476	64	1439	Lup028691| Hit:294-1295| Length 1002| Evalue 0| Note: serine/threonine dehydratase serine racemase; IPR001926 (Tryptophan synthase beta subunit-like PLP-dependent enzymes superfamily); GO:0006520 (cellular amino acid metabolic process), GO:0030170 (pyridoxal phosphate binding)	AT4G11640.1 | Symbols: ATSR, SR | serine racemase | chr4:7021770-7023252 FORWARD LENGTH=996| Evalue 0	CAGAAATACAAATTGGTCTCTTGAGTTTAACCACATACTAATTCACTGGTTTATCTCCTTTATTAACTCTAACATGCACTCTTTAAAAATAATAGCAAGGTTTCAGTATTTTTTACTAATTGTAGTTTAAATAACTCTTGGATAATAAAACAATAATCCAAAAAGTTAACTAAGTAGCATTGAATTAAACAAATGCAGCCATAAATGCAGAATTGTTACACCAGTAATGGAATAACACTTTTATGTATCTGGAGCAATGAAGGTTCACATAGGCAAAATAAAAGAAGTCATATTCATTTGTTCAAAGAATCCCAAAGCATGCCAAGATCAACATTGCCACCTGAAACTACTATTCCTATATGTTTGCAATCCTTCCAAGCAGGATTTTTCTGGAAAGTA…
TP315716	P27174	P_comp10769_c0_seq5	yes	1	1	119.306	1.48e-26	1	64	424	361	64	1163	Lup011920| Hit:1-1162| Length 5289| Evalue 0| Note: uncharacterized protein LOC102660840 isoform X1 [Glycine max]; IPR019607 (Putative zinc-finger domain)	not found	ATGGACCTCTATGCGTTCAGCACCGCCGTCGAGTAATGGACCATCAGTGGGTAAACCATTTTGAAGCAAATTTGAAGTAGCTAAGGTGATACTGAAACACTTCTGCCAGCCCTGAGTATTTCCAAGTGCCACAACAGGTTCATATCCGAACCGGTCCCCTTTCAGGGTATCTAAGCCAACAAGATAAGTTGGCAGAATTGTAGTTGTGCGACACTTAGGAACTTTTACCACACCATTACAATTTTGTTGATGCATTTCTAATCTACCTTCGCAATCTGGATTATTAGAATTAGTTTGCTGATGTTGACAAATGTTTCCATCTCCATAATCCTTAACATGCTGCCAAGGACACTCATCATTGTTGCATTTTCCTCGGAGCTCAAACATGCAAAGCGGCCA…
TP48165	P27174	P_comp10764_c0_seq2	yes	1	1	119.306	1.48e-26	1	64	207	270	64	575	Lup028894| Hit:446-575| Length 1086| Evalue 5.81E-53| Note: SKP1-like 21; IPR001232 (SKP1 component); GO:0006511 (ubiquitin-dependent protein catabolic process)	AT3G61415.2 | Symbols: ASK21, SK21 | SKP1-like 21 | chr3:22723052-22725577 REVERSE LENGTH=1050| Evalue 8.37E-36	CCAAAACCAAACCTAATTGGGCCGATTCGCATACGACGTCGTTTACAGACCCTCGTTCTTGTTCTACTTGCCCTATTCATTTTGCCTTTGACGTTGATAACGACTCAACTACAAACTCAGTGTAAATAATTTCTGTCGCAAAAATTTCTAACTCTCCCTCTCCCTTCTTTCATTTTGTTGTTGCTTTCTGCGATTTCAGATTTGTGCAGCACTGAAATTGTCTCATTGATCTTGTGCGTTGAGGAGTAATTTTGCTGGAGGAAAAAAATCCTGATAACCAAAGTCTTTTCACAAGTGGACAAAGTATGTGGTCGCTTGTAGTTGAAACTTAAATTGCTAACTCGGGTTATATTGATTCCACCAAGAAGAAGCTTCCAATATCCTCATATTTTGGCCTTC…
TP25221	P27174	P_comp10666_c0_seq1	yes	1	1	119.306	1.48e-26	1	64	507	444	64	2082	Lup002716| Hit:191-2031| Length 1836| Evalue 0| Note: rhodanese-like domain-containing protein 6-like [Glycine max]; IPR001763 (Rhodanese-like domain), IPR005645 (Serine hydrolase FSH)	AT1G09280.1 | Symbols: | CONTAINS InterPro DOMAIN/s: Rhodanese-like (InterPro:IPR001763), Serine hydrolase (InterPro:IPR005645); BEST Arabidopsis thaliana protein match is: Rhodanese/Cell cycle control phosphatase superfamily protein (TAIR:AT2G40760.1); Has 5925 Blast hits to 5912 proteins in 1592 species: Archae - 0; Bacteria - 2946; Metazoa - 156; Fungi - 408; Plants - 229; Viruses - 0; Other E…	CCAGAATCTATAATGCATTTTTTTAAGATGCATACATACCAAGCAACATTGTAAATTTTGCATATCAATCTGTTATTTTAAACATCTACATGTACGCATTCGTTCTAAGTTTACATAAGATACAAAATCAAGTGTCAAATTCAGTAGTATAAAAGCATTTTCCTTTTAAATGGAGACTTCATTCGACCTCTTACAGAAAACGGCCAAGGAAATCCTTGATCTCATCAATATACGGGGAACGAGTAGGAATTATATGACCACAATCATGTTCGATGATCACCGAACAACCTCCATCATATCGAGAAGCGAGTTCCTTGCTTGCTTGGTTATCTATCTGCCTGTCCTTACCATGTTCATTACCAAAAATATGAAGAGAAGGGCACTTGATAAAGCTACATT…
TP340521	P27174	P_comp10632_c0_seq3	yes	1	1	119.306	1.48e-26	1	64	2737	2800	64	4440	not found	not found	TTTAATAACCTTCAAAATATTTGTTTCACATCTTTTTTTCTAAATAAAAAATATTACAAAATAAATAATAAATAAAATAAAATGAAGAGTTGCATGGACAAATGAATGGTGAGAGTGAAGTGAGGATTATCTTATTCTATGAATGGATCAAGTGGGTTGTTACTGTGAAGAGAAAGTCTCAAGCTTTTTGTTCAAAGTCCATATACTAAGGTTAAGTTGCATTTAGTGGAGTAAATCGATGGACTGCATTAACGGTTTTGCCTCTTCGATTACAAGAGATTTGGTGTGTGGAGCAGTAGATGAATTGCGCTATCCTTGCTGCTTCACAATTTTTGTTGCAGACCTCCAAGAAGAAGAAGACAAATTTGTTGAAACTAGAAATAGCGTCCAAGAACGTGT…
TP156909	P27174	P_comp10632_c0_seq3	yes	1	1	119.306	1.48e-26	1	64	2817	2754	64	4440	not found	not found	TTTAATAACCTTCAAAATATTTGTTTCACATCTTTTTTTCTAAATAAAAAATATTACAAAATAAATAATAAATAAAATAAAATGAAGAGTTGCATGGACAAATGAATGGTGAGAGTGAAGTGAGGATTATCTTATTCTATGAATGGATCAAGTGGGTTGTTACTGTGAAGAGAAAGTCTCAAGCTTTTTGTTCAAAGTCCATATACTAAGGTTAAGTTGCATTTAGTGGAGTAAATCGATGGACTGCATTAACGGTTTTGCCTCTTCGATTACAAGAGATTTGGTGTGTGGAGCAGTAGATGAATTGCGCTATCCTTGCTGCTTCACAATTTTTGTTGCAGACCTCCAAGAAGAAGAAGACAAATTTGTTGAAACTAGAAATAGCGTCCAAGAACGTGT…
TP254164	P27174	P_comp10460_c0_seq1	yes	1	1	119.306	1.48e-26	1	64	564	501	64	1185	Lup002333| Hit:107-1034| Length 1122| Evalue 0| Note: deoxyhypusine hydroxylase; IPR016024 (Armadillo-type fold), IPR027517 (Deoxyhypusine hydroxylase); GO:0005488 (binding), GO:0008612 (peptidyl-lysine modification to hypusine), GO:0019135 (deoxyhypusine monooxygenase activity)	AT3G58180.1 | Symbols: | ARM repeat superfamily protein | chr3:21544189-21545981 FORWARD LENGTH=945| Evalue 2.61E-147	ACAATAGGAAGAGACATATTCACTATCACTTCTTCATTTCTTCAGATTGCCATTATTACAATTTACATACTCAGCCACCACCTATCGCTATCTGCTTCTGCGTAAGTGATATGGAAAGTTTTCTGTGCGAATTGTTGGTAGATACGAACCAACCCATTTCTGAGCGTTTCAGAGCTCTCTTCTCTCTCCGTAACCTCAAAGGTCCTGCCCCTCGCGATGCCCTAATTCGAGCCACAAGGGATTCATCTAATTTGTTGGCACATGAAGCTGCATTTGCACTTGGTCAAATGCAGGAAACCCAAGCCATTCCTGCTTTGGCCTCAATTCTAAATGATCTTTCTTTGCATCCTATTGTTCGCCACGAGGCAGCTGAAGCACTTGGTGCTATTGGCTCAGATA…
TP284884	P27174	P_comp10457_c0_seq1	yes	1	1	119.306	1.48e-26	1	64	4784	4721	64	4989	not found	not found	CATTCATCTCATACCCATCTCCATTGTTTCTCAAGTTGCTGACATATTCACCAAGGTTTTGTCTCCTCATCTTTTCAAAAATATTCACTCCAAGCTTGGCATGATTAACATTCATTTTCCAGCTTGTGGGAGCCTATTAAAAGGAGCAAACAATCTGATTTCCAGTATGCATAATGAAGAAGCTGATATCCCTAAACCATAGATGTGTTTCTTTTCTATTCTTTTGTTTTTTGACCTTTTTGGACTTCTTGTTTAAAGGTCCAATAAATTTCTGTTTAGAGTTTCTTTTTCTGTTTTTCGGTTTGTTAGTTAGTTAGGGTGCAAGTTTCCTTTATAAGCTCTTCTAGTTAGAACTTAACTTTTACAGCTTTTCAGTTACACTTTCTTCTTCCTCTTCAA…
TP447720	P27174	P_comp10415_c0_seq2	yes	1	1	119.306	1.48e-26	1	64	488	551	64	978	Lup019072| Hit:106-576| Length 765| Evalue 0| Note: GDSL-like Lipase/Acylhydrolase superfamily protein; IPR001087 (Lipase, GDSL); GO:0006629 (lipid metabolic process), GO:0016787 (hydrolase activity)	not found	CTACAGGTACCACGTGACATAACAATGATACTAATATGTTCATCATCATCTCTTATGTTATTTACGTAGTCTTTTTTTGTTCTCTTTTTGGTAACTATTTTTTGGCAGCGGTTATACGACCATGGTGCTCGTAAATTTGAGGTTGCTGGAGTTGGTGCACTTGGATGCTGCCCAAAATTTAGGCTCAAGAATCAAACAGAATGTTTTGAAGAAGCCAATTATTGGTCAATTAAATACAATGAAGGTCTTAAATCCATGCTGAAGAAATGGCAAATTGAGAATAAAGACATAAGATTCTCATACTTCGACACTTACGTTGCTGTCAGTGACCTTACTCAGAATCCAACTTCCTATGGATTTGCAGAGGTGAAAGCCGCTTGTTGTGGACTTGGTGAGCTG…
TP450460	P27174	P_comp10359_c0_seq9	yes	1	1	119.306	1.48e-26	1	64	779	842	64	1454	Lup005269| Hit:1-1415| Length 4887| Evalue 0| Note: GYF domain-containing protein; IPR003169 (GYF); GO:0005515 (protein binding)	not found	GTACAGTGTCTTCACTAGCCGATAAGAGTGACTGCTCTTTCATCAATGATCCAGATCTAGACCGAAGAGGCATTCTTTCATTATTTCTAAGGTTGTTGAATTGCTCAGTAGCATGCATGCTGAAAAAATGATCTTGCATTAAATCACTAGAATTAGAGCTTCGAGTCCTTTCAACAAATTGGTTATTATTCAAATCAACTTGTTGGCCTGATGGAAGCTCAAAAGGATGAATTAATGAGCCAGCCTCAGAAACTTGCCAGGGTATGTCTTGGCTTCTTGATGAAAGATGCCACTTATCAACATTTGATGGTTGTGTAGATTGAATACCGAGATTTTGATGAAGTCGGTCCACAAAACCTTGTGTTGAACTCCCTTCGTGAACTCCAGCAGATACAGGCA…
TP39696	P27174	P_comp10304_c0_seq1	yes	1	1	119.306	1.48e-26	1	64	318	255	64	1794	Lup030877| Hit:72-1667| Length 1596| Evalue 0| Note: organic cation/carnitine transporter 2; IPR005828 (General substrate transporter), IPR016196 (Major facilitator superfamily domain, general substrate transporter); GO:0005215 (transporter activity), GO:0006810 (transport), GO:0016020 (membrane), GO:0016021 (integral component of membrane), GO:0022857 (transmembrane transporter activity), GO:005…	AT3G20660.1 | Symbols: AtOCT4, 4-Oct | organic cation/carnitine transporter4 | chr3:7225271-7228510 REVERSE LENGTH=1581| Evalue 2.36E-80	AATATCCCTATGACACTCCTGCAGAACTGGAAACAAAAGCAGCAAGAGCATAGAGACGACAACTCTTGAAAATGTCTTCCACCATGTCCTTTGATTCCGACAACCTCCGATCTCCGCTGATGCCGGTGGAGAAGGAGGATGAGCAATCAAAAAAGTTGTGCATCGATGAAATGCTGCAGAAACACTGCGGGGAGTTCGGGCGGTGGCAGCTGAAGCACTTTGTCCTCACCAACCTTGCCTGGGCCCTCGAGGCTTTCCATACTATGGTCATGATCTTTGCTGACCGTGAACCTAAGTGGAAGTGCCTTCCCGGTGCTGCCGGTTCAGGCTGCGACGCCGCCGCATCCAGCGTTTGTAGCCTCCCACCTGGGACGTGGGAGTGGGTTGGAGGACGGGACG…
TP94510	P27174	P_comp10304_c0_seq1	yes	1	1	119.306	1.48e-26	1	64	176	113	64	1794	Lup030877| Hit:72-1667| Length 1596| Evalue 0| Note: organic cation/carnitine transporter 2; IPR005828 (General substrate transporter), IPR016196 (Major facilitator superfamily domain, general substrate transporter); GO:0005215 (transporter activity), GO:0006810 (transport), GO:0016020 (membrane), GO:0016021 (integral component of membrane), GO:0022857 (transmembrane transporter activity), GO:005…	AT3G20660.1 | Symbols: AtOCT4, 4-Oct | organic cation/carnitine transporter4 | chr3:7225271-7228510 REVERSE LENGTH=1581| Evalue 2.36E-80	AATATCCCTATGACACTCCTGCAGAACTGGAAACAAAAGCAGCAAGAGCATAGAGACGACAACTCTTGAAAATGTCTTCCACCATGTCCTTTGATTCCGACAACCTCCGATCTCCGCTGATGCCGGTGGAGAAGGAGGATGAGCAATCAAAAAAGTTGTGCATCGATGAAATGCTGCAGAAACACTGCGGGGAGTTCGGGCGGTGGCAGCTGAAGCACTTTGTCCTCACCAACCTTGCCTGGGCCCTCGAGGCTTTCCATACTATGGTCATGATCTTTGCTGACCGTGAACCTAAGTGGAAGTGCCTTCCCGGTGCTGCCGGTTCAGGCTGCGACGCCGCCGCATCCAGCGTTTGTAGCCTCCCACCTGGGACGTGGGAGTGGGTTGGAGGACGGGACG…
TP319843	P27174	P_comp10271_c0_seq4	yes	1	1	119.306	1.48e-26	1	64	95	158	64	896	Lup010535| Hit:323-893| Length 2901| Evalue 0| Note: uncharacterized protein LOC100799047 isoform X5 [Glycine max]; IPR016024 (Armadillo-type fold); GO:0005488 (binding)	not found	TCAACAATGCTTCTTGTAAATATTTCTATTAAACAACATAGTTTATGCATAATTACATGGAAAAAGAATGCCAACAAATTATACTATACACAGGCTGCATAGCATGAAGCTTTTCTAGGCCATGGCATACTCAGATTAGGTGAAGAATAAAAGAATAAACAACTGAATATCAACATTTAGAAACTCAAAAACCCATCATGACCAAAACAGCAGCATGCACCAGCCAAGTTACACTTCTTAGAAGCCTTTCCCTTATGATCCATTCTTCATTATGATGTTTTTTAACTACTTGCTAAATACGTAATTCGCTACAACTACATGATCAACAGCCAGCGGCTTTCAGAAAGTTATCGTAGGGACTCGTTGCTGGAAGTTTGAATAGTTGAGGAAGATTCTGAG…
TP46065	P27174	P_comp10158_c0_seq2	yes	1	1	119.306	1.48e-26	1	64	363	426	64	465	Lup022414| Hit:1-465| Length 1491| Evalue 0| Note: cofactor-independent phosphoglycerate mutase; IPR004456 (Bisphosphoglycerate-independent phosphoglycerate mutase); GO:0003824 (catalytic activity), GO:0008152 (metabolic process), GO:0046872 (metal ion binding)	AT3G30841.1 | Symbols: | Cofactor-independent phosphoglycerate mutase | chr3:12591595-12593401 FORWARD LENGTH=1488| Evalue 5.13E-88	TGCCTTGTCATGGCCTGCATCATCTATTGCCTTAATATGAAGAAACCCAAAGTCATAGCCATCTGACCGGCTTGCTTTATGCTCATCCTCTCCAGGTACAAATACTCGGGGGCAAGATTGTAAAGGAGCTGAGAGTGCCTTAGCTATTGCTGATGCTTTTGAAGTTAGTAAAGTTCGATAGTCCCCTGTTGCTCCAGGAGCTTCTAGAATATCTATTCCAAGTGATAAGCCCAGGCCAGCAATTATTTTTGTGGGAGCTACCATGCATGACCGCAAACCATGTTTATTTATAAATGGAGGAACCTCAATTCGAATGCCACAACCTCTTAAAAGGACTAAATTTGCTATATTCTTCCCATCTGCAGCACGTTTAGCATTCACTGGATGAGAAACCAAAAT…
TP243338	P27174	P_comp10043_c0_seq1	yes	1	1	119.306	1.48e-26	1	64	584	521	64	3508	Lup031866| Hit:729-2681| Length 2547| Evalue 0| Note: zinc finger CCCH domain-containing protein 38-like isoform X1 [Glycine max]; IPR000571 (Zinc finger, CCCH-type); GO:0046872 (metal ion binding)	AT3G18640.1 | Symbols: | Zinc finger C-x8-C-x5-C-x3-H type family protein | chr3:6413617-6415829 REVERSE LENGTH=2031| Evalue 1.09E-43	TTTTGAAACAAATCTAATAAAAAATCCACTTTCTGCTAATTGTCACATCAGCAACTCATAATACAAGCACTGTCACTTCATTGTTTCCTAATAACAGTAAATAAAAGTAGAGAAGTAAACTACAAATATAACACCATTAAAACTTTTCTACAAAGTCAGAAAACTGGAACTAACAGGTCTGAAAGTTTGCACAACACTGAGTACAAATTCACAATGCTCTCCAAAAACATACTCCAATATATTCCCTAAGAAACCCATTAAAATTGTTTCATTTCTATTATTCCCAACAGTCAAAAGCAGCAAAGTACCCACACTAACTTCTTTGACAAGTCCAGCACTCTTTAGGAAGATCAAGTACACCAGTTTGGAATTCTGTTTTAAGGAAATAGATGACACTTC…
TP5936	P27174	P_comp10043_c0_seq1	yes	1	1	119.306	1.48e-26	1	64	298	361	64	3508	Lup031866| Hit:729-2681| Length 2547| Evalue 0| Note: zinc finger CCCH domain-containing protein 38-like isoform X1 [Glycine max]; IPR000571 (Zinc finger, CCCH-type); GO:0046872 (metal ion binding)	AT3G18640.1 | Symbols: | Zinc finger C-x8-C-x5-C-x3-H type family protein | chr3:6413617-6415829 REVERSE LENGTH=2031| Evalue 1.09E-43	TTTTGAAACAAATCTAATAAAAAATCCACTTTCTGCTAATTGTCACATCAGCAACTCATAATACAAGCACTGTCACTTCATTGTTTCCTAATAACAGTAAATAAAAGTAGAGAAGTAAACTACAAATATAACACCATTAAAACTTTTCTACAAAGTCAGAAAACTGGAACTAACAGGTCTGAAAGTTTGCACAACACTGAGTACAAATTCACAATGCTCTCCAAAAACATACTCCAATATATTCCCTAAGAAACCCATTAAAATTGTTTCATTTCTATTATTCCCAACAGTCAAAAGCAGCAAAGTACCCACACTAACTTCTTTGACAAGTCCAGCACTCTTTAGGAAGATCAAGTACACCAGTTTGGAATTCTGTTTTAAGGAAATAGATGACACTTC…
TP114433	P27174	P_comp10008_c0_seq4	yes	1	1	119.306	1.48e-26	1	64	420	483	64	2400	Lup028051| Hit:1273-1817| Length 822| Evalue 0| Note: Homeobox-leucine zipper protein family; IPR003106 (Leucine zipper, homeobox-associated), IPR009057 (Homeodomain-like); GO:0003677 (DNA binding), GO:0003700 (sequence-specific DNA binding transcription factor activity), GO:0005634 (nucleus), GO:0043565 (sequence-specific DNA binding)	AT2G22800.1 | Symbols: HAT9 | Homeobox-leucine zipper protein family | chr2:9704949-9706048 REVERSE LENGTH=825| Evalue 2.44E-37	TTTTTGAACAATAAAATAATAATAATTCATTCATAGATGGGTACATATGTCCTTTCACAATCACATATAAGATGACATTATGTTTTAGCTTGTAGTCATGGTAGCTATTCTCATCCAATCAACCGATTCTATAATGGTTGATAATAGCAACTTAAACAATATATACACTAAAGAAAAAGGAAAAAATAATTTTGATGAGAAGTCACTATTTTCTACCGTATTAGTTAATTACACCCTTATCCATTAATTTCTATATTCCATAGCATATACCCCATAACCACAAAAAATACAATGGTTGTGAGGGAAAACTCTTTTCTTCTTCTTTCTTTTCCCTTCCGAGAAGAAAAAAAGAGTAAAATCTAATAGTAATCAACATGCTGCTGAAGGATTGTTGAATGG…
TP368206	P27174	P_comp9997_c0_seq3	yes	1	1	119.306	1.48e-26	1	64	544	607	64	2867	Lup016557| Hit:295-2669| Length 4893| Evalue 0| Note: magnesium ion binding; thiamin pyrophosphate binding; hydro-lyases; catalytics; 2-succinyl-5-enolpyruvyl- 6-hydroxy-3-cyclohexene-1-carboxylic-acid synthases; IPR004433 (Menaquinone biosynthesis protein MenD), IPR010196 (O-succinylbenzoic acid (OSB) synthetase), IPR013342 (Mandelate racemase/muconate lactonizing enzyme, C-terminal), IPR022485 …	AT1G68890.1 | Symbols: | magnesium ion binding;thiamin pyrophosphate binding;hydro-lyases;catalytics;2-succinyl-5-enolpyruvyl-6-hydroxy-3-cyclohexene-1-carboxylic-acid synthases | chr1:25896988-25906553 FORWARD LENGTH=5148| Evalue 5.61E-116	TTTTTTTTCCTAGTATAGCTCAACTAATTTTAATGATCTTATCAAATAAATTCATGTCAGCTAATAACAACTTGCTAAAAACAAATATTCAGCTTAATCAGCTAATAGAAACTATCAACTAATCAAAACTCAGCTGTTTTTAGTGCTAAATAAACACAAAACACTCAGAATCATTACTGTGTACAATGTAATGTCTGAACTTGCATAAAGCTACTTTAATTAAGACATTGCATTTTGAAAATATATTGCATCATGTTCTGATCTTACAATTGGAAGATGCACTGTTTCATGGGATTACAGTCTTGTCATGAATTGTCTCAAGGCATCAATGATAGGTAGAGGGTTCTCCAAATGGGCAGCATGACCACATTTGGGAACCTCAAACACCTCATGAATGTC…
TP60988	P27174	P_comp9973_c0_seq2	yes	1	1	119.306	1.48e-26	1	64	2301	2364	64	3150	Lup017389| Hit:211-2746| Length 2676| Evalue 0| Note: pre-mRNA-processing protein 40C-like isoform X2 [Glycine max]; IPR001202 (WW domain), IPR002713 (FF domain); GO:0005515 (protein binding)	AT3G19840.1 | Symbols: ATPRP40C, PRP40C | pre-mRNA-processing protein 40C | chr3:6891228-6897227 FORWARD LENGTH=2508| Evalue 0	GGGAAATTGAAAAGGATGAGCACTGTCATATAACTCTGACATTAATGATACACAAGTGAAATGATGTGACCAGAAAGAATGATCTAAGGTATATTGGAGTGATACAGTAAACATAGCACTTATACCTTGGCCTTCATTCAATGTCATATAATTCTGTTCTAATATCTAAAGTTAATAATCTTTGTCTCTGGCAAATCCTTCTAATGGAAGTTATACAGATTCATGAGGGTTTCTAGCTTTAGCATCTCTACCTTTAGAATCAGTATGTTTTTCTTCCCTTGGATCATGAGATGACTTCTGCCGCCGCAGCACATCCTCTGCATACCGGTGCCACAAGGTTTCCCTTTCTTCTCTTGGAACCTTATTATACCTTGGATCAGATTTTAAAACACGTTTAGC…
TP381896	P27174	P_comp9935_c0_seq1	yes	1	1	119.306	1.48e-26	1	64	2677	2614	64	2801	Lup005729| Hit:477-2522| Length 2043| Evalue 0| Note: myosin-10-like isoform X4 [Glycine max]	AT1G24560.1 | Symbols: | unknown protein; BEST Arabidopsis thaliana protein match is: unknown protein (TAIR:AT3G49055.1); Has 71940 Blast hits to 38124 proteins in 2481 species: Archae - 1358; Bacteria - 12126; Metazoa - 32861; Fungi - 6786; Plants - 4024; Viruses - 195; Other Eukaryotes - 14590 (source: NCBI BLink). | chr1:8702644-8705640 FORWARD LENGTH=2037| Evalue 1.37E-161	AAATCCAGTAGTGATATGTAAGCTAAATGGGAGAAGAATGTAACCATGTTCTAAAATCCCCAAACAAAGAATCCTTAATTTAATGTAACATATCTGGCAAAGCTTAATTCAGTACACACACACATATATCAAATGAGTACAGGGTAGTAAACCCTATCTGCCATTAATGTGTATCATTTGCTCAATGGAAGATATTGGTTATGCAGACTTACTCTATCCGGGGTAGAATTAAAGACGTTGATTGTTGGAACTTTATTTTTTAAAACGGTGGAATCTGAAAGGGAAGTATATAGTATTTATTCTGTCCCAGATCAATCTTATTCTCCTGCAATTTGAGGTAAATGGGACAAAATCTACTCATTTGTTCGTAAATTCTTACCTTTTCAACCAATTTCAGTA…
TP320038	P27174	P_comp9933_c0_seq2	yes	1	1	119.306	1.48e-26	1	64	231	168	64	462	Lup020602| Hit:1-459| Length 2982| Evalue 0| Note: neutral alpha-glucosidase; IPR000322 (Glycoside hydrolase, family 31), IPR011013 (Galactose mutarotase-like domain), IPR013785 (Aldolase-type TIM barrel); GO:0003824 (catalytic activity), GO:0005975 (carbohydrate metabolic process), GO:0030246 (carbohydrate binding)	AT3G23640.2 | Symbols: HGL1 | heteroglycan glucosidase 1 | chr3:8502355-8509358 FORWARD LENGTH=2976| Evalue 1.9E-36	GGCTATTATGCTAGAGTCTATCTGGATGATATTGGCAGCATTCTTTGGTAAATAGATCTGCCTTTGAAGAACTAATCCTCCACCAATATTACACTCTAATACAACAGATTCCTCCTCTCCTGCATGCTCAAGTTTTCGATCAAGGACAGTGTACTCCTCAGCACACCCAGCAAAAAGGTATTCCGTACCGCCATATTCCTTATACCCACCGATTTCAATCTTACTATGCAGCCACTGTGTTCCTGAAGGAATGTGCATCATGGAGATGATTCTACCCCCAATCCAGGGAACAACTTTAAGAGCCCACTCACCATTGTTCAGTTCAATGGGAGTTCTTGAAAGCTCTGCTCCCTTGGGTCCAGAGACCTCTTCTACATCGGGAATTTGAATTGTGCTTTC…
TP50226	P27174	P_comp9899_c0_seq2	yes	1	1	119.306	1.48e-26	1	64	161	224	64	2051	Lup030507| Hit:302-1969| Length 1671| Evalue 0| Note: BTB/POZ domain-containing protein; IPR008974 (TRAF-like), IPR011333 (BTB/POZ fold), IPR011705 (BTB/Kelch-associated); GO:0005515 (protein binding)	AT2G46260.1 | Symbols: | BTB/POZ/Kelch-associated protein | chr2:18996111-18998463 FORWARD LENGTH=1686| Evalue 0	AGCATCTCTAACTCGTGTATGTAAACGTGAAATCCAAATTACACTTACAAATTCAGAATTTGAAAAAATCATCTAAATAGGAGGCATGTTCTAGAACAGAGACAAAACTAAACATTAGATGACAAATCAGTGAGTACTAATTTTCCTTTTTGATTTCATGCAGCACTTGCAACCTAGTGCACATTGGCTCATACCAAACTGTTTAATGAACATACCAGGTTAACAGAGAATGGCAAATGGGCAGCTAAATATTTCAGAGCTACAAACTGCAACAGAAAAGTATACAAATCAAAATAAAGGGTCAATGTCTGATGGTGAGCTCGGCTTTAAGGTGGAGGACGCCGTTAATGAAGTAAAGACTGTCCTCGGCGATGAACGAAGTCCATGGAATTGCGAACA…
TP150413	P27174	P_comp9874_c0_seq8	yes	1	1	119.306	1.48e-26	1	64	1904	1841	64	3171	Lup010220| Hit:671-2354| Length 3672| Evalue 0| Note: lisH domain and HEAT repeat KIAA1468-like protein; IPR006594 (LisH dimerisation motif), IPR016024 (Armadillo-type fold); GO:0005488 (binding), GO:0005515 (protein binding)	AT5G16210.1 | Symbols: | HEAT repeat-containing protein | chr5:5290999-5297779 REVERSE LENGTH=3543| Evalue 0	CTTAAAGACAAAGAGGACCTGGTAGTTCCTTCTTAGTTTTAAAAGATGCTGTCAAACAATATGCATCTTTTCAAAGTTATGATACCGTAATTTTAAACTTTCAGGTGCAAGGTTTAAAGCAATCCTTGGAGCTCGAAAGAAAGGAGCTCAATGATTGCAGAGTTGAGATCACTTCGCTAAAAATGCTTATTGCGGCGTCTCATTCTGGAAACAATCTGGTTGTTAGCGATGTTAATAATGTTCAATCTCAATCTTTGGAGAAGTATGAGGAAGAAATTAAGAAATTGCAGATGGAAGTTGAATGGTTGAAAGAAAAGAATATTAGAGGTCCTGTCAATGGAACCGTTGTTGGTTCTGAAAATGAAATTTTGCAGACAGAAGATAGAGTTATAGAGATTC…
TP204626	P27174	P_comp9864_c0_seq1	yes	1	1	119.306	1.48e-26	1	64	614	677	64	714	Lup027818| Hit:601-714| Length 849| Evalue 2.64E-47| Note: tobamovirus multiplication protein 2A-like [Glycine max]; IPR018499 (Tetraspanin/Peripherin); GO:0016021 (integral component of membrane)	not found	CAATAGTTCAGTTACAAAAATATGAATCATGAAAAAACAGAAACCTAAGGAAGTAAAACATGTGGGTTTTTTACCTTGGGAATGATGAATTCAAGACAATGAAAACTATTGGCTCAATCTTTTCGTCAGCATGAACAAGACGTTATTGCTTAGAAACATGTTAACGTACAGGAGGAAAAACATCCTACACAACAAGCTTTCTTTCTTCTTCACAACACTCTTACTCGGGTATAAACAACAACAATCCTGGTACCATATTTTAATTTGAACAAACCAGTCATTAACAATAATTTAAAACAAGGAGATTGGGAGAAATAACACATTGGTTTCAAGTTTCAACATTCAAACAAATGCCACCAGCATCATAACGACTCCACAACTCTCCTGAACTGTGATTAA…
TP5910	P27174	P_comp9820_c0_seq1	yes	1	1	119.306	1.48e-26	1	64	1115	1052	64	1280	Lup021069| Hit:116-1055| Length 930| Evalue 0| Note: annexin 8; IPR001464 (Annexin); GO:0005509 (calcium ion binding), GO:0005544 (calcium-dependent phospholipid binding)	not found	TTTTTCTGGAGAAGAAATTAGGAAATATTTTATTATAAATAGAAAGCTGGGAATGAAAATGATTCATCAAATCATCATCATAGTTTAGCACACTATAGAGTATACACATTCAAGCATGGCCACCCTTATAGCTCCCAGCAACCACTCTCCCCACGAAGATGCTGAAACTCTCCAACATGCTTTCAAAGGATGGGGGACTGATGAGAAAACTGTGATACTGATACTGGGTCACAGAAATGTTTATCAGAGGCAAGAAATCAGAAGAGCTTATGAAGAGATTTTCCAAGAGGATCTTGTCAAAAAGTTGGAGTCTGAACTCAAAGGAGATTTTGAGAAAGCCGTGTATCGTTGGATACATGAGCCTGCAGATCGTGATGCTGTTTTGGTTCATGTTGCTCT…
TP88533	P27174	P_comp9728_c0_seq7	yes	1	1	119.306	1.48e-26	1	64	239	176	64	619	Lup001846| Hit:259-619| Length 1491| Evalue 2.5E-161| Note: oxidoreductase, 2OG-Fe(II) oxygenase family protein; IPR005123 (Oxoglutarate/iron-dependent dioxygenase), IPR027450 (Alpha-ketoglutarate-dependent dioxygenase AlkB-like); GO:0016491 (oxidoreductase activity), GO:0055114 (oxidation-reduction process)	not found	CTCTTGCCCTGATTGCCAAACATATAAATCAAGACAAAACCCACTGTGAACACTGAACACAACTACAATCTAATCTATATGTAAGGAGAAAATGATGAAAAAAGAAATTAATGAAACGAACTCTTCTTGCAGCACCCGGGGTTGGTCCTGTCTGTCTGTACAACAAAGTAGAATGCTCCAGAATGTTGATCAAATAGCTGAGAAGTGAAAGCCACCTGGTTCACATTCACCCCATGCTGCTTCAGAACTAAAGTGTTCTTATACTTCAACACTGATGCTGGGTTCAGAAGTGAACTCTCCCGTGTATGGTTCAACTATGGGAGGCAATGGCAGAAACCTTCCTTTTTTAGCACGTGGTGGAAGATGCCTTTCTGGTTTTCTGGGTGGCGCATTCCAGGG…
TP252981	P27174	P_comp9615_c0_seq3	yes	1	1	119.306	1.48e-26	1	64	179	242	64	526	not found	not found	CAAATCAATGGTTTTTGTAAATAGTCCCTTGAGCACAAAAAATGATGCAGTTTACTGAGCATTTCTCAATTTAATTAGGTAACAACTTTCTAACTAGACCTTTCCTCATGTCTAGGATTATGGCAGATGCAAAATTTTACACATTAATCTTGCTTATTTCGTAAGTAAATAATATTAGCAGCTGATTATAGTTAAAGATGGTGAGATGCATGGATATTTTTTTTCATTTGTCAGCTTTTGACCCTTTTGATTTGCATAATATGATTATAGGTTGCATGTTTTGTAGAATATGATTATTAAATAATTTATTTTAAATATGAAAATTTGTTGATTTTGCATTTCTCCAGGCTTCTTTCTTTGCTTGGTGAGTTGACTAGTGCACATCATTTGAATGTGGAT…
TP23940	P27174	P_comp9464_c0_seq11	yes	1	1	119.306	1.48e-26	1	64	1974	1911	64	2361	Lup016861| Hit:141-2053| Length 1953| Evalue 0| Note: protein SUPPRESSOR OF GENE SILENCING 3-like isoform X1 [Glycine max]; IPR005380 (XS domain), IPR005381 (Zinc finger-XS domain); GO:0031047 (gene silencing by RNA)	AT5G23570.1 | Symbols: SGS3, ATSGS3 | XS domain-containing protein / XS zinc finger domain-containing protein-related | chr5:7943621-7945874 FORWARD LENGTH=1878| Evalue 1.41E-84	GGTAATTTCACTTCCTTCTCTCACTCACACTTCTCTCGCTTTACTATCTACCACTGTGGTGGCGCGTGCTTTACAACCTTAGCTGAATCCGCCATCTTTTCCCGGCGATCATTCTAAGATCACCGTCAGATCACATTCAAATGGGTCCAAAAAGAGGAGGTGGAAAACCTTTCAATGTTGCTAACATTGCTGACTTGTCATCCAAAGGGAAAAGCATATCTGAATCTCATCCAATAATTGAGCAGTTGACCCAGGGTATTGCTGCCACTAACCTAGACTCAGGAAAAGATGATAGTGGTGAATGGGAGGTATATGCAAGGAAATCCAAGAACAGAGCTGGAAGCAGTTCTTCAAAACCACGGGGTCCTCCCCCCCATAATTCTAATCCTAGAGCAGTAG…
TP94560	P27174	P_comp9463_c0_seq3	yes	1	1	119.306	1.48e-26	1	64	232	295	64	391	Lup008423| Hit:214-390| Length 1614| Evalue 1.78E-61| Note: FRIGIDA-like protein 4a-like [Glycine max]; IPR012474 (Frigida-like)	not found	TTTTTTTTTAAACAGAAAAGGTTAAAATAAAATTAGTAATAAAAGACTTTGTATTGGCATCACATATCTATGTATTTGAAAAATACATTCCCAATAACATAAAAGTATTCCCAATGTTAACATGCACAACACAAGAAAGGAGACACCGAGTCAGAGGAGAACTGCATTGCCAAACTCATCCCCGGTAGCTGGTTTGATCTAATGTATATGTGGTTTGATAACTTGGTGGAGCAGCATTTCCATAATCATACATGCCACTATAGCTAGTCAGTCCCGTTGCATAAGAACTAATTGACGGGTAACCAGACGAGGCTAAATTGTCAACAGGGAGTGAGTAATGCTGTTGTAATCCAGTTGGAGTTTGAATATGGGAAGATCCATAGGTTGCTGT
TP54890	P27174	P_comp9444_c0_seq4	yes	1	1	119.306	1.48e-26	1	64	524	587	64	861	Lup001373| Hit:103-743| Length 1500| Evalue 0| Note: proline dehydrogenase; IPR015659 (Proline oxidase); GO:0004657 (proline dehydrogenase activity), GO:0006537 (glutamate biosynthetic process), GO:0006562 (proline catabolic process), GO:0055114 (oxidation-reduction process)	not found	TTTGTTTTTTTCTTTTGCCATTTTGTGACTAAGTGTTTGTATGAATAAGCTAGTCTGTGATTGATATAGTACCTAATATAACTTTTGATGTGATAGGTGAGTTTTGTGATTGTGAAAATCACTGCAATATGTCCAATGAAGCTTTTAGAAAGAATGAGTGACCTTCTAAGATGGCAACAAAAAGACCCATCATTGATTTTGCCATGGAAACAAGATTCCCTTCCAATCTTTGCAGAATCAAGTCCTTTATACCACACTCAGAAAAGACCAAATCCTCTAACACCAGAAGAAGAGAGTGATCTTGAACTTGCAAACCAGAGATTACTTGAACTATGCCAAAAATGTGTACAAGCCAATATTCCATTATTGGTTGATGCAGAACACACCACTGTTCAACCA…
TP35048	P27174	P_comp9419_c0_seq4	yes	1	1	119.306	1.48e-26	1	64	91	28	64	362	not found	not found	TGGGATTTGGGAAATTTGCAGCTGTCAGGGTTTGGATCCAAATGCTCATACTTTATGTCCCACATACCAACTTAGCCAACTCTTGGTGCTGTGAGGCAATCCAATTAGATTTCAGAACTCATGGCATATGTCGTCACTTGTCAGAGAACTACACCAGCCTATTTGTTTGTGTACATCAACATGTGCAAGCATTGGCTGCTAGGGTTGTTATTCTGGCCTAAAGTATACGCACACGCATGTGTTTCTCATTTTTCTTGTATTCTGTTAGACAACTTGAGTAAGTTCAGTTTCTGTAGCTTTTAGAAAAGTTGAATTTTAAAGTTCATCAGTTGACTAATGTTCCCTGTTCTATTCTAAACATA
TP249255	P27174	P_comp9369_c0_seq5	yes	1	1	119.306	1.48e-26	1	64	283	220	64	869	Lup021959| Hit:1-303| Length 2991| Evalue 1.29E-150| Note: Protein kinase superfamily protein; IPR003903 (Ubiquitin interacting motif), IPR011009 (Protein kinase-like domain), IPR028324 (Serine/threonine-protein kinase CTR1/EDR1); GO:0004672 (protein kinase activity), GO:0004674 (protein serine/threonine kinase activity), GO:0005524 (ATP binding), GO:0006468 (protein phosphorylation)	AT1G18160.1 | Symbols: | Protein kinase superfamily protein | chr1:6249126-6253835 FORWARD LENGTH=2979| Evalue 2.18E-45	GTTTATAGCTATGGGGTCATATTATGGGAGCTCTCTACTTTGCAGCAACCCTGGGGAGGAATGAATCCAATGCAAGTTGTTGGTGCTGTGGGTTTCCAACATCGCCGTCTTGACATTCCAGATGATATAGACCCTGCTGTTGCAGATATTATCAGGCAATGCTGGCAGACAGATCCAAAGTTGAGACCAACATTTGCTGAAATCATGGCTGCTCTGAAGCCATTGCAGAAGCCAATTACTAGTTCTCAAGTGCCTAGACCAAGTGTTCAGTCATCAAGAGCTGCCGAAGATGCTGCAGGATAGGAAACAGTTATACAGCTAACCAAATCTTTTCATCTTTCTGCTAAAAATGTGAGAACAAGTTGTAGAGTATATGCCATTTGGGATGAGAAAATGTGA…
TP220021	P27174	P_comp9271_c0_seq2	yes	1	1	119.306	1.48e-26	1	64	1137	1074	64	1666	Lup025237| Hit:373-1485| Length 1533| Evalue 0| Note: alpha/beta hydrolase n=1 Tax=Streptomyces sp. SS RepID=UPI00035E893C; IPR000073 (Alpha/beta hydrolase fold-1), IPR002410 (Peptidase S33); GO:0006508 (proteolysis), GO:0008233 (peptidase activity)	AT3G61540.1 | Symbols: | alpha/beta-Hydrolases superfamily protein | chr3:22773399-22775699 FORWARD LENGTH=1548| Evalue 0	GAACCTGATAAGCATCTGTTCCAAATAATAATAAACAAAAAGATATATATAATACATTAGCATTTGATTGTCAAACCTCTATACAGGAAACACAATGTCATATGCTGCCGAATGTAACCGAACCTATTTCATGTTTGATCAACGTAGTTACAGAATACCATGTATGGTTGCAGGCCTCTAACACTTAACCTTATACAACAGTGTTAACCTTTATTTTGTGATTGAAGCATCAATCTCAAGTATCAATTATCCTCCAGTAGGATAAGTGGCAGAATCAAAGCAAGATATCACATTATTAAGCATAGAAATGTTACTCGGAAAAGCATTGAAGTGTTATTTACGCAGTAATTAAACATAATTTGTTTACCCTACCTCTCCTGTAAAAAGTACAGGGACTCC…
TP4356	P27174	P_comp9229_c0_seq15	yes	1	1	119.306	1.48e-26	1	64	288	225	64	485	Lup024754| Hit:1-485| Length 2397| Evalue 0| Note: ADP-ribosylation factor GTPase-activating protein AGD10; IPR001164 (Arf GTPase activating protein), IPR011993 (Pleckstrin homology-like domain), IPR020683 (Ankyrin repeat-containing domain), IPR027267 (Arfaptin homology (AH) domain/BAR domain); GO:0005515 (protein binding), GO:0005737 (cytoplasm), GO:0008060 (ARF GTPase activator activity), GO:00…	AT5G13300.1 | Symbols: SFC, VAN3, AGD3 | ARF GTPase-activating protein | chr5:4255923-4262018 REVERSE LENGTH=2484| Evalue 2.28E-67	CAGAATCATTTCGCCTACAAAGAACTACACTTTGCAGTGCAGGCAGAGAGTGCTCTGGACCAAATGGATTGGATTGAGAAGATAACAGGTGTTATTGCCTCATTGCTGAGTTCACAGATTCCAGAAAGGTATTTTCCGGCAAGTCCGATGGGAAATGGTTATCATAGGTCTGCCAGTGAGAATAGTTATTTTCGAAGATCAGGTTTTGATCACTTTGCTGCAGATGAATGTGCAGTAGATAGAAGACTTGCTACTGCACATATGGAGCGCCCCACAAGAAGTTTGCTGCAGCAGCAACCCTGTACTAAAAATGAGAAGACAATTGATATGTTGCGAAGAGTTTCCGGGAATGATAAATGTGCTGATTGTGGCACTCCAGAACCTGATTGGGCATCACTA…
TP238696	P27174	P_comp9219_c0_seq7	yes	1	1	119.306	1.48e-26	1	64	136	199	64	647	Lup021290| Hit:351-647| Length 765| Evalue 1.08E-60| Note: zinc finger protein 4-like [Glycine max]; IPR007087 (Zinc finger, C2H2); GO:0046872 (metal ion binding)	not found	CCCAAATCCCAATGTTAGCTTCAAGATATCCTTGGTTATTGTAGCTGATATGGAGTGACCTACTGGTTTATACAGATAGCATACTGGAGCTTCAATAATTACACTAAACGAAAACATAATTTATGACAAGCACAGCAGCTCCAAAATGGTCCACAGAGCTCTTTTAAAATGAGAACCATACAAGGCAAAATACCAAAGCAATGACTCCTAAGAGGAAAAGAGCATAAGGAAATCCAAAACAGTAATCAATCTGCCACTCATGGCTGATGGCTCTTCGCATGCATGTCTTACTGTACAATATACCAACAAAGCATGGAACTGAAGGCTAGATCTATATCAAATAATTCCCTTCAAAGTTTCAATGTCAAATCTGGTGTTTTGTTCTCTATCTCTACTGGT…
TP315101	P27174	P_comp9219_c0_seq6	yes	1	1	119.306	1.48e-26	1	64	78	141	64	656	Lup021290| Hit:1-369| Length 765| Evalue 2.04E-167| Note: zinc finger protein 4-like [Glycine max]; IPR007087 (Zinc finger, C2H2); GO:0046872 (metal ion binding)	not found	TTGATGGCCACCGAGTGCCTGCGAGCTATAGAATTTGCGTTGACAATAATTGCAAGGAAAGACTCTTGGGATGGTTGCTGCAGTAGTTTGAGAAGCAGGCTCATTTCTGCTCTCACTAGTGCTTGAGAATGAGAGTCCTATTGAATCTCTTGTCCCTACCTCACTATTGTTGAAGTTGAGAGTTAACTCAAGTGAGATAGCATTTGAAAGTGGACGAATCGCTATTGGATTTGTGACATTGGAAGAGTTAGTGTGGCTGTCACTACATGCCCTTGAAGAGGTTTCATGAATATTGGAAGCAACCTGGCTGCTAACTTCAGATTCATATTCTTCTATGGCCTCCATTTCAAGATCAAAGATTGGTTTCATGATTTAGTCTTGCTAAGTTTCAAGCTAATT…
TP270541	P27174	P_comp9078_c0_seq1	yes	1	1	119.306	1.48e-26	1	64	546	609	64	2682	Lup017706| Hit:235-2078| Length 1845| Evalue 0| Note: receptor-like protein kinase 2; IPR011009 (Protein kinase-like domain), IPR013210 (Leucine-rich repeat-containing N-terminal, type 2), IPR013320 (Concanavalin A-like lectin/glucanase, subgroup); GO:0004672 (protein kinase activity), GO:0005524 (ATP binding), GO:0006468 (protein phosphorylation)	AT5G48380.1 | Symbols: BIR1 | BAK1-interacting receptor-like kinase 1 | chr5:19604584-19606532 REVERSE LENGTH=1863| Evalue 1.08E-162	CAAAATCATTGAATCCATAAACTACTTAAGGGAAAAAAGTTCATAATGTGAAAATAAATTTCCACCATATATGTCTAGAGAATTATAACAGTGTGTTATCTTTGTAGCACAGAATTGGGTCTAGAGAATAAAACTTATATATAATACTAACATTTATTTTAGGACAATAAAGTAAGGTATACTTACATATCGAAAGTGATCACATACCGAATTCTATCGCACATATTTTTTCAATCATTTTCCGTCTCGTGCTACGATAAGTTCCTCTAAGTTACCAGCATCACCGGTATCTATAGGTACCATTATGTCATCCTCGATCGTGAAATTATATTTACTCCCGATGGCTCTTAGAAGCTGGTACACTTCAAACATGCTGGGTCTCTCCTTTGGAGTTGCTCC…
TP59270	P27174	P_comp9057_c0_seq15	yes	1	1	119.306	1.48e-26	1	64	121	58	64	250	Lup013204| Hit:1-250| Length 2631| Evalue 1.01E-116| Note: putative E3 ubiquitin-protein ligase RF298-like isoform X1 [Glycine max]; IPR013083 (Zinc finger, RING/FYVE/PHD-type); GO:0005515 (protein binding), GO:0008270 (zinc ion binding)	not found	TCTCTGCTTTCGATTTGATCATATCCTCCTTGGATTTTGCTAACTCCTCAATTTGTTCTCTCTCTTTCCTTATAGCACTCGCTTGTAAAAGAAGTTCTTCTTTTGCCTTTGCTTCCTGCTGCCATCTAGCCTGAACTTGCTCCTGTTGCATTTTAACTTGCTCTGATTCCTGAACCAGCTGTGCCAATTTGCGTTTTTCACTCACTAGCTCTTCCTGAAGCAAGAACTTCTGCTTTTCCCATGACTGAAA
TP41227	P27174	P_comp9037_c0_seq7	yes	1	1	119.306	1.48e-26	1	64	94	31	64	510	Lup023594| Hit:1-509| Length 1341| Evalue 0| Note: double-stranded-RNA-binding protein 4; IPR014720 (Double-stranded RNA-binding domain)	not found	GCAGAGAATACAGGTATTGCAGTCCTTATAGTAACTGGAGGTGCAATACCCTGGCAAGGTGAACGCATTTGTCTGATGGGAACGTAAGGTGCTGCTCCTACTGCAGGGAACTTTGGGCGATTGGTCCCTCGGCTTTCTAGTGCACAAGAGAAAGGTGACTTTATAGGATTGTCACTGGCAGCTGCTGCTGCTACTGGATGCCTGATTCGAGGACTTTCATTTGATGTTGTGAACGAATGTCTGCTTCGAGGTACTGTCTTTGGGCAAATTAATGGAAGTATCTTTGATGTAGCAGCAGGTGGAGGTTGGGGACTGGTAGGCCTGGAATTTGGAAACTGAAACCTCTTCGGAAATGGAATTGGATCATTTGGATTTGACATAGCTATCTTTTCCTTCAAA…
TP262359	P27174	P_comp9037_c0_seq1	yes	1	1	119.306	1.48e-26	1	64	588	651	64	948	Lup017141| Hit:498-948| Length 1326| Evalue 0| Note: double-stranded-RNA-binding protein 4; IPR014720 (Double-stranded RNA-binding domain)	not found	CTCAAGTAAGAGTTAATAGGGAGGGGATAAGGGAACAACATATGTTCTGTGTCACAGCCCTATGTCATGCACTCTAATTGGCCTAATAGGTCTAAATAAAAACAAATAAGAATGAGATGATATTTCTTGGCCAATAGAAACACATGACACATGATTGTTGGACATTGTATCATAGCAAATGTTTTGTCCGGAATGAAATGAGATTCTCTCTAGTACTGGACTCTAGAGAGGATCCCAGCCTGTCCGGAATAGGGTGAGTGATAAACACGAGCTAATTATACGATAACGGCTCTTGGATTCCACAGATATTCAACTGCTGACACTAACCTGCACCCAATAACTATCCCATTTTAACTGGACAAAATGGGGGTAAAAAAGAACAAAAGGAAGGGATGATAT…
TP54044	P27174	P_comp9013_c0_seq4	yes	1	1	119.306	1.48e-26	1	64	1307	1244	64	1656	Lup031165| Hit:148-1212| Length 1065| Evalue 0| Note: dual specificity protein phosphatase-related; IPR024950 (Dual specificity phosphatase); GO:0004725 (protein tyrosine phosphatase activity), GO:0006470 (protein dephosphorylation), GO:0008138 (protein tyrosine/serine/threonine phosphatase activity), GO:0016311 (dephosphorylation), GO:0016791 (phosphatase activity)	not found	TTTCCTATGAAAGAAATATAGGAAAAAGAAGAAGAAGATTGATACAATGACATGAGTGGAGAACAGAACCATTCTTCATCATCAGAATTGAAATCCAATCTCTGATATTTATAATCATTATTATTAAGAGAGAAAGGAGTTTCTGTCATGCCTTACCTTGTTCGAGAGAATCTCTCAATCAGCAACATCGCCGACGCAGCGGATATTCTCCAAAACGGCACCGTTTCAATCACTCATATCCTCTCCGTTCTCAGCTCAGCCTCTATCTCCTTCTTCTCCGACTGGCGTAACGGCCTCACCATCCCTTCCAAGGAGATCAAAAAACTCTACGCCGGCGACGCCGCTGATGGTGGCGCCAAAACCGCCTTGTCGCCGGAAAAGCTTCTATACTCGTTGGAG…
TP166755	P27174	P_comp9009_c0_seq4	yes	1	1	119.306	1.48e-26	1	64	816	753	64	1840	Lup013116| Hit:2-1840| Length 5076| Evalue 0| Note: phosphatidylinositol-4-phosphate 5-kinase family protein; IPR002423 (Chaperonin Cpn60/TCP-1), IPR002498 (Phosphatidylinositol-4-phosphate 5-kinase, core), IPR017455 (Zinc finger, FYVE-related), IPR027409 (GroEL-like apical domain), IPR027483 (Phosphatidylinositol-4-phosphate 5-kinase, C-terminal), IPR027484 (Phosphatidylinositol-4-phosphate 5-ki…	AT1G71010.1 | Symbols: FAB1C | FORMS APLOID AND BINUCLEATE CELLS 1C | chr1:26782839-26788712 FORWARD LENGTH=4947| Evalue 2.26E-131	TTATAACACTGCTTACTTTTCTGATCACTTATCAATTTTCCGGAACCAGAATGAAAATTCACAAAGGCCATTGGATTTTGAAAACAATGGTCTTATCTGGTTCCCCCCACCGCCTGATGATGAAAATGACGATGCAGATGGTGACTTCTTTGCTTATGATGATGAGGATGATGATATTGGTGACTCAGGTACTTTTGTCTCATCCAGTAGTCTATCTAATATGTTTCCGGCCAAGGAGAAACATAACGAGGAAGGCAAAGAACCTTTAAAAGCTGCTATACATGGGCATTTTAGAGCTCTTGTTTCACAGCTTTTAGTGGGAGAGGGAATTAAAGTCGGTAGTGAAAGTAATTCTGAGGACTGGCTTGACGTAGTTGCATCACTAGCATGGCAGGCTGC…
TP157084	P27174	P_comp8987_c0_seq5	yes	1	1	119.306	1.48e-26	1	64	132	195	64	348	Lup025156| Hit:1-348| Length 1824| Evalue 4.97E-151| Note: NAD-dependent malic enzyme 1; IPR001891 (Malic oxidoreductase); GO:0004470 (malic enzyme activity), GO:0004471 (malate dehydrogenase (decarboxylating) (NAD+) activity), GO:0006108 (malate metabolic process), GO:0051287 (NAD binding), GO:0055114 (oxidation-reduction process)	AT2G19900.1 | Symbols: ATNADP-ME1, NADP-ME1 | NADP-malic enzyme 1 | chr2:8592106-8595403 REVERSE LENGTH=1746| Evalue 3.54E-63	AGTTCTTGTACAGTTTGAAGATTTTGCAAATCACAACGCTTTTGAGCTGCTCGCAAAATATGGTACAACCCATCTTGTCTTCAATGATGATATACAGGGGACTGCATCAGTTGTTCTAGCCGGAGTAGTAGCAGCCTTGAAGCTCATTGGGGGTACCCTTCCTGACCACATATTCCTCTTCCTTGGAGCTGGCGAAGCAGGAACAGGTATAGCAGAGCTAATAGCCCTTGAGATGTCAAAGCAGACTAAGGCACCTATAGAAGAGAGTCGCAAGAAGATATTTCTTCTAGATTCAAAGGGTTTAATTGTTAGTTCAAGGAAGAATTCGCTTCAACACTTCAAGAAACC
TP232592	P27174	P_comp8987_c0_seq2	yes	1	1	119.306	1.48e-26	1	64	200	137	64	546	Lup025156| Hit:1-319| Length 1824| Evalue 4.82E-148| Note: NAD-dependent malic enzyme 1; IPR001891 (Malic oxidoreductase); GO:0004470 (malic enzyme activity), GO:0004471 (malate dehydrogenase (decarboxylating) (NAD+) activity), GO:0006108 (malate metabolic process), GO:0051287 (NAD binding), GO:0055114 (oxidation-reduction process)	AT2G19900.1 | Symbols: ATNADP-ME1, NADP-ME1 | NADP-malic enzyme 1 | chr2:8592106-8595403 REVERSE LENGTH=1746| Evalue 3.6E-40	TTCTGGCCAGGCAAACAATGCTTACATTTTCCCAGGCTTTGGTTTGGGTTTAGTAATCTCAGGAGCAATCCGAGTACATGATGATATGCTTTTAGCAGCCTCCGAATCCTTGGCTAAACAAGTCACAGATGAGAACTACGCAAAGGGATTAACTTTCCCACCATTCACTGATATCAGAAAAATTTCAGCGAATATAGCTGCAAATGTTGCTGCCAAGGCATATGAACTAGGCTTGGCGACACGTCTTCCTCGTCCCGAGAATCTTGTGAAGTATGCTGAGAGTTGCATGTATTCTCCATTATACCGCAACTATAGGTGAATGGGGCAACTTATATGTGGAATCTGAGGCTTTTGGTGTATGGTGTGCTTTTATGTGTAAGAGTGACTGGTTTTATCTTT…
TP266131	P27174	P_comp8894_c0_seq4	yes	1	1	119.306	1.48e-26	1	64	396	333	64	1291	Lup013367| Hit:185-1124| Length 2232| Evalue 0| Note: zinc finger CCCH-type with G patch domain protein; IPR000467 (G-patch domain); GO:0003676 (nucleic acid binding)	not found	TTTTTTTGAAGAAGCCAAATAGGCACAGCTTAGAAAAGGAAAGACAAACATAATTGTCTCAAACATAATTACATAACATGTCTTCCATGGAAAGAAAAACTAGAGACAGCAAATATTATTAGCATTTTAAAACTAAACCAGATGGGAGAATGATTAGTAGAGTAATGTACAATAGGAAACCAAATTAACGCTTGGATCCTAATCCTCGTGACTTTGGTAGCCTAACCGCGCTTAATGGATTAGTGATGCCTTGTGAGTCTCTACCTAATCCTGTGCCTTCAATGAATCCCATCTTTGCCATCATCTTTGATCCAAAACCTTTGGTATGTTTTTCAAAACCACCAATTCTTGAACTACTTGGATACTTGCTGTTCCTACTTGCTGGTTCAGAAGCTGCTG…
TP243113	P27174	P_comp8893_c0_seq1	yes	1	1	119.306	1.48e-26	1	64	647	710	64	2424	Lup032083| Hit:193-2201| Length 2007| Evalue 0| Note: receptor-like kinase 1; IPR001611 (Leucine-rich repeat), IPR011009 (Protein kinase-like domain), IPR013210 (Leucine-rich repeat-containing N-terminal, type 2), IPR013320 (Concanavalin A-like lectin/glucanase, subgroup), IPR025875 (Leucine rich repeat 4); GO:0004672 (protein kinase activity), GO:0005515 (protein binding), GO:0005524 (ATP bindin…	AT4G23740.1 | Symbols: | Leucine-rich repeat protein kinase family protein | chr4:12367063-12369159 FORWARD LENGTH=1917| Evalue 2.79E-144	TTTTTTTAAGGAAAAAACTACAGAGTTGAGAATTTAAGAGAGGCCTATGATTACTAACACATAGTAATCATATATGTTCAACTAAACAAGGAAAGAATGGTAGGGAAAAAAATATCATGCTCTAGTTCACAACTTGGAGAAAAACATTGACAGATACACACAAATCAAATAAAGGTGCCATGTTTTTTTCATTCACTTACTTTTGAGAAGGGGGAGGAGGGTGCCAAAGAGGTGTTTTCGTCTTCGCATTGAGGCAATTTATGTTGTTCTTGGTTATCTGATGATGATGGCTGTTGAGTCACTGTATCGATCTGCCTGACATTTTCTATCATCTTTACGACTTCGGGCATCTTCGGTCTCTGATCAGGTATCCTTACCACACATGACATGGCTATCTGT…
TP436945	P27174	P_comp8753_c0_seq1	yes	1	1	119.306	1.48e-26	1	64	1838	1775	64	2280	Lup000262| Hit:484-1071| Length 582| Evalue 0| Note: ATP-dependent DNA helicase PIF1-like [Glycine max]; IPR027417 (P-loop containing nucleoside triphosphate hydrolase)	not found	AAACCAGAATTTGGCTATTGATTTTTCATTCTATTTTCCTCTTACAACCAACACTAACTCACTTCTATGATATTAACTTTCTTTTCATAAGAAGGCCAAGTAGAAAGACATGAAAATTTTACTAAAATGAACGTAAAACATAGTTATATGATTCTCTCATTTATCCGACATACTGTGTACCAAGTTCACTACACTGTGTACCATATATTGGGTTTGTCGTAAAGATAACTCATAAAATTAATGTAGAAAATGACAAACCGTATACCGAGTTGAACCACATAGCCGTACTGAGTACCACGTAACTATGACACAAAATCCATTTAAAAGGAAAACTTCATAAGACATAAATCATACTTGATATTCTTTAATTGATAGGTTCAGCATTGTTGTCAAACTTTC…
TP400217	P27174	P_comp8709_c0_seq2	yes	1	1	119.306	1.48e-26	1	64	121	184	64	2001	Lup031862| Hit:819-2001| Length 3054| Evalue 0| Note: phosphatidylinositol 4-OH kinase beta1; IPR015433 (Phosphatidylinositol Kinase); GO:0004430 (1-phosphatidylinositol 4-kinase activity), GO:0006661 (phosphatidylinositol biosynthetic process), GO:0046854 (phosphatidylinositol phosphorylation), GO:0048015 (phosphatidylinositol-mediated signaling)	AT5G09350.1 | Symbols: PI-4KBETA2, PI4KBETA2 | phosphatidylinositol 4-OH kinase beta2 | chr5:2899365-2905610 REVERSE LENGTH=3351| Evalue 7.04E-132	TTTTCATTTTACACTTAATTTTAATTAACTCATATGTTACCTTTGCCGTTTTCTCTATACAAGGAAACGACGACGTCGACCACCACCACCATCTCCAAAACGACGTCGTTTTGGAAGAAGCTGCGGTGATCCATTGCGGCGTTCGATTCAATTTCACGCTCTCGTGCAGTTTGAATCAGATTCACACGTTTCACGAGATTCAAATGCCTCGAGTTGAAGCCGCGTTGTGATATCTCGGGGGAATTCCCCGATTGTTCATGCTACAGCTTCAATTTTCGATGCCCTAGGTTTTTCCCCATTTCAAATCGTGTATACCGTGTTGCTCTGTTGTTTCAATAATTGGTGCATGGTTTATTCGAATTTGCAGTAGACGCCCAAATCTGATAATCGGTGAGGGTG…
TP257009	P27174	P_comp8667_c0_seq2	yes	1	1	119.306	1.48e-26	1	64	2001	2064	64	2068	Lup029046| Hit:197-2068| Length 4965| Evalue 0| Note: Ubiquitin carboxyl-terminal hydrolase-related protein; IPR006865 (Domain of unknown function DUF629), IPR006866 (Domain of unknown function DUF627, N-terminal), IPR007087 (Zinc finger, C2H2), IPR011990 (Tetratricopeptide-like helical), IPR028889 (Ubiquitin carboxyl-terminal hydrolase-like domain); GO:0005515 (protein binding), GO:0006511 (ubiq…	AT3G47890.1 | Symbols: | Ubiquitin carboxyl-terminal hydrolase-related protein | chr3:17667172-17673530 REVERSE LENGTH=4707| Evalue 8.32E-106	GGTAGGTTCTGCTGCTCTCGACTCTTCACTCCTCTTCTCTTCGCAGCTCAGCCTAACCCTTCCATCTTCTTGATTTCGCCGCCGTTCCTTCTCCGCCACCGTCTCCGGCAACCACTCTCTCTTCTTCTAATTCCACTTTCGATTCTGTCTTAATTGTTTATCCACGTGAATCGGATTTGTATGAACACGAGTATTCATGGGGAACAAAAAGCGAAACCCTCACGCTCCGCGTTCCAAACATTCTCCGGCGGCTTCTCCGGTGACGCAATCTGCCATCGGCGGAGCCGCCGATGTTCATGTGTCACCTGACTCCGACTCGTGCATGGTGGTTTCTGATCTCGCCCTTCATAACCCTAGCAATAAGATCGAATTGACCCCTAAGACTGAGGGTTCCGTTTA…
TP292114	P27174	P_comp8606_c0_seq3	yes	1	1	119.306	1.48e-26	1	64	559	496	64	597	Lup000862| Hit:1-597| Length 1659| Evalue 0| Note: 3-hydroxy-3-methylglutaryl-coenzyme A reductase-like protein; IPR002202 (Hydroxymethylglutaryl-CoA reductase, class I/II), IPR023074 (Hydroxymethylglutaryl-CoA reductase, class I/II, catalytic domain), IPR023282 (Hydroxymethylglutaryl-CoA reductase, N-terminal); GO:0004420 (hydroxymethylglutaryl-CoA reductase (NADPH) activity), GO:0008299 (isopre…	AT1G76490.1 | Symbols: HMG1, HMGR1, AtHMGR1 | hydroxy methylglutaryl CoA reductase 1 | chr1:28695801-28698206 FORWARD LENGTH=1929| Evalue 1.57E-127	CAGAGTGATTTCCCTGACATGGATGTCATTGGAATATCAGGAAATTACTGCTCAGACAAGAAAGCAGCAGCTGTGAACTGGATTGAAGGGCGTGGCAAGTCTGTGGTATGTGAGGCTGTCATCAAGGAAGAGGTGGTCAAGAAAGTGTTGAAGACCAGTGTGGAGGCATTGGTTGAGCTTAATATGCTCAAAAACCTTACTGGCTCAGCCATAGCTGGTGCTCTTGGTGGTTTTAATGCCCATGCTAGCAATATTGTTTCTGCTATCTACTTAGCCACTGGTCAAGATCCTGCTCAGAATGTGGAGAGTTCTCATTGCATCACCATGATGGAAGCTGTCAACGATGGCAAGGACATTCACATCTCTGTCAGTATGCCTTCTGTTGAGGTAGGTACAGTT…
TP79545	P27174	P_comp8474_c0_seq1	yes	1	1	119.306	1.48e-26	1	64	827	890	64	1943	Lup022783| Hit:384-1787| Length 1410| Evalue 0| Note: Tetratricopeptide repeat (TPR)-like superfamily protein; IPR011990 (Tetratricopeptide-like helical); GO:0005515 (protein binding)	AT4G37210.1 | Symbols: | Tetratricopeptide repeat (TPR)-like superfamily protein | chr4:17512376-17514421 FORWARD LENGTH=1479| Evalue 9.53E-48	AGAATAATAAATAAGGGTATCCTAAGAAAGGAAATTATAATCATCTAATGAATTTCTAGAACATCAGAAAAATAAGGGAGAACCGTGGAAATGGGTCCGGGATCCACCTTAGAAAGATGCAACTTTCATTCCTAATGTTTTGTACGAGGAACTAAAAATGACAAGGAGATCTGAAGTATTTTGAAACTAGTGACAAGATAAATTAATCGCACATAAAACGTACTGTAAGGATAATATATGGCTAAACACTTCCCGAAACATAAAATGATGGAAGTTGCTGATAACTTATGCTATCAATATTTGAACGAGTCATCAACATGTTTGGTTGAATTCAAAGTTCAAATTCAACTCTTAACGCAAAGAAGAACCAAGACCTAGATAAATCAAGATGTTTTGCCA…
TP323927	P27174	P_comp8387_c0_seq1	yes	1	1	119.306	1.48e-26	1	64	795	858	64	2073	Lup004135| Hit:651-1774| Length 1662| Evalue 0| Note: vacuolar protein sorting-associated protein 27-like isoform X1 [Glycine max]; IPR010820 (Protein of unknown function DUF1421)	AT3G01560.1 | Symbols: | Protein of unknown function (DUF1421) | chr3:219884-221707 FORWARD LENGTH=1536| Evalue 2.39E-49	TCTCTCTCACACACACACACACACTCTCTCTCTCTGAGTGTAGATTATGAATACGACGCCGTTCATGGACAAACAGATAATGGATCTAACTTACGGTTCTTCTTCACACAATCATCAAACCAAAGATTTCATCGATCTTATGAAAAACCAAAACGACGACGTTCAACAACATCATCATCATCATGAAATTCAACAAACCAAAGATAATGAGATCAACAAAGACGACATCGTTCCAAGCTACGATTTTCAACCTATTCGTTCTCTCTCTTCTTCAAATTACACTTCTGCCCCTAATCTCGATCCCGCTTTTTGGAATAATTCTGATCATTCCAACTCTAACCCTATTCCTAATTCTTCCAAACCCATTATCAAAAGTTACAGTTCACTGGATTCTATTGA…
TP340275	P27174	P_comp8366_c0_seq11	yes	1	1	119.306	1.48e-26	1	64	718	781	64	1325	Lup011481| Hit:1-1323| Length 4878| Evalue 0| Note: HUA2-like protein 3-like isoform X2 [Glycine max]; IPR000313 (PWWP domain), IPR006569 (CID domain)	not found	CCACTCGATGTCATGATGGAGGATGTTGCTTCTGTATGAGCTTGAAATTCTTCTGTTGCATTAGCTGACATGGCTTCTAAAGCACGATGGAGACGTTTAGATGGAGGTAAAGCAGCTTCATCATCCACTGAACAGATTGTTTGGTCTTTTTTAGTATTATAAATCTGAGTGTCAAGAGATGGAGCTAACATCTTTGAAGGAGAAAGATTATTCGAAGCTCCATTTAGCAAAAACGACTCACCGTTCTCACAATTTGAGGATGCGACGATCTCCGGCGATGAGTTAATATCTTCCCTGCAGCTTTTTTCTTGAGCTTGAACAAAGTTATTGAGCTCTGCCTCAGTGGATGATGGTTGTCCCATTCTGACTCTTAATCGTTTCAAAAGGGGCAAGTGTTCA…
TP7245	P27174	P_comp8366_c0_seq10	yes	1	1	119.306	1.48e-26	1	64	1255	1318	64	1613	Lup001848| Hit:1-1613| Length 5421| Evalue 0| Note: HUA2-like protein 3-like isoform X2 [Glycine max]; IPR000095 (CRIB domain), IPR000313 (PWWP domain), IPR006569 (CID domain)	AT3G63070.1 | Symbols: | Tudor/PWWP/MBT domain-containing protein | chr3:23302667-23309575 FORWARD LENGTH=4044| Evalue 1.52E-88	ATCAACATCTTCCAGAATATGTCTGTGTTTTTCTTTTGTAGAAGACACATCACATACTTCAGAATAATGCTCAGGCGTAACAGCCTCAAAGTTTCCTCCATCAGAATCACTCCCTTCATCTTCATCTTTAAGCATTTGGGGCATGCAAAATCCAGGTAGCTGAAAGCTTGAGTTGCTTCCATATTCGTCAACAAGCATACCCTCCATTTCTCTAATAGGGTCATCTAAAGGTCTCTCTGTTCTTGATGTCCGTCGCGAGTGAACACATGCAGAAGCTAACTTGCTATATGAGTCAAGTTCCCGTATATGACGGCGAACAATGGACTCCGGTAGGATTCTCCTTTCCAACCACACTCTTAAAACCTTGAGGCATTGCCTGCGGTTTTCAGGTGCAGTATT…
TP443658	P27174	P_comp8351_c0_seq4	yes	1	1	119.306	1.48e-26	1	64	627	690	64	2552	Lup026711| Hit:237-2216| Length 1980| Evalue 0| Note: filament-like plant protein 3-like isoform X3 [Glycine max]; IPR008587 (Filament-like plant protein)	not found	AATTTCATATAAAAAGTTATTGGTGATGTAAAAGTTAGCCTAATTTAACTGTGTAAACAGATCCTCTTAAAGAAACTCAGACAAGTATACATAATTTGAAATTTATTAGGACTATACATTTGCATTGAACACTTTTATTTCTACAAGCAGTTATATATATATATAAAAAAGTAACTTTGGGATGAATAATTATAAAGCACACTTACAAACTCAACCTTATATTTTCTCCACCTTCCTTATCAGTGATTTCTTGTTCTGCTTACACTCTTGCTTCTATGCTGGAACCTAACAAAACCACTATGCATTTTCTCATAGGTAATAGATTGGTTTAGTGAAAGTGATGATTCAGAATCTCTTAGGGGCAAACTTAACTCACTATTATGTAATTTCGACTGCACA…
TP316249	P27174	P_comp8335_c0_seq1	yes	1	1	119.306	1.48e-26	1	64	5275	5338	64	9516	Lup000936| Hit:1-4826| Length 13059| Evalue 0| Note: vacuolar protein sorting protein; IPR009291 (Vacuolar protein sorting-associated protein 62), IPR009543 (Vacuolar protein sorting-associated protein 13 domain), IPR011993 (Pleckstrin homology-like domain), IPR026847 (Vacuolar protein sorting-associated protein 13), IPR026854 (Vacuolar protein sorting-associated protein 13A N-terminal domain)	AT4G17140.2 | Symbols: | pleckstrin homology (PH) domain-containing protein | chr4:9613617-9636618 REVERSE LENGTH=12657| Evalue 0	TGGGGGCAAATCCTTTGTGGAGCTAGAGTTCACATCATTTAGCAATGTTGATGAAGACTATAATGGTTATGATTTTAGTCTCTTCGGAAAACTTTCAGAAGTGCGCATAGTTTATCTGAATCGATTTGTGCAAGAGGTTGTTGGCTATTTCATGGGTCTGATTCCAACTAGTCCAAAAAGTGTCATCAAAGTAACAGATCAAGTGACAAATTCAGAGAAGTGGTTTTCAGCTAGTGAAATCGAAGGATCGCCTGCTGTGAAGTTTGATCTTTCTCTTAGGAAGCCTATAATATTAATGCCTCGTAGAACGGACAGCCTTGATTTTTTGAGGCTTGATATTGTTCATATAACTTTGAAGAACACCTTTCAGTGGATTGGTGGAAGTAAAAGTGAAATCAA…
TP36779	P27174	P_comp8309_c0_seq1	yes	1	1	119.306	1.48e-26	1	64	1028	965	64	1936	Lup027024| Hit:187-1884| Length 1722| Evalue 0| Note: acyl-CoA synthetase 5; IPR000873 (AMP-dependent synthetase/ligase), IPR025110 (AMP-binding enzyme C-terminal domain); GO:0003824 (catalytic activity), GO:0008152 (metabolic process)	AT3G16910.1 | Symbols: AAE7, ACN1 | acyl-activating enzyme 7 | chr3:5773231-5775411 REVERSE LENGTH=1710| Evalue 0	CTCTCATAGAAGCCCTACTCTGAGAGCTGACAACATTTAATGCAGCTAATAGATACTCAAGTTCCTAAGCATATTCTTATAGAATCAATTATTGTGGTACATATGAAAGAAATACTTCATTAAAAACTTTTTATTACAATCATTTTGTTTTCCATTACATAGCACCAACTAATGAATGTCACATGATTATAACTTGCTGATCTTAACAGGTCCCATCTCCTTTGCTTTTGCCCTCAGCAAATGCTTCTGTATCTTCCCAGTAGAAGTTTTTGGTAATGGTCCAAACACAACTGATTTTGGGACCCAATAAGCAGGCATTTTGGACCTACAAAACTTAATTATATCTTGAGCTAGATGCTGCTCATTACCACTATCCACTACTCCATTCTTCAATGTCAC…
TP147637	P27174	P_comp8299_c0_seq5	yes	1	1	119.306	1.48e-26	1	64	525	462	64	1028	Lup007147| Hit:1-540| Length 3987| Evalue 0| Note: proton pump-interactor 1-like isoform X2 [Glycine max]	not found	GAGGAAGAGGAGCTGATCTTAAAGGCTGAAAAAGCAAGAAAGGAAGAGGAAGCAGAAAAGTTAAAGGAGAAGCGGAGGCAGGAGGAAATAGAAAAGGCTAAGGAAGCAATGGAGAGGAAAAAGCGTAATGCGGAGAAAGCTCAACAAAGGGCTGCCATCAAGGCTCAAAAAGAAGCTGAGCTAAAGGAGAAGGAAAGGGAGAAGAAGGCAAGGAAGAAGGAAAGAAGAAGGGCAGCTACTACTGACAATGCCGAAAATTCAGAACATGAACCTACTCCTACCTCAGAAACTCCGACAAGAAGTATTGAAGAGATAGATGAGAGTGACAAACCAGTTAAGGTAACAAAAAAGCCACAGAAACCATCTCATTTTGCTAAACAGTCGAAGTCAAAATCTGTG…
TP407516	P27174	P_comp8288_c0_seq1	yes	1	1	119.306	1.48e-26	1	64	1497	1434	64	1890	Lup015676| Hit:75-983| Length 1686| Evalue 0| Note: DEAD-box ATP-dependent RNA helicase-like protein; IPR001650 (Helicase, C-terminal), IPR014001 (Helicase, superfamily 1/2, ATP-binding domain), IPR014014 (RNA helicase, DEAD-box type, Q motif), IPR027417 (P-loop containing nucleoside triphosphate hydrolase); GO:0003676 (nucleic acid binding), GO:0004386 (helicase activity), GO:0005524 (ATP bindin…	AT1G55150.1 | Symbols: | DEA(D/H)-box RNA helicase family protein | chr1:20574634-20577141 FORWARD LENGTH=1506| Evalue 0	TGATCCTTTCCAACATCTGCATCAGTTGCAGAAACAACCAAACTTTCTTTGTAAAAACCATTACCGACAACATCATGAGCCGCTACGACAGCCGCTCCGGCGACCCCACTTCCTACCGTGACCGCCGGAGTGATTCTGGGCTAGGTGCACCTTCAGGGTATGGTGGTTCGGTACACTCTTCATCTAGCAGGAAGGATGAGGATGGTGGGTCGCCGAGGAAGATCAATTTGGATGGGTTGCCTCATTTTGAGAAAAACTTCTATTCTGAGGCACCGACAGTAAAGGCAATGACTGAGGATGAGGTTAATGAGTACAGGCGACAGAGGGAAATAACTGTTGAAGGCCGAGATGTCCCAAAACCTGTCAAGACATTTCATGATGTTGGTTTTCCAGAATATG…
TP226595	P27174	P_comp8230_c0_seq1	yes	1	1	119.306	1.48e-26	1	64	529	466	64	1140	Lup032711| Hit:1-1139| Length 2679| Evalue 0| Note: phosphatidate phosphatase LPIN3-like [Glycine max]; IPR007651 (Lipin, N-terminal), IPR013209 (LNS2, Lipin/Ned1/Smp2), IPR023214 (HAD-like domain)	not found	CCATTCCGTTCAATGTCAATAGTAGCAGAATGACCATCAGGAGCAAATTCAACTTCTTCTGATGCAGTTCTCTCAGCCTCTTCAAGTCCCAATTCTGATTTTGGAGATCTATGGCCATTAGAAGAAGTATAACCACAAGAAAGAGATAACTTGTCGATGTTATCAGATTGTATAATGCTTAGTCGTTCATTTTCATCAACAAGTGGACAACTTGCATTAGATTCCTCTGCCGAAATTTGAACCTCCGATAATGAACCTAGAACATTCTCCCTCTCTATACCAGCATTTCCAGCCTGGTGAGCAAGTTCTTGCAGCTCCAAACAGCTTTTAAAAACATTCTCCCTCTTTATACCAGATGCAATCCCTTCTGAATCAGTTTGAACATGAATATCTTCTTGA…
TP154108	P27174	P_comp8210_c0_seq4	yes	1	1	119.306	1.48e-26	1	64	526	589	64	2018	Lup003177| Hit:1-1752| Length 3561| Evalue 0| Note: uncharacterized protein LOC100775655 isoform X9 [Glycine max]	not found	AGCTTGGATGATGCATCATACCTGAAGCAACAGCTCAAATTTTCCAAGGAATTTGATAAAAGTTTATCTCATATGTTTGGCATTGATCATGATATGTTGGGCGCTGGTGTGAGTAACAAAACTACTCTCGGTTCAGAGGAAAGCAAGGCAAGCCACTGTGATGAAGAATCAACTAAGTTTGATGCTTTTGGTGGAAAGAGTGAGATGGCTACCACATTATTTCAAAGACTTTTTTGTACTCTAATTGTAGAAGATGAAAGTGAAGAATCATGTTACCGAAGTGAAGTGAAAAATATATCCCGGCAGAGTGCCAGTGATGATTCTCATTGTGGTTCTTGTAATCAAATTGATTTTGAACCTAAAGATCGGGACAGAATTGATTCTGAAGTTGAATCAAAC…
TP449334	P27174	P_comp8167_c0_seq13	yes	1	1	119.306	1.48e-26	1	64	225	162	64	1405	Lup029772| Hit:1-1365| Length 6939| Evalue 0| Note: guanyl-nucleotide exchange factors; GTPase binding; GTP binding; IPR010703 (Dedicator of cytokinesis C-terminal), IPR016024 (Armadillo-type fold), IPR026791 (Dedicator of cytokinesis), IPR027007 (DHR-1 domain), IPR027357 (DHR-2 domain); GO:0005085 (guanyl-nucleotide exchange factor activity), GO:0005488 (binding), GO:0007264 (small GTPase mediat…	AT4G16340.1 | Symbols: SPK1 | guanyl-nucleotide exchange factors;GTPase binding;GTP binding | chr4:9228773-9241060 REVERSE LENGTH=5493| Evalue 2.54E-167	CATCCTGGAGATAATGAGGAACCAACTCTTTCATAATTGGAAGAGTTACTTCTGATCTCAGCTGAGCATGTGACAATAAAGGAAGTGCTGCATATCCAATTACCACTGGCTTTGGAGCTTCCAATTTTGTTTGCAGGTCAACATGAAAGAAGGTAAAAAGAAGGTGGTGCATTGGTGTCCACATAGCAGGAAGGGAAAGTTTAATTTCATCATGGTAGCAAGCAGCCCTGGCCCCAACAGCAATTTGGGTATGGTCCCACTTCAGAAACGATGCATCTGGGCCTGTATCTCTAGGATACATTGCCTCCAATGGCTGTCTACGAACATCACCATCATCCTCCCTGAGTTCAACCCGTATAAACAAATTCCTCTTCCTACTCAAACTTACAGTCAACGGAT…
TP335351	P27174	P_comp8129_c0_seq2	yes	1	1	119.306	1.48e-26	1	64	1415	1352	64	3911	Lup000799| Hit:262-2488| Length 5307| Evalue 0| Note: SWAP (suppressor-of-white-APricot)/surp domain protein, putative; IPR000061 (SWAP/Surp), IPR019147 (Suppressor of white apricot N-terminal domain); GO:0003723 (RNA binding), GO:0006396 (RNA processing)	AT5G55100.2 | Symbols: | SWAP (Suppressor-of-White-APricot)/surp domain-containing protein | chr5:22361401-22364664 REVERSE LENGTH=2535| Evalue 1.93E-47	TGAGAATACATAATGTATGCTTGAAGGTGTTTACACAGAAACATAATACTGGAAAGTAGTTTTAAGGGATACAGAGGCCATTTGTGGTGAGTTTTTACCCTGACAGAAAAATGCAATTTACTGTTGCCAGCTGAACTAGTTAATTTCACTTCAAGTTAAATACAAGCCCAGGAATAAACCAAAAGTAAATGATGATTTTAGCCTCTGATGGAAGTCACATGAAGTAAAAACAATAGACAAGATCTGTTATATGTATAGCTTTTATAGGTTAGCTATCAACATCGCTCGAATTTTGGCTCTAAGCTCATCAGAAACATTAGCTGTTTCAGGGGATTGAGATGGTGCACTTGCATTGAGATTTGACTTAGACAATCCTATTGAAGCCTCCCTGGTATCACG…
TP432495	P27174	P_comp8039_c0_seq18	yes	1	1	119.306	1.48e-26	1	64	24	87	64	226	Lup029031| Hit:1-226| Length 2592| Evalue 9.31E-102| Note: calmodulin-binding transcription activator; IPR000048 (IQ motif, EF-hand binding site), IPR005559 (CG-1 DNA-binding domain), IPR014756 (Immunoglobulin E-set), IPR020683 (Ankyrin repeat-containing domain), IPR027417 (P-loop containing nucleoside triphosphate hydrolase); GO:0003677 (DNA binding), GO:0005515 (protein binding), GO:0005634 (nu…	not found	CCAAAATCCTGGTGGGTGTACTGCTGCTGATATTGCTTATATGAAGAGTTATGATGGCTTAGCAGGTTATCTTTCAGAAAAGTCTCTGGTTGAGCAGTTCAATGACATGAGCTTAGCTGGGAATATTAGAGGCTCACTGAAAAGTAACATGACCGAACCAGTAGGATCTGACAACCTTACTGAGGAGCAGTTATACCTGAAAGATACATTGGCAGCGTACCGAACA
TP429301	P27174	P_comp7936_c0_seq1	yes	1	1	119.306	1.48e-26	1	64	1309	1246	64	3081	Lup016452| Hit:971-2560| Length 1590| Evalue 0| Note: F-box/kelch-repeat protein, putative; IPR015916 (Galactose oxidase, beta-propeller); GO:0005515 (protein binding)	AT1G26930.1 | Symbols: | Galactose oxidase/kelch repeat superfamily protein | chr1:9336211-9337476 REVERSE LENGTH=1266| Evalue 1.09E-131	AAAAGAATCAATTTTGTTAATAAAAATAAATATAAAAAAACCCACAAAAAATAATATTAATTGATTTAATTGTATATTAAGATATGATTTAAGAGAGATAAGGGGGGCATGAAGAGAGGGTCTTCTCCTCCTTCTTCACTTGGTCAGATTCTGCTCCAAAATCAGAATAACCGAAAGTTTTTCGTTTGATTTGCAGAGTTTTCTCTTTTCTTCTAAAGGGACCAACCACAAAAATCAAGGACACAGTACACAAACTCAGAAAAAAAGTGCTTCCTTCTCTTTCTGTGAGTACATGTAACAGTACTGTGACATAGTTATACAATATAGATACAGATTTGGAGAGAGATTAAAGGGTTCAAGGTTTTTTCTTCAATTTTTAAATTGCCCTTTAAGTTTTTT…
TP446844	P27174	P_comp7928_c0_seq9	yes	1	1	119.306	1.48e-26	1	64	235	172	64	444	Lup006692| Hit:1-444| Length 1479| Evalue 0| Note: vacuolar protein sorting protein, putative; IPR007286 (EAP30), IPR011991 (Winged helix-turn-helix DNA-binding domain), IPR021648 (Vacuolar protein sorting protein 36, GLUE domain); GO:0032266 (phosphatidylinositol-3-phosphate binding), GO:0043130 (ubiquitin binding)	AT5G04920.1 | Symbols: | EAP30/Vps36 family protein | chr5:1439172-1441545 REVERSE LENGTH=1323| Evalue 5.58E-62	AGGTTCGAGTTCCGTTGTGGCGACGGTCGTGATGAGAGGGAAAGGGGACTGCGACGCGTTTTTAGCCAAGTTTTGGGAAAATTGGAGGGGCAGGGCGTGGGAAGAAGCAGAAAGTGTTTCGAATTCGGGTTCGAGTTCGGGTTCAAATGTGGCGCCAGCAGCGTCTTCGGGAGGGTTTTATTCGAGTGATGGGACGGTGAGGATGGTGGGAGTGTCAGGGATATTGAGGAAGCAGCAGGAGATGTGGGAGAGTACTGATAGGAGCTTGCATGACGCTTTTCAGGATTTGAATGCTCTCATGAGCAAGGCTAAAGAGATGGTAATGCTAGCAGAGAAAATGAGGATACAACTTTTGTCTGGCTCAAGTTCTCAAGCTAATACAACTGGTGATGAGCAGAT…
TP172254	P27174	P_comp7918_c0_seq1	yes	1	1	119.306	1.48e-26	1	64	583	520	64	1223	not found	not found	AATAAAACAAAGGGTGAATAGGATAACACACCCACGTTTTGTAACAGAGAGAATGGAGATGGGAATCAAATCCCTAACTCTCTCATTCTTCCCTCAATCTCTCCCTCGGCAGCTTCAATCTTCGCCGGGGCCGACTCATGCGAAGGTGAAGTGGCGTTGGCACACTAAGAGGGTCGTTTATGGTCAGAACCGGGATGGTATAGGAGGCGCAGCGCTAGTGAATCCTCATAGCCGCTGTCCTGTTTCATTAGCTTGCAACCAAGAGCGTAACAACTCTGGTTCGCGAGGGTGAGGGAAGACGACGAGTCCCCTTTTATAGTGGCGGTTACCGGGTGATTTCGGTTTGAGATGCAAAGTGAACAGTGGTTAAAGGTATAGATCTTCTTCATTTGTACTCAT…
TP129744	P27174	P_comp7773_c0_seq10	yes	1	1	119.306	1.48e-26	1	64	219	156	64	1224	Lup011024| Hit:410-1014| Length 2052| Evalue 0| Note: DNA ligase 1-like isoform X2 [Glycine max]; IPR024822 (Coilin)	not found	AGGAAATCACATAAACCTGCATTTCATTGTGATTGATGATGGCATGAATTCTTTCAACCTGCACTGCTTGAGTCACAGTAACATACAAAACGGTTTACCAACAAAATAGAATTTCAACAGCAATAAACATGCCAAATGTAGCATTTAATCTACAATCATCATTTCCTCGTTTGACAATTAAGATGTAGGGAGCATGTTGCCTGGTTTTCAGGAGGGCTGCATCTAATAACATCCAAAAGATGGACTAAAAGAAAAGGCTTTCAGAGATCTTTCCTGCTACAATGCTGAAATCAGGACATGCAACATTCATTGCAGATGATAATGTTGGTAATTTGTCCATATATATCAAAATACATATAATCTAGCAAAGGGCGAGCACGGCCGATGGCCCTGGTGTAG…
TP42505	P27174	P_comp7769_c0_seq2	yes	1	1	119.306	1.48e-26	1	64	1764	1701	64	2603	Lup006970| Hit:162-1830| Length 2700| Evalue 0| Note: 40S ribosomal protein S11-like [Glycine max]; IPR000266 (Ribosomal protein S17), IPR000626 (Ubiquitin domain), IPR012340 (Nucleic acid-binding, OB-fold); GO:0003735 (structural constituent of ribosome), GO:0005515 (protein binding), GO:0005622 (intracellular), GO:0005840 (ribosome), GO:0006412 (translation)	AT5G25270.1 | Symbols: | Ubiquitin-like superfamily protein | chr5:8757577-8762002 REVERSE LENGTH=1977| Evalue 2.17E-38	CAAGTTGCAAGATAGAACTATACGCTCTCTTCCGTGCGCATGTGAAAATCTGTGTGCGCGACAATCTCAGCGGTGAAAGCTTCAATTGCTTGTTGCAACACCCAAACCCACTTCAATCCCCAATTCACCACTTCCTCATTTTCCCTCTCAGTTTGTGGAGAATGGGAAGTAATGCTACTGAAAAGATCTATAGCGGCACCGAAAGCTCAGAACCCATTATTGAGATAAAGATAAAAACATTGGACTCACAAACTTACACCCTCAGAGTGGATAAACAGATGCCAGTTCCTGCTCTGAAAGAACAGATTGCGTCTGTAACTGGAGTGTTATCAGAGCAGCAGCGCTTAATTTGCCAAGGGAAAGTTCTAAAGGATGATCAACTCCTGTCTGCTTACCATG…
TP360542	P27174	P_comp7769_c0_seq2	yes	1	1	119.306	1.48e-26	1	64	1612	1675	64	2603	Lup006970| Hit:162-1830| Length 2700| Evalue 0| Note: 40S ribosomal protein S11-like [Glycine max]; IPR000266 (Ribosomal protein S17), IPR000626 (Ubiquitin domain), IPR012340 (Nucleic acid-binding, OB-fold); GO:0003735 (structural constituent of ribosome), GO:0005515 (protein binding), GO:0005622 (intracellular), GO:0005840 (ribosome), GO:0006412 (translation)	AT5G25270.1 | Symbols: | Ubiquitin-like superfamily protein | chr5:8757577-8762002 REVERSE LENGTH=1977| Evalue 2.17E-38	CAAGTTGCAAGATAGAACTATACGCTCTCTTCCGTGCGCATGTGAAAATCTGTGTGCGCGACAATCTCAGCGGTGAAAGCTTCAATTGCTTGTTGCAACACCCAAACCCACTTCAATCCCCAATTCACCACTTCCTCATTTTCCCTCTCAGTTTGTGGAGAATGGGAAGTAATGCTACTGAAAAGATCTATAGCGGCACCGAAAGCTCAGAACCCATTATTGAGATAAAGATAAAAACATTGGACTCACAAACTTACACCCTCAGAGTGGATAAACAGATGCCAGTTCCTGCTCTGAAAGAACAGATTGCGTCTGTAACTGGAGTGTTATCAGAGCAGCAGCGCTTAATTTGCCAAGGGAAAGTTCTAAAGGATGATCAACTCCTGTCTGCTTACCATG…
TP69709	P27174	P_comp7639_c0_seq4	yes	1	1	119.306	1.48e-26	1	64	1846	1783	64	3702	Lup008920| Hit:2527-3516| Length 2004| Evalue 0| Note: auxin response factor 1; IPR003311 (AUX/IAA protein), IPR010525 (Auxin response factor), IPR015300 (DNA-binding pseudobarrel domain); GO:0003677 (DNA binding), GO:0005634 (nucleus), GO:0009725 (response to hormone), GO:0046983 (protein dimerization activity)	AT1G59750.4 | Symbols: ARF1 | auxin response factor 1 | chr1:21980414-21984193 FORWARD LENGTH=1983| Evalue 0	AAAAAAAAAAAAAAAAAACCACCCAAAAAAAAAAAAAAAACAAATGCATGCACAGTAAGATATTTGACCATAGGACAACACATTTCTTCATGCTCGCAGCCCATTCAAAACTGAACAAGCAAGGACCACAAGATTCTTGGCAATCAAGAAATGAAAAAAAAAACATAATAGCAGAAAGCTTATCTTTCAAGGAAGATCAAACAGCAATATACAAAAGCAGTCATCTGCGTCCATACAGTCATGCTGCTCCATGGTGAATGGCTTGCCAAGTTCAATCTCAATTCTTTCATGTTCTACTTCCTACTTTCATACTAATATTATTTGTCCATAACAACCACTATTGGAAGATCTTGGGGTATTAGCAACCAGACCCCACAATAGATGACTGGTCCTCTGGAT…
TP27867	P27174	P_comp7563_c0_seq2	yes	1	1	119.306	1.48e-26	1	64	824	887	64	1499	Lup024823| Hit:249-1427| Length 1209| Evalue 0| Note: Heavy metal transport/detoxification superfamily protein; IPR006121 (Heavy metal-associated domain, HMA); GO:0030001 (metal ion transport), GO:0046872 (metal ion binding)	not found	CTGCAGAACAACCAAATACACATTTTAAAAATATAGGCATAATAATAACATCATCTTCACTACTACAAAGTAAAAACTGATAAGATTCAGTCACAAATACATCACTAACACAATTGATCAAAATAAAACAAAAAGATACAGTCAAACAGATACTAGCTTTTAGGTAAAAGGGTCATGAAAGTCAAACACCATGCTTTGTAATTGTACCCTCTTTTTTCTCACTTTTTTAGCTCTACAACAATCTATCATTACATTATTGAACAGCTGCTTCCAGTGTAGTCATCACTGAAAATATGTGTTGCAGAGTGATCAGTCCCTCCTCCTCCTCCAACTGGGTAACTAGGCATGGTGGCATAGTTGTAATTTGCAGGGTTGTAGTTATTATTAAGATTGTGATTG…
TP325004	P27174	P_comp7503_c0_seq5	yes	1	1	119.306	1.48e-26	1	64	341	278	64	873	Lup028100| Hit:1-606| Length 1059| Evalue 0| Note: tyrosine phosphatase; IPR000340 (Dual specificity phosphatase, catalytic domain), IPR024950 (Dual specificity phosphatase); GO:0004725 (protein tyrosine phosphatase activity), GO:0006470 (protein dephosphorylation), GO:0008138 (protein tyrosine/serine/threonine phosphatase activity), GO:0016311 (dephosphorylation), GO:0016791 (phosphatase activit…	AT2G35680.1 | Symbols: | Phosphotyrosine protein phosphatases superfamily protein | chr2:14997004-14998590 REVERSE LENGTH=1014| Evalue 7.15E-39	GATTCCTACTAGAGATTACTGTTTTGCTCCATCTTTGCGTGATATTTGCCATGCTGTGAACTTCATACATGCAAATGCAATGTCTGGACGCACTACATATGTTCACTGCAAAGCTGGACGTGGCCGCAGTACAACTATCGTTATATGTTACCTGGTTCACCACAAACTGATGACACCTGATGCTGCATATGCATATGTGAAAACAATTCGGCCAAGAGTGCTTCTAGCTTCCTCTCAGTGGCAAGCAGTTCAGGAATACTACTACCACCTTATGGTGAGGAGGGCTGTTGGATGTGTTCCTACAGCCAATTTATTAGTAAAGGGTTTTGAGGTGCATGCAGCTCCACAAGATCTTGTAACATTCGATGATAGTTCAGTAGTTGTGGTAACAGAGTCAGA…
TP367528	P27174	P_comp7503_c0_seq4	yes	1	1	119.306	1.48e-26	1	64	503	440	64	891	Lup021079| Hit:2-643| Length 990| Evalue 0| Note: tyrosine phosphatase; IPR000340 (Dual specificity phosphatase, catalytic domain), IPR024950 (Dual specificity phosphatase); GO:0004725 (protein tyrosine phosphatase activity), GO:0006470 (protein dephosphorylation), GO:0008138 (protein tyrosine/serine/threonine phosphatase activity), GO:0016311 (dephosphorylation), GO:0016791 (phosphatase activity)	AT2G35680.1 | Symbols: | Phosphotyrosine protein phosphatases superfamily protein | chr2:14997004-14998590 REVERSE LENGTH=1014| Evalue 8.89E-38	CATTCCTACCAGAGATTACTGTTTTGCTCCATCATTGCACAACATATGCCATGCTGTGAACTTCATACATGAAAATGCATTGTCTGGACGCACTACATATGTTCACTGCAAAGCTGGTCGGGGTCGCAGTACAACAATCGTTATCTGTTATCTGGTTCACTACAAACTGATGACGCCCGATGCTGCATATGCATATGTGAAGTCAATTCGGCCAAGGGTGCTTCTGGCTTCCTCTCAGTGGCAGGCTGTTCAGGAATACTATTGCCACCTTATGGTGAGGAAGGCTGTTGGATGTGTTCCTGCAGCCAATCTATCAGTAAAGACTTCTGAGGCAGCAGCAGAAGCTTCGCCAGATCATGTAATGTTCGATGATAGTTCTGTAGTTGTGATAACGGAATC…
TP340346	P27174	P_comp7486_c0_seq1	yes	1	1	119.306	1.48e-26	1	64	71	8	64	1301	Lup017265| Hit:158-1000| Length 843| Evalue 0| Note: proteasome assembly chaperone 2-like [Glycine max]; IPR019151 (Proteasome assembly chaperone 2)	AT3G18940.1 | Symbols: | clast3-related | chr3:6527081-6529050 REVERSE LENGTH=846| Evalue 4.27E-88	CAGGCCCGTATCTGAAGCCCATAAGTGTAATCTTCTATTCCGTCTTCTCCAAGTTGAAATGAAAATGGCAGCAATCAAATAGCATAAGCTGAAATAACTCAAAGGCGTGGGTCAAAAGCAGAAATACTATACCAAAATTTCAACACTGTTATAGAAGATGGAGTTCGTTCCTGAAGAAGGAAAGCACCTTCATGAAGATTGCTCCACTTTAATTTTGCCTGCCTTATCAATTGGAAATGTTGGGCAGTTAGTGGCAGACCTTTTGGTTTCATCAATGGATGCAGAGAGAGTTGGGTATTTGGATGATCCTTATGTTCTTCCTTGTGTTGGCAATGATGCTTATGGACCCTTTCCTCAAGGAGACCTTGCTCTTCCTCTTGAAGCTTATGATTCCATTTC…
TP328481	P27174	P_comp7470_c1_seq2	yes	1	1	119.306	1.48e-26	1	64	349	412	64	1865	Lup029172| Hit:1-1526| Length 1722| Evalue 0| Note: RELA/SPOT homolog 2; IPR007685 (RelA/SpoT), IPR011992 (EF-hand domain pair); GO:0005509 (calcium ion binding), GO:0015969 (guanosine tetraphosphate metabolic process)	AT3G17470.1 | Symbols: ATCRSH, CRSH | Ca2+activated RelA/spot homolog | chr3:5979868-5981968 FORWARD LENGTH=1752| Evalue 0	CTTTCAACGATCTAACAGAGAGGATGAACGTGTTATCTACAAGTTCCTCTCGTCTTCTTTTCAAGTCATTGAAGCTTTCAATTCCTATCTTACAAAGTTCTCCTCTTTCACCTGATGGACGCTCTCCCCTTTCTAAAGCCTTATCTGTTGCTATGCTTCTCGCTGATCTTCAGATGGATGCAGAAGTGATCTCTGCTGGAATATTGAGAGAGGTGTTGGAGGCAGGTGAAGTAACTATGCATGAAATTCGAAATGAGATAGGTGTAGGTACTGCTCATTTGCTTCATGAGAGCTTGCGTGTAAACAATATTCCATCTACAATCCAAGTTTTGGATGATGAGAATGCTGCTGCATTGAGAAAGTTCTGCCTCACTTACTATGACATAAGGGCTTTGATTT…
TP83194	P27174	P_comp7367_c0_seq2	yes	1	1	119.306	1.48e-26	1	64	1816	1879	64	3094	Lup008978| Hit:354-2675| Length 2328| Evalue 0| Note: beta-D-xylosidase 4; IPR002772 (Glycoside hydrolase family 3 C-terminal domain), IPR017853 (Glycoside hydrolase, superfamily), IPR026891 (Fibronectin type III-like domain), IPR026892 (Glycoside hydrolase family 3); GO:0005975 (carbohydrate metabolic process)	AT5G64570.1 | Symbols: XYL4, ATBXL4 | beta-D-xylosidase 4 | chr5:25810227-25813309 REVERSE LENGTH=2355| Evalue 0	GTATATTCTGTATATATACACACACCAAATACACACTTATCACAAATTGTACACAAGATTCTTTCACTTGTTCAATTGGCTCTCTCATAAATTATTCAAACATTGCTTCCTCTTCATCCATCACGGGTTGCTACAAAACAAACTCAACGTTTTCTATATATTACAACCATCAAAATTGTTATTTTTAACAGATAACAACCATACCATACCATACCCTTTTGTGTATTTTTCCATTTTCCACTTCCTTCACTCTCAAAAATGAAACTTTCCTAGATTCTAAGCATACCCTTTTGTCTATTTTTTATATCTGCTGTGTTTTTATTTTATTTTCCAAAGGTTGTTATACAATGGAGTACATTAAAAACAGAGAACCCTTTGTTTCTTCTGTTATCCTCTGTT…
TP112482	P27174	P_comp7351_c0_seq2	yes	1	1	119.306	1.48e-26	1	64	829	766	64	980	Lup010815| Hit:796-980| Length 2454| Evalue 2.69E-83| Note: protein PAT1 homolog 1-like isoform X1 [Glycine max]	not found	AACCATCAAAATCTTCAACACTACGTTTGCATTACTTTAATGACTCAAAATTACACATATTGCCAATTGCTAAGAGTAGCAGGTAGATCATAAAAGTGCCAAAATCAAAGAAACTAAATATGAAATTCAAGAAAATCTAATGTTGGGGACAAGAAAAATAAATGAACATAGTCCAATCAACTGTAAAACCAAGATATGATATAAAATATATCAATGGAACACTCAGAAGAAGAAATTTAGAATCATAAGACCACCATGAAACAAGGTTTAACATACTTGGATACACCATCCATCTCTGCTGTTCAGAAAAGCTTGTAATGCCACCTTGTAGACTGGTTAAACTGGTGCACCTCCAATGCTACTTCAATTTGGAAGTGTGTTAGTATGGACACAACCAAT…
TP409874	P27174	P_comp7264_c0_seq1	yes	1	1	119.306	1.48e-26	1	64	370	307	64	2132	Lup020981| Hit:166-1959| Length 1800| Evalue 0| Note: peptide transporter 5; IPR000109 (Proton-dependent oligopeptide transporter family), IPR016196 (Major facilitator superfamily domain, general substrate transporter); GO:0005215 (transporter activity), GO:0006810 (transport), GO:0016020 (membrane)	not found	TAAGGATGGGGTATTATAATAATTACTATTATTTTATTATTACTATATTATTATTATTGTTTCTCCCAACCATGGCTATATATAGCATAATGTGCAAATATAAAGATGTGTATATCCAAATTAATTAAGACCATAAAGGTGTAAGTCACATATGAATGAGTAGCAATGGAGATAGAGAAGAGAAATAAGAGAAGTGAAGAAATGGTTGAGAAAGAAGAGTTAAATAATAAGAAGCACCAAAGACAAGGAGGAATCAGAACATTACCTTTCATCCTTGCAAATGAAGTGTGTGATAGATTTGCAAGTGCTGGTTTTCATGGTAACTTGATAAGTTACCTGACCCAAGAGCTGAACATGCCATTGGTAGCAGCTTCCAACACTCTCACCAACTTTGGTGGA…
TP128034	P27174	P_comp7248_c0_seq1	yes	1	1	119.306	1.48e-26	1	64	799	862	64	1695	Lup022922| Hit:181-1431| Length 1254| Evalue 0| Note: putative E3 ubiquitin-protein ligase UBR7 isoform X3 [Glycine max]; IPR003126 (Zinc finger, N-recognin), IPR013083 (Zinc finger, RING/FYVE/PHD-type); GO:0004842 (ubiquitin-protein ligase activity), GO:0005515 (protein binding), GO:0008270 (zinc ion binding)	AT4G23860.3 | Symbols: | PHD finger protein-related | chr4:12409336-12411336 FORWARD LENGTH=1359| Evalue 1.71E-94	ATTCCATTTCCACGGAGTATGGGTAACATGGCGGGAAAATGTGTGTCTGGTGCTTAGACCAATCCCAATATAAAACCCTAACCCTCTTCGCTCCTTATCTCTCTTCAATGTGCCAACTTCAAACGTTCACATCTTCTCTCTCATCCACATCATAAATACTAATCAGGAACGAAGCGTGAAATGGATGGTTCATTTGACGATGAAGCCGAGCCATCTGTTGTTACAATCAAAGAGTATCTCGATGAAGTTGAGGAACGAGAACTGGCAGCTGATTTAGTTCTGGGGGGTGATGACGGCAAGGAATGTACCTACAGCAAAGGATACATGAAAAGGCAGGCAATTTTTTCTTGCCTCACCTGCACTCCAGATGGGAATGCTGGAGTTTGCACTGCTTGCTCA…
TP147863	P27174	P_comp7110_c0_seq10	yes	1	1	119.306	1.48e-26	1	64	177	114	64	221	not found	not found	ACCTACAATGCTCAAATGCCATACATTCTATGGAGAAGAGGCTGAGGGCAGCTTGTAATGCTTCCGGAGCAAGGATTGACAATGTTGCAAAGGTAAAATTGTTATGGGCCAAACTGTAAACATATTTCCTTTTTAAATATTTTTTTGTTTGGGGAAATTTTGGAGACACCTAGGCTGTGTATTAGCTCTATGCACAGTGGCTGCATGGGAGAATGGTTGAG
TP263854	P27174	P_comp7062_c0_seq2	yes	1	1	119.306	1.48e-26	1	64	179	116	64	1568	Lup015447| Hit:202-1489| Length 1578| Evalue 0| Note: HIT zinc finger ; PAPA-1-like conserved region; IPR006880 (INO80 complex subunit B-like conserved region), IPR007529 (Zinc finger, HIT-type); GO:0031011 (Ino80 complex)	AT1G56460.2 | Symbols: | HIT zinc finger ;PAPA-1-like conserved region | chr1:21146765-21149468 FORWARD LENGTH=1599| Evalue 2.2E-48	CCCTATCATCGCAAAAATGAAAACTTTTGCTTTGTTATCGTAGTGCTGGAGTTTCCTGCACACAATTTGATTCATAAACAACTTCAATTTCTTCTGTTTATAAGCTGATATTTTAGTGGTTTATGATAATTTTGCCTAAGTTATCGTCTCAGTGGTAGAGGAAGGTGCAACTGAAGCTGTGCTGTATTAACTATTTATTAAATGGAAGATTTGGGAAGTACCCCCCTGTTTGATGGTCTTGGCAATGCCATAAGAAGGAAGAGGAGTCAAACTTCTCGCAGGCCTAGGCCTGATTCACAGCCTGTATCTGACGGCCGTGATCTATCTCCCTTGTCATTGACACCACCGTCAGATGATGTTAGCAAGGTCTCCAGTGAAGAGAATGCTGAAGTTGATAAA…
TP34044	P27174	P_comp7023_c0_seq3	yes	1	1	119.306	1.48e-26	1	64	528	465	64	1625	Lup001448| Hit:3-153| Length 1920| Evalue 7.68E-66| Note: MYB transcription factor MYB85 isoform X3 [Glycine max]; IPR009057 (Homeodomain-like); GO:0003677 (DNA binding), GO:0003682 (chromatin binding)	not found	AAATGGACTTCATTGGAAGAGGAGACACTAAGGGATGGTGTAAAAATGTTTGGAGAAGGAAGCTGGGCAGCAATCCGAAGTTTTTATAGTAACATATTTGAAAACAGAAGTGGAGTTGATCTGAAGGACAAGTGGAGAAACATGATGCGGTGATACATGGATGTGTATATCTTAGGTAGGTATATTTCCTTGCACTTGAGTTTTAAAATAGTATTTCTGTGTGTTAATACTTAATAGTTATGTGCATTTTCACGTCTTGGTTGATTCTCTGTTTCAAGATTTATGGCTGTATTTATCATTATAGAAATGGGTGATTGTATTGCTGTAATGATTCTCTGTTTTTATTGGATTTTACCTTTATATTGTCCCCATGAAGATATGCTCATATATGCTTAGATA…
TP250162	P27174	P_comp7015_c1_seq8	yes	1	1	119.306	1.48e-26	1	64	601	664	64	2317	Lup008538| Hit:305-2095| Length 1794| Evalue 0| Note: DHHC-type zinc finger family protein isoform 1 n=1 Tax=Theobroma cacao RepID=UPI00042B5415; IPR001594 (Zinc finger, DHHC-type, palmitoyltransferase); GO:0008270 (zinc ion binding)	AT1G69420.1 | Symbols: | DHHC-type zinc finger family protein | chr1:26093690-26096736 FORWARD LENGTH=1791| Evalue 9.94E-169	GCCTGAACCATTAAAAAATTTCAAATACACATGTCACCATCTGCATTCAATACCGGAGTTTCATCCAAAATCTAGCTACCACAACTTAGAAGCAAAAATGCACTAAGGTTCTCAGTCTCATCAGTTAACATACTTCCTACATATATTCCCACATGACATCCATCTCGCTTTGAGCATTTCATCTTAACATCAACAAGTTAATGGCTAAGTAATGAAGTATCTTTAGCTCACAATTCAAAAGAATGAACAATTCTTGCAAATTTAGTTAAATAAGACAATTGTTTTAATGAAACATCCAAGTTGGTCACAACTTTCTATTATGAGCCAGGCTAGAAGATGAGTTAGTCTTAAAAACCCTCTCATCCTGATCAGTGCCAAAAAGACTAGCCCAACTCATCG…
TP27365	P27174	P_comp6891_c0_seq2	yes	1	1	119.306	1.48e-26	1	64	672	735	64	822	Lup024810| Hit:268-687| Length 1212| Evalue 0| Note: lipase 1; IPR000073 (Alpha/beta hydrolase fold-1), IPR006693 (Partial AB-hydrolase lipase domain), IPR025483 (Lipase, eukaryotic); GO:0006629 (lipid metabolic process)	not found	TTTTTATTAGAATTTTTGGCGAAAGCCAATAGTAGGCGATGAAAAATTTCATTGCCTTTTCATCATTTCATGTCTAAAAAATGGTTAGAAGCAGTTTGGAAATATTATACATCGTCATATCAACATTCTCACCATGTTTACAGACAAAAGATCGAAGTGACCACCACAGCATATTAATAGTACACTAAATTTACAGAAAAGGTGGAATAATCCGTGGAGCAATAGAACATTAAATCACACCCATCATACTGAAAGGAGGCAAACTTTAAATACTGCTAGATTTTCCCAATGACTTGAAAAAACGAATCATAGGGTCATAGAGATCCTGCTTTGCTTGCAAGCTTAAAATGAAGTCAACATGACCATAGTTTTCAAGATAAACCACCTCCGGTGTGGATG…
TP2077	P27174	P_comp6861_c0_seq1	yes	1	1	119.306	1.48e-26	1	64	658	595	64	1481	Lup019337| Hit:351-1445| Length 1425| Evalue 0| Note: Zinc finger protein 622; IPR003604 (Zinc finger, U1-type); GO:0003676 (nucleic acid binding), GO:0008270 (zinc ion binding), GO:0046872 (metal ion binding)	AT4G31420.1 | Symbols: | Zinc finger protein 622 | chr4:15245987-15247763 REVERSE LENGTH=1215| Evalue 5.91E-163	ATTAAAACACAATGGAAAAATACAATGTCAAACCATTAAAACACAAACAAACGGTTCCTTTGGGTGATCCCCATAAACCAAACAAAAAGTGCAAAATTGGTTCTGAAAAAGCTTATAACTAAAAAAGTATTACAAAACACCACTTAGTTTCAAACAAGACTAGTGCATCAACATGAAGAGATGAAAGGGGACTAATAGGTGCAATTCTTTGGCAGGTTCCGAATGACATTACTCTTCATCCCCATCTTGCTGCGCATAATCTCTACGCCTGTCCTACTCATTTCCTTTAGGACTTTCATCCTAACCATTTGCTCCCTTGATTGGACTGTGGCCAAACCCATGCTTCTGTACCTTGAAGCCAATGCAGCAGTGATGGCTACATTATTAGTTGGAGAAGGA…
TP399124	P27174	P_comp6738_c0_seq1	yes	1	1	119.306	1.48e-26	1	64	4822	4759	64	6214	Lup028927| Hit:1048-5967| Length 4920| Evalue 0| Note: callose synthase 5; IPR003440 (Glycosyl transferase, family 48), IPR026899 (1,3-beta-glucan synthase subunit FKS1-like, domain-1), IPR026953 (Callose synthase); GO:0006075 ((1->3)-beta-D-glucan biosynthetic process), GO:0016020 (membrane)	AT2G36850.1 | Symbols: ATGSL08, GSL8, GSL08, ATGSL8, CHOR | glucan synthase-like 8 | chr2:15454935-15469666 REVERSE LENGTH=5715| Evalue 0	AAGAAAAGAAAATACTCACTCATACCGCGTTTCCCGATTTAGACAAAAAAAGAAAACCCTCTCAAATCCGTAACCTTACTCGTTAAGATAGTTACAATTACAAAACTACTAAACCCTCTTTGGTCCAAATCCTGTTATATTCTTCCGCATCATCATTTCTCTCTCACAACACAACACACTTTTCCAAGTTCTGAAATCTGTAACCGCTGAAAAGCGATTCACTCATCGCTCGCTCTCTCACGCGCTGCGATGGCTAGGGTTCGCGAAAATTGGGAGAGGCTGATTCGCGCCACGCTCAAGAGAGAGCAACTTCGAAATGCGGGCCAAGGTCACCACGGCAGAACCGCCAGCGGTATCGCCGGTGCTGTTCCACCTTCGCTTGCTCAAACTACAAACATC…
TP102699	P27174	P_comp6714_c0_seq1	yes	1	1	119.306	1.48e-26	1	64	1199	1136	64	1742	Lup000975| Hit:370-724| Length 876| Evalue 1.56E-157| Note: telomere repeat-binding factor 2-like isoform X2 [Glycine max]; IPR009057 (Homeodomain-like), IPR011991 (Winged helix-turn-helix DNA-binding domain); GO:0000786 (nucleosome), GO:0003677 (DNA binding), GO:0003682 (chromatin binding), GO:0005634 (nucleus), GO:0006334 (nucleosome assembly)	AT3G49850.1 | Symbols: TRB3, ATTRB3, TBP2 | telomere repeat binding factor 3 | chr3:18489451-18490731 FORWARD LENGTH=888| Evalue 5.76E-50	CTTTGAGAAAACAAAGGATCATTGAGTAATTGCGAAAACAAACAGAAAAGAAAAGAATAAAACGTAATTTATCATACACCATATCTCGTGTTCTTCTTCGATTCATCGTCCATCGAAAAATGTTTCGGTTTATTTCGATTCGTGTGCCTATTAATACTTGAACTTTTCTCGATTCTCACTCTTCTTCCCTCACATTATCCCCTTTGTCCACCGATTCTTCTTTGATTTATTCCCCTTTTGCTCTCAATCACTACATTTTATGCTATTTCTCTTCTCAGACATGCAGAAAAAGGCAGGACTCAACTTCCAAGCTTTCCTTTAGAATAAAAGGAAGATTGTTTTATCATAAAAGGTTGTAGATTTATTGTAATGGGTGCTCCAAAGCAGAAATGGACCGCA…
TP426874	P27174	P_comp6698_c0_seq5	yes	1	1	119.306	1.48e-26	1	64	871	934	64	3080	Lup012513| Hit:344-2281| Length 3420| Evalue 0| Note: SPOC domain / Transcription elongation factor S-II protein; IPR003618 (Transcription elongation factor S-II, central domain), IPR012921 (Spen paralogue and orthologue SPOC, C-terminal); GO:0005634 (nucleus), GO:0008270 (zinc ion binding)	AT2G25640.1 | Symbols: | SPOC domain / Transcription elongation factor S-II protein | chr2:10910836-10913908 FORWARD LENGTH=2238| Evalue 3.13E-56	GTGAAGAAGCAAGAACGTGAGATATTTTTATTTCATTCATTCCGCTCTCGTTTTCTTTCTTTATTTCTTCTTCCTTCGACACAGCTTTAGGGTTTGCAGTGATTATTATCCACTCTCCTTTCACCGCCGCCCTTCAATTTCATTCTCCGATCCCTTTCCACAACAACAATCTTAGGTTAAATTATCATCTCAGTGTTTCCCTGCCTTTGTATTATTTATGATTGAATGTTACTAGTGTTGAAATGTCCAACAATCTTGTTTCCGAGCCAATACAAAGCATGCAGATAGCTCAGTTGGAGTCTATTGTGAACAACGTTGATTCGTCGGGGAAACATATGGAAATGCAGCAACAGGCTACCTTGAATGATCATGTTGGAGTGTCTGGGTCTCAAGGCTTAC…
TP89789	P27174	P_comp6660_c1_seq1	yes	1	1	119.306	1.48e-26	1	64	543	480	64	1393	Lup019319| Hit:1-120| Length 732| Evalue 1.11E-53| Note: LAG1 longevity assurance homolog 3; IPR006634 (TRAM/LAG1/CLN8 homology domain); GO:0016021 (integral component of membrane)	not found	TCCAAAACACACACTTGCACCAAACTCTCTTCCAGAATATTTGAAAACCTTGGCAGCTTCCAAGAATACATCACTTGCATCATGAAGGGCGAGAATTATGGAGCCAATCCTGAAAAAACTGTGAATGCAGCATTTGTAAGTTATCTCTCCATACTCGCTGAGTCCCTGCCTTGATTTTTGAAATTTTGATTATCTATATCACCCAAGGAGATATAGAAAAACATGGAAATTTTGAAGGGAAAAAAGAGCTGAAAGAAGGAAGTCAGGAACACTTGCAGAAACAAAAGTTATTAAACATTTATGAGGTGTGTACAGTGTCAGAGCTGTTTACACTTTACAGAGACTAAAGTTTAAGACATATAGCAATTGAGTTTTGAGAATGGAAAGTTTTATTGCATC…
TP115860	P27174	P_comp6582_c0_seq7	yes	1	1	119.306	1.48e-26	1	64	410	473	64	533	Lup021610| Hit:1-109| Length 1599| Evalue 2.52E-46| Note: sucrose nonfermenting 4-like protein-like isoform X1 [Glycine max]; IPR000644 (CBS domain), IPR014756 (Immunoglobulin E-set); GO:0030554 (adenyl nucleotide binding)	not found	TTACCTGTGGGAACTTGGGTGCCCAAAATTGGGGAACCAAATCGGCGGCCTCTAGCAATGCTGAGACCAAGTGCTTCTCTTGCTTCAGCCCTAAATTTATTAGTTCAAGGTGTGAACTTTTTGTCTGACCTTGAACATATTGTATCAAAAGAAAAGCAACACAGAGAAAAAGTGACGAAATTGGTATATTCTTATTCTTCTGAGGTATTAGGCTTGATGGTAGAGGGAGCTTTCTCCCACTTTGAGAAGAATGTTGATTTCTGCGTGTGATTAATCATCCAAACAGAGCATGGTTTTAGGGGGTGATTCAATTTTCTGATTTAAGCATCAACATATAAAAGAAATGTTTGCTCGGAAGTTTGAATAGGAGCATAATTATACTTACAATACTTTTTTGTC…
TP249912	P27174	P_comp6581_c0_seq19	yes	1	1	119.306	1.48e-26	1	64	103	40	64	407	Lup008043| Hit:1-407| Length 5193| Evalue 4.42E-172| Note: Sequence-specific DNA-binding transcription factor n=1 Tax=Coffea arabica RepID=F1DGB2_COFAR; IPR007759 (DNA-directed RNA polymerase delta subunit/Asxl), IPR009057 (Homeodomain-like), IPR018501 (DDT domain superfamily); GO:0003677 (DNA binding), GO:0003700 (sequence-specific DNA binding transcription factor activity), GO:0043565 (sequence…	AT1G28420.1 | Symbols: HB-1 | homeobox-1 | chr1:9979936-9987460 FORWARD LENGTH=5118| Evalue 4.78E-56	TGAAATGCTGCAAATTTAACTGTTCCAGGAGTTAACCGGTGCCTTGATCTCCGAGGACCTAGTAGACCTTTCTCGTGCATTTTTGCCACTGCACTTTCAGCTGCTGAACCATTACGAAGTGTGGAGATGATATCTTCACCATTTCTTCCCTCGCTTTTATCGTTTGCATAAGACCACATAATATTTTTTTTCTTCAACTGTGGACCAAATCCAGCAGATAGTGCTAATTGTCGGAAAATTTCTGGCCATGTCAATTGATTTAAGTTCTTCTGCCAATTTCGTATGTCAAAGCCCCATGAATATGCTCCTTCCACAAGCTCTGGATGGCCACCTCCAGGGTTAGAAGCTCCATTTTGGTTCACTCCTAACCCTGTAGAAGGTGTCCTAGCAACATCTTCA…
TP83530	P27174	P_comp6562_c0_seq1	yes	1	1	119.306	1.48e-26	1	64	1816	1753	64	2398	Lup022241| Hit:895-2175| Length 1281| Evalue 0| Note: Calcium-dependent lipid-binding (CaLB domain) family protein; IPR000008 (C2 domain); GO:0005515 (protein binding)	AT5G55530.2 | Symbols: | Calcium-dependent lipid-binding (CaLB domain) family protein | chr5:22494439-22495656 FORWARD LENGTH=1218| Evalue 2.77E-87	GCAACAATTACATTATTACTGATCCTGTAATTACTGTTCCTTTTTATACTTCAACTTCATACTCATCCTATACACTTTACTTCACACACTGACACTATTATAGGTTCCATACACAAAACATCTCTTATTTCTGAGCAGCCAGAACCACACTTTTCCTTTATACAACTTTCCATTATTTTCCTCTTGTTTCTGCAACTCTACCTCGATTCACTAACTGATTCTGTGGAATTAGAGCCACACACTTCATAGATTCCACTTTGACTTTTCAGGCAAAGATAGGTGAAAGCCCAACAAAAACTTGTTACTATTTTAGAATTCTGTGATACACGACCCTTGGATTCTGCTGAAACTGTTTCTGTGCTTTTGAACAAATAATGAAGTTTGTAGCTTTATTGGAAT…
TP279818	P27174	P_comp6519_c0_seq2	yes	1	1	119.306	1.48e-26	1	64	730	667	64	1333	Lup006907| Hit:190-1065| Length 873| Evalue 0| Note: zinc finger CCCH domain-containing protein 31 [Glycine max]; IPR000571 (Zinc finger, CCCH-type), IPR004087 (K Homology domain); GO:0003723 (RNA binding), GO:0046872 (metal ion binding)	AT5G06770.1 | Symbols: | KH domain-containing protein / zinc finger (CCCH type) family protein | chr5:2090937-2092787 REVERSE LENGTH=723| Evalue 5.71E-36	CAGGGGAAACCACAAATTAGAAAGGTGTATAGAGAAACTCAACAGCAAAAAACTCTAACATCAGAAGAAGTCCTGTTAATACCACTAAGTAGACAATGCACAATGATAATAAAAATATCCCTTGTCTCAATAGTTAATAAAACCATGGCAAAAATAAAATGCACCCAATGGGAAGGGACTTCATGCTCCTCATTTACGCAGGTCGGCGGCTCCATGTGCAAAGTGACATCTTTCTCCAAAAGTGCATGACCCTTTTGTAAAATTGTCACACAACTTGGTCTTGAAGTTGCTTCCAGGAGGGGCATGGCCGCCAGGACCGCCGAACTTTGTTTTAGGTGGTGCAGACATCTGCAAGGTGAAAAGTAATTCCTTGACCATGTTACTTGCTTCGTTGATTTG…
TP418232	P27174	P_comp6445_c0_seq3	yes	1	1	119.306	1.48e-26	1	64	217	280	64	363	not found	not found	TTTAGTTTTCATAAAGAACAAATCTAGGAAACAAAATGCATATTCGCTCTTTATTTTATTCACCCAATCTCCACAAAACTCGATAAACTCGACACTCTCTGTTCTATTTCTCAGCTCCAAAAAACTATAATCTTTCCCTTCTCTCTCACTATATTAACACAAAAAGCTTCAATTTTCGTGGTTAGATCTTCATCTTCCTTATTGGGTTATTCATTGCTGCTCATCCAGGCCAAAACAACTAAAGCATCAATCCCAATGGGTGGGGTCAGCTACATGGATTAAACGACATCATAAATTTAAAGAGCTTGAACATGAGGACTTCACAGGCGGTCAAACTTAATTGCAGAGGTGTGATGAGATCCA
TP220209	P27174	P_comp6436_c0_seq1	yes	1	1	119.306	1.48e-26	1	64	881	818	64	1549	Lup026864| Hit:99-1207| Length 1122| Evalue 0| Note: strictosidine synthase-like 3; IPR011042 (Six-bladed beta-propeller, TolB-like); GO:0009058 (biosynthetic process), GO:0016844 (strictosidine synthase activity)	AT3G57030.1 | Symbols: | Calcium-dependent phosphotriesterase superfamily protein | chr3:21101653-21103204 REVERSE LENGTH=1125| Evalue 1.12E-102	CGGACTTTTTTCACAAATGTGTGCCAAACGAGAAAGAAAAAAAGATAAAACTCATTCATTGACTTATCTACTTTTCTACTCTGCAACAAGTAGCAGCTATGACTTCATCAACAGTGATTGCCTCTTCAATCATTCTTGCACTTTTAGCCATAACCTTTGCTTTGTTCAAGCCACAACAACACTTGTTTGCACCACCTCATGTTCATGGATCCAAGGACCATCTTCACACTGCACAGACAATCCATGTCACCGGAGCTGTTGGACCAGAAAGCCTTGTTTTTGACCGTCACGGTGGTGGCCCTTACACCGGTGTTGCCGATGGTCGGATTCTCAAGTGGGAAGGAGAAGAGAAAGGTTGGATTGAATTTGCTGTCACAAGTTCTAATAGGACGGGATGTG…
TP57741	P27174	P_comp6374_c0_seq2	yes	1	1	119.306	1.48e-26	1	64	2318	2381	64	2688	Lup025556| Hit:196-1532| Length 2172| Evalue 0| Note: ABC transporter family protein (ATP-binding component); IPR011527 (ABC transporter type 1, transmembrane domain), IPR027417 (P-loop containing nucleoside triphosphate hydrolase); GO:0000166 (nucleotide binding), GO:0005524 (ATP binding), GO:0006810 (transport), GO:0016021 (integral component of membrane), GO:0016887 (ATPase activity), GO:00171…	AT1G70610.1 | Symbols: ATTAP1, TAP1 | transporter associated with antigen processing protein 1 | chr1:26622086-26626331 FORWARD LENGTH=2103| Evalue 0	ATTTTTGTGTGGTAGGTGATAGAAGAAGTGAAGGACCAAAGAAATCAAGCTTGGAACACCTTAACCATACCTTCCATTCCCACGTTCTCGGGTCTGATACACATGGACCAAAACATTGCATAGCGCGCTCAAGCTCCTCCGACCTTAATCCGAAATAAACATATTTTCATTGTCCCTTTTCTCTTCTCTATCACCATGCCTCTTCTACTAGCAGCTACACAAACACAATCTCTGTTAATTCCTTCCATCACTTTTCACTACAACAAACCTCAACCTCTTATCATCAAAGCCACTCAGAAGCGCTTTTCTTTCACTACTACGCGAAAAATCGTTCATTCCCGCCGCATTCTCTTAACCTCTTATCTTCCAAAATCAGCTTCCATCAACGGGGTCTCTTTC…
TP239140	P27174	P_comp6335_c0_seq5	yes	1	1	119.306	1.48e-26	1	64	1284	1347	64	1701	Lup009233| Hit:94-1421| Length 4368| Evalue 0| Note: uncharacterized protein LOC100777481 isoform X4 [Glycine max]; IPR013083 (Zinc finger, RING/FYVE/PHD-type); GO:0005515 (protein binding), GO:0008270 (zinc ion binding)	AT1G77800.2 | Symbols: | PHD finger family protein | chr1:29253800-29260190 FORWARD LENGTH=4125| Evalue 2.91E-47	CCAGTTTCCAATACTATAATGTTATCAACGACATGTCGACGTCAACCTAAGAAATTGAAATTTCAGGATACAAACACACACACACACAACATACCATTGCTACACTGAACACATGCACCAAACTTCACTTTGCAGACATTACACACTAATTTCCTCTTGTTTTCCTTGATTTCCCCCACATTCATAATGGGCTCCATCTTCTTCAAATCATCTATATAAACCTCAGGCATCCACAGGCCACAAAACAAGTGCGCAAAGTGGACAGACCCAACACTTTCAACACTGCCATTAACAGGTTTTAAAGCACCACCTTTCTTCGGGCAAAGCACACAAGGATTCTCTGAGTCATCAATATCACCCTTTTGCTTACACCAGGAGCACAACCAAGACTCATCTAAG…
TP422930	P27174	P_comp6335_c0_seq3	yes	1	1	119.306	1.48e-26	1	64	1796	1859	64	2684	Lup009233| Hit:566-2684| Length 4368| Evalue 0| Note: uncharacterized protein LOC100777481 isoform X4 [Glycine max]; IPR013083 (Zinc finger, RING/FYVE/PHD-type); GO:0005515 (protein binding), GO:0008270 (zinc ion binding)	AT1G77800.2 | Symbols: | PHD finger family protein | chr1:29253800-29260190 FORWARD LENGTH=4125| Evalue 4.92E-110	CTAAAAACAATGAAATAGAAACACTTATCATTTAGTACAATAAAATACCATGGAATTTAGAAAACACAGTAATTACAAATGACAATTGGCGTTAATACTCAACAGAAACATGGTATAAGAAACAATGTGAATATAGATGGAGATGGAAGGTTACATAATTTATAAGCTCAGTGAATTTGATGCCAAACACAATCCCTGTCGGAATTAATATGACTGTCATGATATGTACACCAACTTTACAGAACAAACAGGTGATGCCCTGATTTTTGCTTGCATAGTTACAAGAAGGAATGCATGTCCTTCTAATACAAGTAAATGCAAGAAATGCCCATCCACTGTACACTTTTTGCTCATAACGAATGTACAACAATGATATCAAAAGTTTTTCTCCTCGCCAGA…
TP36211	P27174	P_comp6251_c0_seq8	yes	1	1	119.306	1.48e-26	1	64	335	398	64	483	Lup031581| Hit:1-403| Length 2142| Evalue 4.18E-158| Note: protein VAC14 homolog [Glycine max]; IPR016024 (Armadillo-type fold), IPR021841 (Vacuolar protein 14 C-terminal Fig4-binding domain), IPR026825 (Vacuole morphology and inheritance protein 14); GO:0005488 (binding)	AT2G01690.2 | Symbols: | ARM repeat superfamily protein | chr2:309144-313499 REVERSE LENGTH=2235| Evalue 2.43E-35	CCAGCTGGATAAATTGATTCACTTGCTGGAAACTCCTATCTTTGCATATCTTAGATTGCAGCTTCTTGAACCTGAAAGATATATATGGTTGTTCAAAACATTATATGGTCTACTGATGTTGCTTCCACAGCAAAGCCCTGCTTTTAAGATACTAAAAACTCGTTTAAAAGCTGTGCCATCATATCCTTTCAATGGTGAGCAATTGAAGAGAGCACCCTCAGGGAATCCCTACCAATTTCTTCATCACAGTGAGGATGGTAACATAACTGTGGATGGTGGAAACTCACATAATGGTATAAATTTTGGTGCGAGGCTGCAACAGTTTAAGCAAATGCAGCACCAGCAACATGTGCATTGGAAAGCACAGGCACTGTCAAACAAAACTTCCATGTCATTACC…
TP38737	P27174	P_comp6211_c0_seq4	yes	1	1	119.306	1.48e-26	1	64	952	1015	64	1669	Lup032818| Hit:274-1304| Length 1140| Evalue 0| Note: jasmonate-zim-domain protein 3; IPR010399 (Tify), IPR018467 (CO/COL/TOC1, conserved site)	not found	CAAGATGTCGTGAAACTTTGTTGTATTAAATATTGAACTTATTTTCTTTCTATTTTTTCTTCTGTAGTTGGTCCCTTTACCTTTGTTCTTCTTTGCTTTGTTTCTCTGTTCCTAAAGTTAATGTTTCTGTGAAGGAACAAGTTTTCGGTTGTTTGGTTTTTCATTGGATTGTGATTTCTGACACAGTTTCTGGCTCTGAAATGGAGAGAGATTTCATGGGTCTAAGCTCAAAAGAACCACTTGCTGTGGACAAGGAAGAGATCAACGATGAATCAGGCTTCGCAAAGAACTCGTCTGCACAGTGGCTCTTCTCCAACAAAGTCTCTACAGTTCCACATTTGATGTCTTTCAAGGCTTATCGAGATGACAAGGCTAAAAAGATGGTGACAAACATTAGTG…
TP182108	P27174	P_comp6204_c0_seq3	yes	1	1	119.306	1.48e-26	1	64	649	586	64	927	Lup019969| Hit:742-927| Length 1626| Evalue 1.54E-75| Note: 1-aminocyclopropane-1-carboxylate synthase 9; IPR015424 (Pyridoxal phosphate-dependent transferase); GO:0003824 (catalytic activity), GO:0009058 (biosynthetic process), GO:0030170 (pyridoxal phosphate binding)	not found	TAAACATGTTATTATCATGTGATACAATGTAATTCTTGTGATCAAGTTCTTGAATGGTAGTTTAGTTCTTCCTGATTCTACCTGAGGCAATGATGGAGTGGAATGTCTGAATTGTAGTTCTTTTAGGTAAAAATGTAAATATTTACCATTGAGCAGCAAAAAGAGATAGAACTAAGGCCTGGAGTGTCTGAACCGTAGTTACTAGGTTCACTTGTTAACTTTGCGTACCGCATACCAAATTTGTGTCGTTCCATGTCCCATGCAGCGTTTCTAGTAACTATTGTTTGAATCCACTTATTTTAAAGGATAAGTGTCTTTCTGGTGAAATTTGTGTCTTTTGTATTGTTATTTTGCCTTTTGGGTGTTGATACTTGATGGCTTTATATTGTTCGAATGATG…
TP51426	P27174	P_comp6167_c0_seq2	yes	1	1	119.306	1.48e-26	1	64	201	138	64	1633	Lup009227| Hit:185-1609| Length 2490| Evalue 0| Note: Oxysterol-binding family protein; IPR000648 (Oxysterol-binding protein), IPR011993 (Pleckstrin homology-like domain)	AT4G08180.1 | Symbols: ORP1C | OSBP(oxysterol binding protein)-related protein 1C | chr4:5169727-5173360 FORWARD LENGTH=2445| Evalue 0	CTTCAAATCTTTTCTGCTCAGACGTAACCGTTTTTATCTCACGCGATTTCCGCTTTGATAAAATCCCCTCCCATTTCCTTACTCAGTGATCACCGATAATATAATATCATGAAGTTTCTTCCAATCACCACCGCTATCGCCGCCGTCAATTTCAACAGTTCACCAATATAAAATTAAATTCCACATGCATCCTTTCTGCTGCGTTTCCGCGATTTCCGATCAGTCTTCACCAGTCAAACCTTCACCAACTCCTTTCCCCGACTTCACCACCACCATGCCTCCGCTTCCTTCCACCGCTGCCGCAACTGGATCCGTTTCAATGCCCCGACACAGTCGTAATCATAGTCACGGAAGCATTCTCTCCGTCGATTACACGCGCCTGAGTCAGCGTGAACAGAT…
TP406625	P27174	P_comp6167_c0_seq2	yes	1	1	119.306	1.48e-26	1	64	199	262	64	1633	Lup009227| Hit:185-1609| Length 2490| Evalue 0| Note: Oxysterol-binding family protein; IPR000648 (Oxysterol-binding protein), IPR011993 (Pleckstrin homology-like domain)	AT4G08180.1 | Symbols: ORP1C | OSBP(oxysterol binding protein)-related protein 1C | chr4:5169727-5173360 FORWARD LENGTH=2445| Evalue 0	CTTCAAATCTTTTCTGCTCAGACGTAACCGTTTTTATCTCACGCGATTTCCGCTTTGATAAAATCCCCTCCCATTTCCTTACTCAGTGATCACCGATAATATAATATCATGAAGTTTCTTCCAATCACCACCGCTATCGCCGCCGTCAATTTCAACAGTTCACCAATATAAAATTAAATTCCACATGCATCCTTTCTGCTGCGTTTCCGCGATTTCCGATCAGTCTTCACCAGTCAAACCTTCACCAACTCCTTTCCCCGACTTCACCACCACCATGCCTCCGCTTCCTTCCACCGCTGCCGCAACTGGATCCGTTTCAATGCCCCGACACAGTCGTAATCATAGTCACGGAAGCATTCTCTCCGTCGATTACACGCGCCTGAGTCAGCGTGAACAGAT…
TP371402	P27174	P_comp5993_c0_seq1	yes	1	1	119.306	1.48e-26	1	64	210	273	64	656	Lup011967| Hit:128-654| Length 1179| Evalue 0| Note: zinc finger constans-like protein; IPR000315 (Zinc finger, B-box), IPR010402 (CCT domain); GO:0005515 (protein binding), GO:0005622 (intracellular), GO:0008270 (zinc ion binding)	not found	GATTATCTCTCTCTCTAAAAAAACCCAACAAATACAAGAACACCCCTTAGTTCATAAACTTCACACCATTCCACACATTCCTTCATTAACAAAATTAAAGTTCATACAAAAAAAACTAACTCCACAAATGTTGGAACATGACACTGCTAATGCCATCAGGACTGTGGCATGCAGTAACTGGGCGCCTCGCATGTGCGACACATGTCGTGCTGCGACATGCACTGTGTTCTGCCGCGTGGACTCTGCATACCTATGTGCAGGATGTGATGTCAGAGTCCACGCGGTAAACCACTTGGCGTTGCAGCACGAACGCGTGTGGGTGTGCGAGGCATGCGAGCGCGCCCCTGCAGAGTTTCTCTGCAAAGCGGACGCAGCATCACTTTGCTCGTCTTGTGATGC…
TP102199	P27174	P_comp5872_c0_seq3	yes	1	1	119.306	1.48e-26	1	64	1500	1563	64	1596	Lup019651| Hit:576-1250| Length 675| Evalue 0| Note: GTP-binding nuclear protein Ran-3 [Glycine max]; IPR001806 (Small GTPase superfamily), IPR002041 (Ran GTPase), IPR005225 (Small GTP-binding protein domain), IPR027417 (P-loop containing nucleoside triphosphate hydrolase); GO:0003924 (GTPase activity), GO:0005525 (GTP binding), GO:0005622 (intracellular), GO:0006184 (GTP catabolic process), GO:0…	AT5G47520.1 | Symbols: AtRABA5a, RABA5a | RAB GTPase homolog A5A | chr5:19277596-19278366 REVERSE LENGTH=666| Evalue 2.72E-123	TAAATATAATATTAGAAAATGATGAACACAGTATAATACAAGTGAGATTAGAGAAGAAACTTTTAAATTAGCCACTAAACGATTATCAATTTCTAAAATTAAATTACATGAAGTTAGAAGATACAAGGAGTAGGAGAAGAAGAGAGTGCATGTCTCTCTTCTTCAATTTCTTCTTTCTTTTCCTCTGGAAATTATGGCTTGAACTAAGCCCTTGAAGGAAAGATAAATATTGAGTACTTGAGTTACATTTTGGGTCATGGCTGAAAAGTTATAATAAAAAGAGTAAATATACATTTCAGTTCTTTTGTTTTTCGACCTTATCAGTTTGTTCCCTAAAAAATTGGAAGAACCAAAATGATCCTCAAAAATTTCAAATGTGGGTCAAATTAATCCTATTTA…
TP235608	P27174	P_comp5818_c0_seq4	yes	1	1	119.306	1.48e-26	1	64	1464	1401	64	1758	Lup023945| Hit:710-1616| Length 1368| Evalue 0| Note: arginine/serine-rich coiled-coil protein 2-like isoform X5 [Glycine max]; IPR028124 (Small acidic protein-like domain)	AT3G56720.2 | Symbols: | unknown protein; FUNCTIONS IN: molecular_function unknown; INVOLVED IN: biological_process unknown; LOCATED IN: cellular_component unknown; EXPRESSED IN: 24 plant structures; EXPRESSED DURING: 15 growth stages. | chr3:21011354-21013264 FORWARD LENGTH=1164| Evalue 2.47E-48	TTTTAGCCAAATTACCAAATGGAGGAGTTATATATGAATTATATAAAACTAAAACTTGAGATACAATCACAATAAGGAATCCATAGAAATAACACGTCCTTGTTTAACAAAAAACTCCATACAAGTGCCAAGTGATGATGCTGCAGATATCAGGGAATACATAAAGTGACTAAAACAAACAAGTGATAAGCTCCTCCTAAGCATGGGGAAGGTATACTCAAAAACATAACAGATGTAATATGATTCAATTTTTTCCAGATGAATGCTTAAAGACCTAATCCAACTGTACGGCCATCTCGTCGCCGAAGGCCTGCAGTATACTGTTTCTCTAGATCCTCCTGGAGTTGTTCCCGCTGTTTCTCGACATTTAGGTTGTCGGAATTCTGCTCCACTTTGGCT…
TP333178	P27174	P_comp5741_c0_seq6	yes	1	1	119.306	1.48e-26	1	64	151	214	64	374	Lup003338| Hit:1-374| Length 1719| Evalue 8.68E-174| Note: uncharacterized protein LOC100786740 isoform X2 [Glycine max]	AT5G12900.1 | Symbols: | unknown protein; FUNCTIONS IN: molecular_function unknown; INVOLVED IN: biological_process unknown; LOCATED IN: chloroplast; EXPRESSED IN: 21 plant structures; EXPRESSED DURING: 13 growth stages; BEST Arabidopsis thaliana protein match is: unknown protein (TAIR:AT1G12330.1); Has 1807 Blast hits to 1807 proteins in 277 species: Archae - 0; Bacteria - 0; Metazoa - 736; Fung…	CCATGATCTTAACCCGGCTTGGACATTGTGACCTTGGAAACATATCTTCCATGTAATGAGGATCAAAGTTTCTATTCTCTTCTACTCTTAAAATTCTCAGTGGTGGGTTGAATGAAAAGGCAAGCAAATGTAGCAACCACATGCATTTTGCTGCCACAAAGAACGCTTGAAGGAGCTGTTCAGTCCAAGGCCTTGTCCAACTTAGACGAGTGACAATACAACTCATTTTCTGGTCACAGAACTTGCTAAATTCTTCACTATAATACTTTGTCCCTTTCCTTAGTACCTCATTCCAGCTCAAGTTCCTGAGGGAAACGAACGATGAGAACTGTGCTAGGCGATCCTGCTGCGGGTCTAAGAATTTTGGGCAGCCA
TP110015	P27174	P_comp5727_c0_seq1	yes	1	1	119.306	1.48e-26	1	64	496	433	64	1288	Lup029419| Hit:169-811| Length 657| Evalue 0| Note: transmembrane protein, putative	not found	CACACAACACATGTAAGCATACACGTCGGTGTGTGAGGAGATACCGGCTAGTTTTATGGTCAATAGAGTTTTGCTAAATCTATATACACTTTCCTTTTCTTCTTCTTTTGAAGTTTTCTTCACTCACATTCTGATTCCATCTTCAACCATTACTCACTCAAACTCGATATGGCAGAAAAACTAAACGGAGAAGAAGAACCTAAACATGCAAGCCTCCCGACAAAGGAGATCCATTTGTTGCAACTCCTTCAATTTTTCATTTTATCCATTCTGTTCCCTAAACAGGGTAACACTGTACCCGTGCTGCAGCGGATCAAAACTTCCCTCGCTCGCGATGTTCCTCTCATTCCCGAAGCTTCTAGAAACACCGCTCACCACATTCTTCTCTGGACTCGTGCC…
TP81100	P27174	P_comp5724_c0_seq23	yes	1	1	119.306	1.48e-26	1	64	141	78	64	214	Lup002735| Hit:2-214| Length 11352| Evalue 6.82E-98| Note: topless-related protein 3-like isoform X1 [Glycine max]; IPR006594 (LisH dimerisation motif), IPR006595 (CTLH, C-terminal LisH motif), IPR011047 (Quinonprotein alcohol dehydrogenase-like superfamily), IPR011993 (Pleckstrin homology-like domain), IPR015679 (Phospholipase D family), IPR015943 (WD40/YVTN repeat-like-containing domain), IPR02…	AT5G27030.2 | Symbols: TPR3 | TOPLESS-related 3 | chr5:9508913-9515263 REVERSE LENGTH=3405| Evalue 4.27E-34	TGCAGCAGGCTTTGCAACTGCAGATATCGGAAGATTGACGGGTGTAGGTGCCAAAGGACCATTAGGAGATGTACATGAGTGATCTGTAAATAAAGTCTTAATATCTGGATTTGGCCTTGGGTTTTTGCATAGCTGATGCTGCCAGTTCAAACTTTGATTGATTAAAGTGCGCAGTCTTGATGACTTAAAAGTCGGGAGGATAAGCTTATCACGA
TP73416	P27174	P_comp5692_c0_seq8	yes	1	1	119.306	1.48e-26	1	64	1050	1113	64	1709	Lup030096| Hit:90-1608| Length 3078| Evalue 0| Note: receptor-like serine/threonine kinase 2; IPR002067 (Mitochondrial carrier protein), IPR011009 (Protein kinase-like domain), IPR013227 (PAN-2 domain), IPR013320 (Concanavalin A-like lectin/glucanase, subgroup), IPR017853 (Glycoside hydrolase, superfamily), IPR023395 (Mitochondrial carrier domain); GO:0004672 (protein kinase activity), GO:0004674…	not found	TTGCTGATCACTTAAAGTTCCCTGAAAATGGTTATTAAATTATATCAATTCTTATTATGATAGCTTGCACTTTAAGTATGTAGATATTACCTTATATACAGGACCAAAACCACCCTCTCCTAGCTTATTAGCAACTGAGAAATTGTTTGTGGCAGCAACAATGGTTTCAAAACTAAATATTTCGACCTCATTGCTTGACTTTTCCTTGTTCTTTCTTTTCCTGGCTTTGCCGTACACCATCGAAAGCATTGCATTACCTCCAATCTCATGTAATAACTTCTTCTTCATCATTTTTCTATCCACTTTTACTCTGTATTTTTTCCACATGGTATAGCATAAATAGAAGATCACAGGTAATGAAAGGGCTCCCCCAACACCAATTATGAGCCATATCCACCA…
TP282202	P27174	P_comp5682_c0_seq1	yes	1	1	119.306	1.48e-26	1	64	1272	1335	64	1908	Lup005931| Hit:552-1718| Length 1230| Evalue 0| Note: transcription factor bHLH122 [Glycine max]; IPR011598 (Myc-type, basic helix-loop-helix (bHLH) domain); GO:0046983 (protein dimerization activity)	AT1G51140.1 | Symbols: | basic helix-loop-helix (bHLH) DNA-binding superfamily protein | chr1:18943802-18945613 REVERSE LENGTH=1140| Evalue 3.27E-47	TTTTTGGAGAGACATGTTCTTCTCATATGGCATGAAAAATCAGATTTTTATGCTAATTAATTTTCTTCCCCTCTTCCCACAACCCTTTAAGAAATGGCACACTACAACTACACAAATTTATTTCATTTTTTTGGTACATAAATTTATCTCCTTTTGAAATGCAAGAACAAATAAAAGCTTATTTACATTCTAGCTTTGTAACCAAATTATTATTACAAATCTGTACAGAGACTAAGTTACCCATATCTCCATCTTTTCTGTTATTGCTCCTGCTTCTGTGAACACGTACACTTAGACTGATATTCTGAAAGAGTCTAAACATGTGTATATATATACACATTTGTTGAAAGAAAATGAGTGACCCATCAATTAATAAATGAGAGTAATAATATATTCTCG…
TP263205	P27174	P_comp5597_c0_seq1	yes	1	1	119.306	1.48e-26	1	64	896	959	64	1496	Lup031687| Hit:193-1262| Length 1071| Evalue 0| Note: threonine aldolase 1; IPR015424 (Pyridoxal phosphate-dependent transferase), IPR023603 (Threonine aldolase); GO:0003824 (catalytic activity), GO:0006520 (cellular amino acid metabolic process), GO:0016829 (lyase activity), GO:0030170 (pyridoxal phosphate binding)	AT1G08630.4 | Symbols: THA1 | threonine aldolase 1 | chr1:2743948-2745685 REVERSE LENGTH=1077| Evalue 8.88E-123	TTTTTTTTTAATTGAAAAACAGATTAAATTATAAAAACATTATGAAACATGTAATCCTTTTGGGCTCATTAAGGTTACATTAAAGAAAACAAAATAAGCAAAGACAATAGATTGGTGTGGAGTTTAAAAGGTACATATCCATTCACATAACCAAATGCAATTCATCTTTTGATTATAGTGCCCTTCTTCCACTAGTTGCCATTTTCATTTTGCATTCCATTAACAACTTGCTGAAAGCATGACAAAGTGTATTGCACATCATTTTCAGAAATTTGGTGGTGGAACACTACTCTCAACCTTGATAAGCTCTCTGGAATCAGAAGGATACCGCGATCTTCCAACTCCTTACATATCTTTCCTGCATTAGTATGTGAGCCTTCTTCAATTTCAATATATACA…
TP388669	P27174	P_comp5584_c0_seq9	yes	1	1	119.306	1.48e-26	1	64	1436	1499	64	2186	Lup022684| Hit:4-1910| Length 2271| Evalue 0| Note: BEL1-like homeodomain protein 1-like isoform X4 [Glycine max]; IPR006563 (POX domain), IPR009057 (Homeodomain-like); GO:0003677 (DNA binding), GO:0003700 (sequence-specific DNA binding transcription factor activity), GO:0043565 (sequence-specific DNA binding)	AT2G23760.3 | Symbols: BLH4, SAW2 | BEL1-like homeodomain 4 | chr2:10107951-10112736 REVERSE LENGTH=1884| Evalue 1E-155	TTATCATGAGCATTGATATTGGATCTTTTGCCTGTTGTTATTGTTGGTGGTGGTAGCGCTGTTGTTGCTGTTGATGTTGGAGTTTGTGCTAGTTGGCCACTATTACTGTTGTTGCTTTCATTCCTATTTTCTTTCTCTTCTGAACCACCTTCTCCTTCTTTAAATTCTTGTTGGTACATGTCTTCTACCATAGGTTTCCACAATCGAACCCTGGCATTAATGAACCAATTTGATACCTGATTTCTCGATAGCCCAGTTTGTCGTGCCAACAGTTGCTTATCTGCATCGCTTGGATACGGATGGAGAAAATGCTCGAAAAGCCAGGCTCTCAAAATGTTGACAGATCGTTCAGGTAAACCTCTCTGTGGTCTCCAAGCATCTTGTTCCATCATCCCCATT…
TP277048	P27174	P_comp5584_c0_seq9	yes	1	1	119.306	1.48e-26	1	64	1161	1224	64	2186	Lup022684| Hit:4-1910| Length 2271| Evalue 0| Note: BEL1-like homeodomain protein 1-like isoform X4 [Glycine max]; IPR006563 (POX domain), IPR009057 (Homeodomain-like); GO:0003677 (DNA binding), GO:0003700 (sequence-specific DNA binding transcription factor activity), GO:0043565 (sequence-specific DNA binding)	AT2G23760.3 | Symbols: BLH4, SAW2 | BEL1-like homeodomain 4 | chr2:10107951-10112736 REVERSE LENGTH=1884| Evalue 1E-155	TTATCATGAGCATTGATATTGGATCTTTTGCCTGTTGTTATTGTTGGTGGTGGTAGCGCTGTTGTTGCTGTTGATGTTGGAGTTTGTGCTAGTTGGCCACTATTACTGTTGTTGCTTTCATTCCTATTTTCTTTCTCTTCTGAACCACCTTCTCCTTCTTTAAATTCTTGTTGGTACATGTCTTCTACCATAGGTTTCCACAATCGAACCCTGGCATTAATGAACCAATTTGATACCTGATTTCTCGATAGCCCAGTTTGTCGTGCCAACAGTTGCTTATCTGCATCGCTTGGATACGGATGGAGAAAATGCTCGAAAAGCCAGGCTCTCAAAATGTTGACAGATCGTTCAGGTAAACCTCTCTGTGGTCTCCAAGCATCTTGTTCCATCATCCCCATT…
TP364396	P27174	P_comp5581_c0_seq5	yes	1	1	119.306	1.48e-26	1	64	938	875	64	1202	Lup010586| Hit:39-1202| Length 2121| Evalue 0| Note: scarecrow-like protein 6-like [Glycine max]; IPR005202 (Transcription factor GRAS)	not found	GTTGTTGTTGTTGTTATTGTTGTTATCTTTGTTGGATTAAGGCCATGCCCTTGCCTTTTGAGGAATTTCAAGAGAAGGGAGTTTTGGATTTTTGTTCTTCTGCAGCTTCAGATTCTTTTTCACTCCTTTGGCATCAACAGCCACAAAATTTGAGCATAGACAAAGGGTTTTATTGCTATGTGGGTACTGAGCCTAATTCTGTTCTTGATTCCAGAAGAAGCCCAAACCCTTCTTTATCATCTTCCACAATGTCCTCTTCTGTTGCAGCCACAAATCTCTCAGAGAACCCTCTTCATGCATCATTAGAATCCAGCACAGAAAAATGTGATATGAGAATGGAGGATTGGGAGGGTCAAGATCAGTCTATTATGAGGTTAATCATGGGTGATGTTGAAGACC…
TP235919	P27174	P_comp5547_c0_seq8	yes	1	1	119.306	1.48e-26	1	64	221	284	64	430	Lup009549| Hit:1-430| Length 1050| Evalue 0| Note: Nucleotide/sugar transporter family protein; IPR004853 (Triose-phosphate transporter domain)	AT1G06890.3 | Symbols: | nodulin MtN21 /EamA-like transporter family protein | chr1:2111585-2114038 REVERSE LENGTH=1062| Evalue 4.14E-76	TGTTATGGGATTTGGGATTTTAAATGGAATCTCAATTGGACTTTTAAATTTGAGCCTGGGGTTTAACTCTGTTGGATTTTATCAGATGACTAAGTTGGCTATCATTCCTTGTACTGTAATGTTGGAGACTCTTTTTCTTGGGAAGAAATTCAGTACAAGGATTCAATTTGCCCTTGGTATCCTCCTTCTGGGTGTTGGGATTGCAACTGTCACGGATTTGCAGCTCAATGCTCTTGGATCTATCTTATCTTTGCTAGCTGTGATTACAACATGCGTTGCTCAGATTATGACAAATACTATCCAGAAGAAGTTCAAGGTTTCTTCCACCCAACTACTGTATCAATCATGTCCATACCAAGCCGGAACCCTTCTAATCTTTGGTCCATTTCTCGATAAATT…
TP278835	P27174	P_comp5547_c0_seq8	yes	1	1	119.306	1.48e-26	1	64	223	160	64	430	Lup009549| Hit:1-430| Length 1050| Evalue 0| Note: Nucleotide/sugar transporter family protein; IPR004853 (Triose-phosphate transporter domain)	AT1G06890.3 | Symbols: | nodulin MtN21 /EamA-like transporter family protein | chr1:2111585-2114038 REVERSE LENGTH=1062| Evalue 4.14E-76	TGTTATGGGATTTGGGATTTTAAATGGAATCTCAATTGGACTTTTAAATTTGAGCCTGGGGTTTAACTCTGTTGGATTTTATCAGATGACTAAGTTGGCTATCATTCCTTGTACTGTAATGTTGGAGACTCTTTTTCTTGGGAAGAAATTCAGTACAAGGATTCAATTTGCCCTTGGTATCCTCCTTCTGGGTGTTGGGATTGCAACTGTCACGGATTTGCAGCTCAATGCTCTTGGATCTATCTTATCTTTGCTAGCTGTGATTACAACATGCGTTGCTCAGATTATGACAAATACTATCCAGAAGAAGTTCAAGGTTTCTTCCACCCAACTACTGTATCAATCATGTCCATACCAAGCCGGAACCCTTCTAATCTTTGGTCCATTTCTCGATAAATT…
TP228785	P27174	P_comp5496_c0_seq2	yes	1	1	119.306	1.48e-26	1	64	137	74	64	1503	Lup019549| Hit:135-1189| Length 2025| Evalue 0| Note: cysteine-rich receptor-kinase-like protein; IPR002902 (Gnk2-homologous domain), IPR011009 (Protein kinase-like domain), IPR013320 (Concanavalin A-like lectin/glucanase, subgroup); GO:0004672 (protein kinase activity), GO:0004674 (protein serine/threonine kinase activity), GO:0005524 (ATP binding), GO:0006468 (protein phosphorylation)	AT4G11530.1 | Symbols: CRK34 | cysteine-rich RLK (RECEPTOR-like protein kinase) 34 | chr4:6987093-6989599 FORWARD LENGTH=2010| Evalue 8.92E-142	AGACTCTGCTCAAGAACCAAAAAGTAAGGATCCACTATTGTAAACTGAAAAGATATTAACTTTTTCATTTTCTCCATATTTGCACACCCTGCTGTTGTAATTTTATCTCATATGCATACAACTTTGCTTAGTAGCTGCAAGTGAGATCACCGGTACTGCGGAATCGTTGAGATTTGATTTCAGTACAATCGAAGCGGCCACAAATAAATTTTCTGAAGTTAACAAGCTTGGTGAAGGTGGCTTTGGTGAAGTTTATAAGGGTTTGCTTCCAAGTGGACAAGAAATAGCGGTTAAGCGACTCTCTAAAAGCTCTGGACAAGGTGAGGATGAATTTAAGAATGAAGTAGAGCTTGTTGCTAAGCTTCAGCATAGAAATTTAGCAAGGCTTCTAGGATTTTG…
TP289599	P27174	P_comp5414_c1_seq6	yes	1	1	119.306	1.48e-26	1	64	190	253	64	573	Lup026214| Hit:1-572| Length 2982| Evalue 0| Note: GTP binding Elongation factor Tu family protein; IPR000640 (Translation elongation factor EFG, V domain), IPR000795 (Elongation factor, GTP-binding domain), IPR005225 (Small GTP-binding protein domain), IPR009000 (Translation protein, beta-barrel domain), IPR009022 (Elongation factor G, III-V domain), IPR020568 (Ribosomal protein S5 domain 2-type…	AT5G25230.1 | Symbols: | Ribosomal protein S5/Elongation factor G/III/V family protein | chr5:8739709-8743594 FORWARD LENGTH=2922| Evalue 3.1E-117	AGAACCCAAGAACCAGGAGGAGCCTCAGATATTGGCATCCTATCTCTAGCTTGATACACCCACAACTTTGTCACTTCTTTTACAGTCATGTCCTCCTCGTCATCTGGTGAGTATCCTTCTCCTAGAACACGTACAGTCTGTCCTGTCTGTATCTTGCCACTATACACTCTACCAAAAACATCAAACACGCTGCAATCCGATTTTGGATACAGTTTGGTCACATTAACCATTAAGGGCCCAGAAGAATCACACTGTGACATGGCTTTGTAAATGGTTGAATCTTTAGGGCCGGTGTATATATTATCAACTTTCTTAATTGCAGCATCTCTTGGTGAAGGTATATGCTGAACAAGCATATCAGTGAAACCTGAAGCTGCACCAAATACTGAGCTACAAGCC…
TP340276	P27174	P_comp5293_c0_seq10	yes	1	1	119.306	1.48e-26	1	64	440	377	64	953	Lup005131| Hit:4-552| Length 4572| Evalue 0| Note: Protein kinase superfamily protein; IPR000961 (AGC-kinase, C-terminal), IPR011009 (Protein kinase-like domain); GO:0004672 (protein kinase activity), GO:0004674 (protein serine/threonine kinase activity), GO:0005524 (ATP binding), GO:0006468 (protein phosphorylation)	AT3G17850.1 | Symbols: | Protein kinase superfamily protein | chr3:6109854-6116245 REVERSE LENGTH=3891| Evalue 2.38E-121	TTGGGAACTGGACATGGGTATACAGCAGATTGGTGGTCTGTTGGAGTCATCTTATTTGAGTTGCTTGTTGGTCTTCCACCTTTCAATGCAGAGCATCCTCAGAGCATATTTGATAATATCCTTAATCGTAAGATACCTTGGCCTGCAGTTCCTGAGGAAATGAGTCCTGAAGCTCAAGATCTTATTGATCGGTTATTGACTGAAGATCCTGATCTAAGACTGGGAGCCAGAGGGGCATCTGAGGTGAAGCAACATGTTTTCTTCAAGGATATTAACTGGGACACACTTGCCAGGCAGAAGGCTGCATTTGTTCCTGATTCTGAGAGTGCTCTAGACACCAGTTACTTCACTTCTCGCTACTCATGGAATACTTCTGATGGTGTTGTATATCCAGCAAGT…
TP365810	P27174	P_comp5222_c0_seq1	yes	1	1	119.306	1.48e-26	1	64	1663	1726	64	2718	Lup007395| Hit:170-2518| Length 2349| Evalue 0| Note: chloride channel C; IPR001807 (Chloride channel, voltage gated); GO:0005216 (ion channel activity), GO:0005247 (voltage-gated chloride channel activity), GO:0006821 (chloride transport), GO:0016020 (membrane), GO:0030554 (adenyl nucleotide binding), GO:0055085 (transmembrane transport)	AT5G49890.1 | Symbols: CLC-C, ATCLC-C | chloride channel C | chr5:20288489-20292143 REVERSE LENGTH=2340| Evalue 0	TTTTTTTTGTGTTTCAAAATTGTCCATTTGAATTTATTACCTCATAAAATAGAGATTGACAGCAATATTTTCATATAGTTTGCTAAATAAGAACCAATAAAAGTTCATAAACTAAGCAGCAGCTGCATCTCAAAAGGGTTCCTTGAACAGTTATTTTCACTGGGACCATTCAGTCCCATTTCTGAGACTTCATATGAGGGTAAAGTCCCAAAACATGCTCTGGCATAAAATCATGGCGCGTCAGAATCCCAACAACTGGAGGTCTCCCTTGGCTCTTTGGGACAACACACATGTGCCTTAGTCCAAGTTGGCGGAAAAGAATAGCAGCTTTGGCAAGTGACATTGTCTCAACCACTGTGTATGGGGAAGCATTAGTTATAGGATGGAGATCAACATACA…
TP280672	P27174	P_comp5177_c0_seq7	yes	1	1	119.306	1.48e-26	1	64	498	561	64	978	Lup014914| Hit:414-977| Length 1977| Evalue 0| Note: DnaJ domain ; Myb-like DNA-binding domain; IPR001623 (DnaJ domain), IPR009057 (Homeodomain-like); GO:0003677 (DNA binding), GO:0003682 (chromatin binding)	AT3G11450.1 | Symbols: | DnaJ domain ;Myb-like DNA-binding domain | chr3:3605459-3607402 REVERSE LENGTH=1944| Evalue 9.76E-57	TATAGTCTCAACTCTTGAACCAAAGTATAAAAATATAAAAACATTTTCTGCATTGGAAAAATACGAATTAAAACCATTACTAGCTTTTAAAATGATAAAATATAGTAAATGGAGAATACAATTAGTCTGATCTCTCTCATAATCAATACAAATAAATGTGTTCAAAGCTCCAACTAGAGTATCAAGACTTAAAATTAAGTTATTAACTATCTATCAAATTGAAGCCAACTACTATGGATATGAAGGAACTTGAAAGTAGGTAGAAACATACTATGGAGGTTCCAGCTCTTCCAAAAATTTAGATATAAAATCTAAAAAGCAGCATGAAACAACCCCACAGATAGGAACCAATGATATACTCATAACTGAGACTTGAGTTGTTTCATTGCATATAAATCC…
TP259052	P27174	P_comp5159_c0_seq2	yes	1	1	119.306	1.48e-26	1	64	1504	1567	64	2267	Lup030379| Hit:267-1910| Length 1650| Evalue 0| Note: myb-like protein X-like isoform X2 [Glycine max]	not found	TGAAGGCTTTAAATTTGTTAAGTGTACGGTTGATATTCCTAATGTGGTAAAAGGTCCAAGATAACTTCTTTTTTGCTTCCTCAATTCACAATTGTTCCCGTCCTCTCCAAATCAAAACTTTGACACCTTAATAATCCTTAAATGTTACTATTTTTATCTTAGTCTCACTATCTCAACTTCTTTTCACTGGTTCTCAGTCTTTGCTCTTCTTTGTCTGTTACTCTGTTCATTCAGGTGGTCCATCAGGGTTTCCGGGGAAGTTAAGCATGATAAAAAGGCTTCCAAGTAGGAACTATAGGTCCAAAGGCTTCAAGGTAAAGCATATTATACAGGTTATCGTGTTGCTTGGTGTTTGCTTCTGGTTGATCTACCAGGTTAAGCATAATCACGATAAGAAAA…
TP53140	P27174	P_comp5123_c0_seq16	yes	1	1	119.306	1.48e-26	1	64	225	288	64	452	Lup027571| Hit:1-452| Length 4776| Evalue 0| Note: modifier OF SNC1 1, putative; IPR009738 (BAT2, N-terminal)	not found	CGTCAAACGTTCCCCGACAACTCGATTTTCTTTAGAAGCAACAACAACATCTGTTTGACTCTGCACAGAGGATGATACATGTTTCTCAATCTTCTCTGTCTCACCAGTACTTCTATTGTGATCAGCATCATGATTCACCCCTGGACCCTTATGTCCTCTGAAAGGACCCCTCCTTCCTCTCCCTGTTACTGCATGATCTTTAATAACTGGAACAGAAACTGGAGCAGCAGAATCGTGATTGATGAGATTGCTTAAACCATCATGGTCACTGGAATCATTAAAATGTTTTGTTTGCCCTTTCACCAAGCCTGTTTCAGACTTATGATCTACATGATGCTCTGTTGGTCTCTGAACATTTGGAACAGAGTTTGAATCATGGTCCAGTGCATCTTGCATATC…
TP152392	P27174	P_comp4940_c0_seq2	yes	1	1	119.306	1.48e-26	1	64	1719	1656	64	2167	Lup007019| Hit:353-1742| Length 1392| Evalue 0| Note: Nodulin-like / Major Facilitator Superfamily protein; IPR010658 (Nodulin-like), IPR016196 (Major facilitator superfamily domain, general substrate transporter)	not found	AGAGAGAGAGAGAGAGAGAGAGATCAAATAATGTTGATCGTTAAAGAAGGTAGTAGACCACCATGGGTGAGTTTAGGAGCTGCTATTTGGGTTCAAATTGCTTCTGGAAACACTTTCACTTTCCCTCTTTATTCTCATTCTTTGAAATCTGTTCTTGGTTTCAATCAACGTCAAGTTACTCTTCTTGGTGTTGCTAATGATATTGGTGAAAATGTTGGTCTTCTTCCTGGTCTTGCTTGTAACAAATTCCCTCCTTGGTTTCTTCTTCTCATTGGTTCTCTTGCTTCTTTCATTGGTTATGGTATTCTTTGGCTTTCTATTTCTCGCACTCTTCAATCACTTCCTTACTTATTGCTATGGTTTGCACTTGTTATTGCTTCCAACAGTAGTGCATGGTTA…
TP355149	P27174	P_comp4932_c0_seq18	yes	1	1	119.306	1.48e-26	1	64	285	348	64	594	Lup010775| Hit:266-594| Length 2367| Evalue 3.21E-135| Note: cytospin-A-like isoform X3 [Glycine max]	not found	GCCAAATCATCTTGTGCATCAGTGAGTCACTTTCGCCATTTCCATTTTCTTCTGTTCCAAAAAACCCTTTCCATTTTCCAAATCCATTTCTCTTCGATTTCTCCTCTCACTCCTATTCCCTCAATTCCTATTCATTCTTCTACCACTCTCCTCTTTCTCCTCTGGCTTTCAATCTTAGGTTAGGGTTTGGGATTTGGGATTTGATTTTCATTTCTTACTCATACTCACTCATTGAGTTGACAAGCTAGGTGACCGTCGCGATTCAATGGAGGCCTCGGCTGCCGCTGCCGCCTCAGCTCGCGGTGCCTCTCTCCAGATTCCTCCTTCTCAGTCGCGGAAACAATGGCGCGCTGTTGCTGATCATCATCACTCTGCACAAAACACCGATAATGACAAGTT…
TP402052	P27174	P_comp4893_c0_seq7	yes	1	1	119.306	1.48e-26	1	64	283	220	64	468	not found	not found	CACGTGTCACCTTTTAATAGGCTATAAGCACCATTTGTATCTAAGTTTTGTCCTTTTTATATAATCACGTAAAATTTCAAAAGACTAAAAGATTATTAAACCAAAGGAAACACAAATATTGAACTCTACAATATAACCTACCAACAACTATTATCAATTTGTAAATTACAATGATATGAAACACTTGGAATGCTGCAAGACTTTAAACTAGTAACTAAATTTTATTGAAAGGACATTTTGGCCAGGGAGTGTAAATGTTAAGAACTCGGTCCACGCTACGCAGCAAGAAAAAACAAGGCGACACAACACATCAATCATTCTTGCTCCATTCATATAATGAGATATCTGCACTCAGTAAAACAATCTCTTATATCCTGCTTTACTTAGAATTTGACCTCA…
TP233016	P27174	P_comp4866_c0_seq7	yes	1	1	119.306	1.48e-26	1	64	156	93	64	1700	not found	not found	CCAGAGGATTCAAACGAAATTGATCAATAATATTGATCAGCCTTCTTCAAAATCTGAAGGCGAACACTGGAAAGATGGAAGGTTAGTGGTTGCCATTGTTATTGAGATTCAAGTTATAATGACCTTTCACTTATCAATGAGGTTGATAGATAGCTGCATGAATTACTTTAGCAAATCCAAAATACACAAAACAAGAAATTGTTAGAAGACCAGAACCAATCGAGTAGTTTTGCCTTTTGTCATTCTTTGTTTGGCCTTGTTGCTCCTTTTGCTTACCACATGGGGTAATTTTGTGTTTTGCATATGTAGAGTCATTTCTGATTTTAGTTCATCCAAACACATGCCTGATAATTGGAAATGTGCCTGAGTACCCAGTATACTCTGCATTTTAGTATATTA…
TP369413	P27174	P_comp4859_c0_seq4	yes	1	1	119.306	1.48e-26	1	64	2497	2434	64	3273	Lup019765| Hit:315-3095| Length 2802| Evalue 0| Note: Argonaute family protein; IPR003100 (Argonaute/Dicer protein, PAZ domain), IPR012337 (Ribonuclease H-like domain), IPR014811 (Domain of unknown function DUF1785); GO:0003676 (nucleic acid binding), GO:0005515 (protein binding)	AT2G27040.2 | Symbols: AGO4 | Argonaute family protein | chr2:11536795-11541503 REVERSE LENGTH=2775| Evalue 0	TTTTTATTAAACATAGTGAAAAGACCATAGATGCAAATAAACATGTTCAATAAAGTCACAAACTGCAACACTGGGTTGTGTAATAACATCATGAGACCTTAAACACCAAGCCATAGGTAAAAAACAAAGCCATAAATACTACACAAACAAAACAGTAATGGCTAGAAACACATTAGAAGACATAATGCCTCCACATAGTAGAAGTCCTTAACAACCTATGGCTAACATAATTCAAAGGAGTTACAGATTAGAACATGGTTTTATATTACAGCATTCTGTCATCATCACTTGTGGCTGCTCACGACCGATACGCCTCAACAAAAGAACATCGAGTTGGCGACATTGTCCTGCAATTTGGGCAACTGAGGTACGGGGACAGCTCCGGCGGCAGTCAGTCCA…
TP156127	P27174	P_comp4805_c0_seq4	yes	1	1	119.306	1.48e-26	1	64	606	543	64	3100	Lup007194| Hit:348-2432| Length 2094| Evalue 0| Note: Outer arm dynein light chain 1 protein; IPR001611 (Leucine-rich repeat), IPR003591 (Leucine-rich repeat, typical subtype), IPR025875 (Leucine rich repeat 4); GO:0005515 (protein binding)	AT4G03260.2 | Symbols: | Outer arm dynein light chain 1 protein | chr4:1429092-1431431 FORWARD LENGTH=2034| Evalue 2.94E-126	CTATTGTTTAACACATTCTCTCTTATTGAGTTATCACATTATACTCTCTTAGAATTATGATTATAAAATAAGAGTGAGGGAGTATGTTAAACACAAAGGTGTTTAAAACAAATCCTTGCTATAGCACTCCTTGTACTGAAACAGAAATAGTACATTACATAAAGCTGCTGCTTATTATTGGGGATACAACCCACAAACCAATGTTTCCAAACCTAGTGCAGCAAATTTAAGGGCAAACAAAAAAAAGTATACATACAAATGCCGGACATGAATTTGAAAAACCAATGTAAATAAATGCATACTGAAACAAAGGCAGTGGTTGAAACACTTGGCAAGGGAATAGCCACTCACAAAGCTCCAAGAGCTCCCTCACTGCGACTTTTGCGAATAGAGAGCTCT…
TP351634	P27174	P_comp4758_c0_seq2	yes	1	1	119.306	1.48e-26	1	64	529	592	64	1194	Lup021080| Hit:72-935| Length 873| Evalue 0| Note: ethylene-responsive transcription factor 5 [Glycine max]; IPR016177 (DNA-binding domain); GO:0003677 (DNA binding), GO:0003700 (sequence-specific DNA binding transcription factor activity)	AT5G47230.1 | Symbols: ERF5, ATERF-5, ATERF5 | ethylene responsive element binding factor 5 | chr5:19180072-19180974 FORWARD LENGTH=903| Evalue 1.9E-41	GGTTTAGCTTTACACTAATCAAAGAAAAACCCGGTTTAGCTTTACACCAATCAAAGAAAAACCCGGTTCTGATGGCGAACCCAGCTGAAGTATCTGCTTTGAACCGGATCAAACTTCATCTCCTAGGTGAACTTTCTCCACTTGCAATTTCAACTTCAGACCAAAACAAACGTTCTTTTGAATTTCAAGAACCAAACCCTAATTTCTCTCAATCTCAATCCCAATCTTCTTGCTCTTCTGTTTCTCTCGATCATTACTTCGGTGACCTACTTGAAACCGAATTCGACTTTCCCCAATTCGAATTCGAGTCCAAACTCGAAGTAATTGATCATGAAGTTGCAACCCCGAAAACCCTAATTGAGGAGAAGAAACCTCAACTGAGTCGTAAACCGTCGCTGG…
TP296496	P27174	P_comp4741_c0_seq4	yes	1	1	119.306	1.48e-26	1	64	358	295	64	658	Lup001264| Hit:1-658| Length 3504| Evalue 0| Note: sister chromatid cohesion protein PDS5 homolog B-B-like isoform X3 [Glycine max]; IPR016024 (Armadillo-type fold); GO:0005488 (binding)	not found	TCCTTGCTATGACTTTCAGAGTCAGCCACCTTCTCATCTTCCTTCACATTAGCGGGATATGAACCCTCAGAAGGTTCTAGTGATTTTGAAGAAGGGATACTTTTCCTTGCTCTCTTCTTAGTGGCCTGATCTTGTTTTTGATCACTATTGTCAACTTTTTCAGTGTCCAAGTTGGTGGGATCCTCATTAGCTGAAAAATGAATACCTTTGGACTGAACAGTACAGTCAGTAGTTTGTTGTTTTTCTGGGGACTTCGAATCTACCAAAGTGCCATCTTCTGCAGCCTGTGGATTGCCATTGTTTGTGCCTGCCTTAGGGGAATGGTTACCAACTGGATTTTCTTGTTGAGGTGGTGCAGCTTCTTTTGCATCCTCTCTAATCACTGGTGGCGATTCCTCT…
TP268938	P27174	P_comp4736_c0_seq8	yes	1	1	119.306	1.48e-26	1	64	351	288	64	457	Lup016191| Hit:1-456| Length 1599| Evalue 0| Note: sorting and assembly machinery component 50 homolog [Glycine max]; IPR000184 (Bacterial surface antigen (D15)), IPR010827 (Surface antigen variable number); GO:0019867 (outer membrane)	not found	AAATCCCCACAATGTCACCGGCCCTCCTAGGGTGCATACTGGAGAGAAATCACCACCTAAATAAAACCTTTCAGGAAGGGGAGATGGCCTATCCATAAAACCATGCCCCCATGGAAAAACAGCACCAGCAGAAATCCCAAGGTTCAGTGCTGTATTATAAAACCCAAATGGTACAGCATAGCGAACATCAAACTCCTGACGCAGAAACCGCAAACCCCGCTGATCCGGTGTAAGGCCACCAAAGTGAGTGGTAGAGAGAAACGCGTATCCTTTTGTAGGCCTAATCGGTGAGTTTCTCCTGTCAACTTTGTATGTATACTTCAAAGAGGACAATAAACCATGCCCAAGCTGCCTCCTTATAGACCTAGATGACATTTGTGATGGATCTGTTAAGGTACG…
TP335967	P27174	P_comp4730_c0_seq2	yes	1	1	119.306	1.48e-26	1	64	428	365	64	730	Lup017600| Hit:2-265| Length 1269| Evalue 1.14E-110| Note: uncharacterized protein LOC100798107 isoform X1 [Glycine max]; IPR013083 (Zinc finger, RING/FYVE/PHD-type); GO:0005515 (protein binding), GO:0008270 (zinc ion binding)	not found	TGTGGCCACATCACCTGACCAAAATGGTGGCTTCTTTTTTATTCCGTCCGGTTCATCAGGTCGCAATTTTCAAGAAGATAGCCATCTACCAAGTCGTGTCCATGCTTGGGAAAGAGACCCCTTGCCTTCATTGTCATTGAGCCACACTGATACAGATTCAGCTTGGAGAGCATACCACCAGGCTGCCAGCAGGTCAGACCCAAGTATCAGGTCCGGCAGCTTTCGGTTAAGGCCATTGGACAGAATGCCTCCACAAAATCGATGATTACTTATGTCCTATTCGCTGTGAAGCAAACTACCCATTACTATGGAAAATCAGAATTTATGTATGATTTGAGAAATGTTATATAATGCTTTGGCCTTTCGGGTCTGTCATGTTATGGCAGACCATGAACAATG…
TP283370	P27174	P_comp4637_c0_seq1	yes	1	1	119.306	1.48e-26	1	64	392	329	64	1875	Lup023090| Hit:728-1821| Length 1602| Evalue 0| Note: glucan endo-1,3-beta-glucosidase [Glycine max]; IPR000490 (Glycoside hydrolase, family 17), IPR012946 (X8), IPR017853 (Glycoside hydrolase, superfamily); GO:0005975 (carbohydrate metabolic process)	AT3G46570.1 | Symbols: | Glycosyl hydrolase superfamily protein | chr3:17145797-17146867 REVERSE LENGTH=1071| Evalue 3E-117	TGTAAATATAAACTATATAAATCAAATTTATATTTCAACAATAATGTCATCACAGAATAATTAGTTAATATTTGACATCCCTCCTATTTAGCAAAGAGTCCTCTGGCTTTGAATTAATGCTGCTGCTGATAAAACCCAAAAAACTCCTATACTTCAAAATCGAAGTGATAGCAACCCAGCCACATTTTAATTTTCACTGTCACATCTAAATAGTAGCATAATATAAGGTTGCAAAATTTGCAAAAAGAGAGCGAATCAGAAGAGGAATTAAAACATCATGAATAAGAAATAACAAGGCAGCAGCACATGATTCACTAATACGGAAGTAGCAGGTTTGAAAGAACCGCCGGTATCGGACTTTCTGACTGCTGGAGCTCCCGCCGGAGTTGCAGCGGATGC…
TP12213	P27174	P_comp4616_c1_seq12	yes	1	1	119.306	1.48e-26	1	64	703	766	64	2853	Lup024778| Hit:14-631| Length 831| Evalue 0| Note: pre-mRNA-processing protein 40A	not found	GGGACTTACAGCTCATAGCTGGTTCAGGGGATCCTCAACACAGTTTTGCTCCACCCATGCATTTTCAATATCGCCATGTAGTTCCTATTCAGCAGCCACAACAGTTCATTCCCATGCCTTCTCAACATTACCAACCTGTTGGTCATGGAGTTCCCATGATTAACGTTGGAATGCCTCCTCAAAATCCACAGCCTCAATTTTCTCAGCCAACTCAACAGTTGCCTCCAAGACATAGTCAGCCAATGCCACTTCCATTGCCAGTTGCTCGGCCAAACATGCACATCTCGTCAGAACCATTGATGACCCAGACTGACTCTCAAGCTCCAAATGGCTACACACCAGGTTTAGGTGGTCCAGGAATGCCACTTTCTTCTTCATATACGTTTGTACCCCCATCTT…
TP40816	P27174	P_comp4171_c0_seq7	yes	1	1	119.306	1.48e-26	1	64	764	827	64	1332	not found	not found	GTTATATTTTTATTGGAAATGACATTACAAGAATCTAAAGAACAACAACAATGTAGTTTGTATACAATGTCAGCAATTATTACAAATCTAGTGTCTCCACCATAAGGGAAAGTATACACACAATTATGCTTTTACCCATCAACATATAATATGTAACACACAAATATAAAGATGCTGAAATAGTTCAGAGAAATAAGATTTCTAGCCATAAGTCATCAAGTGAAAAGGGTTGGAAGGAGCAGAAAACAATGAAGTGTAAAATTAACAACTCTGCTGCATTTGATTACCTAAGGTACTGCTGTGCTTAAATTTCACATGTTACATCCATTCCAACCCCTCTTAAATTTCATGTTACATTCATGCCAACCTCACAAAAGATGTGGGTAGTCATTGCTACAG…
TP100999	P27174	P_comp4161_c0_seq1	yes	1	1	119.306	1.48e-26	1	64	643	580	64	737	Lup007411| Hit:140-460| Length 321| Evalue 5.08E-149| Note: uncharacterized protein LOC100306573 isoform X4 [Glycine max]; IPR025124 (Domain of unknown function DUF4050)	not found	CAACCCTTTTCTTTCTTTCCTTTCTGAGGTTCTGGAATCTTCACTAGGATTCTTCTTTCGACACAGTCATACACCTCGCGCCGTTTTCTGCACAACGCAAAGGTTTGTTTAGAAGGCATGGTTGACTGCTTCTTAGAGGATGGAACCTAATGATAGCAGTTCTTCAAATGCCCATCAAAATCATTTTTCAGAGCGTTCACATGATTCCGGCAAAGAGAAGTCCACTGTGAAAGATGTTTTTGTAAACCATGCTGAGATAGCTTGGCATCAACAGAGGAAAGAATGGATTGGTAATCAGTCTAAGAATTTGCAGAGACCTCCTAAAGATTCAATAATGAGCTTGACAACAAGTTATGAGGATCTACTTTCATCTACAGAACCTTTTCTGCAGTCAATTTC…
TP218247	P27174	P_comp4155_c0_seq18	yes	1	1	119.306	1.48e-26	1	64	1100	1163	64	2432	Lup007969| Hit:408-1728| Length 3009| Evalue 0| Note: probable protein phosphatase 2C 62-like [Glycine max]; IPR001623 (DnaJ domain), IPR001932 (Protein phosphatase 2C (PP2C)-like domain); GO:0003824 (catalytic activity)	not found	CCTGTGTACATACAAGTAGCCAACACAAAGAATCATGAAGGTGTTATTTCCAAATTACAAGAAATTTGCCAAGCCTAGAAACTTGCATCTGTATTGGTTTACACTTTTGAATATCAGTACAACATGGTGAGTGATGAGCACTGGGGACTATTGTGTTCCATTCATTGCTAACAGATATATAATAGTTGTACCATGTACAACACTCTACATGCTTTGAAAATCATCATTGCTTTTTCACTGAATTGAGCAACTACAACATGCTCTGAAATGTTCATATTCAGGGAAAAGGGAGAAAGTTTTCAACAGTGGGAATGCATTTCACTAATTATGCATGTTGCATTACGGAGCATGAAAAGAATGAGTGAACATAATTTAGAATACAGAAAAGATAAAAGATAG…
TP27655	P27174	P_comp4108_c0_seq1	yes	1	1	119.306	1.48e-26	1	64	188	125	64	861	Lup012685| Hit:1-861| Length 1098| Evalue 0| Note: Pyridoxal phosphate-dependent transferases superfamily protein isoform 1 n=2 Tax=Theobroma cacao RepID=UPI00042B06C0; IPR015424 (Pyridoxal phosphate-dependent transferase); GO:0003824 (catalytic activity), GO:0009058 (biosynthetic process), GO:0030170 (pyridoxal phosphate binding)	AT1G77670.1 | Symbols: | Pyridoxal phosphate (PLP)-dependent transferases superfamily protein | chr1:29189043-29190901 REVERSE LENGTH=1323| Evalue 3.88E-156	TGGTCCCGAGTTTGTAAAGGAAGCAGCAATACAGGCAATCAGGGATGGGAAAAACCAGTATGCCCGGGGCTATGGAGTTCCAGACTTGAACAATGCCATTGCTGAGAGATTTCAGAAAGATACTGGACTTGTGGTCGACCCTGAAAAGGAAATTACAGTTACAAGTGGGTGCACAGAAGCAATTGCTGCTACTATATTAGGATTAATAAATCCTGGTGATGAGGTTATCGTATTTGCTCCTTTCTATGATTCTTATGAAGCCACTTTATCCATGGCTGGTGCAAAAGTAAAAAGCATCACCTTGCGCCCTCCGGATTTTGCTGTCCCAATTGAGGAATTGAAATCCGCCATCTCAAAGAATACCCGTGCCATTATGATAAATACTCCTCACAACCCTAC…
TP322495	P27174	P_comp4076_c0_seq8	yes	1	1	119.306	1.48e-26	1	64	343	406	64	839	Lup025584| Hit:449-839| Length 2751| Evalue 0| Note: Adaptor protein complex AP-1, gamma subunit; IPR013041 (Coatomer/clathrin adaptor appendage, Ig-like subdomain), IPR016024 (Armadillo-type fold), IPR017107 (Adaptor protein complex AP-1, gamma subunit); GO:0005488 (binding), GO:0005794 (Golgi apparatus), GO:0006886 (intracellular protein transport), GO:0008565 (protein transporter activity), GO…	AT1G60070.2 | Symbols: | Adaptor protein complex AP-1, gamma subunit | chr1:22142944-22149296 REVERSE LENGTH=2697| Evalue 5.63E-40	AATAACAGTGACTGAATCAGATGCAGTGGATGTTTTAGAGATTGCTATCAAACGACATGCATCAGATCTTACCACAAAAGCGATGGCTTTGGTTGCTCTATTAAAACTCTCTTCACGTTTTCCATCATGTTCAGAGTATGATCTGTTTTTCAAATTCTTTGACCCTTTCATCACCCCTTAAGATGAATTTGTTAATTCTTTTCTTGCTTTTTCACTTGAGAGGTATCTGGAATGTAATATTCATGTTGAATTTCACGAGAACGGTAAGAGAGTTTTAAAATGTTTAATTTCTATGCATGTCATTTGATCTCTATGGCAAATTGGACTTATTGGAGGATCTTGCTGCATCCATGTCCCTTCTTTTGCTATGCACTCCAAAGACTGAAGCACCTATTTTAC…
TP57566	P27174	P_comp4039_c0_seq6	yes	1	1	119.306	1.48e-26	1	64	182	245	64	433	Lup018594| Hit:338-433| Length 756| Evalue 1.58E-42| Note: ribosomal RNA processing protein 36 homolog isoform X1 [Glycine max]; IPR009292 (Protein of unknown function DUF947)	not found	CATAAGTGTGATTTGACTTTTTAAAATAAGCTCTTTATAACATAAAGAATGGAAACTTGCTATGAAGGATAACTATCTTCAAAAATATGCAACCAAAAGACTCATGATTCACTAATATAAAGGACCTCATATGATAATGTCAAAGACCTTTGCCCTGGGCATTGACACTACTAAGTACTCGCAGCAGATACCTAGGCATAAACAAGGACTGTCATTTTGGATATTCAAAAAGGGAATATATAGTAGACAAAAGACACATACACCAGTTTTTTCTGTTCTTTTTTGGTCCTATCTACCAGTACTATAAGCATAGAAAAGAACCTTAAATATAACAACCTTATTCCATGTTGTCACCAGATCTACGATATGGCATGTATCTATGGTCCTTTGCAGCATTCC…
TP296183	P27174	P_comp4023_c0_seq4	yes	1	1	119.306	1.48e-26	1	64	124	187	64	600	Lup016106| Hit:32-596| Length 3366| Evalue 0| Note: Argonaute family protein; IPR003100 (Argonaute/Dicer protein, PAZ domain), IPR012337 (Ribonuclease H-like domain), IPR014811 (Domain of unknown function DUF1785); GO:0003676 (nucleic acid binding), GO:0005515 (protein binding)	AT1G48410.3 | Symbols: AGO1 | Stabilizer of iron transporter SufD / Polynucleotidyl transferase | chr1:17886285-17891892 REVERSE LENGTH=3153| Evalue 5.52E-32	GGTGGTAGCCGTGGTGGTGGCGGGTATGGTGGTGGCGGTGGCCGAGGTGGTGGTATGGGAAGTGGCCGTGGTGTCGGACCTGGAACTTCATTTGATGGCCCATCCAGGCCACCTTACCCCGAACTGCACCAAGCAACCCCAGTTCCATACCAAGCTGGGGCTACTCCTCAGCCGACACCAGTTGAGGCTGCATCTTCTTCGAAGGCACCTGAGCCGTTACCAGTGGAACATAAAATGAAACAGCTGTCTATTCAATCAGAAATGGAGCAGCTGCCCATTCAATCAAACACGGAACAGCTGCCTATTCAATCAAACACGGAGCAGCTGTCCATTCAATCGGAAGCTGCTGATGTTCCCGATCCTGCTCCTGTTGCTCCACCTGCCAGCAAATCATCAATC…
TP330234	P27174	P_comp3999_c0_seq8	yes	1	1	119.306	1.48e-26	1	64	1103	1166	64	1893	Lup021051| Hit:286-1836| Length 1740| Evalue 0| Note: uncharacterized protein LOC100794704 isoform X8 [Glycine max]; IPR006869 (Domain of unknown function DUF547), IPR025757 (Ternary complex factor MIP1, leucine-zipper)	AT4G37080.3 | Symbols: | Protein of unknown function, DUF547 | chr4:17473719-17476716 FORWARD LENGTH=1833| Evalue 2.48E-137	GTTAAAATATCAATGTAATTAGGTGGAGCTTTTCTAAAAAATATAAATAGCACTGAGCGTACAATGTCTGATATTATTTTAGATGATGATTTCTATGTATATTTCCTATAAAAGCATTACTAATGACCAGACTGCAGTATCCCATAGTCCAAAACCCTTTTTCAAAAGGAAAACATTACATGTTTATATTTATATAGTTTGTGTGTCAACTATCCAATACACCAAAACTCACCACATCAAAGTTCAATATTCTATGGTGAGTGAGGAACAGTACCTCTGAGTAAGTTATTGGTGTAAAAGCAACCTGAAAGTGAAGTCATATGGCATAATTTGTATTAACTCTGTGAGAGGCTGTCTTCCCCTTCTTTCAAGGCATTGAACTGCTTCCTTTCTCAGTTC…
TP329117	P27174	P_comp3942_c0_seq1	yes	1	1	119.306	1.48e-26	1	64	887	950	64	1955	Lup030039| Hit:196-1752| Length 1557| Evalue 0| Note: threonine synthase-like protein; IPR001926 (Tryptophan synthase beta subunit-like PLP-dependent enzymes superfamily), IPR004450 (Threonine synthase-like); GO:0006520 (cellular amino acid metabolic process), GO:0030170 (pyridoxal phosphate binding)	AT1G72810.1 | Symbols: | Pyridoxal-5'-phosphate-dependent enzyme family protein | chr1:27398760-27400393 REVERSE LENGTH=1551| Evalue 0	CTCATTCATGCATATTTGTGACCAATGTATAAATAAATTCATTCATGCATAGTAACCTAAGAAGTATCATTAAATACATTGATGATTAATCATTAATCTTTGAAGTACATCATGTTATTATAAGAAACCTCATTCAATGAATCACTCTTGAATCTTATTTCTGTATCTAAAAAAACACTGTTTTCACTTTTCACAATGGCAATGGCTTCTTCTTCTTCTTCTTCATTGGTTCACTCACCAAACCCTTTCTCCCCAAAAACCAAACATTTCATTCTTCCTTTTCCCAAACCCACCCACTTCACTATCAATTCCTCTCTCCAACCTCCTCCCAACCTCACCGTCAAACACCGCCGCCCCGCCGACGAAAACATTCGCGACGAGGCTCGCCGTAACAACACC…
TP340374	P27174	P_comp3935_c0_seq7	yes	1	1	119.306	1.48e-26	1	64	65	2	64	951	Lup017683| Hit:3-951| Length 2355| Evalue 0| Note: dnaJ homolog subfamily B member 1-like isoform 1 [Glycine max]; IPR001623 (DnaJ domain), IPR024593 (Domain of unknown function DUF3444)	not found	GGAAAATTCTAGTCGCCAAGTGCCTAACAAGATGAAGTCTAATGCTGGAAAGAACAAAATGGCAGCTTCAAATGTTGGAGCTAGGGGTTATTATAAAACTGACTCTAATAACTCTACCAATTTCCAGTGGACTCCATTTTCAAAAACTTCTGGTGTCTCTAATGTAGCTCAAGCTGCTACAGTTGTTCAGCAGGCATATAATAAAGTGAAGCGAGAACGCGTGGAGGCACAGGCAGCTATTAAAGGGGAAGAGGCCTTGAGAAGAAAACAGCATATTTCGAAAAAAAGTTACTTCAATCCTGCTAAGAAAAGAAAGGGGTGCACGGAGGATGCTAGTGTGAGTAACCATGCTACAGAACATGTAAATAAAATAGGAGTGGGAAACAGTGGAGCAGGACT…
TP4959	P27174	P_comp3872_c0_seq4	yes	1	1	119.306	1.48e-26	1	64	1020	957	64	1387	Lup022449| Hit:410-1083| Length 2676| Evalue 0| Note: Sec14p-like phosphatidylinositol transfer family protein; IPR001251 (CRAL-TRIO domain), IPR011074 (CRAL/TRIO, N-terminal domain), IPR016024 (Armadillo-type fold), IPR021841 (Vacuolar protein 14 C-terminal Fig4-binding domain), IPR026825 (Vacuole morphology and inheritance protein 14); GO:0005488 (binding)	AT1G14820.3 | Symbols: | Sec14p-like phosphatidylinositol transfer family protein | chr1:5105237-5106793 REVERSE LENGTH=759| Evalue 6.76E-86	AAAGAGGGTAATAATACCAATACAATTAAACTCACCTACAACCCAAACTCCCAAATGATATTTATTAATCATCACATTGTGTCATTGTAACTTCTTTTGAAAGGTGTATTCCATTTCATTTGAAATCTACAAAGAATTTATTGAGTTTATTTCTTTATCAATTAGCTTTTTTATTAAACAATTTTCTGGGAAGGCAAGTTCTGATACATGGTAGATTGGCAGGGCTAGACTATAATCATTAGGTTCCCCAACAACACTCCTAAGGTTCCATTTGCGAGGTGGGTTGTAGAGGGGAATGAAGGAAAATGGAAGATTTCAGAGTCATTTCAGAAGTATATTTCATGACTCTGAAGTCATTCTTTCATTCCACTCCAAAACTTAACTCAGAAACTAACCCGA…
TP91937	P27174	P_comp3838_c0_seq8	yes	1	1	119.306	1.48e-26	1	64	222	159	64	356	Lup023396| Hit:1-356| Length 1707| Evalue 1.77E-175| Note: ROP guanine nucleotide exchange factor 5; IPR005512 (PRONE domain); GO:0005089 (Rho guanyl-nucleotide exchange factor activity)	AT4G38430.1 | Symbols: ATROPGEF1, ROPGEF1 | rho guanyl-nucleotide exchange factor 1 | chr4:17986643-17988659 FORWARD LENGTH=1647| Evalue 4.72E-49	GTGTTTGGTGAGCTATGGAGGTTAGAGCCCCTGGCACCACAGAAGAAGGCTATGTGGCGTAGAGAAATGGAGTGGCTCTTATGCGTAAGTGATTTTATTGTGGAGCTTGTGCCATCTGTGCAGCAGTTTCCTGGTGGTGGAACATATGAAATCATGGCTATGCGTCCTCGCTCCGATTTGTACGTCAATCTACCGGCTTTGAAGAAGCTTGATGGAATGCTGCTTGGTATGCTTGATGGATTTGAAGATACACAGTTTTGGTATGTTGACAAGGAAATTATATTGGGTGACAAGGATTGTGATGACTACAGTGGTAGACCTTCAGTTAGGCAAGAGGAGAAATGGTGGCTTCCCTC
TP360925	P27174	P_comp3816_c2_seq13	yes	1	1	119.306	1.48e-26	1	64	170	107	64	205	Lup023568| Hit:1-204| Length 3009| Evalue 3.02E-96| Note: uncharacterized protein YMR317W-like isoform X5 [Glycine max]; IPR013083 (Zinc finger, RING/FYVE/PHD-type); GO:0005515 (protein binding), GO:0008270 (zinc ion binding)	AT5G60170.2 | Symbols: | RNA binding (RRM/RBD/RNP motifs) family protein | chr5:24228178-24232394 FORWARD LENGTH=2964| Evalue 1.03E-41	TAAATCATCTGATGGACGGAAGCAGCTCAGCAGTGTGCGAGTGATTCAGCGGAACCTTGTTTACATAGTTGGGTTGCCTCTCAACCTTGGCGATGAAGATCTTCTCCAGAGATGGGAATATTTTGGTCAGTATGGGAAGGTCTTAAAAGTATCAATGTCTCGGACGGCAGCTGGTGTTATTCAACAGCTTCCGAATGATGCATGC
TP248945	P27174	P_comp3816_c2_seq3	yes	1	1	119.306	1.48e-26	1	64	1827	1890	64	2003	Lup023568| Hit:483-2003| Length 3009| Evalue 0| Note: uncharacterized protein YMR317W-like isoform X5 [Glycine max]; IPR013083 (Zinc finger, RING/FYVE/PHD-type); GO:0005515 (protein binding), GO:0008270 (zinc ion binding)	AT5G60170.2 | Symbols: | RNA binding (RRM/RBD/RNP motifs) family protein | chr5:24228178-24232394 FORWARD LENGTH=2964| Evalue 3.65E-148	TATCAGATATGTGTCTGGTGCTGGCATCATATAATGGACATGGCTGAGAAGGATGACACAGAGGGGCGTTGCCCTGCTTGTCGTTCTCCATATGACAAGAATAAGATTGTCGGAATGGCTGCAAACTGTGAGAGATTGGTAGCTGAAGTTCATATGGAAAAAAGGTTGAAGAACCAGAAAGCAAAATCTAAGTCATATGAAGGACGGAAGCAGCTAAGCAATGTGCGAGTGATTCAGCGGAATCTTGTTTACATTGTGGGATTGCCTCTTAATCTGGGAGATGAAGATCTTCTCCAGCGGCGAGAATATTTTGGTCAATATGGGAAGGTCTTAAAAGTGTCGATGTCTCGAACGGCAGCTGGTGTTGTTCAGCAGTTTCCAAATAATACGTGTAGTGTA…
TP31976	P27174	P_comp3804_c0_seq11	yes	1	1	119.306	1.48e-26	1	64	366	303	64	718	Lup023436| Hit:1-128| Length 5565| Evalue 4.34E-60| Note: ubiquitin-protein ligase 4; IPR000569 (HECT), IPR016024 (Armadillo-type fold); GO:0004842 (ubiquitin-protein ligase activity), GO:0005488 (binding), GO:0005515 (protein binding)	not found	ATGACTTGCCAAGTGTGATGACATGTGCTAATTACCTGAAGCTTCCTCCTTACTCCACCAAGGAAATTATGTACAAGAAGCTACTCTATGCAATCAGTGAAGGCCAGGGATCCTTTGATTTATCATGAGTTTCTGGAACTAACCAACCCGACCCTGTATGTTAATATGACGAATCTGGCAGGGGTCTACTCTCGATGTTCAATTATTTTTTGGTTGCATGTACTTTCCTTCTTGCTTCTCAAATAATTGCCACATTTGGGGCTTCATTAAAGGTTGTGGCACAGTTCCGGTGAGTTTCAGTGAGATGGGATGTCGTTATTGGGTCTTGTGTTATATGACTGGAGAGTAGTTGTATTCTCTGTGCTGCACACCACTTTGCACAATTTGATGATGCAGCAA…
TP5508	P27174	P_comp3804_c0_seq10	yes	1	1	119.306	1.48e-26	1	64	706	643	64	723	Lup023436| Hit:1-389| Length 5565| Evalue 1.75E-163| Note: ubiquitin-protein ligase 4; IPR000569 (HECT), IPR016024 (Armadillo-type fold); GO:0004842 (ubiquitin-protein ligase activity), GO:0005488 (binding), GO:0005515 (protein binding)	AT4G38600.1 | Symbols: KAK, UPL3 | HEAT repeat ;HECT-domain (ubiquitin-transferase) | chr4:18041503-18049292 REVERSE LENGTH=5667| Evalue 2.85E-68	CCATTAGCAAGTTTAGCAGCCATTGAGGAATTTCTTTGGCGCCGTATCCAGCGTAGTGAATCTTCCCAAAAGTCAACTGTACCTGTGGGGAATTCTGAATCTGGGACAACTGCTGGAACGGGTGTTTCATCTCCTTCCACTTCTGCCCCTTCAACTACTCGTCGCCATTCTACTAGATCCAGATCATCTGTTAATATAGGTGATACACCCAAAAAAGAAATTACTCAAGATAAGAGCACAAACTCATCTAAGGGCAAGGGAAAAGCTGTATTAAAGTCCGCACAAGAAGAGGCAAGAGGGCCTCAAACCAGAAATGCTGCACGTAGAAGAGCAGCTCTTGAAAAAGAGGCTCAAATGAAGCCTGTAAATGGCGACTCTACTTCTGAGGATGAAGATTTG…
TP1046	P27174	P_comp3768_c0_seq4	yes	1	1	119.306	1.48e-26	1	64	580	517	64	665	Lup009681| Hit:2-271| Length 828| Evalue 1.01E-130| Note: tobamovirus multiplication protein 3; IPR009457 (Domain of unknown function DUF1084)	AT2G02180.1 | Symbols: TOM3 | tobamovirus multiplication protein 3 | chr2:560976-562961 FORWARD LENGTH=912| Evalue 1.65E-64	ACGCTTTCCTGTTGAATCCAAAGGTCGACGCAAGAAGCTGCAAGAGGTTGGCTATGTAACCACCATATGCTTTTCATGTTTCCTTGTCAGATGTGTTATGATGTGCGTTAATGCATTCGATAAAGCTGCAGACCTTGATGTTTTGGACCATCCCATTCTAAACTTCATATATTACCTGTCGGTGGAAATATTGCCTTCTTTTTTGGTCCTTTTCATTTTGAGGAAGCTGCCACCCAAGCGTGGTATCACACAGTATCACCCAATTCGCTGAAAAGATCGAACCATGCCGAGAAATGACTCAGGCGCCATTCATGGTGCTCTATTTTCACGAATATTTCTCACGCTGCAATGATAATTGCCAAGGGACAGAGCAATATCATGGGATTCAAAGTTCTCCCT…
TP263618	P27174	P_comp3683_c0_seq1	yes	1	1	119.306	1.48e-26	1	64	669	606	64	1224	Lup009500| Hit:40-965| Length 945| Evalue 0| Note: F-box family protein; IPR001611 (Leucine-rich repeat), IPR001810 (F-box domain), IPR006553 (Leucine-rich repeat, cysteine-containing subtype); GO:0005515 (protein binding)	not found	TAGAAAAGGAGCTTCTCTTCACTATGGGAAATAAAATGGAACCTGAGTCAGAAGAAACCGAGTCTGGGGCCACCATAGCAGATTGGTCCGAGTTAACTCACGAGTGCCTCATCAATATCCTTTCTCGTCTCACCTTAGAAGATCGATGGCGAGGCACTATGCTTCTTTCCAAATCATGGTTTCGCGCATTCAAGGAACCATCTCTTCATTCCATCTTCAACCTTGATCCCTATTTCAACTCGCCCCCCGAGTTGACTCGCTGGTGGACCCCCGAGTTTGAGCGTAGGATTGATTCCATGCTTCAATCTGTCCTTCATTGGAGCGATGGCTTTCTCACTGAGATCCGCGTTCCACACTGCTCTAATCGATCTATTAATTTGGTTGCGGAAAGATGCCCAA…
[truncated: 1,781 more rows]
