# Supplementary material for: A high-density consensus linkage map of white lupin highlights synteny with narrow-leafed lupin and provides markers tagging key agronomic traits
Source: Sci Rep. 2017 Nov 10;7:15335. doi: 10.1038/s41598-017-15625-w (PMC5681670; doi:10.1038/s41598-017-15625-w)
Supplement: Supplementary file 6 — Supplementary Table S6 [file 41598_2017_15625_MOESM6_ESM.xlsx]

## Sheet: Arkusz1
A high-density consensus linkage map of white lupin highlights synteny with narrow-leafed lupin and provides markers tagging key agronomic traits
Michał Książkiewicz, Nelson Nazzicari, Hua’an Yang, Matthew N. Nelson, Daniel Renshaw, Sandra Rychel, Barbara Ferrari, Maria Carelli, Magdalena Tomaszewska, Stanisław Stawiński, Barbara Naganowska, Bogdan Wolko, Paolo Annicchiarico
Supplementary Table S6. Marker sequence set used for white lupin comparative mapping.
Marker No.	Marker name	Marker type	Linkage group	Altered map position*	Marker sequence available	Transcriptome sequence assigned	Final sequence
1	TP171308	Skeleton	LG01	0	yes	yes	CCCTTATCATTCTTCCCAGTCGAAGGGAGCTATCATTGGTTTCTTCCTTGTCGAAGGGAGCTCTCAAAGAAATGGTGATGATCCGTCCTGCCTTATTCCGTTCATCCATGCGGTCATTTGCAACTTCTACCAAGTCCTCACACCACAACAACCACCGTGAAAATCACAAATACCTCGAATCCAACTCATTCCTTGGGAGCTGGGAGGCTCCTAAGGACCCAAGGGAAGCCGAAACGAAGCTATCTCTTTTGAGAAGGGAATATGCGAAACAGATGAAAGAGGTTCGCAAGGAATACATTCGGGAAGTGGAGCTTATGGCATTCGAGAAGCAGCGCAAGGATGAGGCTCGAAGAGAAGCACTTAGGGTTGCGAATGAAGAGCGTCATAAACTTAAAGCTG…
2	M78E32B327	Attached	LG01	0	no	no
3	TP81737	Skeleton	LG01	0.01	yes	yes	GATAAAACAAATTAGTGATGCCAGTGTGATAAGATTATATACATTATTATTGATCAGTCCATACATGTTTTTGTGGCTAAATAAAGGAGATGGTAAGTAAGAGAGATGAGATTGAGAATATTTAGAATAGAGGAATATGAATTCAATCTCTTAAGCTTCTCATTCAGCTTCATAATCCTTGATCTCTTCTTCACTGCAGCATCATGCTCTACCCCTTCTCTTTCTCTTGTTGTTGTTGTTGTTGTAGTATGATCATGATGATGCTCTTGTCTTCTGCTGCTACTCATTATATCCTCTATTCCCCTTCCTTCTTCCTTTTCTATTTTCATCCTCTCCGATATCAACTGATATATCCACCATCAAAAACTTAAAAACAAACAAATAATAATCCAAACTTAA…
4	TP386478	Skeleton	LG01	0.02	yes	yes	CTTCAAGTCTCTGTGAATCACATTTGAGGAGTGCAAATACTCCAATGCAAGAACAACTTCTGCAATATATACGCGAGCCATATCTTCATCTAGGCAACCTAGATTTCTTAACAGAGAATACAGATCTCCACCATTTAAATACTCCATAACCAGATAAAGATTTTCCCTACATGTGAAAGAGTAGAAAAAACGGACCACAAAAGGGTTTTGAACAGATATTAGGATGTCTCGCTCAGCCAAAATACTTTGGACTGCATTTTTACGGATCATATCTGCCTTTTTAAGAACCTTTATAGCAAATAAATCACCAGTTGCTCTTTTTCGGGCCAGAAAAACTCTTCCAAATGCGCCCCTGCTTATTGGTTTTATTATTTCAAAGTCTTCAATAGAGGTTCGGTC…
5	TP214981	Skeleton	LG01	0.03	yes	yes	GTGTTTATTCCAATTCAACTAAGCGAGTCATTACCGATTCAACTCACTAACCCAATCATGAGCCTACTCAGACGATTCCATATCATCGAAGAAGAACCCTTACCCTTACACTCCTACTACTCCTCTCCGCCATTCCCCTTCGTCGAAGAAACCCTAACCTTCCTCCCCTTCGTTGAAGAAACCCTCGGCCTCCTCCCCTTCGATCTGGTTCAGAAGCAGGATCTCAGGACTGAGTTATGCTTGCAGAGCCTGAGTGATCGGGTCTCGGACCTAGAATCTCAGTTCAATAGGATCGTCGCCGGGAAGAGTGGCGGGCGCAGCGTAGGAGGGAATCGGAAGTACACGTGGACGACAGACATCAAAGGAGAGGAGGGGTTTGATCGGAAGTATAAGTGGATT…
6	TP74779	Skeleton	LG01	0.04	yes	yes	TTTTTGTGATCTTTGTAATCCTCAATTTCATGAGGTGTGAGAGCCTCTAGTTTCCAAGGGATGGAGTATCCTACGTGGCAACACCTTATTGGTGATTCAATGTAAAAGATAAGATAGTGGATGCCTGAATAAACTCCATATAATATTTCCTAACTAGTTGTGATATTTGAGTATTGATTATTGAGAGAGATGGCATCAATGAGCATGACAGCATCATTCCTTGGCAACTCAAGCTCAGCCCTCAGCAACAACCGGTCTCCGGTAACAATGAAGAGGGGGCTAGTGGTTGTAGCCAATGCAGGCAGAACAGAGAAGGTGAACAATGACAACAACAACATTAACAACAACAATGGAAGAAGGAACATAATGTTTGCAGCAGCAGCAGCAGCAGTTTGCTCA…
7	TP443704	Skeleton	LG01	0.05	yes	yes	TTTTTTTTCAGTAGGAAGTTTTTTTAAGAAGAGTCAAAAGGTTGTCATCCATATAAATTGTACCATACCGATCTCATTAAAACAACAAATGCAGAATGAAATGTCATAAACTGTTAACATAGCACCAAGGTTGAGATAACTATTCAAGTTATAATCTATGGATTTCAAATTCAAAAGCCGACAAACTTAACTGCCATGGCACTTCAGATTCAGTAAACAACTCCATTGGCAGCAACCTGACATGACATGAGTACCATAAATAACATCGGAAGTATAAAAAGGGCATGGAATGGTAAGTATTGCAAAATGCAATATTACCATAGCAACGCCTTTTGATGCCAACTGCATGAGAGCCACAAATATCAGAGTTAAAGCAAACCACAACTTCTCAATGCTTAT…
8	TP48530	Skeleton	LG01	0.06	yes	no	CAGCACTGCATAAACAAACAAAAAACTCAACATCATTAACGAGCAAGATTGGTAACAATCTTTA
9	TP242727	Skeleton	LG01	0.07	yes	no	CAGCTCCTTTTAGATTATGTTCCTTTTATTCTTTCTTTTTTCCCTTCACCCATTGATGTTTTAG
10	TP290333	Skeleton	LG01	0.08	yes	yes	CCATAAATGCTGAAGTAGTTAGAAACATCTTCCTCTCTAAAAGTGCTATCTGCTGGAAAAGTCAAGTAGATCTGCCTTGAAGCTGGGTTAACAATTCCAGGACTATTCAAAGAAAAATCATTCCTTTCAAGCCTTGATCTTCCAAACTTGAGCAACTCTTCATTCATCATAAGAGCTGCAACTGCCCCTCTTGGAGAATCATTTTGTTGCTGCTGTAACAGAAAATTCATGCACTTTGGTGAGTATGGAAAAGAAGATGCCATGAGTTGAGAAGCAGCAGCAAGTCTTTGCTGTTGTGCAGTCTTGGATCTGAGAAGCTCATCCATCATCTCAATCTTATTAGGAGAACCAATCATTGCAGCAGCATCAGCATCTCCAATTCCTCCTCCTCCATGAAGG…
11	TP339928	Skeleton	LG01	0.09	yes	yes	TTTTAAATAAACTGATTCAAATCTGAAGATAAATTAAGTAGTAGGCATTAGATCCCAATCTCTTGCAACTTGCAAGCCAGGGACACTGTAATAATCAGAATTTCCTATAAAACCTATAACAGTATCACAGTAGCATAATAAATACATGTCCATGTCATGGTCCTAACTACACTAGGACTCCAAAAAAAATTCCACTTGGGGAAGAAAAAAGAATTTCACAACAATAACTCTTATCAAACACCCTGAGTTGAATAACCATTTATGGCACCCAAGTAATCTTGAGCCCTGAGTAATGCATATTGAGCTTGACCAGCTCATAAATAATCATTCACTTATTTCTCCATGTCATACCATTAATCATTGGTAAATTCTTTCTTACAGGGGTGTAGTGTTTTTGTT…
12	TP57421	Skeleton	LG01	0.96	yes	yes	TTTTTTTTGATATAAGATGTAAACTATTTTTATTAGCTTATAAAAAAACAACTTATAGACGTAAAGATGTATTTTATCATACTAAAACATGTGTACGGTGCATAAACAAAGTGTAAGGCCATGAAAGGCACATGTGGAAAGATTTAATCCATAAACAGAGAATATTTGTATGGGGCTTAAGAATCCTGTTTAGTCTATTTTGCATAAGGAAGTCAAATTTGTAGGTACATACTTCCTTTCTGTATATATACACATTTTAACATGTCTCTTCATGTTTCAATTCAATAGCATAGCCCCCATCTCTCTCTTCCTGGCACCATGTTTTAGTTTCTCCAATGCAACAAGTCCAACTTGTCTTACTCTTTCTCTTGACAACCCTATCCGTTTACTTATGTCCTC…
13	TP312205	Skeleton	LG01	0.97	yes	yes	TTTTTTTTGATATAAGATGTAAACTATTTTTATTAGCTTATAAAAAAACAACTTATAGACGTAAAGATGTATTTTATCATACTAAAACATGTGTACGGTGCATAAACAAAGTGTAAGGCCATGAAAGGCACATGTGGAAAGATTTAATCCATAAACAGAGAATATTTGTATGGGGCTTAAGAATCCTGTTTAGTCTATTTTGCATAAGGAAGTCAAATTTGTAGGTACATACTTCCTTTCTGTATATATACACATTTTAACATGTCTCTTCATGTTTCAATTCAATAGCATAGCCCCCATCTCTCTCTTCCTGGCACCATGTTTTAGTTTCTCCAATGCAACAAGTCCAACTTGTCTTACTCTTTCTCTTGACAACCCTATCCGTTTACTTATGTCCTC…
14	TP270286	Skeleton	LG01	0.98	yes	yes	TTTTTTTTGATATAAGATGTAAACTATTTTTATTAGCTTATAAAAAAACAACTTATAGACGTAAAGATGTATTTTATCATACTAAAACATGTGTACGGTGCATAAACAAAGTGTAAGGCCATGAAAGGCACATGTGGAAAGATTTAATCCATAAACAGAGAATATTTGTATGGGGCTTAAGAATCCTGTTTAGTCTATTTTGCATAAGGAAGTCAAATTTGTAGGTACATACTTCCTTTCTGTATATATACACATTTTAACATGTCTCTTCATGTTTCAATTCAATAGCATAGCCCCCATCTCTCTCTTCCTGGCACCATGTTTTAGTTTCTCCAATGCAACAAGTCCAACTTGTCTTACTCTTTCTCTTGACAACCCTATCCGTTTACTTATGTCCTC…
15	TP407001	Skeleton	LG01	1.31	yes	yes	TTCCTCATAGACGTATTTGGATATTCACTCTTATTTCAAAATGTGTGGGTGATTTTGTGGTAAGACGGAAGCTTCACACATGATTTATGAATCATTCTTACAACTTTGGTTGGTTTAGGCATGTTAGAGGACCTTGATGATGTTAAGAGAAACAGTTTGACCCTTGTTGGCAGGGTAGATTAATGATGTCAGAGGTTAAGTTTTTTCTTTCTTTTTGTCTGGAAGCTATTCCGCTCCTGCTGCGTGCCTGTGTTTGATGTTGGCTTTTTGGTTATAGCATTCTTCTTGCTCGTTGATGGTTATTGGCTGTGATTATTCAGTTTTAGCAGCTGCTTGAAGGCCTTTTACATTCATTAATTTAGTATGCTATGTGTTAGTTCAGCTTGATTTCTTCTTAAC…
16	TP68685	Skeleton	LG01	1.66	yes	yes	ACCCAAAATTGAGTGGAGAATATGTGATCACACACATGTTGGGCATTGAATTAGACCATTCCAAGTGGTGGGACTTAGCAGCACTACTAATCATTCTCATATTTTATAGAATTCTTTTCTTTACTATTCTCAAGTTCAAGGAGAGAGCATCCCCACTATTTAAGTCACTTTATGCAAAGAGAACCATACAACAGCTTGAAAAGAGACCTTCTTTCAGGATGGTGCCATCTTTCCCTTCCCAGAGGCATCAACCCCTTCGTTCACTCTCTTCTCAAGAGGGTCTTAATTCTCCACTAAACTAGAAAGAGCCACAAACAAAATTATAATTTGTGCTTGGTTTTCATATTTGTTGTTTTCATCTGGTTAACATATAAATGTTGTATTTGTTTTGTATAGAGG…
17	TP99906	Skeleton	LG01	2	yes	yes	TGGGAGCCTTGTGCACCGGACCTCCCTTTTTTATTGATATTTTAGTATGATTTCTCTTCAACCATCCACAAAAACATGCCTAAGTTTCTCAGGGATCCATCTCTCCTACCTCTATTTCGTATGCAACATTTTTCCTGGTCATGGATAGTGTATATTTTTTTGGTGGATTTGGATATGGTTTGTGGTTGAATTTTGTGATGTTCTAGTTTCTTGCTTAAAATCATGAAATAAAATTGGAAAATGACTTAGTTTCTGAATCTGGATGTATTTTAGTTAGATTCATGTTAGAAAATGACTGAAAGTTTGCGTTCATGTTCATATGGTCGTATTTGATTGATTTCTGTAAATTAGTGTGTGATCATCTTCATAATTGAGTGCATCCATTCTACAAACAAGTGT…
18	TP263008	Skeleton	LG01	2.01	yes	no	CAGCTTCAACAAGGCGTGGCTCATTTCCTCCTGAAAATGTAATATACTTGATTTTCATAGTAAA
19	TP231413	Skeleton	LG01	2.02	yes	no	CAGCTAGTCTTTCCGGGTACATTGGACTCAATAATTTTTTCCAGATAAGCTTTATGTTATTTAC
20	TP288444	Skeleton	LG01	2.66	yes	yes	GAAGAAGAGTGTAATTATAGTGACTTCCATGATATATAAGTATATAATTGCCTAGGTTCCTCTCTTGAATTTGTTCCCTCTACCCATTAATTAAATATGGGAGAAGTGGGTGATGAAGATCAATATTTGAAATCAGAAGTAGCTTTGCTGCAATACTCAGAAGCAAGCTTGAAACCTCCACTCTCCCCTCTCTTCATACACAATGATCCATCATCCAATATTGAAGATCATCCTTCTCTCTCAAATCTCAATATTACTCAGCAGCAGGAGCAGGTTCAACAATTTCTCAAAGATGATTGGCTTCCTATAACTGAGTCCAGAAATGGGAATGCTTACTATGCAGCCTTTCATATTCTCAATTCTAACATTGGATTTCAACTTCTCATGCTCCCTCCTGCC…
21	TP272412	Skeleton	LG01	3.27	yes	no	CAGCTTTGGTCACTTAGTCCAGTGCAAGAATTTAAAAAGCACAAGGGGTGTGCACTTTTGAGTA
22	TP60988	Skeleton	LG01	3.28	yes	yes	GGGAAATTGAAAAGGATGAGCACTGTCATATAACTCTGACATTAATGATACACAAGTGAAATGATGTGACCAGAAAGAATGATCTAAGGTATATTGGAGTGATACAGTAAACATAGCACTTATACCTTGGCCTTCATTCAATGTCATATAATTCTGTTCTAATATCTAAAGTTAATAATCTTTGTCTCTGGCAAATCCTTCTAATGGAAGTTATACAGATTCATGAGGGTTTCTAGCTTTAGCATCTCTACCTTTAGAATCAGTATGTTTTTCTTCCCTTGGATCATGAGATGACTTCTGCCGCCGCAGCACATCCTCTGCATACCGGTGCCACAAGGTTTCCCTTTCTTCTCTTGGAACCTTATTATACCTTGGATCAGATTTTAAAACACGTTTAGC…
23	TP330964	Skeleton	LG01	3.29	yes	no	CTGCCAAAATCACAAAAATGTCATAGTAAAACATATGTTAAACAAAAATGCCAATACTGTATAA
24	TP88829	Skeleton	LG01	3.3	yes	no	CAGCATGGTTGTGATTGTGATTAGGTTCCATCATCATGATCATGTTGTTGTGGTTGTCATGAAT
25	TP350781	Skeleton	LG01	3.31	yes	no	CTGCCGAAAATGAGTGCCACCAAGTGACCTGTGACCAGGACTGCATTGGATTGAAGGAAAGCAG
26	TP232342	Skeleton	LG01	3.32	yes	no	CAGCTATAGTACCACAAGAATTGCCACATGCAGTAGCATCAAATGTAGAACCACTTAATATTTT
27	TP451535	Skeleton	LG01	3.33	yes	no	CTGCTTTCCTTCAATCCAATGCAGTCCTGGTCACAGGTCACTTGGTGGCACTCATTTTCAGCAG
28	TP100635	Skeleton	LG01	3.6	yes	no	CAGCCAATTACATTGCAGTATTGCACAACAAGACAAAGACACCTCAAGAAACAAGAACATTCGG
29	TP5508	Skeleton	LG01	5.18	yes	yes	CCATTAGCAAGTTTAGCAGCCATTGAGGAATTTCTTTGGCGCCGTATCCAGCGTAGTGAATCTTCCCAAAAGTCAACTGTACCTGTGGGGAATTCTGAATCTGGGACAACTGCTGGAACGGGTGTTTCATCTCCTTCCACTTCTGCCCCTTCAACTACTCGTCGCCATTCTACTAGATCCAGATCATCTGTTAATATAGGTGATACACCCAAAAAAGAAATTACTCAAGATAAGAGCACAAACTCATCTAAGGGCAAGGGAAAAGCTGTATTAAAGTCCGCACAAGAAGAGGCAAGAGGGCCTCAAACCAGAAATGCTGCACGTAGAAGAGCAGCTCTTGAAAAAGAGGCTCAAATGAAGCCTGTAAATGGCGACTCTACTTCTGAGGATGAAGATTTG…
30	TP22448	Skeleton	LG01	5.19	yes	no	CAGCAATAACATAGGCAATCACCAAACCTAAAGAAGCATGTACGGTTCATCCCTCACCCAATAA
31	TP31976	Skeleton	LG01	5.2	yes	yes	ATGACTTGCCAAGTGTGATGACATGTGCTAATTACCTGAAGCTTCCTCCTTACTCCACCAAGGAAATTATGTACAAGAAGCTACTCTATGCAATCAGTGAAGGCCAGGGATCCTTTGATTTATCATGAGTTTCTGGAACTAACCAACCCGACCCTGTATGTTAATATGACGAATCTGGCAGGGGTCTACTCTCGATGTTCAATTATTTTTTGGTTGCATGTACTTTCCTTCTTGCTTCTCAAATAATTGCCACATTTGGGGCTTCATTAAAGGTTGTGGCACAGTTCCGGTGAGTTTCAGTGAGATGGGATGTCGTTATTGGGTCTTGTGTTATATGACTGGAGAGTAGTTGTATTCTCTGTGCTGCACACCACTTTGCACAATTTGATGATGCAGCAA…
32	TP281076	Skeleton	LG01	5.21	yes	yes	ATGAAATGTAATCATCATAATGTGAACTTGTTGTCTGAGTGAGAGTACTATAAATTAAAACCAATTATTGTTTCAGAGTGGAATCGTGTGATAGTGATTATAAAGAGACCCAAAAGAACAATTCCTGTCGTCGAATCTCTCACCCTAATCGTTTCTCTTCCTCCATTTTCATTTCCCCTTTATTTCTTCCTTAATTCCCTTATCTTATTACATTATTAGGGTTTCCGTTTCATCCTCAATTTCATTCATCCGTGCCAAATTTGTACTTCAATTGAATCCAATCCCCACTTCCTTACGCTTTTCATCGTATCAACGTCTTCCAATTACTTTAACTATCTGAAATATCTATCTCTGTTTGGTATTCTACTTCATTCTTCTAATGTTCCTTATGCTTCTCGC…
33	TP76355	Skeleton	LG01	5.73	yes	no	CAGCATAATTGTAAAAATAAATGTCTATATATAATAAACAATTAATAGCCCCTGTATCAGTGTT
34	TP327874	Skeleton	LG01	8	yes	yes	GTTCCAGTACAACTGCACAAACACAATACCGGAACAATTATTGGAAGATGTTATTGTAATTGTGGATGCCTCAGAAGCAGAGGAATTTTCTGAGGTTTTCGCCAAGCCTCTTAGAGCTCTTCCTTATGATTCGCCTGGACAGACTTTTGTGGCTTTTGAGAAGCCCGAGGGCTTGCCAACAGCTGGGAAATTTTCTAACACACTGAAATTTATTGTTAAGGAGGTTGACCCAACCACTGGCGAGGCAGATGATGATGGTGTTGAAGATGAATACCAGCTTGAGGATCTGGAGGTTGTTGCAGCAGATTATATATTGAAAGTGGGGGTGTCAAATTTCAGGAATGCATGGGAAAGTATGGGCCCTGATTCTGAGCGAGTGGATGAATATGGTCTCGGCCC…
35	TP262903	Skeleton	LG01	8.01	yes	no	CAGCTTCAAAAATCACCATCTCTGACTTGTGACGAAGACAACTCTCAAGATAATCATAGAAGGG
36	TP129973	Skeleton	LG01	8.02	yes	no	CAGCCCTCGTTAGTGGCATTCATCTACTCCAGGTATTATTTATATATTTGCAATTCCTTATAGT
37	TP46680	Skeleton	LG01	8.03	yes	no	CAGCACTAGAAAAACAGCAGGGTTGATGCAGGAAGTTGTGTGTGGTTGTTGTATACTTATACAT
38	TP259075	Skeleton	LG01	8.04	yes	no	CAGCTGTGGGCTGTAATTTAAAATCCTCAGAATGCACTAATCAAATTTCAGGATATATAAGTAT
39	TP164323	Skeleton	LG01	8.67	yes	no	CAGCGACTCTTTCGTAATCACCTGCAAAGAACAAAGCAGTTTGGCAGAGTATGAGTAGTGCAAG
40	TP146684	Skeleton	LG01	9.34	yes	no	CAGCCTAAAAGTTGATCAAGAGATGTAAATAATTGATTATCAGAAGAAAGACCCAGCAAATCTC
41	TP452346	Skeleton	LG01	9.35	yes	yes	GAAGAATGTGGAAGAGGGTGGATTTTCAAGAAGAGGCAGCTCAATTGCTGAACTCAGATCTGAGGGAACTGAGTGTAGCTGCTAATAAACTCGCCCAAAATGCCATCCAACTCGGTGGCAAAGGCTTTGGAGTCTCTTTCTTTGGCTTGTTTGCAGCCATTGCTGCCATTTACTTGTTGATTCTGGATCGTACAAATTGGAAGACCAACATTCTTACATCACTGCTCATTCCATACATTTTCTTCAGCTTGCCTTCATTAATTTTCGACGTCTTCAGGGGAGAGATTGGAAAATGGATTGCTGCTGTTGCTGTTGTATTACGGCTTTTCTTTCCAAGACATTTCCCTAGTATGTTACAATTTTTCTCAGACTTGAAACTTATCTTGCTCTTGTTTATAA…
42	TP6396	Skeleton	LG01	9.36	yes	yes	GAAGAATGTGGAAGAGGGTGGATTTTCAAGAAGAGGCAGCTCAATTGCTGAACTCAGATCTGAGGGAACTGAGTGTAGCTGCTAATAAACTCGCCCAAAATGCCATCCAACTCGGTGGCAAAGGCTTTGGAGTCTCTTTCTTTGGCTTGTTTGCAGCCATTGCTGCCATTTACTTGTTGATTCTGGATCGTACAAATTGGAAGACCAACATTCTTACATCACTGCTCATTCCATACATTTTCTTCAGCTTGCCTTCATTAATTTTCGACGTCTTCAGGGGAGAGATTGGAAAATGGATTGCTGCTGTTGCTGTTGTATTACGGCTTTTCTTTCCAAGACATTTCCCTAGTATGTTACAATTTTTCTCAGACTTGAAACTTATCTTGCTCTTGTTTATAA…
43	TP340346	Skeleton	LG01	9.37	yes	yes	CAGGCCCGTATCTGAAGCCCATAAGTGTAATCTTCTATTCCGTCTTCTCCAAGTTGAAATGAAAATGGCAGCAATCAAATAGCATAAGCTGAAATAACTCAAAGGCGTGGGTCAAAAGCAGAAATACTATACCAAAATTTCAACACTGTTATAGAAGATGGAGTTCGTTCCTGAAGAAGGAAAGCACCTTCATGAAGATTGCTCCACTTTAATTTTGCCTGCCTTATCAATTGGAAATGTTGGGCAGTTAGTGGCAGACCTTTTGGTTTCATCAATGGATGCAGAGAGAGTTGGGTATTTGGATGATCCTTATGTTCTTCCTTGTGTTGGCAATGATGCTTATGGACCCTTTCCTCAAGGAGACCTTGCTCTTCCTCTTGAAGCTTATGATTCCATTTC…
44	TP100874	Skeleton	LG01	9.38	yes	no	CAGCCAATTTTTTTTCTCAATTTAAGTGTTCAAGACTTGATTACATTTTGAACTTTATGAGAAA
45	TP234280	Skeleton	LG01	9.39	yes	no	CAGCTATTCGAACAGTCAGTGGGATCAGGGGGCAGGTCAAGAAGGTTTGTGACTTGTAACTTGG
46	TP439893	Skeleton	LG01	9.4	yes	no	CTGCTGTAAGACACATTAGAAACGTAACAGGCCCGTATCTGAAGCCCATAAGTGTAATATTCTA
47	TP232447	Skeleton	LG01	9.64	yes	no	CAGCTATATATTATGTTTGCTAGAAGCTACTATATGTAATTCTTAGGTTTACTTGAGCACAGGC
48	TP137274	Skeleton	LG01	10.55	yes	yes	CAAATATCAAGCACTTTTTATTGACACTCACACCTCACTCTAATATCATTCGCCGCCCCCAAAAATGTCGACAACCACCGCACACGGCGGCGAATCTCCCTCCACCCTTGAAACCCCGACGCTAGATAAGGAGTCTCGCGAGCTCCTACAAACCATTTCCGAGCACGGCGGGTACGCCTATGTGAGTATGGCAGCGATGGCAGCCGCCGGAGACTTCCGCGCCGCCGAAGCGGCACGGGAAATGTCGTGGGAGCAGCTTCACTCAGGTCCGTGGCACTCGGTGCTTCCTGTGTGGCGCGACGCGTACTCGATGGCTTGCCTCCACGTAGCGAAGCACCACTATGGCAATGGCGAATTCAAAGAAGCGCTTAGGGTTTTGGATATGGGGATCATCATGGG…
49	TP419686	Skeleton	LG01	10.56	yes	yes	TTATCTGATCAAATAATGGATGTTGAGCAAGATATGTAGGACCAACAGGAGAATGGTCATTTGACTTTATCCGCTGAAGAAACTCTGAAAATGTAATTAGCTCTTGCTTCCACTCTGCACATAAGTAGTTCTTCCCAACCTGCAAAGTTCCCACTTAAACTTCTCTGCCAAATTAATTTATTAAAAAACAAAATATATTACATGTGAAAGATCCACTCCACCCCTTCTCCCTCCCTCTGTGTGTGTGTGCACGTGTGTGTATGGATTACCTGTATACTGCTAAAGAACTTCAACAACTTTGCTGTGACAGAAAAGGTCTACAAAAGGTAAATGGAACACAAATACAAACAACACTAGAGGTAACACATCAGTTATAACTTAAACACATTAGGTACTGCA…
50	TP101951	Skeleton	LG01	11.42	yes	yes	CCGCCACCCGATGGAGTCATCCCAGGAAGATTCAGAGTTGATAAGTAAGAACTGTAGGTCAGCTGATGGGAATTTTTCAACTCCACAGCCAGGCAAGGAAGTGGAAAAGGAGCAAAATATTGATTCATCAAATGGCAAGAAGCATGTTCCATCAATGACTCGAGCCCTTCTTAGATTTGCTGTAAGGAACGGCCTGCCGCTTTTCACATTTGCTGTTGGTGACAATACCAGCAACATTCTTGCAGCCACAGTGAAGAACTTAAGTGCCTTAGAAAAAGGTGAATGCAACACTGTCTATACCTTTTTCGCCTTTAGGGAGGTTAAGAAGAAGAATGGAAGTTGGATGAATCAAACAGGCAGAAGCAAAGGTCCTGATTACATTCCCCATGTTGTTGCCCA…
51	TP266624	Skeleton	LG01	12.93	yes	yes	TTTTTTTGAAGAATGGTGACAGTTGAAATGAGAATTAAAAGCAGAGCAGTAGGTGGAGGTTGGTATGAGGTACATTACATGATATGAATATCTCTAATGTCATCTTCACCTAATAACTGATTCACATTCAGTCTTCTCTTAATGCTCTATTCTTCCAACTAACTAACTAACTAACTAACTGTATATCACAAAGATGAATTTGAGGTAGAAAGCATTATAGAAAGGGTATGCAAAAATAGATATGCAGATATTTACAAACTTACAATATACATAAATGAAAGTTCAAGATTTGCAAAGCCAGCCTTGGATTGCAAGTCTGAGTGCATGATTGGGAGTGAGATGCAAGTGACTCAATTTTAAATTAGTCATGGGAGAACTTTCATGCCCATTTTCCAACCA…
52	TP261306	Skeleton	LG01	13.83	yes	yes	CCTATGATAATCAAACATCAAAGTCTCAGCCACACGTTTCCCTTCATCATAGCAACTACGAACTCCAATAGGGTTAACATTGCCCCCATAGCTTTCAGGTTGGGGATGGATAAGAGGGTCCCCATATACCTCTGAAGTTGATGTAAGCAAAATCCTTGCTCCAACTCGCTTAGCAAGCCCAAGCATGTTCAGTGTGCCAATCACATTTGTCTTTATGGTCTTCACAGGATTATATTTGTAGAAAATAGGAGAAGCGGGGCAGGCAAGATGGTAGATCTGATCAACCTCAATCAACAAAGGCTCAGTGACATCATGACGGATAAGCTCAAATCTTGGATGACCGATCCATTTTTTTAGGTTGTCCTTTGACCCGGTGAAGTAGTTGTCAGCAACAATGAC…
53	TP48656	Skeleton	LG01	13.84	yes	no	CAGCACTGCCTTTAAATCTCTGTTAACTGAAAAATCAGTCCTGCTGATACACATTATCATTCTG
54	TP432098	Skeleton	LG01	13.85	yes	yes	GTTCTTTAGCAGCAACAGTCTTTTCATTGAAAATCATAAATGGACATGATACAATCCACATTACAAACATAATACAACTAATGACTAACATAGTTAGAAATAAACATGAATACTAAAACTAAAAGTGTTCAAGTAGCTTTCCTAGGAGACTTAGTGGCCTTAGATGGAGATTTTGGTTCTTTAGCAGCAACAGTCTTTTCATTCTTCTTTGGCAACAAAACTGGGTTAATATTTGGAATAACACCGCCATGTGCAATAGTAACACCAGCAAGCAATTTCCCAAGCTCCTCATCGTTCCTCACTGCCAACAAAACATGCCTTGGAATAATTCTATTCTTCTTGTTATCACGAGCCGCATTCCCAGCCAATTCCAAAACCTGTAACCAATAACATTTAATA…
55	TP363297	Skeleton	LG01	13.86	yes	no	CTGCCTAGTGCACAAGGCTCCCACTACCATGAGGTATAGGGAGGGTCAAATGTATACATCCTTG
56	TP135761	Skeleton	LG01	13.87	yes	no	CAGCCGCATACACAAGGCTTGATCTCAGGACCACAAATAACTGTACCATATGCACAATGTGGTA
57	TP395623	Skeleton	LG01	14.28	yes	yes	TGAAGCACGTATTCATTATATTACAGAATTGAAAAACACATGGTCAAATTCATGCATAACATTCTTTCTTTCTATTTTCTATTTTTTTCATTGAAAAGTACAATTTGCTCACAATCACATAGTCAAATTCATCACACAAAATACAAATACTTAGTATCATTTGTAACTACAAACAACAAAGTGCATGATAAATATATATATATATATAAAGGGCTAATAAGAAAGATAAGCATTGAGTTGCAGAAGAGTTTCAAGTCCATTATTATTTTGTTGCTGGCCACTAACGGGAAAGGTCTTAATAATAGCATAGCCTTCAGCATTCACATACTTTCCAGTTCCTCCTATGATGGCAAGTTGTGATTCCGAAACTTGAGTTCTATGCACACCAAAGAAGCTGAC…
58	TP412191	Skeleton	LG01	14.29	yes	no	CTGCTAGCAGATATAATGACCGCCAGGGTGAGTTATTTGTTTTTTTATAGGCAAAGTTTGTTTC
59	lPms-515485	Skeleton	LG01	14.3	no	no
60	TP91328	Skeleton	LG01	15.51	yes	no	CAGCATTATCTGGAAAATAACTAAGTGGTTCACTTGGGCAAAATATCAAAATCAAGATAGATTA
61	TP262359	Skeleton	LG01	16.95	yes	yes	CTCAAGTAAGAGTTAATAGGGAGGGGATAAGGGAACAACATATGTTCTGTGTCACAGCCCTATGTCATGCACTCTAATTGGCCTAATAGGTCTAAATAAAAACAAATAAGAATGAGATGATATTTCTTGGCCAATAGAAACACATGACACATGATTGTTGGACATTGTATCATAGCAAATGTTTTGTCCGGAATGAAATGAGATTCTCTCTAGTACTGGACTCTAGAGAGGATCCCAGCCTGTCCGGAATAGGGTGAGTGATAAACACGAGCTAATTATACGATAACGGCTCTTGGATTCCACAGATATTCAACTGCTGACACTAACCTGCACCCAATAACTATCCCATTTTAACTGGACAAAATGGGGGTAAAAAAGAACAAAAGGAAGGGATGATAT…
62	TP261377	Skeleton	LG01	16.96	yes	no	CAGCTTACCCCCGCAAGCAGAGAGGTTGTTTCTAAGATTTGAACTCGTTACCTTATGGTCACTA
63	TP313101	Skeleton	LG01	16.97	yes	yes	AGAGCATATTTTCCCACTTCGAAGTAAAACTTTTGGCTCTAAACCCATTATATATATATATATATGAAAATGATGAATCTTCATTTCAAGCTACAGCAATTCGTTGAACCACTATCACAGCATTGTTACAGAAATCATATATTACACATATATGTGTGTATGTATGTATGTACATTTTAAAATTAATAACAATAGGTGAACTCGTAGCACCACTATCACAGCAATATCTACCCTCTAAATTCATGTCAGATGCCCCTAAACTAGGGGAGAAAGGGAACTACTCCATGGCCTAGTGTTAAGCAACTACGCAAAAAATATGTTAAGACCTCTGGTTAGTCATCATCTGATAAACAGACTACATCTGATGATGTAGTTTGATGTGGGGCTGAGTTAGCCGGC…
64	TP231406	Skeleton	LG01	16.98	yes	yes	TGAAAATGATGAATCTTCATTTCAAGCTACAGCAATTCGTTGAACCACTATCACAGCATTGTTACAGAAATCATATATTACACATATATGTGTGTATGTATGTATGTACATTTTAAAATTAATAACAATAGGTGAACTCGTAGCACCACTATCACAGCAATATCTACCCTCTAAATTCATGTCAGATGCCCCTAAACTAGGGGAGAAAGGGAACTACTCCATGGCCTAGTGTTAAGCAACTACGCAAAAAATATGTTAAGACCTCTGGTTAGTCATCATCTGATAAACAGACTACATCTGATGATGTAGTTTGATGTGGGGCTGAGTTAGCCGGCATGCTACTACTATTGGTGACAAATCTGGATTTGTTCCATATTGCCATGTTTGCCATACGTTGAA…
65	TP270997	Skeleton	LG01	16.99	yes	yes	TGAAAATGATGAATCTTCATTTCAAGCTACAGCAATTCGTTGAACCACTATCACAGCATTGTTACAGAAATCATATATTACACATATATGTGTGTATGTATGTATGTACATTTTAAAATTAATAACAATAGGTGAACTCGTAGCACCACTATCACAGCAATATCTACCCTCTAAATTCATGTCAGATGCCCCTAAACTAGGGGAGAAAGGGAACTACTCCATGGCCTAGTGTTAAGCAACTACGCAAAAAATATGTTAAGACCTCTGGTTAGTCATCATCTGATAAACAGACTACATCTGATGATGTAGTTTGATGTGGGGCTGAGTTAGCCGGCATGCTACTACTATTGGTGACAAATCTGGATTTGTTCCATATTGCCATGTTTGCCATACGTTGAA…
66	TP445109	Skeleton	LG01	17	yes	no	CTGCTTAGTGACCATAAGGTAACAAGTTCAAATCTTAGAAACAACCTCTCTGCTTGCGGGGGTA
67	TP27635	Skeleton	LG01	17.38	yes	yes	ATGAAAAGCTGAAGTAATCTTCACAAACCATCACACGCGTGATTCTTAACTTTTTTTCTACGCATATCGTTGAAATCCTTTAACCATATTCTATCAATTGATTGTTTCAGTTGGATAGAATCTTCGTATAATTCGTCAGATATTGCCAAAAATAAGAGTTTTTGGATCAATTGTTTTTGTGTGTAATTATTAATTTCATTCCTTCCGAATCCCTCAAACAAAACCCTAGTTTTGGTATTTGGGATCCGCGTTGAAAATGGAGAAGGTGATGAACATTCTGAAGCCGAAGGCAAATCCACAGCAGCTGTTGAGAGATTGGCAGCGCAAGCTTCGGCAAGAGTGTCGCAACATTGAACGCCAAATTCGCGATATACAGAGAGAAGAAAAGAACGTACAAAA…
68	lPms-527212	Attached	LG01	18.63	no	no
69	lPms-751996	Attached	LG01	18.63	no	no
70	M66E32B151	Skeleton	LG01	19.88	no	no
71	TP92554	Skeleton	LG01	21.64	yes	no	CAGCATTGAAAATATTGCATGCATACCTTCGTCATTTCTTTGCTGAACTCTTGCATTGTCACGG
72	TP22172	Skeleton	LG01	24.53	yes	no	CAGCAAGTTTTAATAAGACTAAGCATCCCCAAAAGAAACGTTTACAACTTTTTTCTTTTTTGGA
73	TP84482	Skeleton	LG01	24.85	yes	no	CAGCATCTCTCCTTTTATTATTTCCCCTCTAAAATTGCCAGGTTCTCCTTCAGGCAATAATCTC
74	TP183561	Skeleton	LG01	26.76	yes	yes	CTCGTCATGTGCTAACTTAGATAGTAGAGCTGCTCTTGATTGTGGGAAGCAGGTACATGGATATATAGTGATGAATGAGGTCAGCTTGGGAGTTTTTGTAGGGACTTCATTGATAAATCTTTATGGGAAGATGGGTTGTTTGAATTATGCTGTGAATGTCTTCAATCGAATGGTTTCCAGAGAGGTCTGCACCTGGAATGCAATGCTATCTTCGCTTGCTTCCAATGGTAAAGAGGAGGAGTCTCTGGATATGTTTGAGAAGATGAAGGTTGAACGGCTCCAACCAAATAGCATCACCTTAGTAGTGGTTCTTACAGCATGTGCTCGTGGGAATTTCGTTCGGGAAGGATTGGCTTTGTTTCGATCCATGTCGTGTGACTTTAAAGTAGAACCAATAAT…
75	TP430668	Skeleton	LG01	26.77	yes	yes	CTCGTCATGTGCTAACTTAGATAGTAGAGCTGCTCTTGATTGTGGGAAGCAGGTACATGGATATATAGTGATGAATGAGGTCAGCTTGGGAGTTTTTGTAGGGACTTCATTGATAAATCTTTATGGGAAGATGGGTTGTTTGAATTATGCTGTGAATGTCTTCAATCGAATGGTTTCCAGAGAGGTCTGCACCTGGAATGCAATGCTATCTTCGCTTGCTTCCAATGGTAAAGAGGAGGAGTCTCTGGATATGTTTGAGAAGATGAAGGTTGAACGGCTCCAACCAAATAGCATCACCTTAGTAGTGGTTCTTACAGCATGTGCTCGTGGGAATTTCGTTCGGGAAGGATTGGCTTTGTTTCGATCCATGTCGTGTGACTTTAAAGTAGAACCAATAAT…
76	TP104592	Skeleton	LG01	27.82	yes	yes	TTTTTTTCCAGAAAATATTTGTATATAAAAAAGATTAACATAACATAGGATAAACAACACTCCCTAGTACATAGTCAATAAACAGATTAATCTACAGAATTTTGACAAACTTTAACAATTTCAGAAATCAGAAAGCAATCAACAACAATAATTAATTTTAACAATCACCACTGTATTTACACCTAGTCCATCATAATCACCACCATTTTCGTCATTATCTTCAACATGTTGTCATCTTCTACCTGAGCAATTCATTCACCCACCCGAGATCCGGGTCATTTACATCATCAACAACCTTTGCCTCATTCTTATAATAATTGCTGGTTGAATATCTACCACTCGATGGGAAGCTTTCAATTGTAGAAGGAGAAAGAGCAAAATGCTGATCCTCACAGTTGA…
77	TP352329	Skeleton	LG01	28.18	yes	yes	CTTGCATCATGCAGAAAAATTCATCAGATTTTGTGACCTTGGAATTAATTAAGCTTAGTTTTATACAAATAATTAGCAAAACAAAGAGCATCAAAATCATACCATTTCCAGAAAATTTTCTTTCCTTGAATTATCTGTGTTGTGTCAAGTATTACAACAAACATTTCCCATCATTAAACCAACAATTAAATTAAAGAGTTTTCGGCCTTTTCTCAGGAAATCGAGGAAGTTGGACTAGTGAGTTTACGCGGGTGACCCCTTCCAAACCTAACCAGTTTTGATCTTCGGCCAATGGCGTTGCAACTTCAACCTCAACAGATGCTACATTAGTCTCGTTTTCGTCTGCAGATCTCACGGTGAAGTTCCTTTGCAAAGATGGCTCGGATTTTTGTCCATCGT…
78	TP157346	Skeleton	LG01	28.19	yes	no	CAGCCTTGCTACAGAAATATGAAGATAGCTCTCTAACAGCGGACATTGAATACTTCAAAGATGC
79	TP271680	Skeleton	LG01	28.47	yes	yes	GGATAAGAGCTGTAAGGACAGAAAGAGCAAGAAGAAGTGAGTCAAGTGTAGCAGCAGAAGATTGTTTTGATGAAGGAAGTGAAGAATCCTCAGAACACTATCGACGTCTTGGCCTCCAAGTAGTTTCAGGTCTAATCAATGAACTTGATGATGTGAAGAAAGCTGCAGTTATAGATGGAGATGCACTCACTGCTGCAGTGTCAAAACTTAGCTACACATTGACGAAGACTCAAGAGTTTCTGAACACTGAGTTGAAGGATATTGAAGAAGAGGACGAGTTCAAACAATGCATAGAAAGGTTTGTGGAGAAAGAAAGAGATGATGTGACATGGCTTGTGGAAGAAGAAAAGAAGATAATGGCTCTTGTTAAGAGCACAGCA
80	TP16403	Skeleton	LG01	29.39	yes	yes	CTCCGTGCTACAGAAGAGGACCTGCATATACATAACATAAAAAGGTAGATGAAAAATAGTTATTAAGAATAAGAAGGAAAAAGTAGGCAGCAAGAATTTTATCACACATGTGGTTATTTACAACATTCAATGCTAGAGAACGACGATATGTGGAACAAATCAGAACTTTAGTGGTTTAGGGGAAACTAACTAAGAGGTTTTTTGGGAACCCTTCCTAGGCTTAATTTGTCCCTTACATGTAAATTGTGGTCGGTTATTGGTAATATATTTACATTTTACCTAAAAAATAAATTTGGGCCATTTGTTTTCTAGACTATATTGTACATTAATTTTTTTTAGCCTTCCTAAATTGTATTAAATTCTTCTGGAAAAGAAGAATATACATAGTTTCTCTCTACA…
81	TP295090	Skeleton	LG01	29.4	yes	no	CTGCACAGGTCAATTAATAGGTTAGTGCACTGTGCATGTAAATTTCCCCTTCCATTTGTGCACG
82	TP332535	Skeleton	LG01	29.97	yes	yes	GCCATTGGGCAATTCTTGAATCAAGCAACCAGAAGGCCTTCTTCTACATTTAGCTGAAGGAGTAGGGCGCAAATTATCCAATGATACGTCAACTATTGCCCATGTTCCATCAGGGTGCTGCTTACAATACCTCACAAAGTAACTCTCTCTAGTTGGCACAAGAGGTGTTGGTACTTGTAATTCTGCTGTCATCACTTGCAAGGCACCGTTGTAGTTCCCTGCAACTCCTGTTGATAGCACTTCCAGAGTCACAGCTCTTGAGACTATACCAGAGAACACTGTAGACCATTGGTGCGCATCCATGAGAATCTCAACAAGGTTAACATGGTTCATGATAACCACAGCAGTTTCACGTGAAGCTTCACACTTGAACCCATTAGGTTTAGGTCCAATACCTCT…
83	TP232040	Skeleton	LG01	29.98	yes	yes	ACCAAGAAATCCACTGCAATTTGTATCGCGTAAAATAACTTGCAGTTCAATGCCAGGGAGAACATTCCTATTAGAGTTAACATCCTCAACAGCAGCTATAATTGCCGGTTTAGCTGATCTTCCAATGACAGAATTATAAGTAAACAGGGCTCCAATTTTAACAACCTTCGGTCTTGAAGAAGCAGTAGAATTCACAGTGGTAGGTGGTGAAGGTTCAATCATCCCCACACTTTCTGTGGAAATCAACAAGCCAAAAACCAAGAGCAGTAATATTCTGCCCTTAACCATGTTGCCAAGAGGGACTTTCACTTCGAGAAAAAAACTCAGAATAAGAGAACTCAAAAACCACCTGTTAAGTACAAAATCATCAAAGTTGGATAAAGAAGAAAAACCCACAAG…
84	TP119231	Skeleton	LG01	30.79	yes	yes	CAGTTCAGAAAATGCACCATTTAATAGGTAGTTAGAGACACTACTGCTTCGTTTGGCAAGTGGACGAAGCCTATATAATGCATAGTCCTTATTCCCCAAGAGCAGCAACAAGTGGAAGTGAAAGTAATTAGTGGATAACTTTGTATTTCTTTCACTATCTTCTTATTTTATCACTTTCCACTTAAGAGTCTTATGGCTACTCTAACTTTCCATCGGAAATGGCTTTCTGTGAGTGTTCTTGTTCTATGCGTTGTTCTTCATATGAGTGTAATCACTCTTGGTGATGATTGTCGATTTGGAGGTGGACCACGCTGTAGGGGTTGGTTTGGTGGCCGCCGTGGACGGGGAGGTGGTTTGGGCAGTGGAAGAGGCTTTCGTGGTGGCGGTCTTGGAGGAGGT…
85	TP82519	Skeleton	LG01	30.8	yes	no	CAGCATCCCGAGCAGGCAATGACATTTGTCCATTCAATTGAACACAAGATACGCCTGACTGCAA
86	TP277012	Skeleton	LG01	30.81	yes	yes	TGCAAAGTTTTCATGCCCAAGTCTCATTCCCTTCTATAAATACATAACCATGTTCCAAGAGACAGCACCATGATATATTTGCACGGGTACAAAGATGGATAGCAGTGAAGAACAATCACAACCACAACCACATATAGTACTAGCAATAGATGTTCCTGTGACAAATACTGAAACAATTTGCAAGTCTCAAATTCATATCCAATCTTCATTATCCTCATTTCTAGCACTATTCCATGCAGGGTATTTTAGGATTAGTTTATCTCTTTCTAGCCAAGCCTTATTATTGAAGATCCTTATTCAGCCAATACAAGATGCACATGCTCTTAGGCCTTTATTTTCAATAATACCCTCCACAGCTTTAATTCTCTTATGGTCCCTAGCCTTATTCACATTAGTCAC…
87	TP193682	Skeleton	LG01	30.82	yes	no	CAGCGCTTTCTAAAAAATTCGAAGGATGAAGAGATTTCGCCATTTACAGCTGTTGATAAGTATG
88	TP149716	Skeleton	LG01	30.83	yes	no	CAGCCTCCAGTAATGGGACATCCTTTTTTAGCTCTTTTCAATCTTTAAGAACTTAAGAGTTCTA
89	Lup77	Skeleton	LG01	32.49	yes	no	TGCTCAGGATGATCTCAAAAAGGCTTACAAGAAAGCTGCTATTAAGAATCACCCCGATAAGGGTGGTGATCCTGAAAAGGTTTATTTTCCCCTAATTTCTCATTGATTTGTTATTTTTTGATTAAATTTAGTGATCTAGGGTTAGTTATTCAGGTAATTATGTTACACGAATTTTCAATGGTGAACTGTGATTTTTGTTGAATACTGTGATAAATTTAAGATTTTTAACAAGGGTTCGTTTTTCATGGTTTTGTTTAACTATGTAGACAATTTTAAAATTTGTATTTATTTACCAGGGATTAGGGATTTGCTGGTTAGTTTGGTGTGATTTACTCTATTGTTTTGGGAATTCATGTTGCTAGTTTTTTTTATTGAGTTATATGGTGGTGGTAGTTTATA…
90	TP114367	Skeleton	LG01	34.46	yes	yes	GAAACACATGATTCTGTTCAAACATAGTCATAGTCATGAACTCCAACACCGCACTCTCTCTGCTTCTTTCATATCCCTTCTGAACACGTTAGTAACGGTCACATTTCCACTATCCCCATAACACAGCAACAACCACCACCTTCTTCATAAACATAAATTCCATACCCATTAATCTTTTTTTCTTTTCATTCCATTCCAAACCACTTCCTAAACATGCCCATAACAGCAAGTTTCATTTTTTCCACCTACTTCCCCATTTTCCCTCTTCTTCTCATTCTCACCGTTTCACCCTTCTGCGGTGGCCACAGCGGTGGAACTCCGCCGCATGAGCTATGGTGCGTGGCGAAGAACAATGCGGAGGACGCAACGCTTCAGGATGCGCTGAACTGGGCATGTGGG…
91	TP257231	Skeleton	LG01	34.47	yes	yes	GAAACACATGATTCTGTTCAAACATAGTCATAGTCATGAACTCCAACACCGCACTCTCTCTGCTTCTTTCATATCCCTTCTGAACACGTTAGTAACGGTCACATTTCCACTATCCCCATAACACAGCAACAACCACCACCTTCTTCATAAACATAAATTCCATACCCATTAATCTTTTTTTCTTTTCATTCCATTCCAAACCACTTCCTAAACATGCCCATAACAGCAAGTTTCATTTTTTCCACCTACTTCCCCATTTTCCCTCTTCTTCTCATTCTCACCGTTTCACCCTTCTGCGGTGGCCACAGCGGTGGAACTCCGCCGCATGAGCTATGGTGCGTGGCGAAGAACAATGCGGAGGACGCAACGCTTCAGGATGCGCTGAACTGGGCATGTGGG…
92	TP28416	Skeleton	LG01	34.48	yes	no	CAGCACAAAAAAAAACCGTAGTGGAGAATGAGACATGAACGCTCACATCTTATAGTAAAACACA
93	TP101987	Skeleton	LG01	35.5	yes	yes	CCAAACCGGTTCCTTGAAGTCCACTCTAACCCACTTTTCAAGAACTTCGGGTGTGATGCAGCCTAGTGCTCCAAGCATAGCCCAACGCCCATGAATCACCTCAAGAGCCCTATTCTTGGCAAATGCTTCAGGATCAGCAGACAAACCAGCAGTGTCCCATCCATAATCCCCTGGGAATTCTCCATTCAAGTATGAAGGTGTTTGAGCTGAAAAGGGTCCCAAGTATTTCACCCTGTCTGGTCCATACCACAATTCATTTCCCATGGTGTATTTTCCAGCACCCATTGAGACAAAATCTCTAAGAGGGTTGGCATTTGTTCCCTTGTTTTGGCCACGGAAAGTGGTTGGTTTAAGGACAGTGCTGGAACTAGCTGTGGCTGCCATTAATGTTGCTGCTGC…
94	TP242495	Skeleton	LG01	37.33	yes	no	CAGCTCCTGTCACCCTGATCAACATCCTGAACCCCGCCTTTGACCAAACAGAGATCGGAAGAGC
95	TP242496	Skeleton	LG01	37.34	yes	yes	TGGCAAAGTATGCCTTAGTCTACTCAATACCTGGTCTGGCAGTAAGAATGAGAAGTGGCTTCCTGGTGTTTCAACAATTTTACAGGTTCTAGTCTCTATACAAGGTCTAATCTTGAATGCAAAGCCTTACTTTAATGAGCCTGGATTTGCACATTCGAACGGTTCAGCAAGTGGTGAAACGAAGTCCCTGCGGTATAATGAGGATATATTTGTCCTATCATTGAGAACAATGGTGTATACGATTAGGAATCCTCCAAAGAATTTTGAGGAATTTGTTGTCGGCCACTTCTGCAGCCGCGCACATGATATTCTGATAGCGTGTAAAGCATACATGGATGGAACTCAAGTTGGCTGTTTGGTCAAAGGCGGGGTTCAGGATGTTGATCAGGGTGACAGGAG…
96	TP368800	Skeleton	LG01	37.71	yes	yes	AGAAGATGAAGCCAAGCCTCCAGAATTTAGATTCCTTCAGAAAAAAAAGTTCCAGAGTAAAAGAGGAACCTCATTCAATACATACCTCCCAATTGAGATGTGTACTTTCTTCCACTATAAATACTGGACCATGGCTCAGAGCTTCAAGGCATAACAGCATACAAAGCTTTGAATTCTACAGCAAAGTTCATTTCAAGTTCTTGTCTTTCTTCCTCAAAACCAACCATGTCAAGCACCTGTGGCAACTGCGACTGCGCTGACCAGACTCAGTGTGGGAAGGGAAACAATTATGGTTTTGTCATCTCACAGAGACTGAGAAGAGCTACGTCGAGACTGTTGTCATGGATGTTCCAGCTGCTGAGGAAGATGGGAACTGCAAGTGCGGTTCTAGCTGCGCTT…
97	TP225215	Skeleton	LG01	38.15	yes	no	CAGCTAACTAGTGTTTTCAATTACGATTTGTTACCAACGTAGTTATTAGGTATCCTTCCAGAGC
98	TP57068	Skeleton	LG01	38.55	yes	no	CAGCAGAGTCACTCTTACAGAGCATCTTGATGTTATGTACTAGGTTACATTATACATAGAGCCA
99	TP131333	Skeleton	LG01	39.78	yes	yes	CTCACATGTCTTTTCTGTCTGTCTGTGTGCACAGGACAGAGTAGTGTTAAGCCAGCTCACCAATTCTCTCTCTAAAAAATAAAAGCTTTTGTTTTTCTATTTACTCTCTCTTGCTATGAATTAATTCACTCACCTTCCTCCTTTTATATATCACGAGATCTACCTCCATCACTTTCTCTCTCTTCTCTCTGTCTCTTCTACTCCATTTTCACTGGCATTGCTACTGATACAAAGAGAAATCGAGAAAGGTTGAGTTTTTAAGCTACCCTTTTGTTTTCTTTCGTTACTGATCAGAAATAATATGTCACATTCCGATAAATCTGTTTCCGAGTTAGGTCTCGGTTCACTCAGTAACCGCTTCCGTGACTCATTCAGTTGCGAGGCTAACAAACCCGATTT…
100	TP10715	Skeleton	LG01	39.79	yes	yes	CTCCAGTAGCAATAGCAGCATCAACTTCCCTCAGAACACTTTTCCACTCTCCTATCCTCCGCATATCTACACATTTGCTAATATGTTTTTCCACTATTTGCAACTTCTGCAACTCAGAAGGATCTGGCTGCAACCCGCGATAACATAAGTGCTTCCTAGCATTCTCTACTTGTCCAAACCTGAGAAAAAGAGTAGCCAAACGGTGATGTGCCCTTCCATAATTATGATCCAACCTCACAGCCTCCTCACACTCCCTCACAGCCTCTCCCAACCTTCCCAAACCGGTCAATGCCGCAGCCCGGTTGCTCCGGTACGCGGCATTCCCCGGAGACAATGCAATTGCCCGATCATACAAAGACAATGCCTCTGAAAAATGACCCCTCTTATACTGTTCATTCC…
101	M75E32B398	Attached	LG01	40.41	no	no
102	M60E38C137	Skeleton	LG01	41.04	no	no
103	TP58717	Skeleton	LG01	41.67	yes	yes	GTTGTTGCTTAAAACTAAAACCGATTGCTTATGATAGAAATGCCAATTACGACTTTAATGACTGTATTGGTGATGCCAATCAATCTGCTGCTGGAAGCCATGTGGCCTGGATATAAAATTTATATGTTGATGAATTCGAAAGAGTTAATTGTTTCGGCGCTCCTGTAGTATATTCGTTATGCTTCTGTTTTGAGATTGTCATGTGCCATGCATGAACACAATAACTAGTATTCAAACTGGCAAAATTAAAAGCAGAAAGGAGAAAAAATAGACATAAAGTTGTTCATTCTTTGGCATATGTCCACATATAATGAGAGGATGGGGAGCTTAAGTTACATATTCAGCAGAAGTCTGAGTGCATGACAGTGAATTATAAATCCTAACCCAAAAACCCAAGAG…
104	TP90465	Skeleton	LG01	43.62	yes	no	CAGCATTAATGCAGTGACCCTAGATGCTTCTAAAATTTATGCTAGTACACTTGACAGTTTCCAC
105	TP339536	Skeleton	LG01	44.79	yes	yes	TAAAAAGTAAAGTCTCTCTCATTTCACTTAATTCCTTTTATTTTCTTTTCTTTTTGTTCTCACTCACTCTTTTTCGATTCTTTCTTTCAATTTAAGCGTTTCTAACCTATTCCGATGTCAACCGTTTCCATCACGGCGGCGAATCCCTCTGCGGCGCGTCGTAGGCCTGTTATCGTCACCGATAAGAAAACCTCCACCAACATCGAACTCCTCCCTCTTGACTCCGCTGCCTCTCCCTCCGCCGCCGCCACTTCTGCCGCTCTCGAGGGAAGAATTCCCACCTCCACTGGAACCGCCCGCGACCTCAGCCACCACTCGATCCGCGGCGAGGCTGTTATTGAAAGATCCGCCAAGGATTTGACACCGGCCAAGAAATCTTCCGTTAATGGCGTCGTTGCC…
106	TP119747	Skeleton	LG01	46.07	yes	yes	CAAAGGAGAAATTGTTGGCGTATCGGTAGGGAACTTAATCGCATTGGTAGCCACCGAAACACTCTTCGCCAAGTTCTTATTTGTGAGGAAAGGCTCATCATTTTCCCAAGTTCTTCCAAGGGTATCATTTGATGAGGTGATCAACGGTCCTCCATTGTTGAGCCTATAAACAGGTTGTATACCATAACTTGTTAGGCCAGAGAAGTCACCGACCGGAAAAAGGGCAGCCCCAGTGTCAAAGATCAGGTTACCAGGAGCTGAAACAACCTCAACGGCATTGATGAATGCAGCAGAGTTCTTCAACGGAATGAAGACCAAGTTGAACTGTGATTCATTTGCATTGATGAGGTACTCCTTGAGGATTGGCTTGTCATTGTTATTAACATTGAAACTATGAAG…
107	TP327807	Skeleton	LG01	46.08	yes	yes	CAAAGGAGAAATTGTTGGCGTATCGGTAGGGAACTTAATCGCATTGGTAGCCACCGAAACACTCTTCGCCAAGTTCTTATTTGTGAGGAAAGGCTCATCATTTTCCCAAGTTCTTCCAAGGGTATCATTTGATGAGGTGATCAACGGTCCTCCATTGTTGAGCCTATAAACAGGTTGTATACCATAACTTGTTAGGCCAGAGAAGTCACCGACCGGAAAAAGGGCAGCCCCAGTGTCAAAGATCAGGTTACCAGGAGCTGAAACAACCTCAACGGCATTGATGAATGCAGCAGAGTTCTTCAACGGAATGAAGACCAAGTTGAACTGTGATTCATTTGCATTGATGAGGTACTCCTTGAGGATTGGCTTGTCATTGTTATTAACATTGAAACTATGAAG…
108	Lup8	Skeleton	LG01	46.7	yes	no	CTGGTGGGTACCGTTTTTCACAAAGANTTGTTTTATTGATATCATTCCTTTTAATTTATGATTTGTTCTCTTGTCCAACAGATGTTAAGAACAAGTGGGAGAAGAGTTCATGGGGCAGAAAATTGATTGTTCAGAAGAGAAGGGCATCCCTTAATGATTTTGATAGGTTCAAGATAATGTTGGCA
109	TP159944	Skeleton	LG01	49.34	yes	no	CAGCGAAGAGTACAGCACAAGCAACCTTCTTCATCTCCATGGCGTATATTAGGTAACAAAAAAG
110	TP283195	Skeleton	LG01	49.35	yes	yes	TTTTTTTTTTAATAATAAATTAATTTTTTTCATTAAGAAATATAAAATCATTTCATGCCTAAACATTCAACATGGAAAGAAGAGACAACTTAGAAAAAAAGGCAAATCCAAAAAGGAAAAGAAAAAAGAGAGTAGAATTCTCATTTCCTCATCCTCTTGTTGCTGCAACTATCATTGTACACTTCATTCCACGTTATGCATGCAATCTTCATAATCACACACACGTTCATGCATGCATGTGTTACGTTTAAAACAAGTAGTAGGCAACAAAGGAGAGAATGGATGCACCCACAAATGAACCAACAGCGGTGGCGCCGCTGGTAGGTCCGGGAGCTGGGGCAGGCACCTCGGTGGCAGCAACGGCGCTGACGGAGGCGGCAGCGAAGAGTACAGCACAAG…
111	TP260385	Skeleton	LG01	49.63	yes	yes	CTTAAATGCAGCAAGTGAGATATAATAATTGAAAACTTTCCACAAATAATCAAACACTTCCATTTACATTGATTACACCATTGATCATATCATTCTTGAGCAACCATCTGAGTCCATATCAATGCCGATCGCAGAAAAAAATGAAGTCGAAAGGAAAAACTTTGCCTAACAATTCCTCAAAGGTAAAGTGCAATAAAAAAGAAAAACTATAGAGTACATATACAAAATACAATGCAGATCATAGGAGGATGGAAGATAGTCATTACCTATGAAAAAACAGCTGCAAACAAATACTAAAAAACATGGCAACAATTGAATCTCTTTTTAGTTTTCGGGCATTCAGGTTCTTGAGATTGAACCTTAATTTTTATTCCTTCAAGTTCAAGGTTTACTTTGGCC…
112	TP105130	Skeleton	LG01	49.96	yes	no	CAGCCACTATTCATAGTTCCGTTAGTGGTATTTTTTCTAATTAAGACTTTTCTTCCATCTTCAA
113	TP416327	Skeleton	LG01	49.97	yes	yes	AAAAGACAGAACAAGAAGGACGACTGAGACGAGACAAGCATTTACGAACGCACTAGAGAGAGTGCTCTTTTGTTGTTTTGAAATTTCTGAATCCAAATTCCCCATTTCGTAACTCCATTTTTCCAAATTCTAGAGAGAGAAACACAGGATCTGAATCCATACCTATCCGCACCGAACATTGTAGCCAAAACTCTCTCCCTCTCTCTGGTTAGGGTTCGATTCCAAAATCGATCCCTATTAGCGACGCACGTGTTTCATTCGATTCGTTTAAGTTCAATTCGGTTTTCTATCCGTTGATCTGATCTATCTATGGCAGCGATCGATGAGTTATCCGACCTCGCCGTTTCGATGCGCCAAGCTGCGGCGCTACTTGCCGATGAAGACGTTGACGACGCCAAC…
114	TP147262	Skeleton	LG01	49.98	yes	yes	AAAAGACAGAACAAGAAGGACGACTGAGACGAGACAAGCATTTACGAACGCACTAGAGAGAGTGCTCTTTTGTTGTTTTGAAATTTCTGAATCCAAATTCCCCATTTCGTAACTCCATTTTTCCAAATTCTAGAGAGAGAAACACAGGATCTGAATCCATACCTATCCGCACCGAACATTGTAGCCAAAACTCTCTCCCTCTCTCTGGTTAGGGTTCGATTCCAAAATCGATCCCTATTAGCGACGCACGTGTTTCATTCGATTCGTTTAAGTTCAATTCGGTTTTCTATCCGTTGATCTGATCTATCTATGGCAGCGATCGATGAGTTATCCGACCTCGCCGTTTCGATGCGCCAAGCTGCGGCGCTACTTGCCGATGAAGACGTTGACGACGCCAAC…
115	TP289805	Skeleton	LG01	50.68	yes	yes	ATAAAAAAAGACTGATAAAATTATCGCCTCAAAACTTTAATTCCAAATGTGGTAAAAGAAAAATGTCAGGAAAGTGTGACCTGAAATACATTGGTAATATGCTGAAGTACTACATCCATGATTCAAACATTTTGGAAACAATTTACTTCCATTTTGTCTGTCTATTTTCTTCTTAGACAAGAGTAGTAGAACTCTATTGTTGTAATGAAATTATAAAATATTTTGTTTTCTCTATTCTATCTTTTCTAATCCCATTTTCAATTTATCACTTGAACTAAGGAAACCTGAAAAGCTTATCAAGAAAGGAAAAAAGGTCACCTTATGTCCTCATAGCAACTAGAAAGAGCACAGTTGACTGCAATATTATCCATAATCCATAAGTCATCACATTTAATTTGC…
116	M78E35B120	Skeleton	LG01	52.76	no	no
117	M63E38A195	Skeleton	LG01	54.41	no	no
118	TP101436	Skeleton	LG01	55.15	yes	yes	CAGGTTTGGGTACCTCATTATCCGAACTCATCCGATTACATGTTTCAAGTATTTAATTCCTATGAACAACACTTATTATAAAAGACAGTCATACACCCGAAATGAATTTGTTCCTTATCCATAGGGTGAAAAAATACCAACAAACCGAAACACTACCCCTTGTCCTAAATAGTTGATTCATTTTTTAAGATCCTTAAGCAATTTTCCGAAGAAAAACAGCCCATTGCTGACAGTCACCTTGGAAAGTAATAAAGAGTGAATATTTCAATGTAGTAAAAAGTAAAAACTTCCAGCAATCTTTGATTTAGCAAATAAATTCCACGATTTTGAAAAGAAATAGTAATGGGAGTTCTCCAATGGAGAGATATAAGCAAATGTAGTAAATAAATAAGATCCTGA…
119	TP313274	Skeleton	LG01	55.16	yes	no	CTGCAGGGTGACAAGTTAAGGAGGCATAATGAGTGGAAGACATGGTTGCCCTCTGCCAAGCTTC
120	TP24501	Skeleton	LG01	55.17	yes	no	CAGCAATCCCTTAAACCTCTATATATTTCATCTATTTAAACACACTACATTATCCTGGATTTAT
121	TP88622	Skeleton	LG01	55.18	yes	no	CAGCATGGTATTCAAGTTTCCTTCATGGTTTTAGTTGATAAATCTTAATTTCACTCCGTTCTTG
122	TP439559	Skeleton	LG01	55.99	yes	yes	CACATTTGTTGTAATTATAAATTACTTGTTCCTTGCTTTGCTTCTTCTCTTGCATATATGTAAAAACATAAACTTTGTTCCCTCAAATCTTCTAAGCTATTTGACTTTTCAACATACTCAGAATTGGGACACTGCACAAGTATTATTCATTACTGTTCCTGAGACTCCAAAAGGTGAAGTTGCTTAGAAGATGGATAAGGAAGGTGATGTGAACAACCATGGTGATGAAGTGCAAGACATAGAAAATAACGGTTTGTTGGATGGGAAAGACGAGATTGGGACGCACTGGTCCGAGTTTTCGGATAGAAACATGCCATATGCGCAACCGCTTCTTGCAAAGAGGACTAACATCACATCCCAGATTGCTATAGTTGGTGCCAACCTCTGCCCTATTGAAAG…
123	TP365810	Skeleton	LG01	56	yes	yes	TTTTTTTTGTGTTTCAAAATTGTCCATTTGAATTTATTACCTCATAAAATAGAGATTGACAGCAATATTTTCATATAGTTTGCTAAATAAGAACCAATAAAAGTTCATAAACTAAGCAGCAGCTGCATCTCAAAAGGGTTCCTTGAACAGTTATTTTCACTGGGACCATTCAGTCCCATTTCTGAGACTTCATATGAGGGTAAAGTCCCAAAACATGCTCTGGCATAAAATCATGGCGCGTCAGAATCCCAACAACTGGAGGTCTCCCTTGGCTCTTTGGGACAACACACATGTGCCTTAGTCCAAGTTGGCGGAAAAGAATAGCAGCTTTGGCAAGTGACATTGTCTCAACCACTGTGTATGGGGAAGCATTAGTTATAGGATGGAGATCAACATACA…
124	TP275028	Skeleton	LG01	57.24	yes	yes	TCACTAAGCTTTAGTGTTTCCACAAGGGTTGGTAACAAACTAGGTGCACAAAAGCCTTCAAAGGCAAGGCTTTCTGCAATTGTAGGCCTCTCCTGCAGCTTCATTTCAGGTCTCTCAGCCCTTGTTTTTGCCGTTATGGTTAGGAACATTTGGGCTACCATGTTCACAAGGGATAAAGAGATTATAAGATTAACATCTTTGGTGTTACCTATAATAGGTCTTTGTGAGCTTGGAAATTGTCCACAAACAACAGGTTGTGGGGTTCTAAGAGGCACAGCAAGGCCTAAAGTTGGTGCTAATATCAACTTGGGTTGCTTTTATCTTGTGGGAATGTCTGTGTCAGTTTGGCTAGCTTTCTTTGTTGGTTATGATTTTCAAGGTTTATGGCTTGGTCTACTT…
125	TP408470	Skeleton	LG01	57.25	yes	no	CTGCTAAGTTGGCTAGAGATTAAAACAGAGAGTGAGGATCAATGCATAGTGTTTTGGCCACAAA
126	TP444192	Skeleton	LG01	57.26	yes	no	CTGCTGTTTTTGATGTACCTGCCAAAGACTTAGATGCATTTATTACTGGTAAAGTCTGATTATT
127	TP264563	Skeleton	LG01	57.27	yes	no	CAGCTTCCCCGCCAACAGCTTTGGCAATATCATCAGGCTGAGGAGCAGATATGTGTTCAAACTT
128	TP408641	Skeleton	LG01	57.54	yes	yes	AATATATATATATATATATATACCCAATAATTAGAGCCAAGACACACAACATTTGCATTAACAAAACTTTGAAAATCATCTTCCATACAACAAAAGCCTTAGAAGACATAAAGAAGCTACATAGATTGAAACTAAGTCTTGTTGGTCTGCAGAATATGGCACAAAGGCCTACCTCAGCACTTTGAAAATGGGTCAAAGGGCTAAAGAGCCTTCTATTTCTGAGTTTATATCAGCACTAGCAGCAGGCAACAATGCACAATTTATGGTTGTAGCATGTGCTAGTGTTGCAGACTCAACAACCTTAGCCTTAGTTGCCGCTGCTAATCAAACTGGTGGTAATGTTGTTTGTATTGTTCGCGGCGACGAAGAACGAAAAGCGTCGAAAAATGTCCTAGGAGT…
129	TP451957	Skeleton	LG01	57.55	yes	no	CTGCTTTGATTACTCTCCCAACTTTTGTAGGCCCACTCTTTAAAACTATGTATCACTAGTATAT
130	TP8063	Skeleton	LG01	57.56	yes	no	CAGCAAATTGAGAAATAAAAATTCAAGGGCAATACAGTTTGGGCCATGCTACAGTACAGTCTAG
131	TP340374	Skeleton	LG01	57.57	yes	yes	GGAAAATTCTAGTCGCCAAGTGCCTAACAAGATGAAGTCTAATGCTGGAAAGAACAAAATGGCAGCTTCAAATGTTGGAGCTAGGGGTTATTATAAAACTGACTCTAATAACTCTACCAATTTCCAGTGGACTCCATTTTCAAAAACTTCTGGTGTCTCTAATGTAGCTCAAGCTGCTACAGTTGTTCAGCAGGCATATAATAAAGTGAAGCGAGAACGCGTGGAGGCACAGGCAGCTATTAAAGGGGAAGAGGCCTTGAGAAGAAAACAGCATATTTCGAAAAAAAGTTACTTCAATCCTGCTAAGAAAAGAAAGGGGTGCACGGAGGATGCTAGTGTGAGTAACCATGCTACAGAACATGTAAATAAAATAGGAGTGGGAAACAGTGGAGCAGGACT…
132	TP231849	Skeleton	LG01	57.58	yes	yes	GCACCATTCATGTATAATATAGGATTAACATTTCGGGTCCATGTATTTATATTTGTACAATGACTAATTGTATCTAGAACCCTGAAAGAGTTTACAATATCTTGAAAACCAATTCAAACCTACAAAATCATAAGAATGATGTATGCACCAGCTAATTGGAGCTCTTACTTTCGACTGCTTCCTTGAGTTTTCTTCCCAATGCAAATGCTAGTGGAGGAGGAACAGCATTACCAATCTGCCTATGCTTGTGTATAATGTTACCAGAAAATTGGTAGCTATCAGGGAAACCTTGAGATCTGGCACACTCACGAACAGTAAGAATTCTGTCTTGGTCAGGATGGAAGCACATTCCAACTTTCCCCATTGGTTGAGGGTCTGTAATGGAAGTAGGGAAGTTCC…
133	TP352547	Skeleton	LG01	59.77	yes	no	CTGCCGCAACCGGAAAACCTCATAGCAGAAAGACAAATAAGAAATACTAATATATGCCATTTTG
134	TP157565	Skeleton	LG01	60.24	yes	no	CAGCCTTGGTCTCTAGACCTTTGCATATGCTTCATTCCACAGATTGCTTAGACCTTTTTTCAAC
135	TP86855	Skeleton	LG01	60.52	yes	no	CAGCATGCACCATTTAATCCCATCTTTCGTAGCTATTGCAATATCTAAGTTCTGTGCACTGAAC
136	TP257264	Skeleton	LG01	60.93	yes	yes	TAATTCCTCTACTTCATAACCACTCAAGTTGTATTATTGTTTTCCAAATATGGTAAGGCTGAATTATCCAAAAAAAAATTACAATATAATACAATGCAAGTTGTAAATAACATCATACCAAAAAGAAAAATGTTAAACAGCCCTTACAATAACAAAATGCTAAATATTCATGTCCTTCTACTATCACTATGTACAAAAACCATTAAACCTTCAGTTCAGTAACTATTAACATATTTCTCCTCTTTAGTGCATCATCACCAGAAATAGTTGCATATGCTGTAATACCCTCCCAATAAACCAGTATATAGTGTAAACTTCAGGTGAAAGGTTTATGCTGCCATAAAATTTTCTCTGCTATACATTTTGTACATTGCTTGTTGATGACAAATAGGCACATTT…
137	TP132728	Skeleton	LG01	61.78	yes	yes	CCTCATTCTTTCACTCCATTCTCTCCAAAAGTTTCTAATTTTCTATTCCTTATCCCCATTTCCTTAGTGGGTTTGAACCTAATCTAGTTTTCATCTCTGGGTTTTTCAAATTGAGGTGTTAGGATTTCCAATTTGTTGTCGAAATTTTAGTACCTTGAGAGTTCAATTCCACATTCTTGATAAAGGGTATTTGTATTTGAGGAGAAAATCTGAATTTTTTTGATTCAATTTTTGATTTTGGCATCTGGGTGTGTGAAATTGGGAGGGCAAGAGCAAGAGTCAAAAGAGTGTTCACTAATCTCTGTGTCAATGTCAGTGAGAATGCCTATAGCTAAAATAGAACACCAAGTTTCTGTACTGAGTCTTCGTGGTGATAAGGTTCACTCCATGGAAGGATCA…
138	TP49091	Skeleton	LG01	61.79	yes	yes	TTTTACGAAAAATTAATCATTTCTAAATTTGCATATAGAATTTGATTACACCTCCCTCATATTTTCCCCATCCAATAAGAATTTGATATTTCAAAATGCTGCAAAAAAATTATATACAAAACTCTGTTCAGGATCTAGAATAGTTTGAACTTGAGAAGCCAAGTGAGAATTGTGACCATAACATATAATAGCCAATAATCCTCCATATACTAAGCAATGTAGACCCAGATGAAAAATGTTTGCTCTTGCATGTTCTTCACTAATACAGATGCAATTTTCAGATTCATGAGAGTAAGACATATCAGTTTTGTTAACATGAACCCTGACACCCATGGAGCTGGAATTCTTTGTAGACATCAGCCAGCTGAAATCAATAGGATCTTTACATGATTTCAAAAA…
139	TP165522	Skeleton	LG01	62.1	yes	yes	TTTTAACACAGGGTCCACATAGTCATTTCACTACCAATTCTCTGTACATAAAAAATAAACACCAACTCTGATTCTTCTTCACGACACCGTTTCGTCAAACTCGTCCTCCGTTCCCTTCTCCGAACACCGTTACGTTCCTTTTTCGACCCCTCATTAACTTATTTCCATAATTACCCCTACCTCTGGCTTTAAATTCCTATTCGCACCACTCCAGCACTGAAAATCGAAAACCCATCGATTTCTATCGTTAGGGTTTTTCGTTATGGCGGATCGCGAAGACGAGGATTTGGAAATGGCGATTCGGATGAGTATGCACCACGCGCCGCCGGATCCGAAGCGGAGCAAGCCGAGACACAGCTCCGTCGCCGTCGGAGTCGTGTCGGGGACGCCGGAGGAGTC…
140	TP135053	Skeleton	LG01	63.67	yes	yes	CCCATTGTTCTGAGTAATCATTCTGTAAAATTAGAGAGAATAAATGAAAAGCTTGGCAGGGATCTTCTTTGCAGATACTGAACTGGTTAAATGACATAGTTAGATACTTAAAAACTGAAAGTCTTAACAATTTATAATGCAAATAATTGCGGCTGCATTTCACAAGCTATAAACTTATTTACTATGCATGTGAATCATATAAGAAAAAAATCAGAGTATATGGCAATACTATACCTCACTTTTTGGGCAGACTAAAGA
141	TP79813	Skeleton	LG01	63.68	yes	yes	TGCTACTTTAACAGCAGCTGCTGTCCCTGCACTTCTACTTCCTCCTCCAGCAACAGCTTCGGATGAAGAACTTATTGCTGGATTACCAGCTCTGGAACCATATGCACGATTATTTCATAGATATTATGCTCTTGCTACTCCAAGTGCCACACAAAGACTTCTTCTCGGGCTTCTTGAAGCACCCCCATCTTGGGCTCCAGATGCACTTGATGCGGCTGTGAAGCTTGTAGAGCTTCTACGAGCTGCTGAATATTATGATTCTGGAATAAGGCTTCCTAGAAATTGGATCCATTTTCATTTCTTGCATGCTATAGGGACTGCAATGTCCATAAGAGCTGGCTTAGCTGTTGATGCTGCAGCCGCTTTGCTTTT
142	lPms-750422	Skeleton	LG01	63.69	no	no
143	lPms-749504	Skeleton	LG01	63.7	no	no
144	lPms-517360	Skeleton	LG01	63.71	no	no
145	lPms-524410	Skeleton	LG01	63.72	no	no
146	TP322208	Skeleton	LG01	63.73	yes	no	CTGCATCATTCGGATTCTGGTTTACCTGTTTTGTTGCTAATGGATTTACTTTATCGTGTTCTTC
147	TP164946	Skeleton	LG01	64.58	yes	yes	CTCTTTTTCTCTGTTTCGAAACACAACCTCACGGTCGTTGCAGCCGATGCCAGCTACACTAAGCCATTGACAAGAGATTATATATGCATAGCTCCAGGACAAACAGTTGATGCTCTGTTACATGCAAACCAAGAGCCTAATAACTACTATATGGCTGCAAGGGTATATTCAAGTTTACCTGTACTTACCTTTGATAACACCACAACCACAGCTAGGCTTCACTATAGAGGGAACTATACTCCAACTTCATCACCTTCATTACCTAAACTTCCTTACTATAATGACACAAAAGCAGCTTATAACTACTTTGGTAGCATTAAGGGCTTACCTAAGAGATACCCTTATAAAGTCCCAACAAATATCACTAGTCACATAGTGACCACTATTTCTCTTAACTCC…
148	TP98539	Skeleton	LG01	64.59	yes	no	CAGCCAACTGACCTTTAGTGACAGTAATGATTGACTATACACATAGCTGAAACTAAAGAGTAGT
149	TP240458	Skeleton	LG01	68.38	yes	no	CAGCTCCCGAAGATGTAGGCCCTTTCCTTTTTCGGTTATTCTACAATATAATTGCAAAACAGTC
150	TP36748	Skeleton	LG01	69.88	yes	yes	CGTGCATCTGTGTTGAGTCATGTGTTTGTGGCCACATGATATTTTATTCTTCCACTCTCTCCAAAAAACATATCCATTTGGACCTGAAACTCTAAATGGCTCTAACCACTTCTTCACTCATTCCTTCAATTATTGGAATCCAAAACCAATATTCTTCTAAATCTCATCGCCTTTCACTTCATGCTTCTTCAATTCCGAGCCAGAAAGCTCGTTTCGTTGCTCGCCGTAAAGACTCTATTTCGGTTAGCCAACTACAACGTCCCCTAAGTAATTTGAATACATGCGATTACCAGCGAGTCAGTATTCAGTGTTGGATGCGGAGAGGATAGAGAGGATAAACGACAACACGTTTAGGTGTTATGTTTACAGGATTAAGTTCTTCTCATTTGAGGTGTGTCC…
151	TP432933	Skeleton	LG01	69.89	yes	no	CTGCTGATGGTGATTGGGCCGAGGAGCTTGACATAGTTGATGTGGATGGCTTACAAAATGGGGA
152	TP250139	Skeleton	LG01	69.9	yes	yes	ATTAAAATCACTTCTTACATGAGAAATTCTAAAACCCATCATAATCTGTTTGTGGTGACCTATTTTCCATTCTCTTCTCATCTCCTTGTAAAACTGCATTCTCCCGTATTTCGTAAGGGTTATCATCATCACTGTAGGGCGATACTAAGAGATGATCATGAAGAAATGAGGATTTTGTGGGGGTGGCAGATGGCATTGATAGCAACTCAGCAACAAAATAAAGTGACATAGCAGTTACCTTGGATGAGTTTATAGCCATGGCCCTTGATGTAGCAACCTTTGAAAGCATATGCCCTTCTCGCTTTATCTCCTTTACTATACCCAACCCAACTTGTTCAGATTCACTGCTCCGAGTTGCTGTGCTTGACTCTCCGGTCCAACCCACTGACTCACCACAAG…
153	TP252310	Skeleton	LG01	70.17	yes	no	CAGCTGATAATTGTGCATTCTTAGTATGCTTTCAGTAGTCTAAATTGTTTAAACTTATTTGCAG
154	TP290283	Skeleton	LG01	70.6	yes	no	CTGCAATGATAGTCTTGTAAATAGTGAGACTTGTGTTTAATTCTTAGAGACTTTCTAGGGTTGG
155	TP278653	Skeleton	LG01	71.51	yes	yes	GTAGTATTCAGCTTCAGGCTTTGACACCAGAGGCTGCAAATATTGTGAAACAAGCTCTTAATCTTGCAACAAGAAGAGGTCATCCACAAGTGACTCCTCTTCATGTTGCTAGTGCTATGCTTTCAACCTCAACAGGAATTCTAAGAAGAGCTTGCCTTCAATGCCATTCTCACCCTCTCCAATACAAGGCACTAGAGCTTTGCTTCAATGTTTCCCTTAACCGTTTGCCAGCATCCACATCAAGCCCTCTTTTGAGTCCTCAATATTCCACCACTCCTTCACTTTCCAATGCCTTGGTTGCTGCTTTCAAAAGGGCTCAGGCTCACCAACGTCGCGGCGGTGGAAGTATTGAGAGCCAGCAGCAACCTATTCTGGCCTTGAAAATTGAGGTGGAACAAC…
156	TP11923	Skeleton	LG01	71.52	yes	yes	GTAGTATTCAGCTTCAGGCTTTGACACCAGAGGCTGCAAATATTGTGAAACAAGCTCTTAATCTTGCAACAAGAAGAGGTCATCCACAAGTGACTCCTCTTCATGTTGCTAGTGCTATGCTTTCAACCTCAACAGGAATTCTAAGAAGAGCTTGCCTTCAATGCCATTCTCACCCTCTCCAATACAAGGCACTAGAGCTTTGCTTCAATGTTTCCCTTAACCGTTTGCCAGCATCCACATCAAGCCCTCTTTTGAGTCCTCAATATTCCACCACTCCTTCACTTTCCAATGCCTTGGTTGCTGCTTTCAAAAGGGCTCAGGCTCACCAACGTCGCGGCGGTGGAAGTATTGAGAGCCAGCAGCAACCTATTCTGGCCTTGAAAATTGAGGTGGAACAAC…
157	TP92915	Skeleton	LG01	71.53	yes	yes	GGTGTTTATCTCTATTGTGTTTCTGATATCAAGATGAGTAGCTAAACGAATTGTCCCTTTTCTGATTGTCGTGTGCTCTTTATATATGCTTGAAGCTGGTTGTAGTGATTTGTAACATCCCTTGGGCTGCCAAGTGAGAAACGTACCAAAGCCTGATTATTCCCTTTCAACACTAATCATAAAACAAAACCACCAATTATGTGATTATTGCTAGTGTAACTGAAATCCCTGACTTTATGGCTTGCATTAGTGGTCTGAAGCTGGAATGACTAACTCTTGGTTTGCTTTTTTTATTTCAAGGCCATCAATGCTGCTTAATGTTTATGATTGTAACTAAAAATGCATTTTTGATATGATTAATTGCTGTCCTTTGACCTTTTGCTCACGGCTGTTTATTTT…
158	M59E38A79	Skeleton	LG01	72.21	no	no
159	TP270907	Skeleton	LG01	74.91	yes	yes	GCTGCAATGATCATGACAATTTTACTGTGAGGAGAATCAACACTTTTCAACGAAGGAGCTGATCGAGAAGATGGGTCGTCGTTGCAATCACCGAGAGGTGGACCACAGAGGCCTTTGTTACCACCAATAAAGCTGCTTATGGCCATACTTTGGAAAATTTTGGTGGAAGGTATAGAGCCAGAGAGGTTATTGTGTGAGAAATTACACTCCATCAAGCTTGAAAGCAGGCAAAATGTGCTGGGAATTTCACCATTGAAATGGTTATTATTGAGAAAGAGATTTTCAAGCATATTCAGATTGCTAAGCTGGGATGGTATGTTACCAGAG
160	M61E35A66	Skeleton	LG01	76.91	no	no
161	lPms-525199	Attached	LG01	76.91	no	no
162	TP270277	Skeleton	LG01	76.92	yes	yes	GGAAGGAATAGAAATGCGAGAAAATCACAAATAGAAAGTGATCATCTTCATCAATCAATCATCACAATTTCTGTGGAAATTCAAATGATCCTTTTCTCTGTGAGACCTTTCTTCACTTTTCTCATCATCCCTCTTTCTATTCTCCTCTTTCTCGCATTTCTATTCCTTCCTTCTTCCCCTTTCTCACAAAATCAACAACCTTCACTAGGGGAAGTTGATATATGGAGTGTGAAGAGACTTGTGGAATGGAAACCTTGCAATTGGTGGCTCCAAGGTCATAAAAAAGCTCTGCCGTTAGAACCAAATGGATATATCAGAGTGGATTGTTATGGAGGCCTCAACCAGATGCGAAGAGATTTTTGTGATGGTGTGGGCATTGCACGTCTGTTAAATGCAACC…
163	TP429177	Skeleton	LG01	77.82	yes	yes	TGTCGATGCTAAGGAAAAAGAAGTCGTGCTTTGTTTTCCTCTCTCTCTCTCTTTCTCACCGTTTTCTTAGCGATCTTCTCTATCTTCGATCTGTTATCGACGCGCTCACGCGCTTGCATTGTATGCTTGTTTGTTCTATATTATAGGCGCGTGGATCTGCGTGAGTTGCGGTGGTTATGGCTACGTTGAAGAGTTCATCATCATCAATATCATCACGGTCGAGAGTAATGAAGAAGGAGAGTAATGGACCGAAGGTTGAAGAAGGTTTGAATCCTTTCAAGTATGATAAATTTGATCCAGATGCTTATGTTCACAACAATTGCTCCCTCAACGATAGGGAAATAAAGCAATTATGCTCATATTTAGTAGATTTGAAGAAAGCTTCTGCTGAGGAGATGC…
164	TP250401	Skeleton	LG01	80	yes	yes	CGGCCTTAGGGACTTTGTCGATGTGCTCAACGGAGAGTAGGCAGACAATGTAAATGGATTGGGATAGCAGCTGAAGGAGGGACACTTCTTGCAGAGCAGTTGGAGGAATTCCTTCCTCATCCATCTCCAATCGCGTCTTCTTCAATGCAACAACCTGCCCTGTGGCCTTCTCCACTGCTTTGTACACTTTTCCATATGTTCCTTCTCCAACCTTCTCTAGCTTCTCGTACTTCTCCATTAAATCTCCTGGTATCTAGGGTAGTGAGTGC
165	TP252828	Skeleton	LG01	82.03	yes	no	CAGCTGATGGCAATCAATTAGAATGTGTTCAATCACTGTTAAGTTTTTCATTCTTGTAACAGGG
166	TP155957	Skeleton	LG01	84.5	yes	yes	AGAACACACATGTTGTAGATAAGATAGAAGAAGTGTTCTCTCTCTCTCTCTCTCACTACCTTCATCTTCTCTTTTACCTTTAAACTTCATGCTCTATAAACTTCAATGGCTTCCTTTCCTAAATTCTCTCAAATCCATTCCCAAAGAGATGCCAATCTTATTCTTCCAACTTCAACCAATTCAAAGATCAAAACTTTCACTTTTTCTCATAACTTTCAAACCCTCCAAACCCAACCCAATCTCAGAAAATGTAAACAAACTTTGCTCTCAAATTCTGTTACCACCAACCCCATTACTAGCCAAAACCCAAATTCTGATATTTGTCAACTATGCCTTGTTGGGAACCTAGACACTGCAATGAGTTACTTAAACTCAATGCAAACCCATCAAATTTTTGTT…
167	TP273612	Skeleton	LG01	85.43	yes	yes	GGAAGGAATAGAAATGCGAGAAAATCACAAATAGAAAGTGATCATCTTCATCAATCAATCATCACAATTTCTGTGGAAATTCAAATGATCCTTTTCTCTGTGAGACCTTTCTTCACTTTTCTCATCATCCCTCTTTCTATTCTCCTCTTTCTCGCATTTCTATTCCTTCCTTCTTCCCCTTTCTCACAAAATCAACAACCTTCACTAGGGGAAGTTGATATATGGAGTGTGAAGAGACTTGTGGAATGGAAACCTTGCAATTGGTGGCTCCAAGGTCATAAAAAAGCTCTGCCGTTAGAACCAAATGGATATATCAGAGTGGATTGTTATGGAGGCCTCAACCAGATGCGAAGAGATTTTTGTGATGGTGTGGGCATTGCACGTCTGTTAAATGCAACC…
168	TP24882	Skeleton	LG01	88.91	yes	no	CAGCAATCTTACAAAGTCGGTGAATCATTTCCTTTCAAGTGGATTAACAAAAAATGGAAGGAGG
169	TP447545	Skeleton	LG01	88.92	yes	no	CTGCTTCTAGCACTTCCATTTTCAAAGCTATCACTGTTCCAAACATGAGTTTTTGCCATATTAT
170	TP408819	Skeleton	LG01	91.06	yes	yes	TCTGCATCAGTTGCAGAAACAACCAAACTTTCTTTGTAAAAACCATTACCGACAACATCATGAGCCGCTACGACAGCCGCTCCGGCGACCCCACTTCCTACCGTGAACGCCGGAGTGATTCTGGGCTAGGTGCACCTTCAGGGTATAGTGGATCAGTACACTCTTCATCTAGCAAGAAGAATGACGATGGTGGGTCACCGAGGAAGATCAACTTGGATGGGTTGCCACATTTTGAGAAAAACTTCTACTCTGAGGCACCGACAGTAAAGGCAATGACCGAGGATGAGGTTAATGAGTACAGGAGACAGAGAGAAATAACTGTTGAAGGCCGAGATGTCCCAAAACCTGTCAAGACATTTCATGATGTTGGTTTTCCAGAATATGTAATTCAAGAAATTG…
171	TP407516	Skeleton	LG01	91.07	yes	yes	TGATCCTTTCCAACATCTGCATCAGTTGCAGAAACAACCAAACTTTCTTTGTAAAAACCATTACCGACAACATCATGAGCCGCTACGACAGCCGCTCCGGCGACCCCACTTCCTACCGTGACCGCCGGAGTGATTCTGGGCTAGGTGCACCTTCAGGGTATGGTGGTTCGGTACACTCTTCATCTAGCAGGAAGGATGAGGATGGTGGGTCGCCGAGGAAGATCAATTTGGATGGGTTGCCTCATTTTGAGAAAAACTTCTATTCTGAGGCACCGACAGTAAAGGCAATGACTGAGGATGAGGTTAATGAGTACAGGCGACAGAGGGAAATAACTGTTGAAGGCCGAGATGTCCCAAAACCTGTCAAGACATTTCATGATGTTGGTTTTCCAGAATATG…
172	TP229284	Skeleton	LG01	91.08	yes	yes	TCATACTTAAGAGTTAATGTGCTTAGCTACTTAAAACTTTAAAGTGAACTAGGGTGTGTGCTTTTTGTGTTCTTAGATTCTTGTCAAAAGAACAATGAAACCTATCCTTAAACAATTCTAAATCACATGTCTTTCAGCTCCTAGAACATCTATAGTTCTAAAAAAGGAAAGAAAAACTTGATTTTTTGTCAGCATATGTTGTTGTTTCAACAAAATTCTCTTAACATTGAGAGATTTTCATAGTTGATCTACTATTTCTTTGGGTGGATATGGAATTGCAGCTTATTTTTCTGTTAATTTTGCTACATTTAGTTGACAGTACTCAACAGCTTCATGAAAATGCAGTAGCCCCTAATCTGCATCATTCCAAAGGCAGAAGCCAATTTAGTATTGCACTCT…
173	TP23802	Skeleton	LG01	91.96	yes	yes	AAATTTCTATTTCATTGTATGTCATGCTGTCTAAAATCAACCACATATACAAGTATTCCCCAATCATTTCTCATTCAAAATATACCAAATACTATTCCTTGTTTAGATCATAAATATCAAAGTATTGGGTTAACTTCCACTTCAGCAGCAGCCAAACCTCCTGTGCAAATTATCCTTCTAAATAGTCACTATCTCAAAGTCTGCATGCTGAGAGCAATTGCGGAAGTAGGCAGCAATATGGTCAAGGTTACTGATGAAGATTTTATATGTCGATCCAACTCCGAAATTCAATAACTTCATTTTACCGAAAGACAAAGATTCGGGTTTTAACGAGACTGCAGTCCCACAGGTAACCACGACGGTGCAGAAGGATAGTTTAACTGCTTCAGAATTACAATG…
174	TP7177	Skeleton	LG01	91.97	yes	yes	CAAAAAAACAATAATTTTATTGAGAGAGGCACTCTAAATATGAGACTCTTGTAAAAACCCTATTCAAGATTTTTCAACACGCGTGGTCATCAAATTGATCATCATCATCATCTAACATAGACCCCATTGAGATTCTACATAGAGGAGTGCTGCTGTTTATAATCTCTGGAGAGTAAAAAATTTAATGTTGCAACCTAGCTGAGTCAGTTGAGTGCTGTGAAGTGAAGTGGGAATGCCTAAAGCTAAAGTGTAAGGAATCTGGTCTAGTCATGAAGAAGATGAAAAAAAGAATTTTAGCTTCGCAAAATGTTGATTATTGTAAATCTGCTGATTGCCACGATAGACTTGGTGATTTACCGGATTGCCTTATCCATCATATTTTGTCGTTTTTGGAAACAA…
175	TP75472	Skeleton	LG01	94.85	yes	yes	AAAACTCAAAAACTACAGGACAAAATAGGTTGAAATACAATTTATATGTCCAACATTTGCTTATGAACAAAGTTTGTCTCCACCTTTTCAGGACAATTTTGGTCCTAATTTTTCAATTTCAAGTTTGCATACAAAAACAAATGTAAATAGCTTATCAGGGAAACAATGACTAGCCACATCACCCACTTTATGTTAATTTATCAAAAGTGTAAAGTTAATTTTGAAAAACATAAAATATTAACTCTTAAAAATTAAATACACATGTTCCTATATTAACTTTACACTTTTGAATAGCCCATTCTATAATAAATAGCCCGCGTGCAAAATTGAGATCCTCTCTTGCTTTTTTGGTTGTTTGATAAAACCACACGTTTCCCACATGTGAAAACAATTAGAGTC…
176	TP363688	Skeleton	LG01	94.86	yes	no	CTGCCTCAAGGCCGTGGCCTTCTAGGTCCTCCTCTTGGTGGACAATGCAACATATAGGCCTAGC
177	TP27636	Skeleton	LG01	95.17	yes	yes	TGGGGTGATAACCAGGAATCTTCTCTCTACTCCTTTCTCTTTCCTTCCTTTTCCCTTTGTCGCTTTTGCCAAATCTCGCTCATTCTTCTCTCTCTAGGGTTTCATTCCCAGATTCCACATTCTAGATTCCCAAAAAAGAGGTTTTTTAGTTAGATGGTATGCAGCCGTTGTGTAAGGTCTTTGGTTGTTCAAGCTGGAACCTTTGCCAAAAGATTGGAAACCAACAGCATTGGAGGGAGGAGTTTGCAACAAGTTTCCAGAATTTCTTATATGCGTAGTCGTGAGTTTAAGAAAATTATTGGGATGATGATTGATACGGGGTCTATGTCATCGAGGGATGGACTCCTTGTTGATAATATGATGGCAGAGAAATATGACGAGGGTCAGTTTGCTAGTGGA…
178	TP234556	Skeleton	LG01	95.53	yes	yes	TAAATTTGCATCACCAGTTCAAAGAAGATCATTAGCATTGATTACAAGGTTACTTCCTTTGAAGGATTGACTTACATGTTACCTCGACCCATCATGCATAAGTAATGTATGACTGAGTTACATGTTAGGCATGTGCTATCAGTTTTAGAATCTCAGCAGCTTCCTTCAATCTCCTTTCTACGTTCTCTCTGATAATTGGATTAGGACCCCTAGCATTTCTTTTCTCATAAATTGCCTTTCTTGTAAGCTCATCAACAAGACTGTGCAGTCGTTTTAGTAGAGCAGGCGATTTGAGTAAGGCCTCAACTCCGATATGAGTTGAACATATCTTCTTCAATAGTTCAGAAGCGATGAAGTAGCCCTCTTCCTTATTCCTCAGTAACTCCATGACAACTATCT…
179	TP329514	Skeleton	LG01	95.54	yes	yes	TAAATTTGCATCACCAGTTCAAAGAAGATCATTAGCATTGATTACAAGGTTACTTCCTTTGAAGGATTGACTTACATGTTACCTCGACCCATCATGCATAAGTAATGTATGACTGAGTTACATGTTAGGCATGTGCTATCAGTTTTAGAATCTCAGCAGCTTCCTTCAATCTCCTTTCTACGTTCTCTCTGATAATTGGATTAGGACCCCTAGCATTTCTTTTCTCATAAATTGCCTTTCTTGTAAGCTCATCAACAAGACTGTGCAGTCGTTTTAGTAGAGCAGGCGATTTGAGTAAGGCCTCAACTCCGATATGAGTTGAACATATCTTCTTCAATAGTTCAGAAGCGATGAAGTAGCCCTCTTCCTTATTCCTCAGTAACTCCATGACAACTATCT…
180	TP25103	Skeleton	LG01	95.55	yes	no	CAGCAATGAAGGGAAAACTGTATTCAAAATGTTTTATTTTTTTTCCTTTTTAGATAAAAGAATA
181	TP27545	Skeleton	LG01	95.56	yes	no	CAGCAATTGCAAATAAAGAATATTGCAAAACTACACACCTTCCAAAAAAAGAATCAAGGCTTAT
182	TP274697	Skeleton	LG01	95.57	yes	no	CTGCAAAACCACTGAAAATCACTTTCGGAGAAGAATTTTATTAAATAAACTGACCCATAGGGTC
183	TP197290	Skeleton	LG01	95.58	yes	yes	GTAATTTTCGAACTTCATCCAAGTCATATATAATATTCCATGCACATTGAGTGAAGGAGTTGACAATGGCTGCTAAGGAGGAATCGCTAAGAGAATACAATTCTTCTGTGAAAGAACAAGTATTGCGCAGTGATTTCCCTCCAAAATTTGTATTCGGAGTTGCCACTTCTGCATATCAGATAGAAGGTGCTTGGAATGAGGGTGGTAGAGGTCCTAGTATATGGGATGCATTTTCACACATTGAAGGAAACATTATTGACAAAAGCAATGGTGATGTAGCAGTTGATCATTATCATCGATATAAGGAAGATATTGATCTTATAGCCAAGTTGGGATTTGATGCTTATAGATTTTCGATTTCTTGGTCTCGTATTTTCCCTGGTATGTTTTATTACTATC…
184	lPms-515831	Skeleton	LG01	95.59	no	no
185	lPms-516002	Skeleton	LG01	96.11	no	no
186	lPms-749857	Skeleton	LG01	96.12	no	no
187	lPms-515618	Skeleton	LG01	96.13	no	no
188	lPms-515272	Skeleton	LG01	96.69	no	no
189	M66E32B99	Skeleton	LG01	101.47	no	no
190	M47E41A117	Skeleton	LG01	103.12	no	no
191	TP281001	Skeleton	LG01	103.13	yes	yes	TTTGGTATTACAGATTTTTGACAATATGCAACAAAAAAGATTTAGTAGATCATTAAGGATTAACTAGGTTTAAAATGATCATTCTTACATGTAAATCCAGATAAATAGAAAGGCAACATTTGAAGGAAAGGAGAATTGATGGATAATGAAATTGTATTTACAGTTGAACTGATCCCAATTTACTACTAAATATTAAAAGACCAATGCCAAGTCAAATAATTTCTTTAACCATCCAATTATAGATGGCAGAATTTGTTGCTTCAGGCATTGCCAGATGGTGGCGCTCTACGTCCACCTTGATTGCCTCGACCCCGAAGAACTCGACCACGAGGAGATGCTCTTCCACGACCTCTACCAGCTTCTCTCAACTGAGCCCTCTGGCGGGCTCTCTCAGACAAG…
192	TP413429	Skeleton	LG01	103.14	yes	yes	CTAGAAAACAGGTTGAAAAGGAGGCTGCTAGTTTGAAAGAAAAGCTTGAGAAGTGTGAAGCTGAAATTGAAACAAGGAAAAAGACGAACGAGTCTAATAATCTTTCAGTCACCAGTTTTACTGCTGAACCGTGGTTTGCATCAATTGAAGTTGATA
193	TP274484	Skeleton	LG01	103.15	yes	no	CTGCAAAAATGTCATCAGTGCAATATTTGTAGTTGCTTATTTGAAATAAACGATATATAATTTT
194	TP150383	Skeleton	LG01	103.16	yes	no	CAGCCTCCTAAAAGCACCCAAATAAATATAAAGCATGACTAGTTACACATTTGAATAAAGAACA
195	TP380446	Skeleton	LG01	103.17	yes	no	CTGCGCCGAAAACACACAGAGTTGGATGCTGATATGTCTTCTAGGCTTACAAACGTAAGCAAGT
196	TP290196	Skeleton	LG01	103.18	yes	no	CTGCAATGACTGCAATTGCAGTAACCGCAACAGTAACCGCAATCGCAACCGCAATTTAAAATAC
197	TP281840	Skeleton	LG01	103.19	yes	no	CTGCAACCATGGCTTCAACTCAACCTCCCATTTATTTTGGTTATATATTATGAATGCTTATTTT
198	TP309118	Skeleton	LG01	103.94	yes	yes	TGGACAGTTTTCGCAAGCAACTTTTTGCAATATCACCCAAAGAGAAAATCCACCATGCAATGAACCAGTAGTGTAAGAAAATGTCATCAACCCAATCAGTTTTCACATATAACTTATGAAATCCACCATACAAAAATTAAATGCTTCTTATAGTCTCACTGATGGCTAAAATAATGCACTGTAGTCTGTATAGCACATCATACATCTGTTATATGCTTTTAAAATTTTAAAGCTTATTTGAGAGATTATTATATCCTCTTCCAAGCATATTTCACTTTATTACAACCACGGAATGCATCAGTGTGCTCTTTTCTGTCCCATTCTTCTCGTTGAAACAAGAAGAATAGCTCGGCTTAAAATATAAAAATAACTTTGACACTAAAGCATGCCATTATCACT…
199	TP341464	Skeleton	LG01	104.28	yes	yes	CACCAGCACCTGCTACAGCACGCAATATGTTTGCACCAGCACCTTTGAAGAGTGACTTGGCACCTTCATTTGCAAGGATTGTTTGGAATGCATGCAAAGAGCTCTTGTACTTCACAGCTTCTCCAGAAGTCATCATCATCCTTCTACGCACAGTGTCAATGGGATAAGAAGCCAAGCCAGCACCAATTGTGATTCCCCATCCCAAAAGGAAACTAGCAAAGAAACTATCCTGCATTCCACCAACCAAAACAACTGGTTTCAGAGAATCATACATTCCAAAGTATAGACCACGATACACAATAATTCCAACACAGGAAATGTTGAAACCACGGTAAAGGCCAGCAACACCATCAGTCGCCAATGTCTTCTTGTAAACATCAACGAGACCATTGAATTGCC…
200	TP414709	Skeleton	LG01	105.13	yes	no	CTGCTATGACTAATGATGTGGGCTTGGTTAAGGTAAGTGAATCAGCTTCTTGATTAGTATGAAA
201	TP27980	Skeleton	LG01	105.14	yes	yes	TTTTTAATGGAACCCAGTCCATTCAAGAATTATGCAATTGCATATCAGGGTTTCAAAAAATGCATTAAGTTGACTGCTGAATACAATTTGTACACAAGTATTAAATAGACATAAATATGCACCTCAAAATCTGGGTCTACAAGCATGTCAGTAATGAATATAAATGGTCCAATTGCCTGTATTTGCTTTAGCTGCCTTTATAGCTCTATCTAGGCCAGCAAACCTATTTTCTCTCCCCACAACTTCAATGCTTTCATTCTGTTTATTAACATCAGTAAATCTGGTAAAATTGCATTTCAACCATCATAATAAAAGCTTATTCCAGAGAACATTTGGTTGTAGGGAGCATAAAGCTTTTCCACTTCATTGCACGAGCTCGGGCCCAGAAGAGCTAAATGA…
202	TP41390	Skeleton	LG01	105.15	yes	yes	ATCTCTCTCTCTCTCCCTTAAATCCTATGTCCGTGCCCTTGAAGTTAAGGAACTGTGTAACCTAAGCTTTCCTAGTTGTCTGTTTTTCCTGTTTTGTTCTTTGTCTTCATTCCTTTGTCCTGAAGGCTCTCATTTTGCTTATTGCTCAAGGTAGAAGAATAATAAACTTGCAAACAGTGCAAAATGATGCTAGGTAGTGGACAATTAACAGTTCCTCCAGGCTTCAGGTTCCACCCTACTGATGAAGAGCTTCTCTACTATTACCTGAGGAAGAAAGTTTCTTATGAAGCAATTGACCTTGATGTCATAAGAGAAGTAGATCTGAACAAACTTGAGCCTTGGGACCTCACAGATAAATGTAGTATTGGTTCAGGGCCTCAGAATGAGTGGTATTTCTTC…
203	TP411606	Skeleton	LG01	105.56	yes	yes	GAGAGAGATAATGGATGTTGAAGGAAATAGAGGGAAGGTGGGTTATGATATTGAAGAAGATAACACAGTAGATTGGAGAGGTAGACCCTCCAATTCTCATAAGCATGGTGGAATGAGAGCTGCTACTTTTATTCTTGGTTAGTACTATTTATCTATTTGTCTTGTCGATTTTGTCCGGCCTGATTAAATGTACTCTGTAATCATAATTGTGGCTATAATATTGTCGGTACAAGATAAAAAATGTGACCGAATTGTAAT
204	TP27739	Skeleton	LG01	106	yes	yes	CGGGCTTCTATGGATTAAATTAATATATAATACCAAAGGAACAATGCAGTCATCTTTACAATTATGGATAAACTTAATAGTAAAAATACATTTTTGCTTAACAGAACTATATGCCTCAATCAACTAAAAATTGAAAACTTTGAGGCACCTACTTCATCCTAAATCATCACTTCAACCACTTAGGATTGCAAAATGGATAACTATATAGTTCACACTGAGGTAATATCATTCAAAGGGTTGCTTCCAAAATGTACATAAATGCCACCATTACCATATGATGAATGTTCAATTGAAGAATGAGTGGCATTTTTAGACTCTTGATCAATTCTTTGTACTCTTTCAATATGACCCTTTTGAGGGAAGAACCTGGTAAGTGGTTTACCATGTGAAAACTTGTTG…
205	TP101330	Skeleton	LG01	106.01	yes	no	CAGCCACAATGCTCAGTATCACAGCAATCGTGACCGTAGTCGTAATTTAGAAGCATGGTGAAAA
206	TP406931	Skeleton	LG01	106.02	yes	no	CTGCTAAAAAGCAGATGAGTATACTTCAAGCACCTAATGTCCTTGTGATACAACTGAAGGTTGG
207	TP292881	Skeleton	LG01	107.45	yes	yes	CAAACTGATAAGAAACCAAACATTGTGATTGTAGTCTTATGTGGTCTCTTCCGATCCACTCACTTCACTTCATTTTTCTTTGTTCCTTCCAAACACTTGACCCAGAAACACACACCTTTCCTTTTCCTTCTTTCTTCTTTTCAACTTCTTCCTCCAATCACTATAACTCACTCTTCTTATTGGGAAATTCACTTCATTTTCTATCTGGTTTTTGTGATTTGGGGTTCAAACTTGTTCACTTTCCATTTAACTTGTCACGATGATGTCTGTGACAAGTAAAAGCATTGATTTTGTTGGGAAAAAAAATTTGGGTTATGGTGGCTGCTTTTCCAATGCTTCGTTTGATTGTTATACAGTGAAGAAGAATTATGCAAAGGTGAATTCTAAAGGGTTGTGGGG…
208	TP254133	Skeleton	LG01	111.31	yes	yes	GTGCAACTTGTGCATGAAAAAGAGCTTCAGCAACTTCATTGTCATTTGGAAGGTCTCTCCACAAGACCTCATAATCTTTGACAGCTTCTTCCCACTTATCCAGCTTGCTGTTTGAAGCAGCCCTTCGAAGAAGAGCTTTCGTGTAATTTGGTTGGATAAGTAAAGCTTGATTGGAGTCTTC
209	TP54912	Skeleton	LG01	111.32	yes	no	CAGCAGAGAAAGCCAGTCAGATTGATTCCCCAAATGTTGAAGTTGCTGTTTTGCTCAACAATGT
210	TP124477	Skeleton	LG01	111.33	yes	no	CAGCCCGAGATGACATAAATGCTTCCGGGCATTCTCAACTTGTCCTAGCCTGCAACATTACCAC
211	TP263136	Skeleton	LG01	114.39	yes	yes	ATAATAGACTCACCTGACCTGTTCCATGCACTACCATGTGGTCCTACCTCCACAAGTGAAGGCATGTGCAAGGAAAATGATGCAGTATCCATCATGTCGACCCCATCAGCGTGTCTTGCATTCGGGGGAGCAATAGAAGAACTAGCTGAAGCATTAAAATACTGGTGATTTCCTCTGATCCCTTCAGCGATTTTCCTTTTGTACGGACCTCTGACATCGTCCATGAAGCCGCTGCTTCTTCCAAAATTATCTGAAGAACTTCCGGGTACTGCAAATGTGTTTGAACCTGGCAACTGATCAGAGGCTCGGTGATTTAGAGGCAAAGGAGTAAATACACCACTACTAGAAGAAGGATTCATGCCAGAATAATATATGTTGGCTGCAGTTGCACCAGCCATG…
212	TP97981	Skeleton	LG01	114.4	yes	yes	TGTTGCATTAAGAGCATCTTCAACTCTCTTCTCCGCATCCTTTCTCTCTCCTCTTCCTTCTTTCCCCTCTCCATCTTTTCATTACCGATTGTGATCAATTTTTGCTTCCTTCATTTTCTTTCAACGAGTTGATTTTGGGGTGTTCCTCTTATGCTATATTAATCTCTGAAAGTTGAAAGCTTCAAGCTTTTATTTGATGGTAATAAGGATTAATTTGCATCAACAAATTTCTACAATATGGATCAGATGACGGATTCGGAAATGGATCAACAAAATCAAGGATATTTACGTTCTGAACCCTGTATCGTTTTGAGAGGCTCCACAAGTACCTCACAGCCGAATATCCGCACAATGGTGGCAGCTTCAAGGAACACAACTAATGTTGATTCTTACTATTTA…
213	TP451345	Skeleton	LG01	114.41	yes	no	CTGCTTTCAGGTTTCTCACAATAATTGATCTTCAATTTCCTCTTGTTTTAATTTAACTCTTGAA
214	TP235396	Skeleton	LG01	114.42	yes	no	CAGCTCAACGCAATGGGGCTTCTTCCTTCGCACACATCAGACTGGGTCTCATCCTTGCCACATT
215	TP65060	Skeleton	LG01	115.56	yes	yes	GGGACATAACTACTACTCAATTTATATAACTTATGTAAAAGTTCATCATTCATTTAACAAAATCAAGCACTAAACAAGAGTTACTGAAAAATTGTGACAATGTTGCGTGTTAATTTTTGTAATACTTATAATACAACATAAAATAGTAAACTTTAACAGTGGCTATTACTTATTAGACAAGAAAAATATGATTACAATACCATCACCACATAAATCACATGCTTTGTAAAATAGGATCTACATCTTCATATGTATCATCATTTATGAAGATTTCAGTGGGTTCAAGGCACCCTCTTAATGTGTCATGACCAAGTTGTGCTCTTTCGTTGTCTCCGAAGCCGAAAATTCGACTTCTGCTAGTGATTGCCACAGTGTGGTATAAGCCAGTGCTAATTTGAG…
216	TP12909	Skeleton	LG01	115.57	yes	yes	GGGACATAACTACTACTCAATTTATATAACTTATGTAAAAGTTCATCATTCATTTAACAAAATCAAGCACTAAACAAGAGTTACTGAAAAATTGTGACAATGTTGCGTGTTAATTTTTGTAATACTTATAATACAACATAAAATAGTAAACTTTAACAGTGGCTATTACTTATTAGACAAGAAAAATATGATTACAATACCATCACCACATAAATCACATGCTTTGTAAAATAGGATCTACATCTTCATATGTATCATCATTTATGAAGATTTCAGTGGGTTCAAGGCACCCTCTTAATGTGTCATGACCAAGTTGTGCTCTTTCGTTGTCTCCGAAGCCGAAAATTCGACTTCTGCTAGTGATTGCCACAGTGTGGTATAAGCCAGTGCTAATTTGAG…
217	TP233474	Skeleton	LG01	115.94	yes	yes	CATACAAAAAGGTAACTGGAGAAACAAAAAAACAAGACACTGAGAAAATCAATTTGAGACAAGATAATCAGAACAAACATTCTCTATAATGTTCCATTTGCAATGTCTAATAATCCACTCAACCTTCTAACTACATCATCTTACTAGGTTTCCTTCTTCTCATATTTTGCCATGGCCACACTTTTAAACTTCTCCACCAAATTTTCACACTTCAATCCTCATTCATGCCATGATAGCATATACTACAAGATACCCACTTTCTCTTTCTCTCAGTTAAGACCAAAGTTTGCATCTTTTCATCAAACTAGCTTCAAGCTTACAGCATATAGGGAGAGATGGTCCTTCTTGAGAGGCACGAAGTTTAAAAATGGGATTTTGTTGGAAGAAAATGGGTTCAAT…
218	TP158056	Skeleton	LG01	117.58	yes	no	CAGCCTTTCTTTTAAAGTAACTTGTCTATTACAGTATTAGACTGTAGTTGGTGATAAAAATACT
219	TP80259	Skeleton	LG01	117.59	yes	yes	TAGTGAAGCAGCATCAATGGTAATAAATTTAATTACCAAACACAAACAGGTCCTAATCCTATATACATAACTTTCCATGTTATGCTTTTTCCCATGCTAACTAC
220	TP299231	Skeleton	LG01	117.6	yes	no	CTGCACCTATTGTTTCAAAGCAGTTGTCTGACACTATTTCAAGGCAGGTTTTGATCTTTCTTGT
221	TP104908	Skeleton	LG01	117.61	yes	no	CAGCCACTAAAAAATTGAATTTTTTTGCTTGCCATGTAATTTTGAACTCTAGTTGTTAGTACAT
222	TP248402	Skeleton	LG01	117.62	yes	yes	TTCAGGATCTGGTTGCAAAATCTCTAGTTACAAGTCCTGATCAATCTGAAGGGGTCAAATTATCCGGAACATTAAATATTATGGTTACCGGAAGTGAGAAGGTCAGAAGCCAACTCATTCGAACTGGTGTCAAGGGGAGGAAAGTGTATACTTCTTCCAGAGTAAGTGCTTCACAATACCAAGAAAGTGAAAATTATGACCTTCACAGAAAACTTTGTGAACTTACTTGTAAATCTGCACGAAGAGTCTGCAAGAAACGTGGTTCCAAGGTTGCTCCAGCTGAGGATCTGGACTCTGTCGAGTTAGCTCTACAAGTTGCTTACCCTCAAGAATCGTGTTTTGCTGATACTGAATTGTGCTCTTTAGAAGGACAATGTGGTAATAAGTCCCGAGAAATGA…
223	TP147107	Skeleton	LG01	118.25	yes	no	CAGCCTAATGCATTAAAGGTCACATTATGCTCGGAATCCATGAAAGGTTAGACCAATATGTGTG
224	TP91541	Skeleton	LG01	119.25	yes	no	CAGCATTCAAAAGTGAAGGCTTTTAACAAGGTAAAATGAGATTAGAAAGACAATTTTTCTTAAT
225	TP56841	Skeleton	LG01	120.42	yes	no	CAGCAGAGGTAAGTTGTGTTTCCTCAATGTTTCTTTATATACATGTTTTCATACTTACTATCTA
226	TP276531	Skeleton	LG01	120.71	yes	yes	GAAACACAAACCCAATTTCCTTAGCCAATTGTCTTCGCATAATGTCGGGAAAGAGAAGAAGAAAGTTGAAATTGTTAAGTGAAGCAATTAGCAATAACAGAGGAGCAAATGTTGAGGTGAAAGATGAGAATTTGGAGCTGCAAACCTGGGCTGATCTCCCCGCCGAACTCTTAGAATTGACTTTGTCCCGTTTGACCCTAGCGGATAATATTCGTGCTTCTGTTGTTTGCAAAAGATGGCATTCTGTTGCTAGTGCTGTACGTGTAGTAAACCAATCACCGTGGCTTATGTATTTTCCGAAATTTGGGGACTGTTATGAGTTCTATGACCCGGTGCTGCGTAAGGTCTATTCCCTTGAGTTGCCTGAGTTAAATGGCTCTAGAGTTTGCTATACAAAAG…
227	TP148703	Skeleton	LG01	120.72	yes	no	CAGCCTCAATGCTGTATTCTTCACAAAAAATTGCAATCTCCTCAATGGGGTTCCAACTAATATA
228	TP39789	Skeleton	LG01	120.73	yes	yes	GAAACACAAACCCAATTTCCTTAGCCAATTGTCTTCGCATAATGTCGGGAAAGAGAAGAAGAAAGTTGAAATTGTTAAGTGAAGCAATTAGCAATAACAGAGGAGCAAATGTTGAGGTGAAAGATGAGAATTTGGAGCTGCAAACCTGGGCTGATCTCCCCGCCGAACTCTTAGAATTGACTTTGTCCCGTTTGACCCTAGCGGATAATATTCGTGCTTCTGTTGTTTGCAAAAGATGGCATTCTGTTGCTAGTGCTGTACGTGTAGTAAACCAATCACCGTGGCTTATGTATTTTCCGAAATTTGGGGACTGTTATGAGTTCTATGACCCGGTGCTGCGTAAGGTCTATTCCCTTGAGTTGCCTGAGTTAAATGGCTCTAGAGTTTGCTATACAAAAG…
229	TP327908	Skeleton	LG01	120.74	yes	yes	TGAGGTTTTAAATCTTTGTAGGACCCTTATGGTGATATTTAGGGGGTTACTTTTTTCTAAATAATACAAAAGAACAGTTTGATTTCTTCATTTTCTGCACATTTACATGTGCAGGATAGGTGCTTTCTTTCTCTGAAGGATTGCATTTAGCAAGCATCGTATACGATATACTATGCTGCATTCCATCTTTAGCTTTCAACGCTGGAATTCGGGGTTAACTTCACACTTCCATGCAATGCTAAGTATTTTGCCATGACTGTCTATCTTTGCAGCCTTACTTTATAGCAGAGACTACAATGCCTGGGAAGAGTGGGTTTGATTTCAATGGTTCTTCTCAATCCTTTAATGCCCTAGCTGAGTACCTTTTTGGTAAGAATACAACGAAGGAGAAAATGGAAA…
230	TP266356	Skeleton	LG01	121.3	yes	yes	TCCAATCATGTATATAGCCACATTATTCAAAGAGTTTGATTATGATAATAACTACCTAAGATGACAAAACCTTTAAATCATGTAACATACATGATTTGATGCCAATGTAAAAATGCTATACATTAATATCAGATCAAAACCGCATTGGTTACCAATTGATTGTTTTTTTAATGCTTTACTGCTATATATTACAGGTATGAGCTGCATTACCAGTTGATTACATTCGGAAAGGTCTTCTGTACAAAAAGCAAACCAAATTGTAATTCGTGTCCAATGAGAGGGGAATGTAGACACTTCGCTAGTGCTTTTGCAAGTGCAAGGCTAGCCTTACCAGGACCAGAGCAGAGGAGTATAGTTATGCAAGCCGGAAACAGTCCAACTTACCCGAGCCCTTCAGTA…
231	TP53875	Skeleton	LG01	123.39	yes	no	CAGCAGACATTTTGAGTAATATTTTTCTTTTTAGGGGCGAATATTTTTTAACGGGAGGGGGGAG
232	TP282433	Skeleton	LG01	123.4	yes	yes	ATCATATATGGAATCCTATCCTCTGTCACTGTACTTTTTTTCCGCTTAATGAGTTCTTTATTCTATATAAAAAATGGAATAAAAATAGTACACTTTATTAAAAAAATAAAACTTCCATGTTGCGAATGATTGCGAGTGGACCGAAGTTCGAACTGGTTATATTTGCTGCAACGAAGTCTTCACTATGCTTTCCACTTACAGTTATATAGTCAAAAAAACAGACTGCTTTTTTTATTGTGATTGTTCTTATTATTGCACTAAATTGAAGCTATGGTGTAATTTGGCTGTTGTATTTCTTTCTCTCTTTCAAATGATTAAAT
233	TP234755	Skeleton	LG01	123.96	yes	yes	ATCGGTTTGGTTCCATTGGTCAGGTGTGTAGAAAATTGTTTGTGATTCATGTGTCTTTGTGCAGTTTTGGCTGTCTACTTTCTAAAATTTTCCACATCTTTTTTCCTTGTTGGCCCATACTATGACCGACATTTTCGAAAATAAATTGCTATATCTGCTCATGTATATATTGGATAATTGATTGCTAGATGGTTTTGGTTATATGTATTGGTAAGTGACATTGTCGAAAATTCTATGATTCAGCCATGGTTTTCAAATATTGGATCTTTGAGTGCTTCTATGAAATAAGTAGAGATTGTAATGCAGCTATTTGCTTAGTTAAAGCTACTTATCAAGAGGAAGCAAAGATAGTTAAGTACAAAGAATTGTATGAATATTTTACAGAAATTGTAATTGAGT…
234	TP309662	Skeleton	LG01	124.65	yes	yes	CCACCAAATAAGCAATACTTAATCATACAATAACAATATAAAACACATTTTTCATACATAATCTTGCCACATACTAAGGATGTGATAACATGAACACAAACATGACTTATATAGTAGGGTCTATAAACAAATACACACTCACTGCACCATTAATAACCCCCTTCATTTCAGTAGATTTGATGCACCATGGTGAACTCTACAAGTTTCTTCACAAATATTTGATATTTCTCCAACAAACCACATAATACCTAGGACACATATCTATCTATTGATGATTCTTCTTCCACAACACTCCAATCTTCTTCAACATGTTTGTATTTTTCTTCTTTGGCGAGTCGTCATCGATGTCTTCCGAGTAAGGTGAATTCATCTTGCCAGTAATAGAATTGAAGCTACTAT…
235	TP245990	Skeleton	LG01	124.66	yes	yes	GCCTTGTAAGCTTTTCCTAAACAATAACCCTAGCTTAGTGCACTTCAAGCTACAGCAATGGCGGCAGCAGCAGCTCGTCCCCTAGTCTCCGTTCAGCTCGTCTCCGGCGACAGTGCCACCGACACACCCGCCTCCGTCGCACTCCCTGACGTCATGAAGGCCTCAATCCGCCCCGACATCGTCAACTTCGTCCACCCCAACATCTCCCGCAACAGCCGCCAACCCTACGCCGA
236	lPms-516200	Skeleton	LG01	124.67	no	no
237	lPms-515816	Skeleton	LG01	124.68	no	no
238	lPms-522744	Attached	LG01	126.33	no	no
239	lPms-749866	Skeleton	LG01	127.99	no	no
240	lPms-749124	Skeleton	LG01	128.64	no	no
241	TP318284	Skeleton	LG01	130.78	yes	yes	GTGGAAGGAACTACCTACAATCCTACTGATGGTAGAATAGAGAACTGGCCGGCAGGTAAACTGGATGCGAATCTTGAGATGATAGCAAAAATTGCTGCAGTTTGTAATGATGCTGGGGTCGCACAGTCAGGTCATAAGTTTGTTGCACACGGAATGCCAACTGAAGCAGCATTAAAGGTTTTGGTAGAGAAGAAGGGCCCTCGCCGCATGATAACATAACATTGAAGA
242	TP446168	Skeleton	LG01	130.79	yes	yes	GTGGAAGGAACTACCTACAATCCTACTGATGGTAGAATAGAGAACTGGCCGGCAGGTAAACTGGATGCGAATCTTGAGATGATAGCAAAAATTGCTGCAGTTTGTAATGATGCTGGGGTCGCACAGTCAGGTCATAAGTTTGTTGCACACGGAATGCCAACTGAAGCAGCATTAAAGGTTTTGGTAGAGAAGAAGGGCCCTCGCCGCATGATAACATAACATTGAAGA
243	TP77424	Skeleton	LG01	131.11	yes	yes	AAAAAATAAAAAATATTTATCTCACTCTTTTTTCATATACTCTTTTTTAGGTATCATATAAAATCTTTTGATCTTTTTATAAAGTAATTTATGTTTTCTACATAATATTTATTATTTTCTCCCACTTATGCTTTGTTCATTAATGTGAAACAAAAAAATTGTGATTTTTTATAGAAAAGGTAATAGGGCAGAATTATACTGTTACACTCTTTTTGAAAAATTAAGAAAAATGACTAACTTCTTATAGCATCCACAATGATAACTAAAAAAACGTTCCTAACAAAATAAACATGTTCTTTATCAAAGTTCACCACCGGAGAGGAGTTGTTCTTGTTCTTATTTTCCAACGGTAAGCTAAATAAGCATCATTCTTAAAGTTGTTAGTCAACATTAAAAAAT…
244	TP5681	Skeleton	LG01	132.34	yes	yes	AACTTATGGGTAAGGAACTAATCTCTTTTAGGGTGTATGACTACCCCTCCCAACAAATATCGCTCCCAGGAACTGAACATTTCACCTTTTGGCGTATCTGGAAATCCAGTAAGGCCTTAAATCATTATACCAACTTCATAATCACACAAAGTTACAAAATGTAAAAAAGGTTAAACAAAATTTACCTCAAACTTTGTTGTATAGTGAAGCATTATGCATTAAATTGAGCTAAACATTGAAGATGATAAAGAAACAAACAAATACACCACTAAAAGCTTGAGCTGTTGAACATAACTTGGAATCAAATGAAATTTGTTTTCTAAGGATCATCATCATAAGGTGCAGCAAAGGCTGATGGTGATGGAAGAATCAGTATAGGATTTCCATCATGGACAAATT…
245	TP219497	Skeleton	LG01	132.35	yes	no	CAGCGTGCCTTATACATGCAAGTCGGATGGGAGGTGGTGTTTCTCGTTGCGGACGAGTGAGTAG
246	lPms-751673	Skeleton	LG01	133.86	no	no
247	TP25188	Skeleton	LG01	134.51	yes	yes	ATTTTTAATGATAAATAATATCTTACACTAGCTCCACCAGAAAGGAGAAAGAGAGTGTTTAGTGTGAGCGACCAAGTAAGATGGAGAGAGAAGATGCTATCAATTTTGAATTTTGATCCTCAACTTCCAAAATTATACTCACCAATCGCAACCCCTTTTCGCAATGACAGAATCAAACTACGGAAGAAATACTTCCAAAGTGGAGATGGAAAACCTTACCGTTCCGCCTGGTTTTGAATCCCTGACATCTTTCTTTCTGAAAAGGGTGGAAAAGGTTAAGAAAACTGATAAATCTGAAACCATTTCTGCATCTGAACAAAAGTCTGAGATGAATGGCATTACTGCATATAAGGATCGGCCATGGATACTCTTGGATGAAAGCAATCAGAAACCCAAGGA…
248	PT1b	Skeleton	LG01	135.77	no	no
249	PT1a	Skeleton	LG01	136.31	no	no
250	TP40700	Skeleton	LG01	136.32	yes	no	CAGCACCTCTATTCTAATAATCCCTTATAGTTTACCCTCTTAACTTAAAAAATGCAATATAGTT
251	TP129700	Skeleton	LG01	136.99	yes	yes	TTGGTTTGCAGCGCTCAAGTTTTTTGCGCATTCGATATGGACCTTCTATAGGGCAAAGCTGCCACTCTGGCTCTTGTGTCAAAGATGATTTACTAAGTGGAAATATCCCACGTTCATGCACAAGTTGATGGAGATGATATTGCCACTCACTCTCAGCATGTAGAACCCATCCATACTTATCTTGCCTAACAACTCTCAACTCAGTGGACATGTCATCACGAACTGAATCCAGTGCATATCTTCGTTCATTTACCTGTTCCCAGTGTCTTAAATCTACTTTTGTGGCATCTCGAGATTTTTTCCCCACTTCCTTCTTACGTCGTGCTTCCATGCCTTTGATTCTTACTCCTGGAAACTTCGCTGATCCAGCAACATATTGCCCCCACATAATGCCAGCAC…
252	TP79057	Skeleton	LG01	137	yes	yes	TGATAATTCCTCAATTGGGTCTCTTGGAGACGTGGATGACTTTTCAACACAAAAGGATCCATATAGTCACATTTCAGATCTGGAAAATGTTGATATTGCTGGTGAAACATCAAATTGCATTGTCTTGTCAAATGCAGACATGGTTGAGCATGTCTTGTTGGATTGGACATTGTGGGCAGCAGCTCCAGTTTCAATCCAGATTTCATTATTGGGATTTCTTGAACATTTAGTGTCCATTCACTGGTACAGAAATCACAATCTTACAATTTTGCGACAAATGAACCTTGTTCAACATTTACTAGTGACTTTGCAAAGGGGTGATATTGAAGTTCCTGTGCTAGAGAAATTGGTTATGTTGCTTGGAATGATTTTGGAAGATGGTTTTCTATCATCTGAGCT…
253	M65E41B298	Skeleton	LG01	138.12	no	no
254	TP157026	Skeleton	LG01	141.98	yes	yes	TTTGCACCTCCAACTGCAGCCTTCTTATTTTTTCAGACCCTCTCTGAGCCTGTTCCGGAATTCTCCTTCTGCTCATGCTCCCATTTTCATCTGAATCTGTTGCCGACTCTACTTTCCTCGTCAACTTGCGGTTCGTGTCAAACAACTTCATGATGGTCTCCTTAGCAGCTTCAAGCTCATCTTTCACACTATCATACTCAATGCCTTTTCTCATTGTGCTGCTCTCCTCACTAATGTCCACTTTGTTCATCAAATCTTGGACTGTAATTTCAAGGTTTGTCAACTTCTGTGCATCATAATCAAGTCTTTCTAAAACCTTTCTCTTGTTGCCATCTTCCTCGTGATGTGTCTGTATTGTCAATCTTCTTGGGATCACTAGTTTGTCCACGCTCAACTTCT…
255	TP76111	Skeleton	LG01	144.64	yes	yes	TAAAAAAGAAAACAAAAAGTACAAAGATGGCCTACAGTAGCTCAACCTGAACACTCCTTTCCTCCTTTATGTGTCTGCTTCAACTTTGCCCAACATTTTTTTAGAATATTTTATTTTGACATCACAATTTTTCAGAGTGCTGTTCTTTCATGGTAAAAGAACCACTTAAATCACATTTTCACTGTCAAAAGACAGGACTGAAGTCAATATAGTAAATTGAAAACCTTAGACTGACTTTCAAAGTGCAACCTCTAATCCTAAAATCTTGGAAAACAAAGTGAGCAGCGTAATATGTATGGTAAGAGTATCAGAAAGCAACTTGCAGTTAGCTTTTAAAGGCACTTACCAACCAGAAATGCTGCTTCAAAGCATTTCCCATGTTTATCAAATGACAGTGCT…
256	TP131198	Skeleton	LG01	144.65	yes	yes	CCTGAACATGGTTATGATTGCCCATTCCCAGTTAAAAAAATGGGAAAGGAGACTTAAAATTACAGCAAGTCACATTAACGGAGGTAAGAAATTAATCTCTCAATAAATGTCGCCCACTGGAATCGAGCATTTGACCTAGTATGATAAGTAGGATCTAGTGGCACCTTACACCAGTAGATCAACATCACGTTGGTAGTCACATAAACTGAATTGAAAAGTTGAAAGACTAAAAATGAAAATAAAACAAACAAACTAATTTATTAGAACAGAGCTCAACCATGTTAAAGTGAATAAAATAAAACATGCTTAAAGTATCACATGAAAGAAACAAAATGAACGAATCCCATTATAAATTAGTAAAAATCTTCTCAACTGTACCATCTCAATTCAGAACAAAAT…
257	TP12611	Skeleton	LG01	144.66	yes	yes	TGGTTTTGGTGGTTGCAGCAACCGCATTAGGCCATAATTGCAGATTGTATTGTCTTGCATCGGCCTGCAACAGCCACAATGCAACTATAAACATAACACAACTACGACTAGTTGCTAGTTACAAGAACCCTGATCTGGGTCCATTTGCTTCATGTCCC
258	TP407751	Skeleton	LG01	145.94	yes	no	CTGCTAACATTAGAGATCGACATTGTGATGCCTTCTATTGGACTGTAGTATCGTCACTTAGCCA
259	TP72454	Skeleton	LG01	145.95	yes	no	CAGCAGTGGCTAAGTGACGAAACTACAGTCCAATAGAAGGCATCACAATGTCGATCTCTAATGT
260	TP155904	Skeleton	LG01	145.96	yes	no	CAGCCTTACCCAATGTTTTAAATTGTCTTTGCAGTAACGGTTGCGGCTACTACGAATGCGGTCA
261	TP139553	Skeleton	LG01	148.27	yes	no	CAGCCGCTATATTGCTATTTCAGTCGGCACCGCGATACAACAGCAATAACAGCAACCGCAATTC
262	TP57652	Skeleton	LG01	148.87	yes	no	CAGCAGATAGTCTAATTACCTGCATTTTTACAGTCGATTAATTCCAAGAGAGCGAGCATTGTTA
263	TP30276	Skeleton	LG01	150.36	yes	yes	ATCTAACCCAATAATTTTTGCTTGACTCAATTCTCCAACCCATCAAAAATCCTTTTTGTATTAGTTTTACTCTCATTCTCTCTACTATCACTTCTCCAATTTCATAAGCCATTGAGAGGACCAATCCTTATCGATAACCATGGCTTCTAATCTACCCTCAAACCCCGCCGCAACAAAGTCTAAAACGACGCCGTCTCATGAAAAACGACACCGTTCTATATTCGAAATTCCAAATAGCTTCTTCGATTCTTGTATTCTCCTTCCTTCTCCTCACTCTTCCCTCTTCGATCATCATTTCCATGATTCCCATAACGTAACCCTCCAAAACGTTGAACCATCCCAAAACGACGTCGTTTCTGCGCGTAGGTTAACCTGCAATACGTGCAAAGCTCAATTCGA…
264	TP427019	Skeleton	LG01	150.37	yes	yes	AATATTCCCTTGACTGTTCGGAGGCCTACTTTCAGGGAAGCGAAGCGTGTATATAGTCAGTTGACCCAAGTATGCTATGAAGCAGACGAGAAGGAAACCTTAGAAATCAACCAAGAGGATGTAGTATCAATTCATGTTGCTATAAGAAATGGTAGCCCACCTTCGAGCAAAGCGGACATGGATGAGTTGGATCACAAAGATAAAATTGAAACCTGTTCAAGTAAACAAAATGATAAACTCCACATTTCGAGTGACGGAGAGAGTGAGAATGAGCTATGTGATAAATCAACTCCTTTACATCAAGCAGCACAATGTGATGATTCTGAAAAGGTTATGGAACTCCTGGAACAGGGATTGGATCCTTGCACCAAAGATGAAAGGGGACGTACTCCGTACATG…
265	TP277385	Skeleton	LG01	150.38	yes	no	CTGCAAAGCAGGTGATTATGATACCTGTAGCGATAAGTTTAAAATTCTGATCTAAATCGAAAAT
266	TP240937	Skeleton	LG01	150.39	yes	no	CAGCTCCGAGGTGAAAAATAGGTGAGGTTGAATGTTTGAGTAATGAATGTACTAATCCATATTG
267	TP445060	Skeleton	LG01	151.71	yes	yes	CCCCTATCACCCATGATCATTACACCTCCAATCTTGGGATCAATCACATTTAGGAGAAGGCAAAGCTTCATCTCATCCTGTCCAACTATAGCAGCAAATGGGTACACTGGTCTTTGGTTTTCCTTAGCAGCAATCTTTTGTGCCTGTTCCACAGGGTTAACTTCAGTAGCAACACTGGCAACTGAAAAATGAGACCTTCCCTTTATGCTATGAATTCCAATTCCTCCATAAAACTTCTTCCCACAGTTCAGCCCTGAGGTTAGAGAGAGTGAGTGAATGGAAGGCTTAGAAGATAGATATTGTGAAGGCAAAAGTGTAATTGAGGTGAATGGTAGCTTTAGAGAGTTTGTGGCTGGTGATTACTTGCACTCAAATCTAGAGGTTATTCAATTAACCTTA…
268	TP157877	Skeleton	LG01	151.72	yes	yes	TGGCTTTGGTCCTTAAGATAATGAATGAATCTAGCCACCCTTCTCTTCTCATTTTCTCACCCAAGCATACTGCTTTTATTAGGGGCCGTGGCCGGGCGGATTAGTGCAGAAGACTCCAACCTAACGACGTCCAAGAGGGTTAATGTATGCAGCCTTTATCCAGCAACCATAGAGGTTGCTTCGGGGATTTGAACCCGTGACCCTGTTGGTTACTAAGCAGCATCCGTACCATTGTACATGCTCACCCCTGGCCTTTAATCAACTTAAATTTTTTGAAAGGGCATATGGTTATAAATATGTTCTTGTGACTTTTCCAATTTCCACTTCCATTTGACCTCTCTCTTTCTTCAAAAGATCATTTCAGGTTTCATGTGCTTCACTAACTGCCCTAAGGTTAAT…
269	TP14409	Skeleton	LG01	151.73	yes	no	CAGCAACTATGAATAACCAAGGAGCCACATTCAAAACAGTTCCAGAATCTGGTCCATCATTCCC
270	TP171606	Skeleton	LG01	152.94	yes	yes	TCTTGATGTTCCATTCTGTGCAAGCTCAGAGATTGTTCTATGATTGTTCTCCTCTTCCTTTATATCCTTTAACTTCGACCTATCGTAAAGACAAAGAGTTTGAAGGATTGCGACGCAATTCTCCTTGTTACGTTCGCAGGAACTCTCTCTCATAATGCTTAGTAAGGTAGGAACAGCATCAAGCTCTCCTATGTCCTGAATAGCCCTACGGTGACTTGAAAGCAGCGCAAGGATAGCTAGTAATTCATCGATATGAAGTCGGTCCTTGATCTTCCTCACGATCACCCTCACTGCGCCGTCCTTTACTGCTCTCGATTTGTTCTCTTGCATGACACATAGAGTGAAAATTGCTGAAGCAACATCCTTCATAGCTAAGGGGTGCCCTTCTTCTAAAAGGTC…
271	TP131819	Skeleton	LG01	152.95	yes	yes	AGTTTGAAGGATTGCGACGCAATTCTCCTTGTTGCGTTCGCAGGAACTCTCTCTCATAATGCTTAGTAAGGTAGGAACAGCATCAAGCTCTCCTATGTCCTGAATAGCCCTACGGTGACTTGAAAGCAGCGCAAGGATAGCTAGTAATTCATCGATATGAAGTCGGTCCTTGATCTTCCTCATGATCACCCTCACTGCGCCGTCCTTTACTGCTCTCGATTTGTTCTCTTGCATGACACATAGAGTGAAAATTGCTGAAGCAACATCCTTCATAGCTAAGGGGTGCCCTTCTTCTAAAAGGTCGATCAATGGCTTCAAGGCACCGGATTTCCCTATAAGTTCCTTGTTCGAGTCGAGAGCCGACAAAGTGAAAAGGGCTGCGGCAGCGTTGCTTCTTGT…
272	TP404521	Skeleton	LG01	152.96	yes	no	CTGCGTGCATCTATTCTTCCCATACTCTACTATGTGAGAACCTCGTGCACTGTACCACTTTTTT
273	TP150735	Skeleton	LG01	152.97	yes	yes	AAACCATTCACAATTTTCATTCTTTGTCCCAAATCAAGAGGCCCCCCAGCCTTCAAATTCTTGTGCTTACTGAAGAGTATGCGGTCGAGGCTGCGATTCGGCATGTAGTCATAAACAAGGTACAGCTGATCTTCATGAACACACCACCCTCTCAACCTAACTAGGTTCCGATGGCGAAGATCCGCCACGGCTGTTAACTCGGCAGCAAAACTTTTCTCAAATTGTTTCCCTTTCTCTGCTAACCAACATTTCACAGCAACCACAGTTCCATCACTTGGCAAAAGAGCTTTGTAGACTTTTCCAAATCCTCCACTCCCAACAACTTGATCCTCACTGAAACCATTTGACCCTATGAAAAGCTCAGCATAGCTGAAAATCCTTGGATTGTCCCTACCTATC…
274	TP285078	Skeleton	LG01	152.98	yes	yes	GAAAAACCAAGCAATGCTACCTCCAAATCTGATGTCTTCAGCTTTGGGATAGTAGTGCTAGAGGTGGTATCTGGAAGGAAAGCAATAGATCTTACATACCCTGATGATCAAATCATTTTGCTTGATTGGGTCAGAAAGCTTTCCGATGAAGGGATGCTTATGGATGCAGCCGATGCTCGGATACCGGATGGATCCTACAAGCTGAATGAGATGCAACTTCTCATTCATTTAGGCCTTCTCTGCACATTCCATGACCCACAATTGAGGCCAAGCATGAAATGGATTTTGGAAGTACTTTCTGACTTTTCTTGCAAATTGCCAACACTCCCTTCATTTCAATCCCATCCTTTATATATCTCTTTGTCTCCTTCCCGGACCGAGACTAGTCCTAGCTGCAAG…
275	TP258531	Skeleton	LG01	152.99	yes	no	CAGCTGTGACATAGTTGGACGAAGTGTAATTGGTGATCATGCTAGCATTCTCTGTTGAAGTGCT
276	TP251789	Skeleton	LG01	154.82	yes	yes	ACATTCCTGCAACACCTAACATAGTACTCACTCTTTTTCTCTATCACTTCCATCATGCAAAATCCACCCACCACTTTCCCACCTCCGCTGCCGCACTCAAGTGACCAAATCCCCATATTTCCTATACCTTCGCCACCGTCACCCTTCGCATCTTCTCCAAGCTCCGTCTTTCAAATCAACGTAAACCCAGGGCCGCCACAACCACCGCCGCCGTCACCCTTCGCCGGATTACACACTTCTGTCGATTTATCTCCTCTCCAATTCCTCCTCGCAATCATCGCAATCATAACCATCCCCGCCTTAATCTACACCTTTGTCTTCGCCTTCTGGTGCCCGTCCTCCCGGCGCCGGCGACAATCCTCCGGCCAATCATCCAGCAATCCCTCCGTTTCGTCCGAG…
277	TP451856	Skeleton	LG01	154.83	yes	yes	ATGATGATGATGATTATGATGATAGCCGCGTATCCTTCTCCTCTGCTATCTCTTCTATGCATTCCTCGAAATACCGAACAGTTTCTCGAATGGGGAGAATGTCTGTTGAATCTTCTGCACCTCCTAATTATGATATTTGGATGGCTGCACCTGAGTCGATTACGGAACGGAGAAGAAGATTACTCGGAAGCATGGGTTTGGATGAAAATAAAGAGTTGTTGAAGGCTACAAGTATTGCTCTTGATCGTGCTATTACAAAGAAATTTGAAAAGAATGTTGATAAAGTAGGAAAAACAACACATTATGGTGCAAATTCTGTTAGAAATAGTACTACTTCCTCTGTTTCCTCTGTTTCAGCAGAGCAAAAAACAGAGCATTCCCCTGTTTCTTATGGTTTGG…
278	TP233010	Skeleton	LG01	156.17	yes	no	CAGCTATCTATAAATCCATTCCAGAAAATATCATAAATATCAAATACTAAATACAACTATACAA
279	TP415517	Skeleton	LG01	158.49	yes	yes	CACAATCCAATCATGTAAAATATTTTGGCAAAAATACAAAACATCAGTAAAGCCATACAAAGAGAAGTGGTTGAGACAGACATCACTAAGATTAAGACTGACTAAAGCAAAAAGAAGAATGACAAGAACCAAAAAATTAACCAATGAAATGGACCTATGGTCAAATGAAACTAAAAAAACGAGGCTTTAAACAGGCTATCAGACCGATCATCGACATTTTGTGATATGTAACTAGAAAGCATCTACCCTGCCATTATCCACTTAATAGCCCTCTAGCTATCATTTCGCGATGAAGTCTCTCGGCCTTTTCATTCTCGTTATTTTCTAAAAGAGCAGAAATTATTATTTGAGAAGTTATAGCAGCAGCATCAGGGGAGCAACCACTGTGATCCATTGTTG…
280	TP25772	Skeleton	LG01	158.5	yes	no	CAGCAATGCTATATTCTTCCACCAGTGGTTCCTTTGTTAAGTGAATTTGGAGTGGATCATCAGT
281	PDC	Skeleton	LG01	161.28	yes	yes	CCACTTTCCTTTTCAAAACCACACACAGGATTGTTTCCTCATCATTATTATAAATAAATCCTTCTTTCTATTCTCTTCTCTCATTGAATTTCACATAAAAGAAAACACTTAATCTCTCAATTATTTTCTATCACTCTCTAAACTACAAACTATTTTAACACCAACCAAACATGGACACTACTATATTCTCTCCCAACGACGTCGTTTCCTGCAATAATGGATCTAACAAATCCACCAATTCTGATTCCAACCCCATCCAGTGTTCTTTCATCTCTTCCTCCGAGGCCACATTAGGCCGCCACCTGGCTCGTCGTCTCGTCCAGGTAGGGATAACGGATGTGTTCTCGGTTCCCGGGGACTTTAACCTGACGCTCCTCGACCACTTAATTGATGAGCCGG…
282	TP268302	Skeleton	LG01	163.2	yes	yes	TATAAAAAAAAGCACAATTTCGTTTTATTCATTGATCTTAATTTTAATTTTGAAATTTGAATTATTTTGAAGATGCAACATAGCATCTTTACCTCAATACGCAGTTTAAAGATCATGGATGGATGTAAAGGAACTCAGGTTCATGCTTTTCCGGTTCAATCGAACCGGTTCGAACCGCATCGTTCTAATAACCGAACCGTTAAACCGGTTTGGAATTTCAACGCCGTCGTTTCATCTGAGGGTGTTATTCTTCCCACTACGGAGCTTCTAGAACCCGAAATAGAAGCTTCTCTGAAGCCTATTCATTTCGTTGAAACCCTAGCTGATTTGCATCGGAGGATCGAGAATTGTGAAGGGGAATTTGAGAAATTTGGAGTGTTTTTGGAGCAATCTGCGGTT…
283	TP372729	Skeleton	LG01	163.21	yes	no	CTGCGACTACCTCCTTGCCGTTGGCATAGGCTGAAAGAAGCGGTTGAAGCTGATATAGATAATG
284	TP370569	Skeleton	LG01	163.22	yes	no	CTGCGAAGTTTTCGTCGACCTTTTTGCCTTCTATCTATGCAGTTGAATCATACTGTCCATTTCG
285	M78E38B315	Skeleton	LG01	165.08	no	no
286	TP268656	Skeleton	LG01	166.33	yes	yes	AATCCATTGAAAATGCTCCTACAGTGTAGGAAATAGAATGATTATTGGTGTATATAGACATATGCTGGAAAGGGAAAAATAAAAGTGTAAAGAAAGGAGGTAGAGTTATGTTGGATATAGTCTTGTTCTGAAGTAGCACTTGTGTATTCCAATTTCTCCAATGGAGGATCTTTCAGATGTATTCGGAGGTGGCTACAATAGTTGTGAAGGTCCAATGAACATGAATATTGATATGGAAGATGGTGCAGCTTGGATCAATCATGAACATACTTTTGTTATGGAAGAACACTTTTCCCATCATTGTCGTCGTGTTCTCATAGACGCTATGTCTCATCAATATATTTGCACTATGCGCAAGAAGACATTCATGCATGAGGTAGTAGCGGCAACAAAAATGAA…
287	Lup146	Skeleton	LG01	171.07	no	no
288	TP23903	Skeleton	LG02	0	yes	no	CAGCAATATTGAGAGCAACCAAGATGCCAATTCGGGGACGACACAATCAAAGCCATATAATACA
289	TP229924	Skeleton	LG02	0.01	yes	yes	TTTTTTTTTTTTTATTTTTAATAGCAATTGATTTTATTAATTGTGGCTCTCCCTCCACATTTTGAAATGAAACAAAAGGACATGCACCTTAAAATCCCCACCCAAATGGCTCATATCTCAAAATCTATGAATGGATGTATGTGTATGTGCATATAACCATTAAGTGCAAGTGTGAGACATCAAAGATGATCTGTGGCTCTAGCTGCAATATTGCTAAACAACATGATCTCAGAGTTAAGAGAAGAGATAACAGGGTTAACTATACCGGCGCCAGCCAAACGCCTGTTACATGTAACTGGTCCATCAACTGCAACTGCAGCATCATAACTAGCAGTTTGAGCATCATCCTTCAACTCACCAAGGGCACTCCTGAATGATAAAACAACTTCATCATAATCA…
290	TP222136	Skeleton	LG02	0.38	yes	yes	CTTGATATTTATCTCTTGGGGCAAGTATGCGATGGTAGTCAGCAAAAAATATTCCAGCTCTAACCGTGTAATTAATTCCACTGACAGTTATAAAGCCTGGCAATGGCCTTCCATCACCTGAAGAATATATTCTGCCATGCACTCCTGTCTATAGATTAGAAAACAAACCATTTACAACAATCAAGCTTTTATCCCACTGGGAAGGGTCTGCTATATGGATCAAACGACATCATAATAATTTATCATAAATCATGTTTATTGACAAAGTATTGAGGTCTAAATCTTTCTTTATCATTTTTCCTATGATTTTTCTTGGTCTCCCCTCTCCCACACAAGTTAACGAAACTCAATAAAAAATGAGAAAAAAATGTATGCATTGACAGAGTAAGAGTTTTTTAT…
291	WANR1	Skeleton	LG02	0.39	no	no
292	TP24947	Skeleton	LG02	0.4	yes	no	CAGCAATCTTTCATGAAGCTCTTCTTAATTGCATGCCTCTATCAGATGGTGCTGTAAAAACTTA
293	TP272531	Skeleton	LG02	0.41	yes	yes	ATTTGATAAGATGATCACTCAATCAACAAACTTCAGTTTGGAAGATACATTTCAAAATTGATTGTATTTTAGTGATGTGATATTTTCTTCCAGTTTTGGTGTCATGACATTATTTGCAAATCAAATTGAAATTGAAGCAGAGAACAGAGAGCATCAAACAATAGAAGATCCATTTCATTCTTTTTCATATGGCAGCTGATGTATCTATTTTTTTGCTCCTTTTCTAAACCCTAATCTACAAAATCCTTAATTTTCATTCCTGTCTCTTTCTGTTTTGCCCGATTCCCGTCCAAAAATTCGTGCTTTTCGAACTTCACTCTGATGGGTATCTCCAATCTTCTCTTGTTTTTCTTCTATTTGGTGGGTTTATGTGCCATGGCGGCTTCCAAGGTGGTTTTG…
294	TP94529	Skeleton	LG02	1.26	yes	no	CAGCATTTCATTTAAGTAATAATGGTTTAGCACAGTGTTTCAAATTGTGGACCGCATCACATGA
295	TP135791	Skeleton	LG02	1.27	yes	no	CAGCCGCATCACGTGATGCGGTCCACAATTTGAAACACTGTGCTAAACCATTATTACTTAAATG
296	TP254603	Skeleton	LG02	1.28	yes	yes	ATGGTCTTTTGTGTTGACTTTGTTGGTTGTTCTTGGATATGTGCTTGTGTCACAAGGTCTTGGACTTGCTTTAGGTGCTGCAATCATGGATGCCAAACAGGCTTCCACAGTAGCAACAGTGACAATGTTAGCATTTGTCTTAACAGGTGGCTACTATGTCCATAAGGTGCCACCTTGTATGGCTTGGATCAAATACATTTCCACAACCTTTTACAGTTATAGGCTTCTGATAAGAATCCAATATGGTGATGGCAATAAAATCTTATATCTGTTGGGATGCTATCATGGTGGGAGTGATAGGGCCAGCTGCAAGTTTGTTGAAGAAGATGTAGTGGAGCAAATTAGCACTGTGGGAAGTATTGGGGTGTTATTTCTCATGTTTGTGGGTTATAGATTATT…
297	TP47110	Skeleton	LG02	1.29	yes	yes	GTACTTATCCGGTTTTATATTATTGGTTTGTAGATAAGGCTCTCCTTCTCTTATTTTTTGTCATAATGCCAACTAAAAGCAGAATAAAGTTTAAAAGGGAGTTATGAAGCCATCTTTTTTTTGAACTGAATGCAATCCAAGCTCTAAAATCAATTGTTGGTTTTTTTCTAGTTATTTTGCATCTTCCTTTGTCATTGTATAGTATTGCTCACCTTCATTTACTGAACATATTAGTTTATTTCAAACAAGGAAGACAACTACATATTTGAAGTGCAACAGTATATAGAATGCACATTATATTGCTTGAGGGAAAATAAATTTCTACATCATATTTAATTAAATTTGGCCTTGAATTCTGCAGGTGTTTGCCATGTTGATGGTGTAGCTGAAAGAGATAGG…
298	TP458	Skeleton	LG02	1.3	yes	no	CAGCAAAAACTACCTTGAGTTTTATTCTGAAAGATGCTGAAATCATTGTTTAACTGCTCTGAAT
299	TP2471	Skeleton	LG02	1.93	yes	no	CAGCAAAATATTGCCTATGACGTCTACGAGATTCCTTTTTCAATTTGGGATATAACAAATAAAC
300	TP291372	Skeleton	LG02	2.64	yes	no	CTGCAATTACCTCAAGCTATCCAAATCTTGAATTGCTTGATCTCAGTGGGTATGTATCTGTACC
301	TP323017	Skeleton	LG02	2.65	yes	no	CTGCATCGAGGAGTTCCATTATATTTTTTGCCATCAAGGTGAATACATTTTTAATGTTCTTTTC
302	TP236266	Skeleton	LG02	2.66	yes	no	CAGCTCACCAGTATTATAAACACCATAAAGGAGGTATTCAATATGAAAACCAATAATTCAAGTT
303	TP13313	Skeleton	LG02	2.67	yes	no	CAGCAACGACTGTCTAAGAAAAATGAAGTGCAGGTTGTTTAGTGTAGCATATTATATAAGGGAC
304	TP231214	Skeleton	LG02	2.68	yes	yes	TCATTTTAGTCTTTCAGAAACAAGTCTTTTATCAATATGTGCCTCGTTTTCACAATTTCACAGAATGCTTACTCTACGACTATGATATGGTAGAGTTGTATGTTACTTGCGAAACCAACAATCTCTATGCCCAAAGAGGCAAAGACTGCAATGAATTTTCTAGCTTGGAAAACCAGCGACTTGAAAAAAAAAAATCACCAATCAATACCTTCCTTACAAAAAAAATTCTCCAAAATATGTATTATTTGTATTTACAAATGCTATAAACTAAGTACGTCTAACATTTATAAAATTAAGGTTTTACATGTAGTATAACCATAACAGTCATATTTGATTTTGGGGCTGTGAAAAGAATTCCTTTGCTTTATGAGCTACCTCTGCCTCCAAAATTGCTTCTAG…
305	TP446132	Skeleton	LG02	2.69	yes	yes	CTTAAGACACAAGCAAAAACACAAACAAAATATAAAGACAAGTGCATGTCACCACAATGCTAAAGAAAGCAATAAACGAAACGGGAATCATTCATCTAAACCAGAGATTAAAAAAGGGAGGCAGGGGATTATTCAGAATTGGAAGGGAAAAAAGAAATGAAGTTCATCCTAGCCTCTTCTGAGTAAATGAGGCACAAAATGTACAGCATCAAAATATGTAAAATCTTGAACCTTCTATAGAAAGGAAAAATTACAGACAAGAAAGCTAATGTCTGAGTTGTCTCATGGACCTTCTAAACTATCCTAACAATCTGCCAATAAAAGTTTGGCGACTCAATCTCTCTGGGTGAGAGGTTTCACACATGCACAAAAGGGTGCTCTCTTCTTCTTGTTGTTGGT…
306	TP237794	Skeleton	LG02	2.7	yes	yes	ACACTCAACTCCTTTTCCACCAAGAATTCCGATGAAGAATATTTATTTTTCCACTCCTCGGTTGCTCCTCTTTGAGCCATTTCCGGTATCTTGTCAACTTCAATAATGTCATCCTTATCAGTGGTTTCCCATAACTCAAGCATCTTATCATCAGCCTCAAGTGTTCCTCTTCTGCTTATCCCATATGAAGAACTTTCAGATATTTGATCAAGCATGATATCTTTTGGCAGAACTTCAATCCCATTAGTAGGTCCATGCTGGTTCTCCGTTTCCTCTCTTATTTCATCCTTGGGTACAAAACTTCCATTTATCTGCTTCACTATCATTTCAATTACACTTAACCTTCTCTGCATGTCTTCGAAGTCCAGGAGGGCATCTGATGCCATAACAGTCTGATCT…
307	TP38227	Skeleton	LG02	4.74	yes	yes	TATTCCTCCTCCATTCATTTTTCTCACACTAACCGAACCGTGATTTGTGCATAACACCATTCACTTCAATTAATCATCATCATGCCCATGCCCATGCCCGATCCAATTCCCTCGCCTCCCACAATGCTTGTTTCCGACTCTTTCGCTAAAGACGCTATCCTCAATTGGTTCCGCGGTGAATTCGCCGCCGCTAACGCCATCATTGACGCTCTCTGCGTTCACCTTGCACACCTCGGTGCTGCTTCTGATTACGACTCTGTTTTCGCCGCCATCCACCGCCGTCGGCTCAACTGGATCCCTGTACTTCAGATGCAGAAGTATCACTCCATTGCTGACGTCACCCTCCAGCTCCGTAAAGTCTCAGAAAAGATAGACTCAACGACGCCGGCGATTATGACG…
308	TP88533	Skeleton	LG02	4.75	yes	yes	CTCTTGCCCTGATTGCCAAACATATAAATCAAGACAAAACCCACTGTGAACACTGAACACAACTACAATCTAATCTATATGTAAGGAGAAAATGATGAAAAAAGAAATTAATGAAACGAACTCTTCTTGCAGCACCCGGGGTTGGTCCTGTCTGTCTGTACAACAAAGTAGAATGCTCCAGAATGTTGATCAAATAGCTGAGAAGTGAAAGCCACCTGGTTCACATTCACCCCATGCTGCTTCAGAACTAAAGTGTTCTTATACTTCAACACTGATGCTGGGTTCAGAAGTGAACTCTCCCGTGTATGGTTCAACTATGGGAGGCAATGGCAGAAACCTTCCTTTTTTAGCACGTGGTGGAAGATGCCTTTCTGGTTTTCTGGGTGGCGCATTCCAGGG…
309	TP152838	Skeleton	LG02	4.76	yes	yes	TCCCAAGAGACCAGAATTATGAAGCTATTTTGGAGTTAGTTCGTCGAGCGCATTTATTGCAGGGTAAGCTGCAAAGGTGGATCAACTGGGCAAATCGAAAGATTACGCATGTTACTGTTAGGGCTGTCAAGCTGCAGCCTGAGCTTAAAATGCTAAAGAAGGAGAAGCAAGAAGCTGAAAAAGATGCAATACTTTTTCAGGAGAATGCTGTGAAGAAGATCTCTGAGATGGATAATGCCACAGAG
310	TP68244	Skeleton	LG02	4.77	yes	yes	CTCCAAGATACACATCTATGCAGGACAGTCAATACTCTCTATTGACCAGCAAATCTAGCATGAATCCTGTGTTGGATCGGAGCCCTACACGAAGGGCAATCCTTCATTCCTCGTTTCTCATGGAGCTTGTTGCATTCTGCACACACAACCTGATGTGCGCATGGAAGAAAAACTACTGACATCTCCTCGGATAGGCACATAACACACTCATGCTCCCGCCTAAAACTTCCAGCAGCAGGTTTGGCTTGGCCGCTCACAATGGTTTTAGACGGACTCGGTTTCTTGCTCCCCGACATCTCACCTTTATGAAGTGCTGCAATTGTTTCAGACTCTGATTTTCGTTTTATTTCTTCCAACTGTGTTTCAAGCTTTGCAATCACGTCTACACATTTCTGCAAG…
311	TP8164	Skeleton	LG02	6.05	yes	no	CAGCAAATTGTGTAAATAGTGCCATTCTTATATGCCAAATAACTTACATCACAGTAACCCCACT
312	TP22620	Skeleton	LG02	6.52	yes	no	CAGCAATAAGTGTTTATAATAAACGAAAAGGGAGTTATAGTCTAAACAGGTACAATAAGAATGT
313	TP262598	Skeleton	LG02	6.53	yes	no	CAGCTTATGGGACAAGGGCAGAATTTTCTTTGGGGTATGTATGTACATGAGTGCGTGATCACTC
314	TP258530	Skeleton	LG02	6.54	yes	no	CAGCTGTGACATAAAAAAAGTTCTAAATCATCAATTGGCACTAACAATTAGGAGCCCACCACCA
315	M65E35C315	Skeleton	LG02	6.55	no	no
316	TP330531	Skeleton	LG02	10.88	yes	no	CTGCATTTTGCACTGTTGTTTTTTTAGTTATATTTAAGTCATTCATATATGCATGCTTAGGAAG
317	TP418891	Skeleton	LG02	10.89	yes	yes	CTTATTCATCTTCTACTATTCTCTGTCTGGGAACTTTGAACCCTCATAGGCTAGGGTTCCTTCACCCCTTCCGTTCTCAATTTCTCTCTTCATTCACTCAACCCAACTAATCTCAAATTTATGGATCGAAAGAGGGTAAGACCCGCTTCTGATTTCAACACCAACGGCGCCTCCAAGAAATTCAAGCCAGTACCTCTGGCTGTCCATTTGGCGAGGGGTGTCATTTCCTGCATTATGTTCCTGGTGGCATCAAAGTTGTCTCTCAGGTGATCAATGTCGGTAACAGTCCTGCTATTCCACAAGGTGGTAGAAATCCAGCTGCTCCACCATCCTTCCCAGATGGGTCTTCTCCCCCAGCTGTTAAAACCCGATTGTGCAACAAGTATAATTCAGCTGGAG…
318	TP156253	Skeleton	LG02	11.67	yes	yes	GACGGATTCTACAACAATTACCTGCCCTGAATTTAAAGGCACTGCCACCTAAGAAAATCAAGAGCTAGTTAATTTTGATGGACAAAAATGCAAAATATTTTTCCAGCTATCTACCAATTATTCATATAAATACCAAAATTCAATAAGCCAAGAATATAAATAAAGCAGCCTTATATTTTCAGTATTTGCAGTAAATCATAAGCCAAAAAGGAAAGTTCGCTATTCTGAC
319	TP76043	Skeleton	LG02	12.13	yes	no	CAGCATAATAAGCATAAATGGGATAAAAAAACATTATCAAAGCCAATTAGGAGAGCAGTACAAA
320	Lup313	Skeleton	LG02	12.14	no	no
321	TP52677	Skeleton	LG02	12.15	yes	yes	ATTGATTAGTAACTGATTTAGCATCAATTAGTTAAATGCAAAATTCAACAATGCAATACATGGGGTTTATTAAACGCCCACTAAACCAAAAATTGAAGAAAAGCGCCTAAATTGTAAGGCCGAATCAACAATGAGAAGTTTATAAGAAAGATAAAAGGAAAATTTACAGATTTGGAACTGAATCAAACTAAGAAGCAAAAATGGACCGTCCCAGGTTGTAAACCTTCGAAAGTAAGAGGAACTAATCTGCTTAAGCACCATACCTGGGTTCATTGCATATTACTAATATGTACATCCCTCCAATCTAAACAATCTGAGAACAGTCTCAGCCATCAGATAACACCGGACTATCAGATAAATCAATTGGCGTCAAAGGATGAGAAGCAATATCCTCAGATA…
322	TP259052	Skeleton	LG02	12.6	yes	yes	TGAAGGCTTTAAATTTGTTAAGTGTACGGTTGATATTCCTAATGTGGTAAAAGGTCCAAGATAACTTCTTTTTTGCTTCCTCAATTCACAATTGTTCCCGTCCTCTCCAAATCAAAACTTTGACACCTTAATAATCCTTAAATGTTACTATTTTTATCTTAGTCTCACTATCTCAACTTCTTTTCACTGGTTCTCAGTCTTTGCTCTTCTTTGTCTGTTACTCTGTTCATTCAGGTGGTCCATCAGGGTTTCCGGGGAAGTTAAGCATGATAAAAAGGCTTCCAAGTAGGAACTATAGGTCCAAAGGCTTCAAGGTAAAGCATATTATACAGGTTATCGTGTTGCTTGGTGTTTGCTTCTGGTTGATCTACCAGGTTAAGCATAATCACGATAAGAAAA…
323	TP271235	Skeleton	LG02	12.61	yes	no	CAGCTTTCCAGACAAGCAACCAGCATTACTCATAGAGAATACCTAAATCATTATATAATCATCA
324	TP12213	Skeleton	LG02	12.62	yes	yes	GGGACTTACAGCTCATAGCTGGTTCAGGGGATCCTCAACACAGTTTTGCTCCACCCATGCATTTTCAATATCGCCATGTAGTTCCTATTCAGCAGCCACAACAGTTCATTCCCATGCCTTCTCAACATTACCAACCTGTTGGTCATGGAGTTCCCATGATTAACGTTGGAATGCCTCCTCAAAATCCACAGCCTCAATTTTCTCAGCCAACTCAACAGTTGCCTCCAAGACATAGTCAGCCAATGCCACTTCCATTGCCAGTTGCTCGGCCAAACATGCACATCTCGTCAGAACCATTGATGACCCAGACTGACTCTCAAGCTCCAAATGGCTACACACCAGGTTTAGGTGGTCCAGGAATGCCACTTTCTTCTTCATATACGTTTGTACCCCCATCTT…
325	TP27066	Skeleton	LG02	12.63	yes	yes	CCAAGTGTTTTCAAGGCACCGTACCTTTTGTCATTAATTATTACTCGCATAGTCCGATCCCAAGTCCAGTCAGATCCAACATTTACAGACTCCAGTAGTGCTTTGAATGCATCTTTAGCTCCCATCTTATTCACATAAACTAAGGGCTCCGGCTCAACTGCTTTTGTTTCTGAAGCCACATTGTCAGTTTCCTCTCTTGATGAATCAGTTTTACCATCTTCTTTATCTTCTGCTGGAACTCCATCCGCAGAACCTTTAGTATACTGAACTGAAATATTGTTGGCACCATCCATTAGTGTTTTAGCAGTATTAACATCAGTAAGAGAAGCTCCGTCCCTTCCCACACCAGTATCTGATGGTTTGACAGTATTTCCAGGTGCCTCAACTTCTTCCACCTTT…
326	TP284610	Skeleton	LG02	12.64	yes	no	CTGCAAGAATTGGCAATGGTATTGAAGCAAGAACTGCTCCGAATTTCCCTGAATAGGAATCACA
327	TP113073	Skeleton	LG02	13.02	yes	no	CAGCCATGCAGGTAATATCATACTGTCTGAAGCTTTCACACACTATTATTACACTAATCCTAAA
328	TP1839	Skeleton	LG02	14.1	yes	no	CAGCAAAAGCCCCAATATATTGCGGAGACAAACCATAATTATAATGGGAAGTCTCCAACTGTGT
329	TP238590	Skeleton	LG02	15.35	yes	yes	TTCCAATTAGCACAGTTCTCTTTCCCATCCCCAACGTGGAACCCACGGAACCCATTAACAATATCAAACGCTGTCGTTTGCGTTTCACCACTGAATTGATTATCCAGCGAGGCCTGAATTACAAGGTTCAGATTCTTCTGCAGCTCATTGTTTACAGCGTGGAGCTGAGCATTCTCTTGTCGCAGAGCTTCCACCTCTTTCGAAGTTTCCACGAGGCGGGTGAGGCACATACTGTGACGATTCACCATGTCTTGGTGCTTCTGAATGAAGCACGAGTCGTAGCCATGACTCTGAGTTCCCGAGTCAGAAGAGTACGAGTAACCGCCGCCGCCGAGATTGCTACAGCTTGCTGAGATCGACGGTGGAATGTTTTCGTTCAGCAAAGCAGAGTAAAAGGAA…
330	TP325389	Skeleton	LG02	15.97	yes	no	CTGCATGCTATTGATTTGTGTGGAAGGTTGCGACGAAGTACCCTGCAAATGCCTTGCCGCATCG
331	TP47049	Skeleton	LG02	15.98	yes	yes	CTTAAACGCAAACACAATAAGGCCCGCTGATTCTCTTGTCTTCTTAATCTTAACATAAGGTAAAACGTTACTAAGTCAGCTACAAAGCATTCACACACAACAAAACCCTAAATTCCCTTTTCACTGAGAAAATGCCGGCGAAGGATGACACCTCCTCCGATAAGGAGAAGTGCCTGGAACTGTTTCTCAAGATCGGATTAGACGAGCGCACTGCCAAAAACACTGTCGCTAACAACAAGGTCACCGCTAATCTCACTTCTGTTATCAACGAGGCTGGTGTTACCGATGGATGCAGCCGCACTGTTGGAAATATTCTTTACACGGTTGCGACGAAGTACCCTGCAAATGCCTTGCCGCATCGCCCAACATTGCTGCAATATATTGTTTCTTCAAAGGTTA…
332	TP235826	Skeleton	LG02	15.99	yes	yes	ATAGCTTCTTAAAGCGCGGTAGAGAGAGGATTGGTAAAGTGAAGTTAAAAGCGTGTGCTGACAACATTGACAATGTCTATGACCATTGCACGAAGATGAGTGCTAAAATACTCAAAATGGCTCATTAGTATTGACACCGACCCACTAAGACTAAGGTCAACGAGCATGGATCTATCATCTGTGACATCCAGTTTCCGATCACATAACTTCTCTTTCTCTTCAACCCTTAAGAAAAATCAAATTCAAATTCCAAAATTCAACAAACAACACAGTTCACATGTGAAAGTAATCACAGCAAAGAAAACGACAAACATGGAAGATGTTAGCATCGAGTTGAACGCCATTGCTTCTCAGAATCTGGACTTTGCACCTTCCCGGAGACGTGTCCGATCAGCTTTC…
333	TP390179	Skeleton	LG02	16.41	yes	yes	AACAACACTAAAAAAAGTTCTTCTTCCGATTATCTTTTCTCATATAAAACTACAAACAAAATTGGAATAATTAAGTTCAAGGACCCTTGGACAGCTCTATTAGCACAGGAAAACCCAAGGGTCCTATAACATATACTTACTTCCTCAAAAGAAAATTGAAAATAAACTCATAACAAAACTTGATAATTTAACTAAAGGCATAAAAACTGGTAACAAAGTAGAGCTCTATCTGATTTTTACTCCTATGAAGCTGCAAAACTTAGGCACATGGTACATGGAGGGGTTCCTCAATCCAACCAGCAAACTCATCCGCAGCAAAATCACCAAAACTGAAATCATCAGCACCAAAATCACCAAAATCGAAATCAGGAAGCTCACTAGGCTCATTGTCATCAAATC…
334	TP280948	Skeleton	LG02	16.42	yes	yes	CTGAGATAGCAAAGAGAGTAAAGGGGTTTTACTCATTCATTTCTTTGTTTCTCGTAGGAGCCAGTCCTTCAAAATAAGGACCTCTGTTGCAGATTTATGTTGTCTGGACTTATATAAAACTGTTTCGGAATCCTTTGAAAAAGCTCTGGATTTGTTCTTCCCTATTGTTGATTCTTAGTGTTGTTCTGTTTAATGTATTCTACCTTGGTATCTTGGGCAAAGTTTTAATCTTGTGAATGAACCCAATTCTTTCAATGAGTTTAAGGCAAAAAAAGGACTTGGACTGGTGTGAGTGTTGGGGACGCTTTCATATACAGAAAATTTCAAATCTTTTATTGTTCTTAAGATTGGATCTTTAACTGAGATATTGGGAGATTTCTTTTCTGTACCTTTATTTAT…
335	TP274906	Skeleton	LG02	16.43	yes	yes	CTGAGATAGCAAAGAGAGTAAAGGGGTTTTACTCATTCATTTCTTTGTTTCTCGTAGGAGCCAGTCCTTCAAAATAAGGACCTCTGTTGCAGATTTATGTTGTCTGGACTTATATAAAACTGTTTCGGAATCCTTTGAAAAAGCTCTGGATTTGTTCTTCCCTATTGTTGATTCTTAGTGTTGTTCTGTTTAATGTATTCTACCTTGGTATCTTGGGCAAAGTTTTAATCTTGTGAATGAACCCAATTCTTTCAATGAGTTTAAGGCAAAAAAAGGACTTGGACTGGTGTGAGTGTTGGGGACGCTTTCATATACAGAAAATTTCAAATCTTTTATTGTTCTTAAGATTGGATCTTTAACTGAGATATTGGGAGATTTCTTTTCTGTACCTTTATTTAT…
336	TP73282	Skeleton	LG02	16.44	yes	yes	TGTTTGTTGAGATTCGTGTTTTCAATAGGCTTTATAGTATAAAGTATTACCTTCACCTAAATTTCATTTTCATTCCATTTTCCCCAGATCGATAAAAACCACGTTTAATCCTTTGTTATGGACTTCATTTCTTAGTGCTTATACTGTTTTCTACTTGATTTGGTTACTGAATTAGTGAAAAGTGTCTTTGGTTTCTTTGTTTATCGGAGAAACAGACTTCGAAGGACTAGTATCTGCGGATTTATGTCGTCTGGTTTTGATTTGATAGTGTTTGGAGCTCCTTTGAAGAAGTTTTGGATTTGCACTTCCCTATTGTTCACTCTTTCTGTGTTCCCCGTTTCCTGTATTCTACTCTGTTCTATCCGGCAGAGTCTTAATCGTTTCAACCCAACAGTGTCA…
337	TP29252	Skeleton	LG02	16.45	yes	yes	AGCAAATGCTTATTCATCAAGGAAAAGTTCTCAAGGATGGTACTACCGTGGAGGAAAATAAAGTAGCTGAAAATAGTTTCATTGTAATTATGCTATCAAAGAGTAGGAGTACATCTGGTGAAGGATCTGCTACTTCAACTACACCCTCAGTAAAGACCCCACAAACAAGTGCGGCTCCTACTTCAACCCCCCCAGTGTCAGTAGCATCTCAAGCTCCTGCTGCAACTCTTGCATCACCTGCATCTCTTCCAGCTCCAGCTCCAACACCAGCTCCAGCTCCAGCTCCAGCTCCAACTCCTACTCCTGCTCCTACACCTGCTTCTATAGCTTCGAGCACTTCCGTGGAAGGGTCTGATGTCTATGGGCAGGCAGCGTCAAATCTGGTTGCTGGAACCAACT…
338	TP413110	Skeleton	LG02	16.98	yes	no	CTGCTAGTCATGAGGAATTGGCTTTTCCAAATGGGCAGAGGGGGAGTTCGATGAATGACCATTT
339	TP23060	Skeleton	LG02	16.99	yes	no	CAGCAATAGAAATAATCATATGTCTCTCATTACCCTCACAAAAGTTTGATGACCTCTCCAAACG
340	TP435069	Skeleton	LG02	17	yes	no	CTGCTGGCATAGAGAATTTAGATTCATTTACTTACTATTTTTGATTCATGGAATTTGGTTTTGC
341	TP281869	Skeleton	LG02	18.66	yes	no	CTGCAACCCAACATTTTTTGATACACTTGATGCAAGATAAATGGAAGAAGGTACAAGTAGTGAA
342	TP263332	Skeleton	LG02	18.67	yes	yes	TTCTCTATCATCCTCCATGTAGGTTGGTACAGGACTTTTAACTGGGGACCAGGATGGTGAATTTGCCGAAATCTCGTCAAAATCAAAGCTCTGGCACTTTTGCCTCAATGTGCTATTGCTGTGAAGCTCTATGTTGCCTACATCAACCATTGGTTGCCGGCACCCAAGATCACCAACAATGTCTTCACCCCTCTGGGTTGCATGATAAGGTGATAGCTCACTAGCCTTCTTCGTCCTATATTTTCTAGAAT
343	TP275341	Skeleton	LG02	18.68	yes	no	CTGCAAAAGTAAACAAGGATGGTGCTGATGTTAAAGAGCTCAAAGAACAGGTTGATATTTAACA
344	DSI	Skeleton	LG02	18.69	no	no
345	TP305240	Skeleton	LG02	18.7	yes	yes	AAAAAGTTTCATATTTCAGTCACAACCTCGCGCGTCAGAAAATGAAAACCTGAAACATTATCGTTGCTTTACACAAAAAAGGAAGATTGGAAAATTGCAACAGTGAATAGTAACTGTTCCGCAAATAAAGTGGAATTATAGTTATAGATGAGAATGGGTTCAGATTTGAATTTGGGAATGGGAGGGTCACCGTCATCGTCATCACCTACTGCAAAACGCACCAGAGATCCCGAAGAGGAAGTTTATGTCGATAATCTTCGCTCTCATAAACGTTATCTGAGCGAGATTATGGCATCCAGTCTTAACGGGTTGACAGTTGGAGACTCACTTCCTGACAATCTCATGGATTCTCCAGCCAGGTCTGAAAGCATGTTCTCTCTCAGGGATGATATGTCTTTA…
346	TP238723	Skeleton	LG02	18.71	yes	yes	AGTTAACAGTCAATAGGTCAATATGGGTGGAGTGCATTTTTTAACCAAGTTTGGGGCTTAGTGTCTTTTAGAGGAACTACAAGGGGTGAAGTATATTTTACTCTATATCCACTACATTACAGACAAACATAAGAATGGGGTTGAAGTGGGAGAATAATTTTTTTTGCTTTTTTGCCAAGACATACACATATAAAAAAATAAACTCACCCATAAACTTGATGATATGATGACATTTGCCAAATCGGAAAAAGGACGCAGCAACTCTCATCGCATGATCCACCACCAGCCCGACTTCCTTCTCTAAGTGTGTGAGAAAAACATACCAACCAGTTCTTAGAAAACTACTCTTTAATCCTGGAAATCAAACTGTTACACCTTATCTTTCTGAAGCATAGCAAG…
347	TP213551	Skeleton	LG02	18.97	yes	yes	CCAACGTCTACATTACACATACACTTCCAAAATGGCTTCCATTTTCTCATCTCTCATTACTATGATCCTTCTCCTTCTCCTATTGGGTGGTGAGGCACGTGACCCATTTGCATGTGACCCAAAGGACACTACTACAAAGAACTTGCCTTTTTGTAGGGCAACACTACCAATCACGGAAAGGGTGAAGGACCTTATTGGAAGGTTGACCCTAGAAGAAAAGGTTAGCCTTCTAGTGAACAATGCAGCAGCGGTTCCAAGGCTTGGGATGAAAGGGTATGAGTGGTGGTCTGAAGCATTACATGGAGTTTCAAATGTGGGGCCAGGAACCAAGTTTGGAGGTCCATTCCCGGCTGCAACTAGCTTCCCCCAAGTTATCACTACAGCTGCTTCATTCAATGC…
348	LSSR1b	Skeleton	LG02	18.98	yes	no	TGCCCTCCTAACTCCNNNNNNNANCNNNNAAANNGGGANNGANANGAGGGANNNNNTNNNNNNNGAATAAGACCGAGAAACTGTGAGTTTTTTTCTATATTTTTTCTCATTTTTTTTTTGTTTTCAATTACTGANAATCATTTCACCGATTAAAGGATAAGGATGCTGCATGGTAGATTATTTTTATTTAAGCCTAGGATTTTATTTTAATCATTTTAAGGGGNCNCTCAAACTTCNTTTTTTTAAAAGTCGATTGTACTAGCTGGGGATCATNGGNNGGGAAAATTTGGAGCGGTTTGGNATNAANTACNTTTTATTTTATTCNGNATATTACTTACTTTAAGGCATTCANCTTTGATGTTNTGAAGGTTTTAAAATTTGATGGTTTTCTGGGTCATG…
349	TP5398	Skeleton	LG02	18.99	yes	no	CAGCAAAGCTCTTCCTATGGAGTTGGGATCCTCTCCGGTACTGGATTGTCCAGTACTGGATGTG
350	LSSR1a	Skeleton	LG02	19	yes	no	ACAAAGCAGAAGAGGGAGAAGAAGAAGAACAGAATAAGACCAAGAAACTGTGAGTTTTTTTCTATATTTTTTCTCTTTTTTTTTTTGTTTTCAATTACTGAAAATCATTTCANCGATTAAAGGATAAGGATGCTGCANGGTAAATTATTTTTATTTAAGCCTAGGATTTTATTTTAATCATTTTAAGGGGTCTCTCAAACTTCATTTTTTTAAAAGTCNATTGTACTANCTGGNGATCATAGGCTGGGAANATTTGGAGCGGTTTGGTATGAAGTACGTTTTATTTTATTCTGTATATTACTTACTTTAAGGCATTCAGCTTTGATGTTATGAAGGTTTTAANATTTGANGGTTTTCNGGGTTATGATTGTTCATATTTGGGTTTTTTAGGTTGAAGGC…
351	TP74427	Skeleton	LG02	19.01	yes	yes	TCAAAACCTAGAATTGCCGGTTAACTCTTAGCTTAATTAGTTCATTCCACACACACCTTTCACTTTCATTTTGCAATCCCAAAGTCACCATAGACTCTCTCTCTCTCTCTCTCATTCAAATTCCATCAGCTATAAACTAGATCAACCCTACCTTCCTCAGTGAGAAATGAAAGATTTTGATTTAGGTCTAAGCATTTGAGAGATCAGCTAGGTAAGTACTCACATATACACACACATGGAGAAGAAGGATATGGTAGTGAACATGGAAGCTACAATAGGGAATTCTTCTTTGCCTGGTTATAATCCATTTGGTAACGTGTTTGATTTCTGCGAAGTGGAAAAGAGCTCTTTAGGGTTTATGGAGTTATTGGGTGTTCAGGACTATGCTAATAGTCATCA…
352	TP78167	Skeleton	LG02	19.02	yes	no	CAGCATATAATACAACATTTACTAACGCGTGATTTTTATCTTGAATTCTTTAACAAGTATTTTT
353	TP261526	Skeleton	LG02	19.31	yes	no	CAGCTTACTACTTTTTTTTTTGTAATCTCATTGAACTTTTTCAAACCCCATAAACCACATACTT
354	TP287384	Skeleton	LG02	19.32	yes	yes	AATTTTTCTTCATTTATGTATACAATTGATGATTTGAACATACACATCCTTTTAGATACAGATACTGCTAAATTCGCACCCACTCCAAGTCTTACCAAACACCCATTAGTATAATTTTGTCATATCCTATTCATTATTCAAATCATTGGATAATTCTAAAATGGATGGGAGTAATTTTTTTTCCAACCCTTTAATCCTTTGTTCAAACTTCCCAACCCTCATTACTTGCACACTAACATAACTTCAAAAACATTATATCAGTGATCACTGAGTTAGGTAATCCCAAGTTAAGGGCCTAAAGATATGAGCACCCTCACACTCTATGATCTCCAACAGTCCCTCCCCAAGGTGCATGTATACAACCCAATCACCATTCCCAAGAGGGCTCGGCATTGGCAT…
355	TP38832	Skeleton	LG02	19.33	yes	yes	CACAGCCTTACCCCACCCAAAATCCACCTTCTCCTGTGGGAACCTTTGTCCAGAAGAAACCACAAAAGCTGGTCCCTCATCGTCTCCACAACAATAAATCCGCGCCAAGCCAGGGACCGGCCGGTGTGCTTCAACCCAATCAATAAGCCCTAAGAAGTGCTCCTCCTTGGTCGCCGCTGCCATGAACTCATGAACCTCATTCGCCACCCACCATAACGGCTTCTCTACCAGCTCCTCCACCGGTTTCCCGCCAAATGGAATGGAAAGTACGTTCCCAAAATAACAACCCATCATTTCGTTTTTACCTTTATTATCACCACTACAATTGCTAAGACTAAGACACTTCCTTCCATCAACCACAATACCCATTTTGGCGATGACCCTTTTGCCATTTTCGTC…
356	TP224508	Skeleton	LG02	22.28	yes	yes	ATATCATCCACAACTATTGGAACATAAAATCCTTCCATGCCAGCAAGCAGATCTCGGAATCGTTTCTGACTTGCGGCTTCCAACTTGTAATCACACTCACGAGATAATTCCTCTTTGGCCACCTTTATAGCTCTGTCAAGATAAAGTCCTTCAGGAATTAGATTTGTGTAGTTTAAAAGAAGTTTCACATTCTCAATGTCACTCTCAATGCTATCTGCAACACCAGGGTACTGAATTTTCATTGCGACGTTCATGCCATCCTTTATGACAGCCCGATGAACCTGGCCAATACTAGCAGCAGCTAAAGGTTCATAATCAAAACTAATTAACTTTGATGACCAGTCAGGACCTAACTCAGCATTTAAAACTTGATTAAGTTGGCTCTTTGGCATCACATCT…
357	TP376433	Skeleton	LG02	23.07	yes	no	CTGCGATTAACATTCACAATTTTAGCAATCATAGTGGAATTTTGAAGAGCTAACTAACTATAGT
358	TP233016	Skeleton	LG02	23.08	yes	yes	CCAGAGGATTCAAACGAAATTGATCAATAATATTGATCAGCCTTCTTCAAAATCTGAAGGCGAACACTGGAAAGATGGAAGGTTAGTGGTTGCCATTGTTATTGAGATTCAAGTTATAATGACCTTTCACTTATCAATGAGGTTGATAGATAGCTGCATGAATTACTTTAGCAAATCCAAAATACACAAAACAAGAAATTGTTAGAAGACCAGAACCAATCGAGTAGTTTTGCCTTTTGTCATTCTTTGTTTGGCCTTGTTGCTCCTTTTGCTTACCACATGGGGTAATTTTGTGTTTTGCATATGTAGAGTCATTTCTGATTTTAGTTCATCCAAACACATGCCTGATAATTGGAAATGTGCCTGAGTACCCAGTATACTCTGCATTTTAGTATATTA…
359	TP236229	Skeleton	LG02	23.09	yes	yes	TTTCTTTCTATGTATCTTTCAGATTTTCCTCCAAGTTGTTGCCAACCATATTATTCTTCACTCTAACTTTTTCTTTATTTGTTTCTCCACTACAACTTAGTACTCTACCACTTCTTACCATCACTTTTGCAAGCTTGTATCATGGCTAGTGAGACTGTTCCTTCTGCTACTCATGAGCAAATAGTGAACAAGGAAAAGAGTGAAGCTATTGCAGATATGATAGCTTCTTTAGCCAATGAAGATTCAGTGAAACATGACAATCTAGAGGATGCAAATGGAGGTCATACAAACCCTTCATCCGAGTCCGAAGGAGTTGAGACGAATGGAGAGCCTGGTGCAGTTGAGGTTCAAAAGTCTGATGATTCTCCAGCAATAGGGGATTCTGCTGAAGATAATCTG…
360	TP73833	Skeleton	LG02	23.1	yes	yes	TTCACAACTTATCATGGAAACTTTATGCTAAGGTCCACCGATTTGTTAGCACTTCCAGCTGTAGATTGTGATAAAGCCTTTGCCATGCAGTTATCTCTTGATGAAGCATTGTTGACAACTCAGACAATGTATTTCCAAGTCGCATTGCTATATACTGCATCGTGCGGAGAAAGGCGTATCAGAGTACACTCAGCAGCAGTTCCAGTAGTAACAGACTTGGGAGAGATGTATCGCCTGGCTGATACTGGTGCAATTGCATCTTTGTTTAGCAGGATAGCAATTGAGAAAATGTTGTCCCATAAACTGGAAGAAGCACGAGGTGCTGTGCAACTAAGAATCGTGAAAGCCCTCAGAGAATATAGAAATTTGCACGCAGTGCAACATCGCTTGGCAAACAGA…
361	TP59439	Skeleton	LG02	23.95	yes	yes	ATATGCCGTCTGGTGTTGTTGCTAGAGCTACCATTGGTTCACTGATAATTCTTGCCCGTGCTGTCACTTTAGCATTGTCTCGTTTACATTCACAGCAGGGATTTCCTGAAGCCCTTCTTATGCAACTCCTGAAAGTCATGCTACATTCAGATGTGGAGGCTCGTGTTGGAGCACACCTTATATTTTCTGTACTTATTTGTCCAAGTTCCTTCCATGCACACGGAGTTTCCTATCTGCGGTCTGGATACCTAGATCAACGCAGTAAGAGGCATTCTCACACTGCTTCTGCATCTGCTTCAATTGCAGCTTTACTCGAAAAGCTCCGCAGAGGCAGAGATGACAGCAAGACAGAAAATCATGGTACTATTGTTCTTGATGGTAACAAAGGAAGGGACGTTA…
362	CALTL	Skeleton	LG02	23.96	yes	no	CTGCTTATTTCGCAGTAGTATTATCTTATTTTATAAAAAAATGTGTTTTCTTGTTTTATATGATATATAGCGAATTTGAGTGTAGTTCATCCATTTAATTAAGGAATGATTTCAACACATGAACATTATATTTTTTCAGATTTCAAGGATGACCCTGAACTCTATGTTTTCCCCAAATTGAAGTACGTGGGTATTGAATTGTGGCAGGTAAACTTTTCATTTTGTTAGCTAAACTGCATTTATTTTAACTTTTTGTATCCAAACTCTTGACAAGTAAACTATTTGATTTGCTAGGTGAAATCTGGTACTTTGTTTGACAATGTTTTGATTACTGATGATCCGGAATATGCTAAGCAACTTGCTGAGGAAACATGGGGCAAGCAGAAGGATGTAAGTTAT…
363	M77E32A159	Attached	LG02	24.97	no	no
364	TP147007	Skeleton	LG02	25.99	yes	yes	TGGTCGTGATAGAGAGGGTAGGGAGCGGGAGAGGAGAGATAGGGATCGTGGCCGTGGGAGGCGAAGGAGCTACTCAAGGAGTCGAAGTAGGAGTAGGGACCGCAAGGAACATGATGGAGACTACAGAAAGAGGCGGGCTCGGGGCAGCCTAAGTCCTAGGAGGCATGGAGATGGAGTTGAGGATGGCGAGCCAAAGAAGAAGAAGGAGAAGAAAGAAAAGGAAAAGAAAGATGATGGGACTGACCACCCAGATCCAGAGATTGCAGAAGCAAACAAACTACGAGCATCCCTTGGTTTGAAACCACTCAAGATGTGATCGGAGAAGTGTGTGGCTTGTATTTGGTCTTGGGTTCTGTGGCACCTAACACTGCTGGTTTTTCCCTTTATCAACTGGATGTT…
365	M48E32A188	Skeleton	LG02	26	no	no
366	TP227862	Skeleton	LG02	26.01	yes	yes	CAAAACTACAATTACAAAAGAGTCACAAACTCACAATCAAACCAATTTGTATTATTTGTTTTCAAACAAACTTTTGTGTTCCAAACAAATTATAGGGCTCAGAATTTTGAATTCTGTCAACAAAAAATGTGTAACAATTTAAAGCAAGTTACAAAAAAACAACAGGCTTAACTAATAATCCCATGCTTGTATAACTTGTCACTGCCTTCAACTGGTGATTGACTTAATGCTGGTTTCCTTCTGAGCTGATCTGCTGCATCAGATTTTATCACAGCACCAGCATTCCAATACCATGGTTGAAGATATGCTGAATCAACTGATGAGGACAATGAAGATGGATAAAGTATCACTGAACCCAAATCTCTACTTCCATGCCTTACCTCCTTTAATCTTGTTCTT…
367	TP338512	Skeleton	LG02	26.02	yes	yes	GTGGTTGTTGTTGTGGTGGTGGTGCTGCCATATGGGACTGGCCTTGAGTCACCTGTCCATTTTTTTCTAGTGTTTCCATCCTTCGGCCGATGTCCTTCAAGTTCTGGTCAATGAGCCAAGCAAGATCATTCAAATCAATCATGTTCAAGTTATTGTGTAGTATCTTACCAGCACTAAGACACTGAAACATGAGCTGAGTCATCTCCTTCTCCCGGTTTTCTTTCCTCAGTTTCTTTACTTGCTCTTTAGCCTTCAGAATCCTTTGTTTCAGGAAAATCTCTTGGTTCACCATCTTCTTGCTTTGCTCCAATTCCGGCATGTTCCTGAACTTGGAAAGCACCCTTTGGACCCCCCATGGTGATGGCCAAACCTCTGGTTGCTGCTCATAAGGGCTATATA…
368	TP70881	Skeleton	LG02	26.3	yes	yes	CAACCAGAGCCCAATTATGAAACCCGAAAAATTGAAACCCTAGCCCCCTTCAAATAGCATCACCTCAAATTGCAATTGCAGCAGTCTCAGTCACCGTGCGAAGCATCGAGGAGGAGGAGGAGGAGGAGGAGCTCGTCAAGAACCCGAAGAAGCTGCAATGGGAATCGATCTTAAAGCCGGTGGTAAGAGCAAGAAGACCAAAAGAACAGCACCTAAGTCTAATGATATCTACCTTAAGCTCTTGGTTAAGCTTTACCGCTTCCTTGTCCGGAGAACTGGCAGCAAGTTCAATGCTGTCATACTTAAGCGCTTGTTCATGAGCAAAGTTAACAAGCCTCCACTTTCATTGTCAAGGTTGATTAAGTATACCAAGGGCAAGGAAGGTAAGATTGCTGTGGT…
369	TP266604	Skeleton	LG02	26.31	yes	yes	TTATGAAACCCGAAAAATTGAAACCCTAGCCCCCTTCAAATAGCATCACCTCAAATTGCAATTGCAGCAGTCTCAGTCACCGTGCGAAGCATCGAGGAGGAGGAGGAGGCGGAGGAGCTCGTCAAGAACCCGAAGAAGCTGCAATGGGAATCGATCTTAAAGCCGGTGGTAAGAGCAAGAAGACCAAAAGAACAGCACCTAAGTCTAATGATATCTACCTTAAGCTCTTGGTTAAGCTTTACCGCTTCCTTGTCCGGAGAACTGGCAGCAAGTTCAATGCTGTCATACTTAAGCGCTTGTTCATGAGCAAAATTAACAAGCCTCCACCTTCCTTGTCAAGGTTGATTAAGTATACCAAGGGCAAGG
370	TP414637	Skeleton	LG02	27.42	yes	yes	AGAGAGAGAGAGAGGGAGAGAGAGAGGGAGAGAGAGAGTGAGAGGGAGAGAGTATCGTGTTGTGTGAGTGAAAAGAAACATGGTTGCAAGAAGCCCACTTAAGCAGAAGAAAGTGTTAGCCCCTCTAAACCCACTTCTCATTAGAGAAACACTAAACAAGGTGGATCGTTGTATGGCTCGCCTTCATGAACTTCACCACACTGTCAATGCAGGAACCACTAGAGGATATTTCAAAACATCTCTTAGGGTTAAGAATGGTGGCACTAGCAAATCCCCTACAGGGAAGTTTCCATTTCCAGCAAACACAGGTGAATGGAGGCTAATGTCATTGCCTGCAATGCTTGTAGGTGAAACTGTTGGTGAAATTTTACAGGCAAGTCAATTTGCCAGAGAAATAGT…
371	TP2927	Skeleton	LG02	28.66	yes	yes	AGGCTCAGGATATAACTGATCTAGGCTCCTTGAAGGATGCAGCAAAATTGTTTGTCCCAGGTACATTTTTTGTTTTAAGTTCTTCCTGTCTTTCGGAAAGTTTAGTTCAAAGTTTATCTTTGTGGTAAAGACTGTTAAATTTCCTAGCATTAAGTTATGATACACTTCATTGCCATTCCTATGTACTTCATGATGTAAATGCAGGAGGATCAACACTTTACTCTGCGCGATCAATAAAAATAAAGGAAGATGGTTTGAGGACATACTATTTCTATGAATTTGGTAGATATGATCAGCATGTAGCATTGTTAGCAGGTGTTAGCCGTGGAAAGGNNNNNNNNNNNNGAGCAACAGCACCACAGTCCAAGTGGGACATTCATGGTGTAAAGCTTCGTTCTG…
372	TP376589	Skeleton	LG02	28.67	yes	yes	TAAGGAAATTGGGTCTAATATATTACATTCATCTTACATCCATTATAATCCTAGACAATGTAAGGCTTTGTACATTAACATTTTAATTATCCTAAGACTGCATTCTGATCATGTTAATTCAGCATATACGAGATATGTGACATATGTCTCATAAGAGAAGTGTAGTAAACATTTTCCTTTTTTTTTGTTACTAAAAACTGTCATATAATAATCCAACACTTTGGCATTGCATTTACAACCAAAAACCCTGATCTTATTCTCCAACATTCTGAAGCTCAATTGTAACATTTGCATGGTTACAACTGCACATAATACATCTGAATATGAAGGTTGAGAATTTGCAAGACAGGTCTAATTATACAACTATTTTCTCACTTTTTGGATACATAAGCATAGTAT…
373	TP340895	Skeleton	LG02	28.68	yes	no	CTGCCCACAACATCAATTAGTCATAATCAGCATTGGTGAACTTCAAACCACATCCACATATCCC
374	TP270275	Skeleton	LG02	29.58	yes	no	CAGCTTTAATAAGAATCTGAATTGCAAAATTGTTTCTGCTAAAATCTTTTTGGATAATCACTTA
375	TP275722	Skeleton	LG02	29.59	yes	no	CTGCAAAATGAAAGTGGTCAAATTTTGTGGAAGAAAAAAATCGGGGAGTGTTTGATGGATAAAT
376	TP15121	Skeleton	LG02	30.67	yes	yes	CCCATGACCATGAATTTGGATTAGGACAAAACCATGGTGAAGAAGGTGATGACATTGACACTTATGGCCATGAGCATAATATAGCCATGGATCGAAAACCTGAGCATGATGGCCGGGAGTTGTCCCTTCCTGGGCATAATCATGAGCTGGTCCTATCAGAGAACAATGATTTGATTGTTTCAGAAAACCAAGAACTTGATGAGAACATGGATCTGACCGTGGTTCATCATAACCCAGAAATGGGCATTGATTCCGCCGACGAAATGGGTCTTCAACAATCACATCTTGTGGTATGTTCCACACCCCCTGTAATCCAGGCTCGTACAGTTGCTGCAAGTCCTAGTTATGAATTGTCAGTGGGGCAAGAATTCCCTGATGTGAAGAGTTGCCGAAGGGCAT…
377	lPms-533193	Skeleton	LG02	30.68	no	no
378	lPms-522533	Skeleton	LG02	30.69	no	no
379	lPms-524434	Skeleton	LG02	30.7	no	no
380	lPms-527037	Skeleton	LG02	30.71	no	no
381	TP215446	Skeleton	LG02	30.72	yes	no	CAGCGTATTAGAACTCATACAGTGCATACATTTTTCTCCTAATTTTATATCCCGTATTGTTCGT
382	TP23177	Skeleton	LG02	31.56	yes	yes	CTAACTTGCAATAGCATCTTGTCTTTTGATTTGGAGGAACATCAAATTTGAACATCCTATTATTGAACACGTAGTATTGATATATCAAACCAAATTAAAATCCTTACAGAACACGTACATTACACATGACACCCACATGCATTTTATTCATTATCATACTTATTCTTTATGAAGTATCCAAGCACAAAGATATCACCATTCACATTCTCTAACTAACTATTGTTGGACCAGAATTGCTTCTGAAGATAATCGATTAAGTTTTTGTCAACCTGAAAAGCTTTGGCTAGTACTTCATTAGATATAGGTGGATAAGATCCAAAAACAGCATTAGCAATAGTAATAACTCCTGGGTTCTGGCTACTAAGGGCAGCAATAGCAACAGCATTTCCATAACCCACA…
383	TP242382	Skeleton	LG02	32.03	yes	no	CAGCTCCTGCTCCCAAAACAGCAAAAACTTTAAATTTGAAACCAAATGTAACTGATGATAATGA
384	TP73593	Skeleton	LG02	32.34	yes	no	CAGCAGTTATAAAAATGAAAACATGAAAGATAATTGAAGACAATGATAACCATCTTGAGTTATC
385	TP91431	Skeleton	LG02	32.77	yes	yes	CAACCTTGGTGGAGTATAATGAGAAGAAAATGTTTGAGGTGAAGCTTAAGGAAATGAAATCTGCTTTAACAACACAGATAACAGAGGAGGCTGATATAGCTGATGTCATAGAAACTGTGAAGCAGCAAGTTAAAGATTCTAAATTGCCAGACATTGAGGTTGTGCGGATCTTGTGGGATGTTTTAATGGATGCTGTTCAATGGTCAGGGAAAAATCAGCAACAGAATGCAAATTCAGCCCTGCGCCAGGTGAAAACTTGGGCAGAACTGTTGAATACATTCTGCAGCAATGGAAACCTTGAGCTTGAACTGATGTACAAAGTTCAGATGCAATGCTATGAGGATGCTAAACTGATGAAGCTGTTCCCTGAGATTATCAGGTCTCTTTATGACCAGGATG…
386	TP70123	Skeleton	LG02	32.78	yes	no	CAGCAGTCAGGCTATATTCCCAAGGGGTATGCATATAGTTGGTTTAATGAATTGCAACTTATAT
387	TP409840	Skeleton	LG02	32.79	yes	yes	TACTAGTGCGTTTTGAAAGTTTCAGGCAAGATGTTTGGTTCTTCAAACCCTTTCGGGCAACAGAACAATTCAAATAGCCCATTTGGCTCGCAGCCGGCTTTTGGACAACAGAACAATTCAAATAGCAATCCTTTTGCCGCTAAGCCATTTGGCAGTGCAAGTCCGTTTGGCTCGCAAACTGGTAGTTCCATGTTTGGAGGAGGCACTTCGACTGGGGTGTTTGGTGCAGCTCAAACTTCATCTCCCTTCTCGTCCAACACAACTTTTGGTGCTTCATCTTCACCGGCTTTTGGGTCTTCAGCTTTTGGTCAGAAGCCTGCTTTTGGAGGCTTTGGATCTAATCCTACTCAAACCAGCCCTTTTGGAAGTGCCACCCAGCCATCACAACCTGCATTTGGA…
388	TP156581	Skeleton	LG02	34.16	yes	yes	CTTCATTGGAGGATATTTTGAAAAGGGGGCATGACCATGAGCCAACTCCAGTGCTGTGATCCCAAAAGACCAAATATCAGCCTTAGAATTATAACCAGTTCCAGGTTGCAATACCTCTGGTGCCATCCAGCAAGGAGTTCCAACAAAAGTGTTTCTAGAGCGTTGTCTATCACCGGAATCATAAATGCAAGCGGAAACACCGAAATCCGCCACCTTAACTTCACCATTATCATCAAGCAAAATATTACCAGCCTTGACATCGCGATGAATATGACCCTGTCGATGAAGGTACTGCAAAGCTTTCAGAGTTTCCTTCAATATACTCGCGATAATAGCTTCTTCAAATCCCTCGGGATACGCAGCCTTCATCAAGTGCAAACAAGAACCCTGCGCCATGAA…
389	TP113243	Skeleton	LG02	34.17	yes	no	CAGCCATGCTGTTTGGCAAGCATGGTGCCCCTTCAATCAAACCAGTTACACCAACTGACACATT
390	TP99366	Skeleton	LG02	34.18	yes	yes	TTTTGCTTCTTAATACAAAAAGTTCATTTTCTTCTTCTTTAAAGGTTTTCTGGTTGGGTTGTTTACCCACCTTCATTCTTCATCTTTCTTGTATTTTCTTGTTATGGTATCAGAGCTCTTTTTATAAGAGTTATGCTACATCTTAAGAGAAGTCTTCTACCTTAACCTCAAGCCCATCTCCTTCAGCTATGGATGCCTCACAGGACCCTACGTCCCCATACTTTCTGCATCCCACAGAAAATCCTGCTAATGCCTTGGTGTCTCCCTTACTTGATGGTGAGAATTATCACCAATGGAGCAAATCTATGAGGAGAAACTTGATATCCAAACAGAAACAGGGTTTTGTGGATGGAACCATACCAATCCTTTTAACAACAGACCCTATATACAAAGCATGAG…
391	TP79211	Skeleton	LG02	34.19	yes	yes	TTAGAAGTCAGCTTAGGAATGGAAAGCAGGTTGTATTTGAAACTAGGCAAGTATAATACATCATGTATAGTACGAATTGGTGTGATTATTATGGTGCCTGAGATGTGTGAGACTACTTCATTTCCATTGGGAAGTTTAACAATCACTGGTTTAATTTGCTTATATGTTGAAAAATTTGATAAGGAAGAATTTATGTGGTTTGTGGCTCCACTATCTAATATCCATATTATGAAAGAATTACTTGGTCCTTGTGCATCATGAGATGTGGATGTTGCAGTCATTACATTAGCATTATTTGCATCACTGTTTCTGGGAGTTGTGATGTTGTTTTCTTTCTGCAGCATATTCATTAATCCTTGATAAACACACTTTCATTTTGACTTTCCTCAAGGGCACTTG…
392	TP265407	Skeleton	LG02	39.39	yes	no	CAGCTTCGGAGAGGGAACAACTTCTGTTAGCCAAAATTGCAGAACTTCGGGCCCGGTTAGTTTT
393	TP90243	Skeleton	LG02	49.19	yes	no	CAGCATTAAATTATCTTTATTGCCTCATTTTTTATTATACCTTAGAGGAGGTTGACATAAGATT
394	lPms-524499	Skeleton	LG02	49.2	no	no
395	lPms-525247	Skeleton	LG02	49.21	no	no
396	lPms-532980	Skeleton	LG02	49.22	no	no
397	lPms-517115	Skeleton	LG02	49.23	no	no
398	lPms-525389	Skeleton	LG02	49.24	no	no
399	lPms-525206	Skeleton	LG02	49.25	no	no
400	TP292384	Skeleton	LG02	49.96	yes	no	CTGCAATTGTGCTTGCACTAAATACAGAAGCATTCCATGCGTTCAACTATGACCAGCCTAGCTC
401	TP74140	Skeleton	LG02	49.97	yes	yes	GTTTGGTTATGATTTTGAGGCAAATTGGTCAAATGGGTTTCATTCAAAATCCAAAATTTCCTTAAATTTCGGTTTCTGATTTTTTCTTTTTCATTTTCACTGAATAGTGTTTTGTTATTGTTAATGGATACTGAGTCACCCAAAGATGTTAATGGAAGTGTGAATAAGCCTATGGCTGTGGTGGCTTCTTTAGATGCTAGCAAAGTTGAAGATCATACCAATGGTGAAGATGATGATTCAAAATCTCTGTTGCCACCACGAATTGGAGGAATGTCTAGAAAATCAGAAAAGGGTCATAAGACACGTAGGAAAAAAGTGCAGTGGAATGATAAAAATGGAAACAAACTTGTTGAAGTGTTGGAATACGAGCCAAGTGATGTAAGCGACTCAGAGAATGGC…
402	TP230400	Skeleton	LG02	49.98	yes	yes	GTTTGGTTATGATTTTGAGGCAAATTGGTCAAATGGGTTTCATTCAAAATCCAAAATTTCCTTAAATTTCGGTTTCTGATTTTTTCTTTTTCATTTTCACTGAATAGTGTTTTGTTATTGTTAATGGATACTGAGTCACCCAAAGATGTTAATGGAAGTGTGAATAAGCCTATGGCTGTGGTGGCTTCTTTAGATGCTAGCAAAGTTGAAGATCATACCAATGGTGAAGATGATGATTCAAAATCTCTGTTGCCACCACGAATTGGAGGAATGTCTAGAAAATCAGAAAAGGGTCATAAGACACGTAGGAAAAAAGTGCAGTGGAATGATAAAAATGGAAACAAACTTGTTGAAGTGTTGGAATACGAGCCAAGTGATGTAAGCGACTCAGAGAATGGC…
403	TP99192	Skeleton	LG02	52.74	yes	yes	CATGGTTATAATTAGCCATGCTAACTTTTAAAACAATAGTTATCTCATTTAAGTAAAGATTGATGTTTTTGTGTTAAAAATTCATATTGGTTTTGTGTTGTATAACAACCATTGTGTCTTATAATGTTTAAAATTGATAGTATTTTATCATCCGCGTATGCATGTTGTATTTGTTTCCTCTGCCATTCATGAACAGATTTGGTACTCAAATAGGAAAAACTCCTCAACAATTCATTTAAATGTAGCATAAGGGGTACTATACTTGTCCACTTATTGTGCTTAATCCAAAGCCCAAACCTGGATTTTGCCATCAGAAGAACCAACATAAAGCATCATACCATCAGCATCAGATACTAGTGATGTGATTTTTGTGTGGCCACCAGCCATTTTGATGGAAGC…
404	TP251175	Skeleton	LG02	53.23	yes	no	CAGCTGACGATCTTCCCCATTTTTGAATAAGCGCACCACCTCTCTGCCAATCGAACAAATACTT
405	TP413765	Skeleton	LG02	53.24	yes	yes	TCTCCAATCAGACACTGCTGCTATACTTTACTCTTCAGGGACTACAGGTGTAAGCAAAGGTGTAGTTTTGGCACATGCAAATCTCATTTCTGTTATGAGACTACTCTCATGGTCTGCTTATGCAACTGAATCCCAGCATGATGTTTTCTTGGCCTTCCTTCCAATGTTTCACATCTATGGACTAGTTTTCTTTGGATTAGGATTGCTGTGTATTGGTGTTACAACAATTATGATGCAGAAATTCGATTTCCAAGCTATGCTTGTCGCGATCCAGAAGCACAAAGTTACTCATCTACCATCAGTGCCACCAGTGGTCCTTGCACTTGTGAAATATGCAAGCAAAGCTGGTTATGACTTGTCCAACCTTAGAAGGGTGGGGACAGG
406	TP243375	Skeleton	LG02	53.25	yes	yes	CGCTTGCAGCCTCTCAAGTTCAGAGGTTTTCAGCTCTACCTCGAGCCTTCTAACAGTGCTCTTAAGTTTCTCTTCATCTGATTTGGCACTTTCCAACAAAACAACTACCTTTTCATGATAAACCATAAGAGTTTCATGGTTAGCCCTGGTTGAAGCAAGCTCTTGAGCATAACTTTGCACCTTTGCTTCATATTCCGCTTGAAGCTTTTCAAACTTGGTTTCATATAGCTTTATTTTGTCCTCACTTTCTTGCAGAGAAGCTTGAAGCATAGCTTTGTCTTCAGAAAAATCGAACGCGAAGAGTGCAATACTGGAAGCTAACTTGTCATTTTGCCTTTTGCTTTCCTGAACAAGTTCATCCAATATTGCATGTATGGTTTTTTCTTTCACAGCAATTTC…
407	TP246733	Skeleton	LG02	53.26	yes	no	CAGCTCTACCAACTGAGCTGACTCTTGGGAACACAAGAACAATCAACTGAAATCAAGGACAATA
408	TP437988	Skeleton	LG02	55.62	yes	yes	GCGAGAAAGAGAGGCTGCAATGCAATGTTTTTGAAGCTTGTGGGTGCTTGTGGGCATATTTGGCTGATTTGCGTACATCAGAAGGAGGTTTCCATGTGCATTATAATCCCTTTTATGAACCGCTGAAGCACAATGGTCCTCTTTTGCCCCCAGCAGCAGCATTGGCCCCAAATTTATGGCCCCAATTTCACCTTCGTTGGGCCTGTCCAGAAGAAGCAAA
409	TP28359	Skeleton	LG02	56.87	yes	no	CAGCAATTTTTATTCAATCCATAAACCAAATGAATATTAGTAGTACATTATGGTTTGAATTGTT
410	TP225469	Skeleton	LG02	58.45	yes	yes	ACAAGTTTCTTTCATAAGGTAACTAAAATAAGGTAAGTTACAAAATTCATGACCTTGTTAGAGGATGGGGAGAGAATCTTGACTTCCCAAGTGGACATTGGTACCCATGTGCTAAATTAATTAACTGATTTGTTTGCCTCTACAAACAATACTTATCACAACAATCTCATCCATGTTGTGATCCCTAGGTTGGTTTCAGATTCAGAGAACAACATGCTAACCATTATTCCTACTGATGATGAAATCAAGAGTGCAGTCTTTGCTATGAATGGGGATGGTGCCCCTGGTCCTGATGGCTTTGGTGGGTGTTTTTACCAAAGTTTTTGGGACATTGTGGGTCAGGATGTTTGTAATTCAATAAGGCAATTTTTCAGTCCGGGTTGGCTCTTACCAAACCTG…
411	TP154184	Skeleton	LG02	58.94	yes	yes	ACAAGTTTCTTTCATAAGGTAACTAAAATAAGGTAAGTTACAAAATTCATGACCTTGTTAGAGGATGGGGAGAGAATCTTGACTTCCCAAGTGGACATTGGTACCCATGTGCTAAATTAATTAACTGATTTGTTTGCCTCTACAAACAATACTTATCACAACAATCTCATCCATGTTGTGATCCCTAGGTTGGTTTCAGATTCAGAGAACAACATGCTAACCATTATTCCTACTGATGATGAAATCAAGAGTGCAGTCTTTGCTATGAATGGGGATGGTGCCCCTGGTCCTGATGGCTTTGGTGGGTGTTTTTACCAAAGTTTTTGGGACATTGTGGGTCAGGATGTTTGTAATTCAATAAGGCAATTTTTCAGTCCGGGTTGGCTCTTACCAAACCTG…
412	TP28057	Skeleton	LG02	58.95	yes	yes	ACAAGTTTCTTTCATAAGGTAACTAAAATAAGGTAAGTTACAAAATTCATGACCTTGTTAGAGGATGGGGAGAGAATCTTGACTTCCCAAGTGGACATTGGTACCCATGTGCTAAATTAATTAACTGATTTGTTTGCCTCTACAAACAATACTTATCACAACAATCTCATCCATGTTGTGATCCCTAGGTTGGTTTCAGATTCAGAGAACAACATGCTAACCATTATTCCTACTGATGATGAAATCAAGAGTGCAGTCTTTGCTATGAATGGGGATGGTGCCCCTGGTCCTGATGGCTTTGGTGGGTGTTTTTACCAAAGTTTTTGGGACATTGTGGGTCAGGATGTTTGTAATTCAATAAGGCAATTTTTCAGTCCGGGTTGGCTCTTACCAAACCTG…
413	TP94870	Skeleton	LG02	58.96	yes	no	CAGCATTTGAAGGCTTCGGTGAGCTTGTACACGGTAGTTTCGCCTTCATATACTATTTTCTTTG
414	TP24959	Skeleton	LG02	60.47	yes	yes	TGGTGCCCCAAATGGGCTTCCTCAGTTACAGCAGCAATCTTTGCTTCGACCACCACCTGGCTTATCAATGCCTTCACCGATGCAGCAGCCAATGCAGTTTCCAAATTTTAATCCCTCTTTACATACTGGACCTTCGCACTTGCCTGATATCCCAGCATCTTTGCTCCCTGTGAGTACTAGTTCCCCTAGTGTATCTACTCCGGTACCACCGTCAAATCTTCCATTAACTTTGCCTCCAGCACCTTCTGCTACTTTAGCTCCTGAAGCTTTGCCAATATCAGTACCCAACAAAGCACCTACTGGTTCACTTTCAGCAGTCTCTGTGTCTTCTAACTTACCATTGTTGGCTCCTTTTTCCAATGGTAGTCCTGATATAGGCACTGCAGTTCCATCAGTCAA…
415	TP323343	Skeleton	LG02	60.48	yes	yes	TTCACCACCTGTTCATCCTACTCCACCAGTAAACACTGATCCAGCTATTATCCAGTCTCAGTATCCTCGCCCAGTGACCACAACTTCAAGCTTACCAGCTGCAAGTGGGCCTTTGACAGGTCATGGTTCTCATGACGCACAACTTGGACTCCATGGGTCAAATTTTCAAGCACCCTTGCCTTTGTATCAACCTGGAGGGTCATGGGGAACTTCTCCGCCCGCCCCAAATGCAAATGGTGGTGGGCTTGCTATGCCAATGTATTGGCAAGGATACTATGGTGCCCCAAATGGGCTTCCTCAGTTACAGCAGCAATCTTTGCTTCGACCACCATCTGGCTTATCAATGCCTTCACCGATGCAGCAGCCAATGCAGTTTCCAAATTTTAATCCCTCTTTACA…
416	TP128324	Skeleton	LG02	63.77	yes	yes	AAGGTTGACGGGAAGGTTTACAAGCAAATTGCTTTAAGACTTAAAGCCACTGTCAAGGATGCAAGTACTTTGCTTGACATGCACTACTTAATAGGAAGTTTGATTCTTATAAAGGATCAGGATTCAAATGTTGATGTGCTTCTTGTTGATGCCGACGAAACTTTTCATTCAATTAAGGCTCTAAGCCAAAGTGATGGGAGATGGCGTTACAGTTCTGATAATCCAGAGTCTAGTACCTATGCTGCTGGATTAGCACTTGAAGCACTTGCTGGGGTTATCTCACTAGCATCTTCTGAAATTGATCAGTCTAAGGTCAACACTGTGAAAAATGATATATTGAAGCTTTTTGACACCATTGAGAAATATGATGATGGACCCTTTTATTTTGATGAGAAATTT…
417	TP224596	Skeleton	LG02	63.78	yes	yes	TAGAACTGTTATTGTTTATTTACAAACTATTCATAAATTAGTCGAATTCCTTGGAAAGTATTTAGCTGCCACAGTGTCCTTTTCTAGCATTTGTTTTTTCGTGAGTGGTCGATTCTTCTACTTAATATAGTGCATCTTATGTTACATCACATTTTGTTTCTTATTTGGTCATTTACTGCTTGTTTTCTTCCTTTTTTGGGCTTAAATATTGATTAAGTTG
418	TP151960	Skeleton	LG02	63.79	yes	no	CAGCCTCTGCAGGTCTTGTTGAAACAGTGAGTTCTCTTTTATTAATAATCACAGTTTTTTTCAC
419	TP248931	Skeleton	LG02	64.38	yes	yes	CAGCAACCTGTGTTTGCTAGCCTGGTAACAAAGCTTCTTTAAAATGAAATAAAAAATTAGTACTTACATTCATTCTTGAAACCTTCCCCTAATTGCCAGTTTATCTGAATCTTTTCAGGTTAAGTGGTAAGACATGGGACCATAACTGCCATAGGAAGAATTGAATGTACAGGACTAAATTCCATATATCCTACATGCCAATTCTGTGAGGGCTAGTGCAAGACTCGAGAATGAAATTCTCAGCTTGCATTATTAAACATGCAAACTGAAATCAATGATAAGAGCTGCAATCTCTTACAGCTTTAGGTTTACCTGATTTTAGACATTCACTATCAAAGCTTAGCTACCAACCTACCACTATTTAAAATCTTCAGAGAATGTAATATTTGTACCAGGAAC…
420	TP258773	Skeleton	LG02	65.05	yes	no	CAGCTGTGCCTTCTTTTCCTATACCTGACTCCAAGATCAGAACCACTCACCTCAAGGTTACTTA
421	TP78536	Skeleton	LG02	65.06	yes	no	CAGCATATCAGCACAGGCCAAATGATGTCTCATATGATATATCAAAGACTACAATTTATTGAAA
422	TP109912	Skeleton	LG02	66.69	yes	no	CAGCCAGGTGCACGAGGGTCCACTTAGTGGGGTCTTAGGAGGTCGATGTATGCAG
423	TP7383	Skeleton	LG02	66.7	yes	no	CAGCAAATGATAAACATAGTCATTTGAAGGTTTTCCATATAGCGGTTGGCCAAAAAACACCAAC
424	TP319284	Skeleton	LG02	66.71	yes	no	CTGCATACATCGACCTCCTAAGACCCCACTAAGTGGACCCTCGTGCACCCGGCTG
425	TP231446	Skeleton	LG02	67.25	yes	no	CAGCTAGTGATACCATACCAAACACCATAAAAAGCCTTAAAGTGCACAGATCTATATAAACACC
426	TP226595	Skeleton	LG02	70.13	yes	yes	CCATTCCGTTCAATGTCAATAGTAGCAGAATGACCATCAGGAGCAAATTCAACTTCTTCTGATGCAGTTCTCTCAGCCTCTTCAAGTCCCAATTCTGATTTTGGAGATCTATGGCCATTAGAAGAAGTATAACCACAAGAAAGAGATAACTTGTCGATGTTATCAGATTGTATAATGCTTAGTCGTTCATTTTCATCAACAAGTGGACAACTTGCATTAGATTCCTCTGCCGAAATTTGAACCTCCGATAATGAACCTAGAACATTCTCCCTCTCTATACCAGCATTTCCAGCCTGGTGAGCAAGTTCTTGCAGCTCCAAACAGCTTTTAAAAACATTCTCCCTCTTTATACCAGATGCAATCCCTTCTGAATCAGTTTGAACATGAATATCTTCTTGA…
427	TP437050	Skeleton	LG02	70.14	yes	yes	CTTTATGTTGGTGGACTTGATGCAAGGGTCACTGAGCAGGATTTGCGGGATCACTTCTATGCCCATGGTGAAATTGAATCCATCAAAATAGTTCTTCAACGGGCTTGTGCTTTTGTGACCTATACAACCAGAGAAGCCGCCGAGAAGGCAGCAGAAGAACTCTCAAACAAACTGGTTATTAAGGGCCTAAGGCTAAAGCTGATGTGGGGTAGGCCGCAGTCGGCGAAACCTGAGTCTGATGACTCCGGTCAAGCAAGGCAGCAGGCTTCTGTGGCTCATAGTGGGTTGTTGCCCCGAGCGGTTATATCACAGCAGCAAAGCCAGGACCAGAACCAAGGAATGGTTTACTATAACAATCCACCTCCTCAACAGGACAGAAGTTATTACCCATCAATGGAT…
428	TP63661	Skeleton	LG02	70.15	yes	yes	CTTTATGTTGGTGGACTTGATGCAAGGGTCACTGAGCAGGATTTGCGGGATCACTTCTATGCCCATGGTGAAATTGAATCCATCAAAATAGTTCTTCAACGGGCTTGTGCTTTTGTGACCTATACAACCAGAGAAGCCGCCGAGAAGGCAGCAGAAGAACTCTCAAACAAACTGGTTATTAAGGGCCTAAGGCTAAAGCTGATGTGGGGTAGGCCGCAGTCGGCGAAACCTGAGTCTGATGACTCCGGTCAAGCAAGGCAGCAGGCTTCTGTGGCTCATAGTGGGTTGTTGCCCCGAGCGGTTATATCACAGCAGCAAAGCCAGGACCAGAACCAAGGAATGGTTTACTATAACAATCCACCTCCTCAACAGGACAGAAGTTATTACCCATCAATGGAT…
429	lPms-517297	Skeleton	LG02	70.74	no	no
430	M76E32A128	Skeleton	LG02	72.41	no	no
431	M65E32A100	Skeleton	LG02	75.22	no	no
432	M75E38B244	Skeleton	LG02	75.76	no	no
433	M63E38A204	Skeleton	LG02	76.3	no	no
434	TP5188	Skeleton	LG02	79.68	yes	no	CAGCAAAGCCAGGACCAGAACCAAGGAATGGTTTACTATAGCAATCCACCTCCTCAACAGGAAA
435	TP325533	Skeleton	LG02	79.69	yes	yes	CAGTACCCACCACCACCATATAATCCTTCAATGCCTCCTTCCCACCCACCAGCTGTAAATCATCCTTATCAGCATTCCATGCAGCCAGGGTCTTCACAGACAGGGTCTGGTCAGGGTGGCTCTGTCCCGCCGGAAGCTGGAACATCGACATCAGGGTCACATCAGCAGTGAATTTGCCCATAAAACTAATATTACTAGCTATGTTTAATTTTTTGTGGGAAGTTTATCCTTAAAATGACCATGCTGACAGGGAAGATATTTTGGCTCAGACAGTCAATTTACTATCTTAAGACTAGTTTGATATTGATTTGTCTTGTGCCTTGAACAGGTTTTTATGATTTGATTTGGTGCTTTTGTAACTTTCATCTTCCTGATTAGATCATTGTCATGGCCCTTCAG…
436	TP33442	Skeleton	LG02	82.17	yes	yes	TACTTGCTTTGATGAGCTCTCTTTCTCCAGAAAACAACTGATGTGATCCACTTAAAAATTGAAAAGAATGAAAAGCTGCCAACATTACAGGGCTTCCTCACAGTCATTTTTCTTTCTGGTGCCTTCTCTTTGCACAAATGCTGAGCTATTTCCTTCAGTAACACAAGCTGTGCTTTATCTGCGCTCATTGAAATGATAGCCTGCTTCATTGATTCCCTATCAGCCTCAAGTGCATGAAGCCTCATGTAAAGCTTCTTTATGTAGGGATCTTCAAAATCAGCATTATTCCCTGACTCCCTCGGCGAGGTTGTAAAATCGGTGAAACCATTATGTGCTGCCCCAACTTGAACAGAATCAACTGAATAAATTATGTCACTGGTGTCGTCACTTTCTGATGCT…
437	TP232432	Skeleton	LG02	82.18	yes	no	CAGCTATATATATACCCACGTGTTGGTTTTGCCACAATGCCCTCCATAAAATATTATGCCAACT
438	TP431257	Skeleton	LG02	82.19	yes	yes	GCAAGTCATTTCAGTTTGTACTCTTTCTCTTTCCTATACCAGATTACCGAAATGGAGGAGGAGCAGCTTCAACTGAACCCTAACTCGGTCAACGGACTCAGTGAGTCCACCTTTCCGCTCGACGATGACACACCGGTTTTGAGCTCTCATGCTCTCTCCGCCCTCAACGAATTCCTCGCCGAACAGCTGAGCAACTCCGCTGCTGACTCCGACGCCGGAGAGACGGAGGAGGTTGCTCTAGTATCCGAGGATTGGAGGTTAAGTCAGTTTTGGTACAGCGCCGAAACCGCAAGGACCGTAGCTGAAGAAGTTCTTCTCCTCTGTAATGGCGTCGATTCTCGCGTTGCCTGCATCGCTTGCCCTACCCTCTATGCTTATCTCAAGAAAATGGACCCTAAT…
439	TP233650	Skeleton	LG02	82.87	yes	no	CAGCTATGGGAAATCAAAGAGAAAAGCAAGCACAAGCCCATATGGCACACGTAGGTTCTATAGA
440	M64E41A148	Skeleton	LG02	83.48	no	no
441	M63E38A202	Skeleton	LG02	84.03	no	no
442	lPms-515855	Skeleton	LG02	84.58	no	no
443	TP340809	Skeleton	LG02	85.35	yes	no	CTGCCCAATACTATTTAACTAATCTTTCCCTCATTCATCTCTCGTTTTTCATTCCTTCTCTTTG
444	TP349407	Skeleton	LG02	85.36	yes	no	CTGCCCTCTATAGAACCTACGTGTGCCATATGGGCTTGTGCTTGCCTTTCTCTTTGATTTCCCA
445	TP299131	Skeleton	LG02	85.37	yes	no	CTGCACCTAACTCACCCCAAAAGCAAACTGAAAGGGTGAGGGATGTCCAAGCATTTATGTTCCT
446	TP23446	Skeleton	LG02	86.02	yes	no	CAGCAATAGTTGGATTCTGAACTCAAATTATAAATAGCAACTTGTTTCATATCGCTTTTCCATT
447	TP19741	Skeleton	LG02	86.03	yes	yes	TATTACTCTTATAATTCACCTACAACCAAGACTCAGACTGCCTCCCAGACGCGAACCGGTTCATACCACCCAAACCAACCGGTTCACTCTGAACCGACTCATTAAATGACGCGTTGTTTACACTCGCCTTGCTGCTGCTAGTAATAATACTACTACCCTTTGCTTTCTTGCCTTTACTCTTCTTGGTAGTTGATTCTTCATGTTTCTGAATCGGTTTTCCTCTC
448	TP429721	Skeleton	LG02	86.55	yes	no	CTGCTGAAACTGAAACCATTACTTTAGGCCTGATTGTCTTTTTGTGTGCCTGATTTAACCATAA
449	TP262063	Skeleton	LG02	86.56	yes	no	CAGCTTAGTTGGAATGCCAAGCACCAAGTGAATTATGGTTAAATCAGGCACACAAAAAAACAAT
450	TP101421	Skeleton	LG02	88.16	yes	no	CAGCCACACAAATGTAACATTAATATATTTTGTAATGAAACAAAATTAACAAAAAGAGCGATAA
451	TP238828	Skeleton	LG02	89.81	yes	no	CAGCTCCAACTCTCATCAAAGTTTTAACACATGTCACTGTACCAAGTGTCACATGTGATAAATT
452	TP445667	Skeleton	LG02	90.45	yes	yes	GAATTTACAAGTATTAACAATTATAGAACTGATCGAATAAGAATAAAAGAATTGGACATGAAGAAAGAATTGAAGCTGATAAATGAATATTGTTTATAAATCAAATTGTTCAATAATTGGACCCCTAGTAACTATAAACACATGCAAGTATCCAAGGGCTGCAAGTGCAGAAGCAGATGAAGCCTTATGGATCATTCTTAGATCTATCGTCTTTTCGCTGACCAACTTCACTACCTGTTTCATCGAAAGGAGTTTCATCATCAGCCAGCCACTTATCGATGCCAAAACTTCCGGAGCCGATGTCCCAGAAGTCTGATATGCCACTTGTCACTCCAAATTCTGGAACTTGGTAATTGATAAGATTACCCCACAGCTCATTCCCACAGTTTGAAGCAGCAC…
453	lPms-515626	Skeleton	LG02	90.46	no	no
454	lPms-525122	Skeleton	LG02	90.47	no	no
455	TP39614	Skeleton	LG02	91.06	yes	yes	GAATTTACAAGTATTAACAATTATAGAACTGATCGAATAAGAATAAAAGAATTGGACATGAAGAAAGAATTGAAGCTGATAAATGAATATTGTTTATAAATCAAATTGTTCAATAATTGGACCCCTAGTAACTATAAACACATGCAAGTATCCAAGGGCTGCAAGTGCAGAAGCAGATGAAGCCTTATGGATCATTCTTAGATCTATCGTCTTTTCGCTGACCAACTTCACTACCTGTTTCATCGAAAGGAGTTTCATCATCAGCCAGCCACTTATCGATGCCAAAACTTCCGGAGCCGATGTCCCAGAAGTCTGATATGCCACTTGTCACTCCAAATTCTGGAACTTGGTAATTGATAAGATTACCCCACAGCTCATTCCCACAGTTTGAAGCAGCAC…
456	TP19988	Skeleton	LG02	91.07	yes	yes	TCATACGGGCTTTTTCCAAAAACAGAATACTGAGAAACCAAATAAAAAGGATGTGGCCACTCACCAAGAACGAAGCATAAATTTGAATCACATACTCAGATTTGAACCAATAACAAGAAAGAACTGAGAAGTGAGTTTTGTTCTCAATGGCGAAGACCTTCAAGTACGTTATCCTCGGTGGAGGAGTTTCTGCTGGTTATGCAGCAAGGGAGTTTGCAAAACAGGGACTTAAGTCTGGGGAGTTGGCACTCATATCCAAAGAAGCGGTAGCACCATACGAACGTCCTGCTCTAAGCAAGGCATACCTTTTTCCAGAGTCTCCTGCTAGACTTCCTGGGTTTCATGTTTGTGTTGGAAGTGGGGGAGAAAGATTGATTCCTGACTGGTACAAAGAGAAAG…
457	TP114572	Skeleton	LG02	91.08	yes	no	CAGCCATTGCGATGCGGATTGTAGCCGTTGCGGTTGAATTATTTTTCTATCAAAACAATATTTT
458	TP288585	Skeleton	LG02	91.09	yes	no	CTGCAATAGCAGTAACCGCAATCGAGACCGCAATTTAAAACATTCCTCCCTTCATAACATATAA
459	lPms-515411	Skeleton	LG02	91.1	no	no
460	M59E32A413	Attached	LG02	93.36	no	no
461	TP292201	Skeleton	LG02	95.61	yes	yes	ATAGACTTAAGGATACAAGGTACTATTATGAAATAGGATCAAGCTTGGATACAGTACATAGGATTTCTAGGATATCCTAGAAATAGACACTTTCATTAACTTGTCTAGTACTTAAGGATATCCTTAAGAACTGAATCCTGTGTTGGATCCTAGAAATAGACAATTTCGAGCCCTATGTACTCTGTGTTGGATCCTAAAAAGCTTGGATATCCTTAAGTACTTCAACATAATGAAAGTATTTCTAGAAAACATTATGTTGAAGTAGACACTTTCATTATGAACAGTATGGATATTTATCAAATATCTTACAGTATGAACATTTATCATCCAAAGAAAGTGTCTTAGAAATTTGTCTAATAGGTATATTCCAATGTTCAAGGTTTATACACAAACTTCTAT…
462	TP100999	Skeleton	LG02	97.7	yes	yes	CAACCCTTTTCTTTCTTTCCTTTCTGAGGTTCTGGAATCTTCACTAGGATTCTTCTTTCGACACAGTCATACACCTCGCGCCGTTTTCTGCACAACGCAAAGGTTTGTTTAGAAGGCATGGTTGACTGCTTCTTAGAGGATGGAACCTAATGATAGCAGTTCTTCAAATGCCCATCAAAATCATTTTTCAGAGCGTTCACATGATTCCGGCAAAGAGAAGTCCACTGTGAAAGATGTTTTTGTAAACCATGCTGAGATAGCTTGGCATCAACAGAGGAAAGAATGGATTGGTAATCAGTCTAAGAATTTGCAGAGACCTCCTAAAGATTCAATAATGAGCTTGACAACAAGTTATGAGGATCTACTTTCATCTACAGAACCTTTTCTGCAGTCAATTTC…
463	TP439845	Skeleton	LG02	98.44	yes	yes	GGGAGTACAGTGGACTTGAACATCAGGTATGTTTGGTAACAATTGATGTTAGATACTGTCATCCAAATTCTGATTTATATGGTTTTTAGTTTTTGTTTTGGGTGACAGGTTGTGAGAGGTGTAGTAGAAAGTCTCAAAATCATTACACGACATGCGAGTTTAAGGGTGGCGGAGTATGCTTTTCACTATGCCAAGGCACATGGAAGAGAGAGGGTATCTGCTATACACAAAGCCAACATTATGCAAAAGACTGATGGTCTTTTCCTCAAGTGTTGCCGTGAGGTTGCGGAGAAGTATCCTGAGATAAGATACGAGGAAGTTGTCATTGACAATTGCTGCATGATGCTTGTGAAGAATCCTGCACTTTTTGATGTATTGGTGATGCCTAATCTTTATGGT…
464	TP25763	Skeleton	LG02	98.92	yes	no	CAGCAATGCTAGTGAGAATCAACACTCTACTACAAGGTTATTCAGGCATTAGATTTGAAATCTT
465	TP256124	Skeleton	LG02	100.29	yes	yes	ATCAGTTCATATTATATATCAAGAGATGCTTCATATATCACATCTCAAGAGATGCATTTTCAACAGAGAAATTGTTTCATTTGAAACATCTTTGCATCTATATATATGTGTTCACGTAAAGGTTGTGAGGTGACAGAAAAAAAACTAAATCTTTTTGTGGTAGAGAGAGTTTCTTTCTTCTTTTACTACAGAGAAGAGAAGGGAAAAACAAAATTGTGTTATTTTGTATCATCCTTTTTCTCTTTTCTATTTGCTACACAATGCATACAAAAGAGTTTTGTGAGAAATATATCTTAAGTTTTAGAGTGCTCCATTTTATGTTCCATTGGTTCAAAGGGTTGATAGCAAAGGTTGGACTCGGTGTGGATACACGCGTAGAGTCTTCATAATATTGAGGAA…
466	TP95056	Skeleton	LG02	100.3	yes	yes	ATCAGTTCATATTATATATCAAGAGATGCTTCATATATCACATCTCAAGAGATGCATTTTCAACAGAGAAATTGTTTCATTTGAAACATCTTTGCATCTATATATATGTGTTCACGTAAAGGTTGTGAGGTGACAGAAAAAAAACTAAATCTTTTTGTGGTAGAGAGAGTTTCTTTCTTCTTTTACTACAGAGAAGAGAAGGGAAAAACAAAATTGTGTTATTTTGTATCATCCTTTTTCTCTTTTCTATTTGCTACACAATGCATACAAAAGAGTTTTGTGAGAAATATATCTTAAGTTTTAGAGTGCTCCATTTTATGTTCCATTGGTTCAAAGGGTTGATAGCAAAGGTTGGACTCGGTGTGGATACACGCGTAGAGTCTTCATAATATTGAGGAA…
467	TP12311	Skeleton	LG02	100.6	yes	yes	CTTGGTAATATTTTTGCACCACTTGTTATTTCTTCAGACCCGTGTACTTCTTCCACAAAAACACATATAACAGTCTATTTTGGGTCACACACAACACACCTCTCTTAGAACTGTTGTATTCTGCGAAATTCATCAATGGCCGAAGATGAATTTGATTTCGCCAACAAAGTCCCTCCTTCCTTCGATCGCGTGGGAAATGTGATTAAGGATTCTGATTCCAAAGGGTTGAACCCAGGATTAATAGTTCTTCTTGTAGTTGTTGGGTTGCTGCTGACATTCCTTGTTGGAAATGTTGTACTTTACACTTATGCGCAGAAGACTCTCCCTCCGAGAAAAAAGAAGCCGCTCTCAAAGAAGAAGATGAAAAAGGAGAGACTGAAGCAAGGTGTTTCCGCACCT…
468	TP241628	Skeleton	LG02	101.94	yes	yes	TATGGGGGTCTAAATGAGACGTGAATGAATTTTATTCGATCTACTAGGATTGGCTATAAAATCTAAGTTTTTTCTTTTGCAAGAAATCTGATTTTTTGACTCAACGAATCATATTACAAAGTGGTACTTCAGAAGTCCCCCAAAGGAAATCTCCCGCAACTCCTCGGACTGCTCGCCGTTTGAAAACACCGGGTTCTGATTCTTACTCAGTCTCCTCTTCTCCAAATCCGGCAAGCATGACTCCAAAAAATAGGAGTCCAAAGGTCACTGAGCGCAAGTCACCACGGAGTCCAATACCAGAGAAGAAGCGACAAAGTAGGGTCCAGGAATTGGAGTCACAGCTTGCTCAACTTCAAGATGATCTAAAGAGAGCTAAGGACCAACTCAACTCATCTGAGT…
469	M48E32B277	Skeleton	LG02	103.23	no	no
470	M61E32B396	Skeleton	LG02	106.05	no	no
471	M47E32A140	Attached	LG02	106.83	no	no
472	TP56963	Skeleton	LG02	107.61	yes	yes	TTTTTTGAGAACACAATAATATAAATTTCATTCAATTTCCATTATGCTAACACGGCAACTCCATAATTTTAATTTTTAACAACGCGTGTACAAACATTGACAATGTAGGCATTGACAATTCCCATTTGCTATACAATGTAGGCATTGTATAAATAACCATGAAAAATATCAGGTCAAAATGGCAAGTCTATCTATTCTTCATCATCCAAAGGTGTATACCTCCTTGTCCGAACAGTTCTTAGTTTAGTGACAGAGATATCACGCTTTCCGTCTTTCATACTGCTTTTCTTAGCTCTGGATCGTTGGACTCCTCTCGTGTTAACCATGGATGATTCGACTTCAATTTCCTCGAGATTTGTCTCTGTTAACTCATTTGAAACACCAGAACATTCTTCTAAC…
473	TP58457	Skeleton	LG02	108.05	yes	yes	GCAGGGAAGTAGTGAAGGCTTTGCTTGAGCTTGGTGCAGCAGATGTCAACTACCCAGCCAGGCCGTCAGCGAAAACACCACTCCATGTCGCGGCAGAGATGGTGTCGCCGGACATGGTGGCGGTGTTGCTAGACCACCATGCTGACCCTAATGTTAGAACTGTGGATGGTATAACTCCTCTTGATATCCTTAGAACCCTAACCTCTGATTTCCTC
474	TP264653	Skeleton	LG02	109.19	yes	yes	AATGTATAAGCATGTCTCATTCTTTAACTGTATATCATAGTATCTACATAAAAGAATTGGTCAAAGAACAAAAGATAATAGTTGAGTTTGTGAGTAGATAATCAACAACTAAGAGCCTATGTGTGTTTCAAAATGCTGACCCTCCACCCTTGGTTTTCCCAAGGAGCATTTCTTTAGCTTCATTTACTTTGGATGCTATGTAATGGCTGCCACCGGCATCCGGGTGGTTCGCAACCATCACTCTACGATGTGCTTCTTTTACTTTGTCCATCGGAGTTCGCTCCCTAACGCCGAGAATTTGCGCAGCTTCCCTCCTGGTCATCGTAGGCAGGAAACCACCTTCATAAAAATTTCGCATAGTAGCCGGTCGCGCCTTGAATGCTTGCCATGCTTGGATAC…
475	TP408623	Skeleton	LG02	110.07	yes	no	CTGCTAATATGGGTCTCTCAGCCTCGGTCAAGCTGGCTTCAATGCCACAATCAGAATGCCTCTC
476	TP15653	Skeleton	LG02	111.44	yes	no	CAGCAACTTTAGTCACTGTACCTAAAGGGACATCAAATTTATAAAAAACAATTACACAATAAGC
477	TP235608	Skeleton	LG02	111.45	yes	yes	TTTTAGCCAAATTACCAAATGGAGGAGTTATATATGAATTATATAAAACTAAAACTTGAGATACAATCACAATAAGGAATCCATAGAAATAACACGTCCTTGTTTAACAAAAAACTCCATACAAGTGCCAAGTGATGATGCTGCAGATATCAGGGAATACATAAAGTGACTAAAACAAACAAGTGATAAGCTCCTCCTAAGCATGGGGAAGGTATACTCAAAAACATAACAGATGTAATATGATTCAATTTTTTCCAGATGAATGCTTAAAGACCTAATCCAACTGTACGGCCATCTCGTCGCCGAAGGCCTGCAGTATACTGTTTCTCTAGATCCTCCTGGAGTTGTTCCCGCTGTTTCTCGACATTTAGGTTGTCGGAATTCTGCTCCACTTTGGCT…
478	TP94353	Skeleton	LG02	113.72	yes	yes	GGTTGGACCAGCATCTAATAAGAACCCTTCTATCACTCTTCTCCGCAAATTCCCTCTTCCTCCTACTTCTAATTTCTGAAACTTCCCTCAACTTGAAAATGAAAGAACCTCAAGAAGTGCAACTTCGCATAACTTCAGCTGATGGTGGAACCAAAGAAGCAAACTCATTGGAGGATAATAGTAATCTTCCCAGTCAAGTAAATCAAATAGAAATCAAGAAGAAGGAAAAAAAAGCTTACAGATACATTAAAATAGCTATATTTGCAGCATTTATGTTGTTGGGACAATCAAGTGCAACACTCCTTGGAAGATTGTACTATGAGAAAGGTGGAAAGAGTAAATGGTTAGGGACCCTTATCCAAATTGCAGGGTTCCCATTTTTGCTACCTTATAATTGCA…
479	TP278885	Skeleton	LG02	113.73	yes	yes	ATTTGTAAGAAAGAATTTTGAAAATGAATGAAGATTTTGAATATATTACTTTCCAATTCAAAGATCCATAAATGGAAAAAAATAACACTTCTCAGTTCTCACTCTTTTACACAGCGCATATAAACTCAGACACTAACCCTAAAAATTCGCTCAAATTTTGATAACCCATTTTCACACTTCCCTCTTCTCACAACTCAGCTTCAAGATCTTCATTCTTCCCATTATAAAGTTTAACAATGGTGGGAAGGGCTCTTAGTCCGGTGTTGCGGCGTGAGCTGGAAAATCTTGAAAAAGATGCAGATAGTCGCAAATCTGCAATGAGAGCATTGAAGTTATATGTGAAAGATTTGGACTTTAAGACAATTCCTATATTTCTTGCACAAGTGTCCGAGACCAAGG…
480	TP115697	Skeleton	LG02	114.05	yes	yes	CTGTTTTACAACTTGAATAACAAAGAGAAAATATAGATATTGCATTATTGATTTGATTAGGTGTATAACAGTAACAATGAATGCATTAGCAGCCACCAATAGGAACTTTAAGTTAGCCTCTAGGATTCTGAGATTGGATTCTAAGCTTGAGAAAAGTTTGCTCATTCCATTCAGAGAAATCAAGGTTGAATGTTCCATACCTAAAGATGATGGAACCTTGGCAACTTATGTTGGATTCAGGATTCAACATGATAATTCTAGAGGCCCTATGAAAGGAGGGATCAGATACCATCCTGAGGTGAATACAGATGAAGTGAATGCTTTGGCACAACTAATGACATGGAAAACAGCTGTGGCAAATATACCATATGGTGGTGCCAAAGGAGGGATAGGGTGTGA…
481	TP450480	Skeleton	LG02	116.17	yes	no	CTGCTTGTGGGAGTAAGACTACGTATATCTACTCTCCCCTATACCCCACTAAGTAGGAGCTCCG
482	TP237672	Skeleton	LG02	116.18	yes	no	CAGCTCAGTGCACGAAGCTCCTACTTAGTGGGGTATAGGGGAGAGTAGATATACGTAGTCTTAC
483	TP285942	Skeleton	LG02	116.19	yes	no	CTGCAAGCTCAAGTTGGCGGTGGTGCAAATCCATATCATCATCATCAAGTTTCTTCTCCTATGG
484	TP250121	Skeleton	LG02	116.2	yes	no	CAGCTGAACTATGATCAATTTCAGAAAATCCCATTTGAGAAGAGGCTGAGAAGAAGCCACCAAA
485	TP119917	Skeleton	LG02	116.62	yes	no	CAGCCCCATTGGTATGAGGGATGATGCATCCCATTATTATTTAGTCACTGAAAAAGACTTTTCA
486	TP94867	Skeleton	LG02	118.98	yes	no	CAGCATTTGAAGCACTTCAACAGTGGTAGGATCTTGAAGATTTTAAACATCTATGAATTCCTTA
487	TP114357	Skeleton	LG02	119.61	yes	yes	TTCAACTTCTACGCTTCTTCTTATTTTCTCTTCTCTGCAATTAACTCTCTATACGACGTCGTTCCATGCTTCTTCTTTACAATTTCTTGTTTCTTCGTTCTTCTCACGGGTAAAAAATTAGGGTTTCTTGGGTATGGAAGGTGCTGAGAAATTGAATGAGGATGGTTATGGTGGTGAAGCTGGAAACAATAGATCAGAGGAGTGTAGAAGTGAATCTTTGGATAAGGAGGAGAATCTGGTTGAAGATGAGAAGATTGAAATTGAAAATGGTGAGGATTTGGATGTGGGATTTGAGGTGATTCAAACTGTTGTTATGTCTGAGGAAGTGAAAGCAGTGAGCTCAATTGTGCATGCTGAGAACAAGGGTCCCAATGGAAGCCTTGGGATTGATGGAAGATC…
488	TP54890	Skeleton	LG02	121.66	yes	yes	TTTGTTTTTTTCTTTTGCCATTTTGTGACTAAGTGTTTGTATGAATAAGCTAGTCTGTGATTGATATAGTACCTAATATAACTTTTGATGTGATAGGTGAGTTTTGTGATTGTGAAAATCACTGCAATATGTCCAATGAAGCTTTTAGAAAGAATGAGTGACCTTCTAAGATGGCAACAAAAAGACCCATCATTGATTTTGCCATGGAAACAAGATTCCCTTCCAATCTTTGCAGAATCAAGTCCTTTATACCACACTCAGAAAAGACCAAATCCTCTAACACCAGAAGAAGAGAGTGATCTTGAACTTGCAAACCAGAGATTACTTGAACTATGCCAAAAATGTGTACAAGCCAATATTCCATTATTGGTTGATGCAGAACACACCACTGTTCAACCA…
489	TP100814	Skeleton	LG02	121.67	yes	yes	ACAAACTTACTTGAAAGATGCTAAAGAGAGGTTGTTGTTAACTGCAAAAGCAGCAGAGAAAATGAGAGTTCCAATGGGGTATAAATTAGTCAGGGGTGCTTATATGTCATTAGAGAGTAAATTGGCTCAGTCTTTGGGGTATGCATCCCCAATTCATAATACTATTCATGCAACACATAAGTGCTTCAATGATTGCTCATCTTTTATGCTTCACAAGATTGCCAATGGACCTGGTAATGTGGTTCTTGCAACCCACAATGTTGAATCAGGGACTTACATATGCAATTTCATAATCATCCCCGGGGGGAAATAAAAGTCAAAATAGTCTTATATCACGTGTCATAAAACACACTAAAAATGACTAATTTGATCCTTATTTGATATTTTTGGGACCATTTT…
490	TP27589	Skeleton	LG02	121.68	yes	no	CAGCAATTGCCAGTTCTTAACCAAACTAGCAAGACAACAAAAAACACTTTTATATAGTTATTAA
491	TP152958	Skeleton	LG02	123.32	yes	no	CAGCCTGATCCATGCACACTCATATTAACCAAATAAACGTTTACATAGTATACAAGAAAGTGAT
492	TP283681	Skeleton	LG02	123.33	yes	yes	TCTCTCGCCTGGCTGGTCATTAGGATGGACATGGGCAAAGAAGGAGGTAATATGGTTCATGGCGGGAGGGCAGACTACGGAACAAGGGGATTGTTCGAAATTTAAGGAAAACATCCCACATTGCTGTAAAAAGGACCCAACAGTTGTAGATTTACTTCCCGGAACACCTTACAATCAACAAATTGCTAATTGCTGCAAAGGTGGTGTACTCAGCTCATGGGCACAGGATCCGATCAATGCAGTTGCAGCATTTCAACTCAGTGTTGGTAGTGCTGGAACCACGAACAAAACAGTCAGAGTGCCGAAAAACTTCACCTTGAAAGCACCGGGACCAGGGTATACTTGTGGGCCAGCGAAGATTGTGACACCAACTCAATTCAGATTAGGAGACAAAAGGAG…
493	TP277893	Skeleton	LG02	123.34	yes	yes	TCTCTCGCCTGGCTGGTCATTAGGATGGACATGGGCAAAGAAGGAGGTAATATGGTTCATGGCGGGAGGGCAGACTACGGAACAAGGGGATTGTTCGAAATTTAAGGAAAACATCCCACATTGCTGTAAAAAGGACCCAACAGTTGTAGATTTACTTCCCGGAACACCTTACAATCAACAAATTGCTAATTGCTGCAAAGGTGGTGTACTCAGCTCATGGGCACAGGATCCGATCAATGCAGTTGCAGCATTTCAACTCAGTGTTGGTAGTGCTGGAACCACGAACAAAACAGTCAGAGTGCCGAAAAACTTCACCTTGAAAGCACCGGGACCAGGGTATACTTGTGGGCCAGCGAAGATTGTGACACCAACTCAATTCAGATTAGGAGACAAAAGGAG…
494	TP92269	Skeleton	LG02	124.86	yes	yes	TGTGAAGTCCCACATTGGATACGAGGGGAGAAGTAAAAGAATTTATAAGTAGAAAAAGTCCATGGATGTGGTGTCTCACTTGTGGCTCTTCACTTTTCTCATACCCGATAACAATGAAACTCTCCGGAGGTTATCAAAATTCCTACTTGAGATATTGTAGTTGCCTGCAATGCCTTGGAGGATAGTTAGCTACTTCACTTCTCACAACTTCAGTTATCAAATCTTTAAAGATCAATCTTTCAATATCCAACACAACATTAGGTATCTCGATGCGAGTTTCGGTGAAAATCGTGGATTGATGCATCAAATCTTCCCATAGGAGGTTTGTCAAATACTCATCCTCATTAGCCAACTTGACATTCCTATCTTTATGTTGTAACTGACTTATTTCTGTGAAAA…
495	TP130298	Skeleton	LG02	124.87	yes	yes	TGTGAAGTCCCACATTGGATACGAGGGGAGAAGTAAAAGAATTTATAAGTAGAAAAAGTCCATGGATGTGGTGTCTCACTTGTGGCTCTTCACTTTTCTCATACCCGATAACAATGAAACTCTCCGGAGGTTATCAAAATTCCTACTTGAGATATTGTAGTTGCCTGCAATGCCTTGGAGGATAGTTAGCTACTTCACTTCTCACAACTTCAGTTATCAAATCTTTAAAGATCAATCTTTCAATATCCAACACAACATTAGGTATCTCGATGCGAGTTTCGGTGAAAATCGTGGATTGATGCATCAAATCTTCCCATAGGAGGTTTGTCAAATACTCATCCTCATTAGCCAACTTGACATTCCTATCTTTATGTTGTAACTGACTTATTTCTGTGAAAA…
496	TP260154	Skeleton	LG02	124.88	yes	yes	TGTGAAGTCCCACATTGGATACGAGGGGAGAAGTAAAAGAATTTATAAGTAGAAAAAGTCCATGGATGTGGTGTCTCACTTGTGGCTCTTCACTTTTCTCATACCCGATAACAATGAAACTCTCCGGAGGTTATCAAAATTCCTACTTGAGATATTGTAGTTGCCTGCAATGCCTTGGAGGATAGTTAGCTACTTCACTTCTCACAACTTCAGTTATCAAATCTTTAAAGATCAATCTTTCAATATCCAACACAACATTAGGTATCTCGATGCGAGTTTCGGTGAAAATCGTGGATTGATGCATCAAATCTTCCCATAGGAGGTTTGTCAAATACTCATCCTCATTAGCCAACTTGACATTCCTATCTTTATGTTGTAACTGACTTATTTCTGTGAAAA…
497	TP405457	Skeleton	LG02	126.71	yes	yes	GGGAAATTCACATTATAAATGAGGTAAGATGTAAATGTAATCTACTTTTGTTAAGAACCAACCATGTCAGTTTCAGGACCTCGTATCTATGACTTAGTAATCTTAGGAGCTTCAGGTTTTACAGGCAAACATGTCCTTAAAGAAGTCCTCAAATTCCTCAATACTCCTTCTTCTCCTCTTCATTCCATTGCCTTAGCGGGTCGTAACCCATCAAAACTAACCCAAACCCTTCAATGGGCAACCCGACCCGACCCACTTTCCTCCGCCACCTCGATCCCCATCATCGCCGCCGACACCTCCGACCCAAATTCCCTCCGCTCCCTCTGCCTCCAAACCCGCCTCATCCTCAACTGTGTCGGCCCCTTCCGCCGCCACGGCGAGCCGGTGGTCTCAGCCTGC…
498	TP447033	Skeleton	LG02	127.12	yes	yes	TTAACTTGGAACGGTTGTTACCTACTGCCGGTTGGGTCAGAAAGGCATGGGAGCCTTCCGAGGAAGAATTCTTGTCAAATTCAGGCTTGGATGCTTTTGTCTTCATGCGCATATTTATCTTTAGTTTAAAAGTATTTACTTTCGGTGGGATTATTGGGATGTTTGTTCTACTTCCAATCAATTATTTGGGGAGTCAGCTTACGGATTATTCAGATTTTCAACACAAGTCTTTGGATATATTCACTATTGCTAATGTTAACAACGGTTCGAACAGGTTATGGATCCATTTTTGTGCTGCGTATGTTTTCACTGGAGTTGTTTGCTATCTTCTTTATTATGAGTATGGGTACATTTCATCAAAAAGAATTTCTTGCTTTTATTCGTCCGAGCCTCAACCTC…
499	M48E35A161	Skeleton	LG02	129.9	no	no
500	TP447301	Skeleton	LG02	131.24	yes	no	CTGCTTCGGCAAGGAATGCACTAGATGGAAGAAGCATCCCTAGGCAAGTTGTGTTTTTCTATTT
501	TP271658	Skeleton	LG02	131.55	yes	yes	ATCTTCTTGAGTTCAGCTTCAAGTTCCCGATGATAATCGCGCGGCAATTCAAACAATCCCTTCTTAACAACACCAGCACCATCTTTAGGCATTGAATTTGATGAGTTCTTCACACAATCCTCAGTCTCCAATTGAATATCAAATTCAGCAGCTTTCTTAAGACCCTTACAATTGGGATTCCCACAGTTCCTACAAGTGTAAACAACAACACCCCATGTTGCTAATGCAGCACAAGTAACACTGAATCCAATACATATATAGATTGTAGGTGCAAGTTCAAATTCTTCTTTCATCACACAAAAAACCCATTTTCCAATCCTAATTGACCCAATGATCAAAACCTGAATTGAAGGGAAAAACAAGAACCCAATTGCAAATATAACAGCAATGAAAATCACA…
502	TP327232	Skeleton	LG02	131.56	yes	yes	TTTTTTTAATCCAAATAAACTGTTTCCTTATAATCCAAGTATAAGCAAGTGAAATGTGTATGATATGATTCATAGTTCCTTACAAACTTATTACCAAAGGGGCTTATTTAAAAACATCATAGTTCCTAATAGAATGAATGATCATCTAAATCACTCTTATGCCATTAGGACTACTACTATTCCTATAAGAACTGTATTGATCCAATTAAACTTCAGTCCAACCTGCCGGATAATAAATCAAAATCCTGAAACTACTTTTTGATCTTTCGAGTTTGCTTCCTCGGTCCGGGAACTTCTAACCTACCAACAGAACAACCACACCTTGCTTTCAGCACAAGAACAGCTCTTCCATTAGGTGGTGCCATCTTCTTGAGTTCAGCTTCAAGTTCCCTATGATGA…
503	TP20987	Skeleton	LG02	131.57	yes	yes	TCCGATCTCCTGGCTTCACAACACCAGTCACAACACTCTTTCCCTTCTCAATTCTTCATTCAATTTCCACACCAAATCACTTCCATTTACACTACCAAATAACAAATCCCTCACCTTTCATTCACACTTTCACCCCTTTTCTTCACTAACTACAAATTCTCCACTTGGGTCTTCTTCATCTTTCAATTTCACCATCTGGGTCTTCCTCGTTTTCACCTCATCTCATTATAAAAGTATATAAAAAAATCACTTTTTGGTTCCACTTTTATGTCCAAAATGGCTTCTTTTCCGTTTATTCTAGAAACAAATGCTGATACCAAAGTGTTGCTACTCCTTCACACTAAGAATCATCATCATCATCGTTCTCTCAAATTCCCACTAAAATATAACACTATGAAT…
504	TP261886	Skeleton	LG02	134.33	yes	yes	CGTCAACGCCTCGCCGCCGCGTCACCACCGTGACAGCAATTGATTGGTTTACATGCATTGAATAGGTTCTGATTGATTAGCAAACATTTGAATCTCAAATGATGATTCTGTCTGCATTGCCAGCAAATTATTCAGGTTTCATTCATCAAGATACACCTTATCTGCCATCAAAGTTTCCAGCAAGAGTTGATTATCGCAGATATGTTTCTCTATCTCCAATTACGACTTGTAGAATGAAGATAAAACGAAAGTATGCTAACCACATTCCCGTCAAAATTTTCACTTCTGCTGCAAGAAATGATCAATATCTAAGCTCTCATGATGGTTTACCTCAGGAGCCCTTTTTGCTAGCATTGATCAAGGAGGTCATATGGGGGATAAGATCTTTATTTGCATTTT…
505	TP234977	Skeleton	LG02	134.34	yes	no	CAGCTCAAAATTCATAGTCTATCTACCAATTGGATGTGAAATCAGCATTCCTCCATGAAGATTT
506	TP128928	Skeleton	LG03	0	yes	no	CAGCCCTAATGTTCGCTATATAATCCTGCACCAAGATATCAAGAGCTACAGTAAATAAAAAAAT
507	Lup197	Attached	LG03	0	yes	no	GGTAGAATAAATCACTACTGCATTATGTGTTAATTGGATGTCATGGGTTCAAATCGTGGAGACAGTCGCTACATACAATTTTTTGGGAGTCTGTGTGATAGGGTGCTAATTATGTACTTCATTTGTTATGTTTATAAATATATTATTACTAGGAATTATTTGAATTTCCGTTTCTTGTGTATTTATGTTGTGTAGTATTCTAGCTAGAAGTTTAGAACTGAAGGTAGGTTGAGTTGTCTATAGATGTGGAAGAGATTTTATATAAACTAGTTTTACTAAGAGTCATTGTATAATGTTTAACCCATTATGTAGGATTTGAAGTGTAATTAGTACCATTTTAGGTTATTTGTATTGTCACCATAATATATTAATGTGGGTTCTTATGTAAGTTAAAGTAAT…
508	TP335982	Skeleton	LG03	0.01	yes	yes	TGTTAATATTGGTCATTTGTAGCATATTGAACCTGATATGCAAGCATTGTACATTCGGCATGTGGAGTGGTGAGAAGCATTACTGTTCCAGTTGTCCCATCCTTGATAGATTCAGAAAAAATTGCACATTTGGTGGGTGTAATTTTTCCTTGATTGATTCTCTATAAAGTTTACAAAGTAGATTTCTCATCAATTTCATTCTCTTCTCCAAAAAGTAAAAACTATAACACAATTATATTGTGTCTCAGGTCATATAATATTTATGATTTTGATAATGCCACGTAGGCTTGTGGTTGTTAATAATTGTGAGGGTTCGGTTGAGTGTTAGATCTGAATTGTGAGTAATGATGTATTTGAAGAAGGCGTTGTGGAGTGAAGGGATTGAAAGTGAGAAGGGAG…
509	TP8338	Skeleton	LG03	0.02	yes	yes	GGGTTGAGTGGATATGCAGAACCAAATAGAATCATGGCTATTATGGGTCCTTCTGCCTCAGGAAAATCTACTCTTCTTGATGCTTTGGCAGGTAGACTTTCCAGAAATGTTATCATGTCTGGAAAAGTGCTTCTAAATGGAAAGACGAAGAGATTAGACTATGGGGGTGTAGCTTATGTGACCCAAGAAGACACATTGTTGGGAACACTAACAGTTAGAGAGACAATTTCATACTCAGCTAATCTAAGGCTTCCAGCAACCATGACCAAAGAAGAGATAAATAACACTGTAGAGGGAACAATAATGGAGATGGGTCTTCAAAACTGTGCTGATAGGATTTTAGGGAATTGGCACTTAAGAGGTATAAGTGGTGGAGAAAAGAAAAGACTAAGCATAGCA…
510	TP257321	Skeleton	LG03	0.33	yes	yes	TTTTTATTAAATTTCCTTTTTTTGTTGAATTTGGTGTGCTTGTGCACTGTGAAAATTTTAGAATCCGTTCAAGTAACTACGTAAATATGCTTTAATGGGAAGAGTATCTTAATCAGCATAATTGTACTAGTTTGCTTATGAGTACTAATAATTAAAGCGAGCCTGTTTTTGTATAGTCTCATTACTTCAATGGTTTGTCATGTCATTAGAATATCTAAATGGTTCTAAACAGTAATAGACTATGTTGGAATGCCCTTAATCTAATAACAGAACCACATCAACATTAAAGAAGGGAGAAAAATAAAGTTTTCAATGAGAAGGGTTTAATGTCATTATAAGAACCTGAGAACTTAGGTCAGAATTCTAATAATTTTAAATGTCTTTTGGACACAACAAATG…
511	TP155365	Skeleton	LG03	0.34	yes	no	CAGCCTGTGAAAGACTCCAAGGAAAGCTCTGATGATAGTTCAGAGAGTTCAGAGGACTCGGAGG
512	TP803	Skeleton	LG03	0.35	yes	no	CAGCAAAAATCAAAGCCAAATCAAAGTAGAGAGGCTAGAATAAATACTAAAATTATATTTAAAC
513	TP402853	Skeleton	LG03	0.67	yes	no	CTGCGTCCATCTTCCGTTTCCTACCTTCTCAGTAAAAATTGATTTTGAATGATAATCTATATAA
514	TP272557	Skeleton	LG03	1.11	yes	no	CAGCTTTGTCAGTCTAGGTCTGGAGTGTATTTTTGTTGTTGGTATTTCCCGTATTCTTTTATAT
515	TP240180	Skeleton	LG03	2.06	yes	no	CAGCTCCCCATAACAACTCGTCCTATCATGTTTAAAGATAACAATAATTTACCAGCCAAAGACT
516	Lup156	Skeleton	LG03	2.07	yes	no	CTTCGCTTGCCTTCATTTGTTTTTGGCGTCTTCAGGTGATTATCCACCACTCTCACGCTTCATTCTTATCAACTTTGCTCCATTTATTTTTGCCTTCATTTACTTACCTGCTATGCTTCACAGAGGAGAGATTGGAAAATGGATTGCTGTTGTTGCTGTTGTGTTACGGCTTTTCTTTCCAAGACACTTCCCTGGTACAGTACAATTTTCTAAGACTTAAACAACTACTCTTGCTATTGTTTATCAAAAGCCTTTACTAGTAACCATTGATTAAATATACAGAAAAATCACAACTCTATACTCACCTACATCATATATAAAGTTATATGTTAGTCCTTAACAGAGTAAAATTTGTTAATGAGATTACAAAATGGTCAATTTAGTCACTAGCTTGGCATA…
517	TP333178	Skeleton	LG03	2.81	yes	yes	CCATGATCTTAACCCGGCTTGGACATTGTGACCTTGGAAACATATCTTCCATGTAATGAGGATCAAAGTTTCTATTCTCTTCTACTCTTAAAATTCTCAGTGGTGGGTTGAATGAAAAGGCAAGCAAATGTAGCAACCACATGCATTTTGCTGCCACAAAGAACGCTTGAAGGAGCTGTTCAGTCCAAGGCCTTGTCCAACTTAGACGAGTGACAATACAACTCATTTTCTGGTCACAGAACTTGCTAAATTCTTCACTATAATACTTTGTCCCTTTCCTTAGTACCTCATTCCAGCTCAAGTTCCTGAGGGAAACGAACGATGAGAACTGTGCTAGGCGATCCTGCTGCGGGTCTAAGAATTTTGGGCAGCCA
518	TP451940	Skeleton	LG03	2.82	yes	yes	AAAAATCTTTGGACCCCTCTAATTCAGTTTTCTGGTTCTCCAAGGTTCTAACTTTATATATAGCTTTTCAAATCAAATCCAACCATTGAATAAAAGTTCTGAGAGAAACATATTATCTTCTCTTTAAGTTACATGTTCCACTATCTTCTGCTTTTCTCTATCTTGTTTCATGGATGCAACTACTACTACTAGTTCAGCACAGGCTTTCAAAGACAAAAACAACAACAATGGGAAGCATGAAATAACAAGGCAAGAAATTCAGAGTGCCATAGCCAAAGCAGTGGAGCTAAGAGCTCTTCATGCTGCTTTGATGAGAAGAAATAACCCAACCAAAGCAATATTCTCATTCCCTTCCCCTGCTTCACGTCCTGTTTCTCACTTCTATGCTAATGATTACCC…
519	TP450681	Skeleton	LG03	2.83	yes	yes	CCACTCTCAAATGAACCAGTAGGGGGAGTTGAACTTAACTTAAAAAACCATCTGCAACATGTATAACATATCCTTCTTTATTTGGTCTGAGTACATAAACATCAAATAATGAAACAAATTATAAAATTCAAACAGAAGGTCCTCAAAATTTAACTGAATAAAGTGAGCAATAACATTTCAACAGACAGAAGGACAACATAATAATAACGAAAAATTGAGGAAAGGTATATAGGACATATTTGTTATCATGACCATAATAAGTTTGATCTCCAACAAAACAAAACTTAAAAAAGAACAAAATTCTTGAAAGCCGCAAACCATAACAAAAGATGTCTCTGAAAAGCATAAATCAGCCTCCCCTGTTTTAACGTCTATCAGTTTTTCCGCTGGAGCGCTTCC…
520	TP79535	Skeleton	LG03	2.84	yes	yes	CCATGATCATGATTTGAGTGTCCACTGCAATGATGTTCACCATGATCATGATTTGAGTGTCCACTGAAATGATGTTCACCATGACCGTTATCCGAGTCTCCACAGCTATGATGACTATGATTATGATCTGAGACTCCAAAGCCATGATGATGGTGATGATCATGACCAAGCCATACAACCATGATAAAATTAAGAACAAACCCAAATGCTGCAATTGCAAACATGAGCATACCATTCACCTCGTCATTTCGATGGAGAATTCTTCCAACTGCTTCATAAATCAAAATACCAGATATCACCCAAATTAACTGCAAAGACAAAAGTGCACCTAAAACCTCAAGGCGATTGTAGCCAAAAGATTGATGTGGTGTTGCCTCCCAACCCGAAGCCCATACTGCG…
521	TP370295	Skeleton	LG03	3.46	yes	yes	CCTGGTTTAAGTGATTCTGATGTCAGTAACGAGGTTATTATCTTATATTTCGCACACCTTAAAAACATATAGTCACGAGGAATGTCTTGGCTCGGTGGTGTAGAAACTGGGATTTAACATGTTCCACTTAGAACAATTAAGATAACATGTTCCACATAGAAAAAATTATCCATAAAAATAAATAAAATGAAAATTGCAACCCGTACCATATTCTCTTGTCTCAGCCCATCACCTCCAACAAACCACCCAATCCAATGGACAGTTGGACACCTCCTCCAACACAGCCACCGCAGCTTCTCCCACTCAACGCTGCCCTCACTACCATTAAACTTTCCAACTGCCCCAACAGAAAAACTCCAGTGAATTTAACTGTTTTAAGAACGAAACTTTTCTTCACGA…
522	TP222728	Skeleton	LG03	3.76	yes	yes	GGTTAGGGTTTAACAGAAAAACATGGGTAGCCCCAAGAAAAATGAAGAAAGTAAGGGTTTTTTTGCCGCCATGTCTTCCGGCTTGTCCATGTTCAGCAACGCTATGCATCGATCTGTCAACGGGATGCTGGGGTATGAAGGTGTAGAAGTAGTAAATCCAGAGGGAGGTAAAGACGATGCAGAGGAGGAAGCTCAGAGAGGAAGATGGAGACAAGAGGAAAGGGATAGTTACTGGAAGATGATGCAAAAATATATTGGCTCCGATGTAACATCAATGGTGACACTACCAGTTATTATCTTCGAACCAATGACGATGCTCCAGAAAATGGCCGAGTTAATGGAGTACTCCTACTTGTTAGACCGGGCAGATGAATCAGAAGATCCATACATGCGGTTGGT…
523	TP4484	Skeleton	LG03	4.97	yes	no	CAGCAAAGAAAGCAGGTATTAATAACAAAACAATCGCATGTAAAAGATCTCACAGAGTCGCTAA
524	TP138604	Skeleton	LG03	5.27	yes	yes	AAAAGAGAAGCTTATAAGTTAAGAAACTTCATCCACTAACAACCCTAAAATATAATAAAACAAAAAGCTAGTAATGGAATGAGGGAATAAGCACAAAGTAAAGAAATTAAAGCCACTTCTTGCTTTCCTCCTCCCTCTCCTCCTCTTTAATGTTCTTTTTCCTTTTCTTTCTCGGTTCTGTAAGTATTCCCTTGGTGTGATTCTATCTCCACCATCTCCCTAAAGAGCCATCAAACTTTATATAAAGAAAGATAAAAGGATTTCAACCACCATGGTTTTCTCTTCTTTTCCAGTCTATGTAGATCCTCCCAGTTGGCATCAGCAACCAAATCAGAACAATCACCATCAATCAAATGGAAATGATAGCCCTCAGCTGCTTCCACCTTTGCCTCCGCAAGG…
525	TP267090	Skeleton	LG03	5.28	yes	no	CAGCTTGAATTCTCTTATTTGATTTGAACATCCAACAGATATTAAGGAAAAGTTAGTGTCTTTG
526	Lup104	Skeleton	LG03	6.09	yes	no	ATGTATGATATCCAGGCCAAGAAGGTCAACACTTTGATCAGGTCAGCAATTATGCCCTCTCATTTTTTAATGATTGTTATTATTTCTAATGACAATGGCATACTTGTAGTAATTTCGTATTAATTTCATGTTAATCCATGTTTCTGTCATGTTGGTTAATGCAATGTGAGCTTATCTTTAGTCCTATATCTACTAGTTTTTTTGTTCAATTATAGTTTCCGGCATTAATATTAGTTTTGTTTGCTGTAATCATAAATCAGTCAAAATTTTATACAGATTATGTTTATTTGGATTGTTCGAAATTGAGGGAATGGAGTTTAATAACACTTGTTTAATTGTTTGCTTGGATTGAAGTATGATATTATGGATCAATGAAATGATTTTAGATAGTCCATTTTC…
527	TP273148	Skeleton	LG03	7.36	yes	yes	TAAAATTCCTAAATTAAATATATAAAAAAGTAAACATTTAATAGTAAAAAAATAAAAATATGGGTGTGAAGATGGAGACTAAAGAGGGACAAGGTAAGCAATGACGTCATAAACTATAGCGATTGCGTCTCCCTCGATTAGAGCGATGACACGACGACGTTGTGGAATAAGAATGTGATGAGTCACCAATCCCATACAAAATATCAGACAAGTAATTTCCTATATCCTCGGGTTTAAACCCGTTAACCGGAGCCCACGCAGACCTATGCCTCTCGTAAAATTTCTTATACCTGCTCACTACGATTGAACCTATCGAAATTTTAATTTCTTTTCTCAATTTCGGGTCTGTTACGACCCATGCGGACTGTTTTCTGCACGTTTCTTGAAACGCTGCGTTGA…
528	TP11116	Skeleton	LG03	7.64	yes	yes	TATAGATCAACCAGGTCCTGGCAAAAAAAGAGTGATAGTGAAAAAGATAACAAGGCTCAGCAATTCTAAATTGCATACATTTTATTAAATTCATTGTTTAGTATCTCAGAATCTGACATTGGCGCCGACACTGAAAAAGACCTTGACCTGCTTCCCATTGAAGATTTCCGAATGCTCCTCAAATTTGAGGCTTCAATGTGGTGCCTAATTACCCAATAACACATGATGCCTAATGTTGTAGCCATTATAGTTGTGCCTATAATGGTTACTACAATTGCCAACCACTTCTCATCCTTCCCCACCACAACAAATGACAATGCCAAGAAGGCCACTGATATAAGTACACAAGCCAACCACATTAGCTTGTTAATGATGGCCATCATTTGCTTCTTTGCTTTG…
529	Lup294	Skeleton	LG03	8.86	yes	yes	GCGCGTTTTCGCAACCTTCTTCTTCGCATCCACTCAGAAAGACCCAAAAACTCAACGTGGTTTACCGAGCCGAGTTGACTCACTGACTCGGTCCAATATTAAAAAACTATAAAAAGTATACAGCTGCTTCTTTCTTCAACACACCACACCTCATCTTCTTATTCTTCAACGGTTCATAGAGAGAAAACGAAGTGAATAAAAGTGTGAAGAGTGAGATAGAGAATAAGAGAATGGACGGTGTGGGAGATTTTGCGGCAGTTCCAACGCATGGAGGACAGTTTATTGAGTATAATATATTCGGTAATCCGTTCGAAGTTACCTCCAAGTATCGTCCTCCGATCATGCCTGTTGGTCGCGGCGCCTACGGAATTGTTTGGTATTTCCTTTTCTCTATTTGAA…
530	TP445110	Skeleton	LG03	10.14	yes	no	CTGCTTAGTGACCATAAGGTTACAGGTTCAAATCCTGGAAACAGTCTCTCCGCCCGCGGGAGTA
531	TP34611	Skeleton	LG03	10.15	yes	yes	GTTTCTTCAGTCATACCACAGAATAGTATCGAACAAGAATTCTATGTCCTACCATTGACAAGGTCCTGAGTAAGCATATCCATGACCATGAATGAAGATAACTGTTGGTGGAAGAGATTTTGGCAAAGGCTGGCGTGAAGCATGAACCTAAACCAATGCTTTGGAATCACCTTCTGACTGAGGAGTAGCCTTCCCAAAAACATATACCAAACAAGGTCTAAAAGTTCAGCAAGGCTAGCAAAGTTTTATCAAAACTGCATTGCACAAACCAGAATGCCAACAACCAAAGCAGTAAATAAACTTCTATGAGCACTACATTTCATCACCATCCTTCAATGCAGCACATTTTATACTTGAGGAAACATTAGATATGGTATGGCACAGATTAAAAGGCAAGAA…
532	TP90768	Skeleton	LG03	10.16	yes	yes	ATGAGCGGTTCAAGAATGAAGATCGCTGGAAGATTCAAACCTTGCATTCACATGGGTTGTTTTGATCTTGAAATTTTTGTGGAAATGAATCAACGTTCAAGGAAGTGGCAATGCCCCATATGTCTAAAAAACTATGCTTTGGAGAATATCATCATTGATCCTTATTTTAATCAAATCACTTCTAAGATGATACATTGTGGTGAAGAGGTTACAGAGGTTGAGGTGAAGCCTGATGGCTCTTGGCGTGTGAAGACAAAGAGTGAAAGTGAACGCCTAGAGATAGGGAATCTTGCACAATGGCACTCTCCTGATGGATCCCTCTGTATTTCCAATGATAGAGAAAAAAAATTGGAAACATTGAAGCAGGTCAAACAAGAAGGTGTTTCAGGCTCTCCTACT…
533	TP332700	Skeleton	LG03	10.17	yes	yes	CACCTTTTGAAGAAAAACATAGACGCTACTTTGACTTCCAGCGACGATCTGGTCAATTGCCGGTGCAAAAAGAGGGTAAATGATCAACTGTCAAATACATAGTTTATATACCTGAAATTTGTTTACCTTCATATTGCACTGCCAATACATTTATAACAGTAACTCGTCATCTAAATTCAGGGTGAGGAGGTGGACTACAGAGGTGCGCTGCACCGCGATGGTTCAGTTCTCATGTCAGTTTCATTGGATCAATTAAAGAAGCCAGAGCTCCTCTATAAGTCACTTGCTGCTAAACTCATTGTTGGCATGCCATTCAAGGATCTGGCAACGGTGGATTCGATTTTATTGCGAGAACTCCCTCCAGTCGATGACAACAATGCTCGGCTAGCTCTCAAAAGA…
534	TP172568	Skeleton	LG03	10.18	yes	yes	CACCTTTTGAAGAAAAACATAGACGCTACTTTGACTTCCAGCGACGATCTGGTCAATTGCCGGTGCAAAAAGAGGGTAAATGATCAACTGTCAAATACATAGTTTATATACCTGAAATTTGTTTACCTTCATATTGCACTGCCAATACATTTATAACAGTAACTCGTCATCTAAATTCAGGGTGAGGAGGTGGACTACAGAGGTGCGCTGCACCGCGATGGTTCAGTTCTCATGTCAGTTTCATTGGATCAATTAAAGAAGCCAGAGCTCCTCTATAAGTCACTTGCTGCTAAACTCATTGTTGGCATGCCATTCAAGGATCTGGCAACGGTGGATTCGATTTTATTGCGAGAACTCCCTCCAGTCGATGACAACAATGCTCGGCTAGCTCTCAAAAGA…
535	TP19376	Skeleton	LG03	10.19	yes	yes	CCTGTGAACCCCATTTGGAACTGAATGTTGATGGATGACAGGGAAGCCAGAGAATTGTTTGCTAAATATTCAAATAGCCTGATGCCAATAAAGATATCAAGATTAGAAGAGTTCTATTTACAGTGTCAGTGTGTTACTATTTAGAGTCTAACATGGAATTTGAGCAAGCAAGGCCAAAAGATATCCGGATTGGTGATTACATTCACTTTGCTAGATTGCTGAAACCAAGTAGTAAGTAATCACAGTGTAACATTCTCACCTCCTTGCTGCATGCACTCTGCTAATTTTGTCCTCTACATAAGGTAAGTCATGGAAAATCATGGTAGCATCAACATCTTTAAGAATTTCCGGTTCTTCAGAAGGCTCATCTCCAAGTCCTGACACAACCAAGCGTGTGCC…
536	TP439505	Skeleton	LG03	10.2	yes	no	CTGCTGGTGTCTGCAGGGATAAGAAAAAGACAGTTCAAACAACCAAATAAAAGGTATTATCACA
537	TP156062	Skeleton	LG03	10.21	yes	no	CAGCCTTACTCCCGCAGGCGGAGAGACTGTTTCCAGGATTTGAACCTGTAACCTTATGGTCACT
538	lPms-751770	Skeleton	LG03	10.22	no	no
539	TP258328	Skeleton	LG03	11.49	yes	yes	CATCACACGCGTGATTCTTAACTTTTTTTCTACGCATATCGTTGAAATCCTTTAACCATATTCTATCAATTGATTGTTTCAGTTGGATAGAATCTTCGTATAATTCGTCAGATATTGCCAAAAATAAGAGTTTTTGGATCAATTGTTTTTGTGTGTAATTATTAATTTCATTCCTTCCGAATCCCTCAAACAAAACCCTAGTTTTGGTATTTGGGATCCGCGTTGAAAATGGAGAAGGTGATGAACATTCTGAAGCCGAAGGCAAATCCACAGCAGCTGTTGAGAGATTGGCAGCGCAAGCTTCGGCAAGAGTGTCGCAACATTGAACGCCAAATTCGCGATATACAGAGAGAAGAAAAGAACGTACAAAAGGCGATTAGAGAAGCGGCCAAAAGGAAC…
540	TP253381	Skeleton	LG03	11.5	yes	yes	AATGGGGGAAAAGACACCGGTTTTTGGCCATAACAAGGTTAATTTCGACATTCCACAAAACCAACACAACACGCTCTTCGCCTTCTTCAAGGTAACTTCCCCCGATTTTCCACTCCTTCCCTTTTTCAATTCTGTCCTCAATTTTCTCTCAAAAACCCTAATTTCCCAATTTTCAACGTTGACTTCGATTTGCGATTTTTGATTTGTCTCCTTGCGAAGCAATAGAACGAACAGCGCAAACACAAAAAAAGTTTAGACCATAACAAGGTCAAAGTCGACATTCCAAAAAACCAACACAACACGCTCCTCGCATTCTTCAAGTACGCGCGGGTCTATGGCTAAAGGTACGGATTTGGAGCAATCTGTGGCAATGTCTAGGGTCCGTACAGGTCTCAAGAG…
541	Lup52	Skeleton	LG03	11.51	yes	no	GTTCGCATGATGCAAAGGTAAAATAAATCACTACTGCATTATGTGTTAATTGGATGTCATGGGTTCAAATCGTGGAGACAGTCGCTACATACAATTTTTTGGGAGTCTGTGTGATAGGGTGCTAATTATGTACTTCATTTGTTATGTTTATAAATATATTATTACTAGGAATTATTTGAATTTCCGTTTCTTGTGTATTTATGTTGTGTAGTATTCTAGCTANAAGTTTAAAACTGANGGTAGGTTGAGTTGTCTATNATATGATGNAACANANTTTA
542	TP128862	Skeleton	LG03	11.52	yes	yes	TGTTGAACTTAGGGAACTGCTTAGCAGAAGAAGTGTCTCTAACCTTCTCCATAGCAGTTTCCGTGAGAGTCTTGACCAGTTGATACAATCATATGTTGAACGGCAAGGTAATGCTCTTGATGAGTTGGAGCTGCAAGAAACAACCCTTTCTTCTGCCTCAGTAGAAGAGGAACTTGAACAACAGAGTCGGGATCAGATTGTTGGTGAGGAGGGTATTGTTAGCAGTCCACTTGACCTACCCTCTTTACCGATACCTCCTCCTTTGCCTCTTTGGGATCGGCGTTCTCATCGTGACAACTGGTCACAAAATGACGTAAATAATCAACATCTAGGAATGGATTGGGAGGTTAATGACTTGAGACTTGACATGGCTAGACTACATCAGAGGATGAATACTAT…
543	TP133001	Skeleton	LG03	11.53	yes	yes	ATGGAGGTTATCCAATTTCTAGAGAAGGAGAGATCAAGAAAAACCATAGACAAAAGGATTAAGAAAGATTTGGATATCAATGTTTTGTCAATATATTGGCATCGTTTGATTCATGCAGCCGACGCCGCTAAGTGTGATTAAGTCTTGGTTGTTATTGTAGTGCTTGCATGAGACAATCACATACAAAAATAGAAATTAATTTTTACCTGACGACGAACAAGTCTCCGGGTATTAACTTTTACTTTTTCAATTGCTTCTTCCAAAAGAATTAAGGATTTGCTATCAGAGGAAGATTTCAACCACTCTCTCAGATTACCATCAAACAACGTCTCACCCTTTTCTGTGCTGGACCCCTCAGTCAATTCCTTCTCTTTTTTGTAAATGTCTTCAACAACACAA…
544	TP36019	Skeleton	LG03	11.54	yes	yes	TGATTTTTTAATGTGCTCTCAACATGCATTTTCTCAATGCACTCCCTTCCCCAATTCCCCACAACACCAAACACAGCAATCACCACTAACCTCACACTCACACTCACACTCACACTATTTGTATTCCCTGCAATCTAGATTCAATTCCCAATAGGGTTTTGTTACATACCCATTTGCAGCCAAACCCCCAAGATTCCTTTTTTAACATCTAGGCTTGAAATAGCAACCACCCACTTTCTTATTCAACCTCACTCTTCATCATGTTCAGTTTCTGCAACTACAGTAAATTCTTCATCCTTTTCTTATGCACCCTTATCGACTACTTTACTACTTGACTTTCAAGTTTATTCTCTTCATCCCACTTTCATTTTTTTGGAATTTCCACTTTTAGGGTTCTTC…
545	TP328000	Skeleton	LG03	11.55	yes	no	CTGCATTCCGTTTTCTGATTAATTTATAGTGATATAGTCTGTTAACATTCTATTCTCTGAACGT
546	TP154108	Skeleton	LG03	11.56	yes	yes	AGCTTGGATGATGCATCATACCTGAAGCAACAGCTCAAATTTTCCAAGGAATTTGATAAAAGTTTATCTCATATGTTTGGCATTGATCATGATATGTTGGGCGCTGGTGTGAGTAACAAAACTACTCTCGGTTCAGAGGAAAGCAAGGCAAGCCACTGTGATGAAGAATCAACTAAGTTTGATGCTTTTGGTGGAAAGAGTGAGATGGCTACCACATTATTTCAAAGACTTTTTTGTACTCTAATTGTAGAAGATGAAAGTGAAGAATCATGTTACCGAAGTGAAGTGAAAAATATATCCCGGCAGAGTGCCAGTGATGATTCTCATTGTGGTTCTTGTAATCAAATTGATTTTGAACCTAAAGATCGGGACAGAATTGATTCTGAAGTTGAATCAAAC…
547	TP155240	Skeleton	LG03	11.57	yes	yes	GGGCTATAACGGAAAGACATTCTATATTTGTACAAATGCTGATTACAAACTACCTTAGTTGTCATGTTTGATCAAACTTGGGAAAGGACATGAATATCTTAAATCATGGAAGTAATGCCATGAAATTCATGAATGTAGCAGATCTTTTGAATTACTTACTCTTTTACAACTTTCTACAGAATGATCAAATTGCAATTACATATAAATGGTTCAAAACTTGTCCCAATCACCAAAAAAATTTCCCTCCACAGAAAAATAAGTAAACTTTATGCCCACAAGACCAGGTTTACTAAATAAAATACAGATTCTCCTTCAGATATAATATAATACATGTAATTGGTAGAGAATTCTGCCACATGCATGTTTAACACACTACTGATAAGTCATCCATTGCTATTT…
548	TP66713	Skeleton	LG03	11.84	yes	yes	TTTTTTTTCAAAGTCAAAATTTGTTTTTTTTTAAACAAAAGATAATATTCTAATGTACATTGTTTGTTATCGAGAAGCATCTCTATTGAGTGATATAAAGCAGGTACAACAAAGGCTACCACCCTTAATACTTGACAAACTCATACAGATGTTTTCAAAATGGAAGCATCCTTGATATATATATTTCCTGTATCTGTAATGAGAAACTCTACCCCAAAATAATTTCTACTTCATGAACTCCAAAACTTTCTGAGTAATATCTTCAAGGAAGGAAACAAAACCCATCACACTTGTAAGACCACTCCCATCAACATCCTGCTCCTCAATCAGAAAATTCTCAAAAATTGAGGCATCATCATGCCCTCCTCGAATAAAAATGAGCTTGGGAGTGATGCATCT…
549	TP131121	Skeleton	LG03	11.85	yes	yes	AACCACCAATAATCATCAACCATGGCGGTTAGGGCAACGGTGTCGCGATTCCCAATCGATACCGACGCACGCGAGGGTTCCGGCCTCCTATGGGGAGTAACCGTCAATCCTTTCGCCGCCGTCGACGAGAACGGTCAATCTCCGGCATACGGATCCGGCGGTGACCTTCTCCCCCGATGCGAGAACTGCTATGCCTACTTCAATACATTCTGCGAGCTTGAACAATGGTCGTGGTCATGCTCTCTCTGCGGCACTCTTAACGGCCTTTCCTCCGACGCTATTGAACGCTATTCTCGCCCTCAATCTTGCGCCGAGATGATGTCATCTTTCGTAGATCTCGAATTGCCACAAGAAGAATCAGCGGATGGAGGAGGTGCAGTGCAAGCATGTCCTGTATAT…
550	TP160680	Skeleton	LG03	12.21	yes	yes	AGACGTGTGCTCTTCCGATCTGAGTAGCGTTAGCTTGTGACCCAAGTGGGGGCAATAACTTAATGGGACAAGTACATGGTTTCGCTTGGCTGGGCTTGTGTTGGCTTTACGTGGCCTGCCTACTCCAAGTTTAGAGTTGAATTATGGGTCTTGGGCTTAAGCTCTGGTCTCATGGTTCCTAGACTGGAGGGCAATGCGTGAGGCTGGTTTCACAGAGCAGCGAATACCTCCGGCTCTTAACAGTGGAGGGATAACGGGCCACTGCTTCTCAAGCCCGCAATGGGCCTGGTGATCCTGTTGTTTGAACGTAATAACAACCAACCAAGGCACGAAATG
551	TP231778	Skeleton	LG03	12.92	yes	yes	CCTTTAGAAGCTTCTTTGATGTAGATAGGCCACTTCTAGCTTCCTTTAGACGGTTCTTCTTGTTCCTTTGCTGATTATCTCTCTCCTCGGTAAAACAGGCACTGCTATGAGAATCAAGACCCTTCAAATAGTAATCACTAGAGTGATGTTGATGACAGAAAGCTGAGACTCTTCTTTTGCAGCCATCACCTTCAAACCCTTTTATTCTCTGCACAATCAAATGCAAAACGCTTTTTTATTCCAGACCCAACCAACCAATACAGATTAAGAAAAAAATGATACCTTGACATGAATTTTACCTCTGATGTAGGACTATGTGATGGATCTGACATATGTGGCCGAAACAAACCCGATCTGGACATACTCACAACCTTTTCTCTGCTTCTGATCATAGTTTCC…
552	TP33586	Skeleton	LG03	12.93	yes	yes	TTCCTCCTTTGAGCTAAAAATCTGCATTAGGCCATAATTTTCATTTTAGATACATAAAAAGGTGTTGATTCATTAATGAATATTCCTTGAGGATAAAAAGGATTTAAATTGCAGTCTGCAACCGCAATATTGTGATTTTGTTTGCAGCCACATCTCATCTTTATCTTCTTCCAACAATTGTGATAAATGCAACATAACCACAATGATGAAACACTGGAAAACCTTGCTACAACAATCTATCATTTGCTTCCCGAAACACTGGAATTGGGGAGAAAAGGAGGCTAATGGAAAGAAAACCCACAATCCAAGATAAACAAATAAGCATAAGGTTAATTGTTTGTGAACCTATGGCTTCAAAAATAAGACATTAATCAAGTGGTACATCTTCTGTAGTAAACG…
553	TP155748	Skeleton	LG03	14.31	yes	yes	TCTCTCTCCATCAACCATTTCTACACTTTATATTTACCCACACAGATTTGTGAGAAAGAAAGAGAAAACACAGTATCTTAGAAAACAGAACATAATAATATTAGAGAAGAAGAAAACTTCACACTTGTTTCTATATTACACTCTCTTTCTTTGCTTCTTCCATTTTCACTTCAATTACTCTCAAATGGAGGATATCATAGCTCTTTATAAACTTGAATCTCGTGGGATAGTGTAGTTTCCTCTAAAGTTTTCATCTCCACTATTCTCTCTCTCTAACTTTCACTTCCTTCTCTCTTTCTCTATCTACTACTCTGTTACCGGAGAATGGACTGCTGGTGCCGGAAACTGACCGTAGTGAACTTAGATCCAGTCAGAAAACGCAGCGGCGGCTTGAGGACA…
554	TP87816	Skeleton	LG03	14.32	yes	no	CAGCATGGAATGACTGTTGGCTCTCTATCAATAGAGAGCACAGAGTAGATAGGTTTTGGAAAAA
555	TP53423	Skeleton	LG03	14.33	yes	no	CAGCAGACAAAAACTAACTAATCTGAGTTCATGCATATGAGCCCGCTTATATGTACTGGTAATG
556	TP72879	Skeleton	LG03	15.85	yes	no	CAGCAGTGTCCAACACTACAAATGGGGGGAAAACATTAGTTGAAATTTCAAAAAGTAAAGCTTT
557	lPms-515231	Skeleton	LG03	15.86	no	no
558	TP39655	Skeleton	LG03	15.87	yes	yes	TCATCTGGTTTAGGCGCTGTTTCTTTAACTTTCCTTAAGAAAGAGAAATATTGAAAAACCTAAACATAATTTTTCTCTATTTTCCGAATATTTGCGTCATATTTGGTTTCTACTTTGAATTCAATAGCAGAGGATCTCAGTTAGGGTTTTCAACTCCGATTCCGATTTCTTTTGAGCCTTTTTTGGATATATTTGAACTGAATAAGAATGTTGGTTCGGGACCAGATTTCGCGGGAATTCTAACTCCGATCTTCGTGGAAGTGCTCAAATCTTAGGGTTAAATCAATGGATGTTGATTCCTCTATGGTGCCGGATTCCGATCACGATCCGGCGCTGCTCAACCATGCCGATTCGACGGATAGGGAGAGCCAAGGGGAGTTGCCTTCAGGCGGAGGATCT…
559	TP416398	Skeleton	LG03	15.88	yes	yes	TTGGTCCTTTCATTGTTTCTTTTCGTTTCTTCAACTTTCCTTAAGAAAGAGAAATATTGAAAAACCTAAACATAATTTTTCTCTATTTTCCGAATATTTGCGTCATATTTGGTTTCTACTTTGAATTCAATAGCAGAGGATCTCAGTTAGGGTTTTCAACTCCGATTCCGATTTCTTTTGAGCCTTTTTTGGATATATTTGAACTGAATAAGAATGTTGGTTCGGGACCAGATTTCGCGGGAATTCTAACTCCGATCTTCGTGGAAGTGCTCAAATCTTAGGGTTAAATCAATGGATGTTGATTCCTCTATGGTGCCGGATTCCGATCACGATCCGGCGCTGCTCAACCATGCCGATTCGACGGATAGGGAGAGCCAAGGGGAGTCGCCTTCAGGCGGA…
560	TP285888	Skeleton	LG03	15.89	yes	yes	TATTTCGTCATCATCGCTATCAAACCACAGAAAAAGAAGAACAACAAGAAAAAAAAAGCTCAAACCTTTAGGTGCATCCTTCCTCTCTCCAATTCGCTAGTTATTTCAAAACAACATCCTCATCTTCTCTACATTCCTCGGATTTTTCACTCTTCATGGAGGCCCCGGGGATGGTAGAGAAGAAGGAGATCGAGTCACATTTGACTTCAGCCGCTGCTTTTGTGGAAGGCGGAGTCCAGGATTCTTGTGACGACGCTTGCAGCATATGTCTTGAAGCCTTCTCCAATAGTGATCCTTCCTCGGTTACTAATTGCAAGCACGCATTTCATCTTCAGTGCATTCTGGAATGGTATGTTAGTGATAGTAAGCCTTCATCTTTTAGATATTCGAGTCAATCTT…
561	TP453148	Skeleton	LG03	15.9	yes	yes	CTGGGAGCTTCTCTGACACCATTCCAGAATGCACTGAAGATGAAATGCGTGCTTGCAATTAGTAACCGAGGAAGGATCACTATTGGAGAAGGCTTCAAGACATATGCTGCAAGCGTCGTCGCAAGAATCCTGGACTCCGCCTTCCACAAAAGCAGCGGCTGAAGTCAAATGTGACTCGATCTCCTTCTTCTCTACCATCCCCGGGGCCTCCATGAAGAGTGAAAAATCCGAGGAATGTAGAGAAGATGAGGATGTTGTTTTGAAATAACTAGCGAATTGGAGAGAGGAAGGATGCACCTAAAGGTTTGAGCTTTTTTTTTCTTGTTGTTCTTCTTTTTCTGTGGTTTGATAGCGATGATGACGAAATAGGAATGAGGAGAAGACCTTATTATCCGAATT…
562	TP268125	Skeleton	LG03	15.91	yes	no	CAGCTTGCCTGCCCAAACGAAATGTTAACAAGTATCTACACATACATATCTCAGCTTCTAATGT
563	TP269857	Skeleton	LG03	17.31	yes	yes	ATCTTCATCTTCATCTTCATCTTCTTCTTCCCACCATTTAAACAAGTTTTTATGTCCTACACCTTTTCTTTTGTTACCATATCATAAACTTTTCATATCTTCCTCAAGCCCTTTTTCTTCTTTTTTCCTCCTCTCATATCAATATTTGGAAAAAGAGTCCAAAAGCAGATCTAAATACTTATCTTCTTTTCTCTACCTTTCTTTTCTTCAGCAACTACCAACCACTGTTACACAATATCCTTAGCTGACAGCATAATCTAAGAAGAAGAAAACACAAACTCGGAAGACATCATATAAAGGTCTCAGAAGAGAGAAGGGTTGAAGTGGTTCCTGCGAGAAACATGCCATCTATGATTGAAAGAAACGGCACCGTTCTTGAATCTCTATCTCTTAGTCAGA…
564	TP224895	Skeleton	LG03	17.32	yes	no	CAGCTAACAATGATTTAACTTATTTATATGAAAAGAAAAATGTTTGTCATCCACACAAATGAAT
565	TP232460	Skeleton	LG03	18.14	yes	no	CAGCTATATCAATAAGCATAATACACGTCTTGATAATAACAATATGAAATTGAAATAAAAAGGA
566	TP429602	Skeleton	LG03	18.15	yes	yes	CTTTGGTGAATATCCTAACAAGGATTTTAAGATTAAGCGCATTGAGGATTGGGTAATAAGTCTCGAGCATTGTGGACCGCCTCCAGAGATAATAAATGAGTTGCCTGAATCTGTAGATCCCGTCATTGATGGCAACACCAAAAATGGTGTGACTGCTGCCGAGGTGGACCATAAGGTCACTCCAGGAATGGAAGCTGCTGAAAAATATATATCTTATCTGAGTGCTGATGCCACAATGGCCAACCTGGCAAATAATGGGTTGGTTGTGATACCCTCTTTAAGTGCTTTTGTAAATTTGAAAGTTCTCAATTTGGCTGGAAATGCTATCGGTTAGTAATATATTTTACTTGTTAATTACTTTTGACTTTGGACAGCTGCCATCATTATTGTTACAATACC…
567	TP273919	Skeleton	LG03	18.78	yes	yes	TATCGTCCATCAATTAAGTAGGAGTAAAAAACAATCAAGAAATTCACATCTGTTACTCCCCATTCTTCATATGTTCTAGTTGGTTTCTGGATTTGAAGGTTTGATAAGGCATAACACCATACTAGACATTAGATAACTCAACCTGATCAGGAATCACCCGACAGGCAATGATAATATACATATTTATATCCCTTTAGAAATCAGATGCTATTGTTATAGCACACAAGAATTTCATTGTCAATATATATCAAGCTAGGGGCTTCTGTTTACTTAACTTTGCTGGTAGTCGCACCTGCCTTGTGGTGAAGTAGTAGAGAAATACACTTCCAATTCAAAACCAGTACACATATAATTATATATAGCAATGCTATGTTTCAAAATCCTCGTCGTCATCATCAG…
568	TP367413	Skeleton	LG03	18.79	yes	yes	TGGTTGGTGCAGCCAAATAATGATTCCATTTTTTCCTCATTGAACACAAATGACCCTGCATTGATCTCATGCCACACCATTGATTGATCAGGTTTTGCAGCAACCTTATCCCAGAAAAATGGCTTCAGTTTTGGTTTTGGAGCATCAGATTCACCACCCTCACTAGAATGTCCATCTTTAGGACGAAGTGGTGCAAGTTTATTTTTACCATTGATGGGTTTTGGAGGAGGTGGTGGATGACCTGCTCTTGGTGGTGGCGGCACCGGCGGGCGAGGAGCAAGACCAGGCAGCTTTGGGGGTGGTGGTGGCGGCGGGCTAGGGGGTGGAGGGGCTTGTTTTCCAGTAGGAGGTGCTGG
569	TP249705	Skeleton	LG03	18.8	yes	yes	ATGCAATGGAAACAAGATCTTCAAAACGCAAAAGAATTGCTCAAATATTAGAGAATGAAGCTAATGCAGCCATTGATCGAATCAGCGATCTTCCTGATGATGTTCTTCGTCAAATTCTTTTTCTGATTCCGATCAAATGTGTGGCACAAATGAGTGTTCTTTCAAAAAGATGGAAATTTCTTTGGTCCACTTTCCCAGACCTTGACTTCACAACCCTCTACCCATTTGATATTTCTTCAAAAAATCTTAAATTTTCAAACTATGAGAAACAAAGGAATCATCCTTTGGATTCAACACCAATGGATTTCATCACCCAAGTTCTTTCTGCTCGTGACAAGGACTCAGACATTAGGGTTCTTTGTTTTCGTGGCGGTTTAGGTTTTTCGCGGCTAAATAGTT…
570	TP81912	Skeleton	LG03	19.54	yes	no	CAGCATCATTTACGAGCATACACCTTAAATATTTATATTAATAGGGTGATAATGAAATAAGAAT
571	TP82656	Skeleton	LG03	19.99	yes	yes	TTTATAATAATCAAAGGGTTTTGCAACTACTATATGACAAATAGTTGTCCGCTGACCTTACACCTCAACTCATGAAATTAGAGGCTATAAAACATCCACTAATGCACAAGAAAAAGGGATTATCAGATGGCATTATTTTCATATTTTAATTGAATATACAATCTTCTAGGCACTAGTTCCTCATTATACAAACCATACATTACAATTATTACTTCAAGATAAAAATGTGGCACAACTTCATATAACTACGTACATTGTAAGTTGAGACTTGAGGGAAATAAAAGAAAATGAAAGACTTTGCAGCTCATTGGTATATTTCATGACTCTAAGTCTTCTATTTTTATTTGTTCCATCCAAAACTTAACTCGCAAACAAACCGTAGGAGAAACATGTAGATGT…
572	TP76774	Skeleton	LG03	20.9	yes	no	CAGCATACCCTTCTTAATCACACCACTTAATCTGTGAATATTTTAGTTCTGACAAAATTGACTA
573	TP50680	Skeleton	LG03	21.78	yes	yes	CACAAAGAGTGACCACTGGATCTTCCACACAATCCAAGCAGATGTTGCATTCAAAGCCACCAGAGACATTTCTATCAGAATCTGCAATGGCATCACTGGAAGATTTCTGTTTTCCAAGATATGGTTTATCTTCAAAAGAACCGATTTCGGGCACAGCCTCGTCAAAGTGCTGCTGATCCATTGTCTTTATTCCTGTTGTTATAAAACTATGTTCTGTTGCAGATGCCTGAACTGGAATAAGCGTACAAATTGTTAGTGTCTTATAAGATATCAGT
574	TP390456	Skeleton	LG03	21.79	yes	yes	CCTCTTCCTTGTTACCATTTCTCTTCTCTTATACTCTATCTATACTCTTCAACCCAATCTTCTATATTCCATTCACCTTCCAACATTCTCAGATACCTTGCAATTCCAATCAACGCATTCAAACACTTCTCTACAATTCTCATCTGCTCAGGCATTTGCAAGAGAACATTCTTTTAATAACAAGAAAAATGGCCATGGATCAGTACTTTGAGGAAGCTGTGCCTGAAATCGGTTCCTTTGAAGATAAACCATATTCGGGAAAGTGGAAATCTTCCAATGATATCATTGCAGATTCTGATAGAAATGCATCTGGTGGCTTTGACTGCAACATCTGCTTGGAGTGTGTGGAAGATCCAGTGGTCACTCTTTGTGGTCATCTCTACTGCTGGCCCTGCATTT…
575	TP79521	Skeleton	LG03	22.42	yes	no	CAGCATCAAAACACACCTTCAAATCAGACTCTGCCATAGTCTCATAATATGCCTTTAGAGTTCC
576	TP453290	Skeleton	LG03	22.43	yes	no	CTGCTTTTTGACTTGAGTGCTGTATTGTATTTTCGGTCAACCTAATCCATTACTGTTCTTGGTT
577	M62E38B364	Skeleton	LG03	22.44	no	no
578	TP416255	Skeleton	LG03	22.45	yes	yes	TAATACTCCATTAAGTGAAACTTTCAGCTAAGTACTGTATGAAAGGTTTCCATAGTACAATTCCAAAATACATCAACATAGGATCAAACACATAGCCACTAAATTACTCAGCAGGGACATATGAACCAGATTTAATGCTCTGCCTAGACTCTGTTTCACCTTCTCCAACAACAAGCACTTTGGTTGTCTCAGCAATTTCTGCTATGGTTTCACCTATGGCACTCAACACTCCATCCCCTTTTCCCTCTTCACCCTGTTGTTGCACTTTCTCAGCTGGTTTAATCATTGTTTTTCCAATCTCAGCCACAGTTTCACCTACAGCTCCCAACACCTCGCTTCCTCCTTCAGTGGCATTATCCAATGACTTCTTCATTGTTTGAGCAGCATTGGCAGCAGTTT…
579	TP282973	Skeleton	LG03	22.46	yes	yes	GGCTGCAGCCTTGGTTCCTTCCACAGTCTTGTCAGCAGAATAATTTGCAGCACTCCACCCGGCCACTGTAGCCTTGTCCTTCAAATCTGCAGCCATTTTGCCTGCATATTCAGCACCAGTCTTGCCAGATTCTACAGTGACATCTTTGGTTTGCACTGCTTTATCTCCAACATACTGAGCAGTGGTGCCACTAGCAGACTTGGCCTTTTCAGCTGCTTGGAAAGTGTAATCCTTGGCCTTTTCAGCAATTGGTGCAGTATAGTCCACAGCACTCTTAGCCACACCAGTAATGGTGTCTTTTGCTGCAACATAGCTTTGTTGTCCCTTCTCTATTGTGACATCCTTTGCCTGAGCTGCAACGTTCTTTGCTTGATTTGCTTTCTCAATAGCGGTGTCTTT…
580	TP283252	Skeleton	LG03	22.47	yes	yes	GGCTGCAGCCTTGGTTCCTTCCACAGTCTTGTCAGCAGAATAATTTGCAGCACTCCACCCGGCCACTGTAGCCTTGTCCTTCAAATCTGCAGCCATTTTGCCTGCATATTCAGCACCAGTCTTGCCAGATTCTACAGTGACATCTTTGGTTTGCACTGCTTTATCTCCAACATACTGAGCAGTGGTGCCACTAGCAGACTTGGCCTTTTCAGCTGCTTGGAAAGTGTAATCCTTGGCCTTTTCAGCAATTGGTGCAGTATAGTCCACAGCACTCTTAGCCACACCAGTAATGGTGTCTTTTGCTGCAACATAGCTTTGTTGTCCCTTCTCTATTGTGACATCCTTTGCCTGAGCTGCAACGTTCTTTGCTTGATTTGCTTTCTCAATAGCGGTGTCTTT…
581	TP226263	Skeleton	LG03	22.75	yes	no	CAGCTAATCATGCTAGTAAAAATTTATGGTCATTTCCAACAGTAAGTCCTCCATTACCCAATGT
582	TP331161	Skeleton	LG03	24.05	yes	yes	CAATGGAAGAAGTTTGTGATGCACTTTATGAAGGAAATGAGCTACCCTCTGAATTCCTTCAAACCTTGCTGAAGATGGCACCAACATCAGATGAAGAACTTAAACTTAGACTTTATAATGGTGAGCTATCTCAACTGGCGCCTGCTGACCGGTTCCTGAAATCCATGGTTGACATTCCATTTGCTTTTAAGAGAATGGAAGCACTGCTTCTCATGGTTACACTTAAAGAGGAGCTCAATTCTACTATGGAGTCTCTGGCAATTTTAGAGGTTGCTTGTAAGGAACTAAGAAGCAGCCGGCTATTCATCAAGCTTCTTGAAGCAGTTCTCAAAACTGGCAACCGTATGAATGATGGAACATACCGTGGTGGTGCACAAGCATTTAAACTTGATACACTTC…
583	TP419544	Skeleton	LG03	24.69	yes	yes	CCTACCCTTCTTCATTTCTTGTCTTTCTTGTATTTCTTGTCTTTCTAACTCATCAAACATCACACAAAGAAACACAAAGTTTAAACACTACAAAGTACAAACCAATACCTAATTCTTTCTCCTTAATTTCTGCAATAAAAATTGAAACTTTGGGACACATTCAAATCCGATTGTTGTCTCTGCTTACTCCAGTAACGCTTCTTCTTACATCATCATGAAACGAGGGTTTCAGGAATCACCTTCAACCTCTTTAGGTCCACCCCACTCCAAACCTAGACATGATCCTCAAGGTGATGGACAATTTCTGGAGGATGAAAGCACAAAGATTTTTGCTCGGAAGGTTGCTGATCATTACAGTGCAAGATCCAACCAGACTCTAGAAGAACGGGAAGCTAGTCC…
584	TP376722	Skeleton	LG03	26.59	yes	yes	GTAAACGTGTATAGAGTATACCTGAAAATACAATAATATCCTCAATGGGATGGGGTTGTTGGTAAGTCTACATGAACATAAAGTTTAATAGATGATGATACAGTTGGTGGTGTATCCCTCCCTGTTTTTTTTATATTTTTTAATAAAAGAACACCCCTCTGTACTATTCTTACACCAACCCATGGACTAGTAAATACTTACGTATTCAATCATCCAATCTTCTAATGGTTACATAACTTATCTACGGCCCTATGATCAGCTAATACACAATCTTCTAATGGTTACATTACTTATCTATGGCCCTATGGTGTTACCGGTAGTTATCCGGTTTTTCCCTTTGGATTTCCGTGAGCTACCAATGCTAGTTATCAAAGAGTTAGCTGCATTACATACACCTAA…
585	TP256700	Skeleton	LG03	26.6	yes	yes	CAAGTATTATGATACAATCACAAGCAGGGTAAACGTGTATAGAGTATACCTGAAAATACAATAATATCCTCAATGGGATGGGGTTGTTGGTAAGTCTACATGAACATAAAGTTTAATAGATGATGATACAGTTGGTGGTGTATCCCTCCCTGTTTTTTTTATATTTTTTAATAAAAGAACACCCCTCTGTACTATTCTTACACCAACCCATGGACTAGTAAATACTTACGTATTCAATCATCCAATCTTCTAATGGTTACATAACTTATCTACGGCCCTATGATCAGCTAATACACAATCTTCTAATGGTTACATTACTTATCTATGGCCCTATGGTGTTACCGGTAGTTATCCGGTTTTTCCCTTTGGATTTCCGTGAGCTACCAATGCTAGTTATCA…
586	TP407503	Skeleton	LG03	27.19	yes	no	CTGCTAAATCAGTTGATCCATATCCCAATTGCAACTTCAACACATCTTTCTTATTGCTATTCTA
587	TP265782	Skeleton	LG03	27.2	yes	no	CAGCTTCTATCAGCAACAATGTGGTAGGTAATCATTATGACAAAAATATATAAGTTACAAACTA
588	TP287966	Skeleton	LG03	27.21	yes	no	CTGCAATAAATAGCATAAAAAAGAGGAAGGGGAGTCAATCATTCACCAAATAGCTACATATAAC
589	TP66371	Skeleton	LG03	27.22	yes	yes	CTATTTTTCATTCCTTTTCGCTCATCATGAATGGTGATCAATCACAGAATAAAATTCCTTTTTTAAGCGATTTGGTTGCAGCAGGTAACATAGGGTTGTGAGGACTTAAACTGATGCATCCATTTTCAACTTCATTCTGGGCGCACGTTACTGCGTTTAATCCCACGCCTGCTACAATCTGATCA
590	TP26104	Skeleton	LG03	28.38	yes	no	CAGCAATGGGAACGGTGGAGTTCACAGGATTGCTTATCATGTTAACAAGGGCCTGAACCAACAT
591	TP232403	Skeleton	LG03	28.39	yes	yes	GGAAAAGATGCTGGAAGGTTCTCTGCAGCATGGCAGCTATATAAGTCTCAAGAGGAGCTTATAGAAGTAGCCAAGAAATTTGGTGTTAAGCTAACCATGTTCCATGGTCGTGGTGGGACTGTGGGAAGAGGAGGTGGTCCGACTCACCTTGCTATCCTGTCTCAACCTCCAGAGACAATCCACGGATCACTTCGTGTAACAGTCCAAGGTGAAGTTATTGAGCAATCATTTGGAGAACAGCACTTGTGCTTTAGAACACTTCAACGTTACACTGCTGCTACTCTAGAACATGGAATGCATCCTCCAATTTCTCCTAAACCTGAATGGCGTGCTTTAATGGATCGGATGGCTATCATTGCTACAGAAGAATACCGTTCGATTGTATTCCAAGAACCTCGC…
592	TP98428	Skeleton	LG03	28.75	yes	no	CAGCCAACTAACTATCTTTATTCTGTTATTCTAGATCTCTTGCATGAAGATACTACGACAAATG
593	TP28245	Skeleton	LG03	28.76	yes	yes	ATCATATTCTTTACCGTTGAAGATACTGTTATTATTATAAGACTCTTCTCCTTCACTTTCCTTCATCTCCCATTATCACTGGAAAGAGAGAAACGCTTAAAGTTAGTCTTCATAAATCTCTTCTCCGTTTCGAAACGTATCCATTCCTTCCACCACCGATGGCACCTTCTTCTTCGATGACAGTGGAATACGCCAAGTCGAATCGATCATGTTGCAAGGGTTGTTCCAAAACCATCGACTCCAAAACCCTGAGATTAGGCATTGTTACTAAGGACCCTCGAGGCTATGAATCCGTTAAGTGGCACCACCCTTCTTGTTTCCCTCTCTCTTTTCATCTTCCATCTTCTCCTCAACTCTCTATTAAAGGCTTTTCCTCCTTGCAGAGCATTGACCAGGAAG…
594	TP75858	Skeleton	LG03	28.77	yes	yes	CTTGGGGCATTGGTTGGCATAACTTAATTTTAAGCTAAACATCTATAAATAGCAATACAGACAAATTAAGGCTAGCAATACACTAACTTGTTGTTAATGTATTGTTTACATATATTACAAGAATATAAAGTGAACTGAATTGCAGCATCATATTAAAAAGAGACTTCACTTGAGTTCAAGAATAGGGTCAAGGCCACTCCGCGCTTCATCTACTAGAGCCAAACTTAACATTTCAGTGCAAAACTGGTCATCTGGCTTCGTCCACAAGGCTTTGTGATAATATGTAATTGCTTTAGCGAAATCATCCTGTAGATGGTAAGTGTATGCAAGACCAGCATAAGTGCTAACACTCGCTGATAATGTAAGTGCTTTCTCATAGTATGAAATTGCTTCATGGTA…
595	TP19512	Skeleton	LG03	28.78	yes	yes	TGACATTTCAATTCAAAGCAATCAAAAACTGAAAAACCCTAACCGAATCGGAGAATGAGGGAAGAAGAAATCGAGAAGCTTCGAGGAGTAGTGAGGGATTGCGTCAGCAAGCACCTATACTCCTCCGCCATTTTCTTCGCCGACAAAGTTGCTGCCTTCACCAACGACCCCGCCGATATCTACATGCAAGCTCAGGCACTCTTCCTCGGCCGCCACTACCGCCGTGCTTTCCACCTCCTCAACGCCTCCAAGATCGTCCTCCGTGATCTCCGCTTCCGCTACCTCGCCGCTAAATGCCTTGAAGAATTGAAGGAATGGGATCAATGCCTGTCAATGTTGGGTGAGGCTAAAGTAGATGATAATGGAAATGTTTCTGACACAAAGGACTCTAATGTTATG…
596	TP78825	Skeleton	LG03	28.79	yes	no	CAGCATATGATACTTCAGTACTTGCTTACATCCATGTTAACATAAAATATCCCAACTAGCAATA
597	TP12714	Skeleton	LG03	29.43	yes	yes	CTCTGCTGTAAATAACACCAACAACATTTTTCTCAAATAAAGGCAATGCTACAACACAATGGAGATAAAAGCAATTGAGAAGATGTAGTAACCTCCATGAAATTTGAAAGTGAACAACTTTGTATGTGGGTAGTGTGAATATTATCACATGCTTTTGCTAGTACTAGTACATTGGTTAAAATTTATACCCCATCTGGGTGTTTTAGCTTCAATTACAGGCTAACTTCATATTCAATTTAAATGACAACAAAATGAAGATAATAGCTTTTAATGAGGGTTGAAACGGTAGGGATCCTCAGATTCAGTTACATACTTGGTCCTCATATTGTAATGGTGATACCTTGTGTTATCATAATCAGCAGCTCTCATCTCAGCTGGTTTAGGCTCAGCTCCAACTGC…
598	TP86498	Skeleton	LG03	29.44	yes	yes	CAGATAAATAGTTAAATAATATTCTTCCATCATATTCACAATTATTCGATTCTCTCTCCTCTGTTCCCTGCGTTCTCTTTCCATTTTCTCTTGGTTCAGATCCTCTGCAGTGTGGAATAGAGTTTCTGCTGCACCTTCTAGGGTTTCATCATCTTCATTCGAGGACCAACCTCGGAGCTTCGAATTCTTCAATTTGAAGCTTCGAATAACGAACAATTCGTTGTCAATTTCATCTTCGATCTGAAAAAAGGGTTTTTGGTTTCTCGTGAACGCTGTCGTAATTTCGCTATAAAAAAGGTTTTCCCTGCTCTTTGATCTGTTTCTAAGGAAAAAAGGACGAAGCGGTTAACAAGAAATAATTGGCAACAATGTTGCAGAAAAATCAGCTAAAAAAGGAAA…
599	TP4424	Skeleton	LG03	29.45	yes	no	CAGCAAACTTTTTGGAGCAGACCTAATACAACACCAGGAAACTATTTGGAGTACATGAAATCAC
600	TP263488	Skeleton	LG03	29.46	yes	no	CAGCTTCACTACAGAATGTGATTTCATGTACTCCAAATAGTTTCCCGGTGTTGTATTAGGTCTG
601	TP68322	Skeleton	LG03	31.16	yes	yes	CATATCTGTTTTAATAAACTTGGGAGCAAAGCCATTGATTGGCCAATGAACTACACTTTGTTTTCACTACGTAGAATGATAGACAACAAATCTCTGAGTAGGATTACTCAGTTTTTGGAATTACTTCCAAGATCAAGAATATTTACACAGCTATAGTATTTATAACCATTATAACTGGAACTGAGGTTGTGCATTCAACCCTTGAAAGAGCCTCAACTAAAGTAAAATAGATATCTGAATGCCATCACAAACGTGGTTACAACATGATTCCAAGACTTTACAAGAATATCAGAGTATGTAACAGTAGTATAACTCCACCACAACTCAATCACAGGCGAAGCTTATCCAACGGTTTTACTGCTGCAACCCCACTGAGTTCTGGCCTCGAGTATTTTTCAT…
602	TP263916	Skeleton	LG03	31.17	yes	no	CAGCTTCATATATTAAGTATATCCGATGTCTGATGCTCACCTCTCCAGTTCAAATGATATTGCC
603	TP247927	Skeleton	LG03	31.48	yes	yes	CATCCAGATGAATAAGCAATCATTTTTTCCCGCTGTTCTACATAAACTAAAATGCATCAAAATCAAAACCAAATGTTGCACTACCACACTAAGATACATTAAATCTAAAGCAGGGGGAACATAGCTAACCAGATACAAAGCATAACATCTCAAGAACACTGATTTCCTCCCAGTCTGGCTGCGTAGCACATGCGCAGCTCTCTTGTACTCACGGCAATCGAAATAAGACTTGGCCAAAAGGTAAAAATCACCATCTACAACTTCATCCTCCTCCATCACAGGAGTGGCAACATACGAAACACCCGCAATTGGAGTTGCTGCCACGTCATGCGTGCGGTATTTGCGACGAATGCAGGAACTGCCACGCTGGAATCTGGTGTTGGTAGGAGTGAACTTTGC…
604	TP9988	Skeleton	LG03	32.33	yes	yes	TTGCATGATATGTATATTTTTTTTATTTTAAAATAAGTTTACATTTTTACTCTTAGAATACACAAAAAGTCATTTATCTCTCTAATAATAACACTACACAAACACACCATTAATAACTAAGATAACGTCGCTCATGGCTGCGTCTTGGAAGCTTCGAGATCAGCAGCTTTTTTAGAAGGCCATGGCTGTCATCTGAATGGGAGAAGATCCCAACCCATCAGCAATAGCAACCAGTATCTTCTTCATCTCCGACCTGAACTCGTGGCGGTTCACGGTGTTGCTGCCGTCAACATCAGACTGTTCAAAAATAGAGTCATAGAGGCGCTTGAGATCCTCCGGTGGGGTGGCCACGTCGATGCCGAAATCGGTCTCGATAAGCCGCATTGACTGGAACGCAGT…
605	TP414986	Skeleton	LG03	33.92	yes	no	CTGCTATGGACCACATTTGTGAGTACACCGGTGAGAATCTGGAACCTCTTCTATTTTCTTCAAA
606	TP260116	Skeleton	LG03	33.93	yes	no	CAGCTGTTGTGTCTGCATCATTAGTTCACAAACTCTATGGCAACATATTGGTGAGTGTATATAC
607	TP252390	Skeleton	LG03	34.99	yes	yes	GTTTTTCTTGAATGAAACATGAACCATATATAGAAAATCCCTTTATTAAGATGTATAACTGCTATAAGAATATCGAAGCATTAACTTATATATGGAGGGTATCAAATAATTTTATGAAAATTGCACCTTGGAGCTAAGTATTAGGACATGATTTGCAAACAGGTCAGGATGGTGTGGTGTCAGTGTTCCCAGATCCAATTCTTCAGTTGCATACAACCAGATCTTGGGATTTCCTTCAATCAGATTTGGGAATGAAACATAATGACACTCCTACATACCAACAACATTCATCAAGTGATATCATTATTGGTGTTATTGACACTGGAATATGGCCAGAGTCTCCAAGTTTTAGAGATGAGGGTATAGGGCAGATTCCTTCAAGATGGAAAGGAGTTTGCA…
608	TP260247	Skeleton	LG03	36.24	yes	yes	ATCACATTAAAAACCCCAACCTTCATATTCAATACAATACAATACAATGTTAACACCTTCACTCTCATTCCTTCTTCTCTCCCTCTTTGTACCATTACTCCTAGCTCAACCTCCAACCCTTCCTCCTTCTCCCTCTTCAGTATGCAAATCCACACTCTATCCAAAACTATGTCGTTCCATTATCTCATCCATTGGTTCCTCTCCTTCTGATCCATACCACTTAGGCAAATTCTCCATCAAACAAAGCCTCAAACAAGCCAAGAAACTAGCCAAAGTGTTTCAAGACTTCCTCAAAAAGAAGCATAACTCTTCTTCTCTTAACCATGCAGAGGTTGCAGCACTTGATGACTGCAGTGAACTCAACCACCTCAACGTGGATTACTTAGAATCTGTGTCAGA…
609	TP218264	Skeleton	LG03	36.52	yes	yes	AGAAAATAAGGACAAAATTGAGCATCATGAAACTAAAAAACTTGGGGGTTTTGTGGTGTTTTAAACGACACCGTTTTTTATCGAGAAAAAAAAAGCATTAAACGAACAGTACCTACAGTTTCGTAGATCATCTCCAACTACAACTGAAAACTTCAAAACGACGCGTCAAATCGTCTCCGATGGCCGAAAACTGCTTACCGGTGGTCCTGCTCACCGGAAGTGGCCGTCCGGTACTTGTTCCAAACGAGATCGAATGTTTCTTCCTCTCCTCTGTTGACCTTCTCTGCGAAGACAACGAACCCAACGCTACCTCATTCCCTCACCTCAAATCGGGTCTCCTCATCCTCACCACTCACCGCCTCATATGGCTCTCCGATTCTCCCTCCTCTTCCGCATTCA…
610	M64E35A68	Skeleton	LG03	38.35	no	no
611	TP446844	Skeleton	LG03	40.25	yes	yes	AGGTTCGAGTTCCGTTGTGGCGACGGTCGTGATGAGAGGGAAAGGGGACTGCGACGCGTTTTTAGCCAAGTTTTGGGAAAATTGGAGGGGCAGGGCGTGGGAAGAAGCAGAAAGTGTTTCGAATTCGGGTTCGAGTTCGGGTTCAAATGTGGCGCCAGCAGCGTCTTCGGGAGGGTTTTATTCGAGTGATGGGACGGTGAGGATGGTGGGAGTGTCAGGGATATTGAGGAAGCAGCAGGAGATGTGGGAGAGTACTGATAGGAGCTTGCATGACGCTTTTCAGGATTTGAATGCTCTCATGAGCAAGGCTAAAGAGATGGTAATGCTAGCAGAGAAAATGAGGATACAACTTTTGTCTGGCTCAAGTTCTCAAGCTAATACAACTGGTGATGAGCAGAT…
612	TP102237	Skeleton	LG03	41.57	yes	no	CAGCCACATAGGTATATACCCCAAAAAAGATATGTTTAAGACTGTGGTTTAAGTACATTATGAA
613	TP247066	Skeleton	LG03	41.58	yes	yes	AAAGCCTTCATTTCTCTGATCTCACTATCTCCAATAAACATAGATCTCTCTATCAACACAAACTCATTTCCATCATTATTTATTATCACATGACTTCATCTTTTTATCTAATCATTCAATTTCATTAATCCAAAACCACAGAGTTTCATGGCACCATTTGTTATTGCGTGTGTAGAGCCACATTTGGTGCCAATACATTTCATTTTCATTAGATTCTTGAATCGCGTAATTGAATCTATCAAGCATGATGTTACTCACACTTTCTCTGCCGTTTTTCTCTCACAACCCAATGTTTTCACACACCAAAGGATTCGCTTTGAAGACGATGACATAGCTTTATCACCTGCAAAAGATATAATGTTAGCTATTCGGAACAGGTGTCAACTGAATTCTGAAGAT…
614	TP118776	Skeleton	LG03	41.59	yes	yes	CACAGGCAAATCCAAAGAGCATTATTTTTTTGCTTTGATACCGAAAAAACAATAAAATGATCGCCTTGAAAATTGAATGAGAAATTTCCGATCACATTTTATTCATTATATATAGATTACAACAGTTCTTCAATGTATTATTGTAGCATAAGTCTTGCCTCTTTAAGGATGTTTTCTTACCCCCTAAACTTGTTATTAGATAGAATTGTCTTTTGTGGTATCTCTTTGGTGTTTAGCTCATGACTATTTCAAGGAAGTTACCTCCTCTGATAATCATATACCGGCTCGCCTGAATGCATTTTGATATTTTCATGTTTCTTGTTGTATCTGATCTTCTCTGTTTTGGAAGACAGCCTATCCTTCCTGGGGTGAATTTTCCGTCCTTTCCGATAGGATGCT…
615	TP349546	Skeleton	LG03	42.53	yes	yes	TTTTTTTTATGCAGAATCGCATCAAGTAATTCAATTATAATGTTCTGTAAGAACACATATTAGCAGTAGTGATATTGAAAATACTGAAATGCCATTGTAAGTAGACCAAAATATTTGCATGTAACCAAAAACAATAATGACATGTTACAGAAAATTCTCAATGCTTCCATACAGAAGAATATGTTAGCTTCTAGTGGTTCAGTTTTCCTACCTGCCATGCTTCTTTAGCACCATACCCCATTTCAGCGTGGACATTCTCCCACTTCAAACTCGAGAAAAACATGATTTAGATGACCCCAGGTTGAAGGAAAAGCCACTATGGCCTTTAATATATACAAAGTTACAAACAATGGAACAGATTTTGGATATCATTATCCAAAGATTTTCGGCATTCACTCC…
616	TP428573	Skeleton	LG03	42.54	yes	yes	GATTTACTACTTCTACACCTTCATACCCATTCATCCAAAACCCCTTTTATTTCTTCTACTTCTCTCCCTTTCATTTCAATTCCAATTCCAATTCTAATTCAATGGCTTCCATTCCCACTCTCTCTTCCTCTCTACCCACAATTTCTTCTTCCAATTCAAACTTCAACAACCACTCACCCTTCACATTCCTTACTCTCCCTCTCACCTCTCTCTTCCCAACCAATATCTCCCTTCAACGACGCTCTTTAACCCCTTTCCTTCTCAACATTAACAATTTTCCTCGTCCCCGTGCCTTTTCACCAACGGTGTCGTTTAGCCTCCCCACTACAAAACGTCAAACAGATGGTGAACCAGAGAAAACCCTAAAGTGGTCTGCGAGGGCAATAAAGTCTTTTGCAA…
617	TP89905	Skeleton	LG03	43.14	yes	no	CAGCATGTTGACTCATTTTTGTCAAAGTCTTGCTAAAATAGCATATGAGAATGCTAGATGTAAG
618	TP38711	Skeleton	LG03	43.73	yes	no	CAGCACCGAGCATTGCCCATCTGGCGTGAATCAACTCATATGACTGATATCTGCATCAAACCAC
619	TP123564	Skeleton	LG03	45.27	yes	yes	TGTGTGAACTGTTCCAACATATTCCTCAAGCCATCAGGTGAGTCAACTCTAGTTTGCTGTGAAACCCCTGACAGTAAACCATTCATAGCGGGGCTACGCAAAACCTGAGACATCAAACCAGCCATATCAATCTGGCTATCATCGGTGGGCAGGGGCTGCCGGGATGGCCCATTAGGGTTTCCCAATTTCACAGTAGATCCATGACTGGCAAGAGTTTGCAATAAACGTTGTCCATCTGTTCTAGTTTGCTGACTTTGATTGGCAGAAGAACCAGATGATCCATCACCAGAACCTTTACTTACAGCAGGTTGAGGTCGAGTTTGCTTCTTACGCTCAAGACCACCCATACCCAATCCTAATGGAGCAGCTTTGGCAGGTTCAGTTACATCTCGTTCTTCA…
620	TP411369	Skeleton	LG03	45.28	yes	no	CTGCTACTGTATCCTCAGTTGGTTGTAATTCTGAAAGTGGACTACAGAAGGTAGTACTTCTGCC
621	TP105892	Skeleton	LG03	45.79	yes	no	CAGCCACTTTATTTGTTAAGAAATTTATTTCTTTTGGTCTTATTTGTCATCTATGAAATTTATG
622	TP284027	Skeleton	LG03	46.31	yes	no	CTGCAACTTCGGTAATTACCCATATCATGGACTATAAGTTAGGCATAGAATAACGGCTTTGTTC
623	TP26721	Skeleton	LG03	47.91	yes	no	CAGCAATTAAACTAACCATATTAATATGTTCATCACAAAAAAGTAAACTCACAATTAGTAGGAG
624	TP153982	Skeleton	LG03	48.45	yes	yes	TCACCATTCCCCTCTCTCGGTGTTTTTTCTTTGCACCGCGTTCACCACCACTTCCCCAATAATCATATTTTATAATCAATTTCTCTCCACCGTCTCCGATCACCAATAAACCTAACACCGTTTAGGGTTTGGAGAGTGCATTGCGAGTTCGCTAGTATTAGGCATCGTCGCTGGTTAGGGTTTCTCTCATTTACGCTGTTTGGAGATGGGGAGCGTCGATAATCGAACGATCAAGGCCAATTTCACCGCCGATGGTGCTGCGTTGCTTAAGGAGAGAGTGAATGAGAAGTTGAAGGAGTTCATGGGGGATTACACTGATGACACTCTTGTGGAATATGTTATTGTGTTGTTGAGGAATGGTAGAAGCAAAGAACAAGCAAAGGATGTGTTGGATGTTTT…
625	TP349852	Skeleton	LG03	48.46	yes	no	CTGCCCTGCTCATAAAAAATTGCAAATCAATATAGAGATACAAACAAAATCACTGGATGTACAT
626	TP93071	Skeleton	LG03	48.47	yes	yes	CAGGGCAACCAAAAGGGGCAGCTTATGTAGAGTTCATGCAAAAAGATGCAGCAGATAATGCATTATCTCTGAATGGAACTTCCTTCATGTCACGAATTCTTAAGGTTGTGACAAAAAGTGCTGCACGGCTAGAATCTGCTCCATCTCCAGCCGTCCCTTGGCCACCCACAGTTCGGGGATCTCCATTTCCTGGAATTCCAATTGCGAGAGGTAGTCCTGGAGCATTTAGAACTCGCCCCCCAATTAAATTTGGGGCCAGGAGTATGCAATGGAACCGGGATGCTCAGGGCACTTCTTCTGGCAATGCTGCATCTTCAAGTAACAGCAGTATTTTTGCACCTGCTGCTCGAGGTTTCACCTATGTCAGACCAGAATCTAAGCTAGAAGGGAGATAAGTAC…
627	TP283534	Skeleton	LG03	48.48	yes	yes	CCAAACTCTAATTTGAACCTCATATTTTGGGAACCAAAATCATTAAATAACATCAATTTAGTTCACCTTAACAACAATTTTGGAACTATTTTTGATGTAAATCAACTTCATAAACAGAGGTTTAATCAAGCATATACTGCATACAGCAAGCACATCCACTTCCCAATACCATTTCTCATCTCTGCGCATTAATCAATATCCCAGTAAATTCAATCTGGAACCATTCTAAACTAAGACATAAACTTATGCATAATTGACCCAACAGTTGATTATTGAAATTCACTAAACATAAAAATCATAATCTAGAAAACACAGCATACAACAACCCAAACGAAATGGCTGCAACTGAAACAAAAGAAACCCCACGAACCCTAACAAAGAAAACATTCAATTGCTTAG…
628	TP241391	Skeleton	LG03	48.49	yes	yes	ACAAGTCATAGATTTCCATCACCGCCTGAATCAATAAAAGCTGAACAGAAGCTCGGCATTTAGCATCTGATAAATATGCATAAAGATGGCGAGCCCTCAAGCTTGCTAAATTATCCGGTGAGCCAGACTCCGCAATATCTCTGTCATCTTCAGCCGTTGAAGCATGTTCATGATTTTTAGCCATGAAGTCTTCACTTTCAAGAAAAGAAAAGTTAGGGAGTGTTGCATTTGCTGCTTCTTTCAGTGACAAAACCACTTCTAACCACTTTTCATCAGAAAATAGTTCCCCAGCATTACTCATCAAACGAACAAATGCAGCAATACCAATGCCAGCAAGGTTTTGATGAGGACGCTTTATAAAGCTTACCAGGAGCATCAGTACCTTTCTTAAAAGTGGAT…
629	TP8589	Skeleton	LG03	49.26	yes	no	CAGCAACAAACTAGTGTAGTTAAAAGAAATTAGATAATAACAATCATACATAAAATTGCTTCCA
630	TP113698	Skeleton	LG03	49.27	yes	yes	TTAAATTCCCCTTCATTTCTCATTTCATCTCCATTTCAATTTCGTTACGTTACTTTCTCTCTCTTAAACTTTCTTCTCATGTTTCCTTGGCACCATCGATGGAGATTGAAGCCTTGATTCTTCCTCTTCTTCATCTCATATACCTTTAACTAAAGCCCACGCGGTGATCAAGAGAAGTTTTACAAGATTAGGTTCCATCTTTTTCATCAGATTTAGAAGTTTCAACTAACAAACCATCAGACATATGAAAACACTAACTATTCATACCGAAGATTCTTTTTCCAGCTTGCTGGAACTTGCTTCTAACAATGACACTGAAAGTTTTAAGGCGCTTTTAGATACGGATCCTTCTTCGGTAAATGAAGTTGGGCTCTGGTATGCCCATCGAAATGGATCCAA…
631	TP26847	Skeleton	LG03	52.02	yes	yes	AATAAAAAAGGTGGTCTGTTTTTTAACAAAAGAAATTTCACGGCTTTTTCACTCATTCCCCACGCGCCGCCATTGATCGTCTCCACCTAAAGCCGAAACCTTTGCTCCTCTCATCACTCACTCACTCACCAAAGAAAACATTGAGCACACTACCTTGGCCCTCCAATTTGAGGGCATAGAGAGTGCACTTGTCTCGTACGCACCGTTTCAACTAGGGTTTCTTCTTCTTCTTCTTCTTCTTCTTCTCATATAACATGGCTTCTCCTACACCGTTACCACCTGCAATGCTTCTGGGTTCACCTTCTTACCCTAATGCCATTTCTTGGTCTGATGAAAACCTTATTGCTGTTGCTTCTGGCCACATTGTCACCATTCTTAAACCCGAGTTGCCTAATGGAC…
632	TP98793	Skeleton	LG03	52.03	yes	no	CAGCCAAGACCTTCTTAGATATCACATAAGAGGATAAAAGGAGGACAATTAAACTCACCTTCAT
633	TP246847	Skeleton	LG03	52.73	yes	yes	CCCAACCCTGTACTCTTTCATATCTTCCCAGTTCCCACCATCATGATACTCTGTCATTTTCTCAGTTTCCGTTTACACTTTCTCTCCCATTTACACTTCTCTCTTTCTTAATCATTATTCCATTTTGGTTTTCGGTCTTTTTCCTTTCCCCCTTTTCTTCAATTTTTCTTCCTTACCCAACTATAAAATCTGTCATCAATCATCACCATTCACTCAATTTTGATCATATATCTTCACATTTTTGATATAATTTCACTCCCTATATCATAATTTTTTTTTTTTGAAGAGTTTACTAGACTCTCTAGATTGTATAATTTCTACTGTCCCTTGGTGATGTGCATCTGTTGTTTCAGTATCAAATGTTATAGCAAGCTGTAGCATAGGACCAAAACAATGTCA…
634	M65E41C153	Skeleton	LG03	52.74	no	no
635	TP259552	Skeleton	LG03	52.75	yes	yes	GGTAATTAGAGGCTAGAGTTTTTTTACTCTCTGAGGATGCTGCTAAATCTCTTCCACCATGTTCCTAAAACATTAAAATATTTCTCAATCTCAAATCTCAATCCAGAATAAAAAGACCCTTTCTAAAGATTGCTACCACTTTCTAAAGTTAGACCACAACCCATGAAAGTTTTTTCCCTTTAAGCTATGCTTGTAGGGATTGTAGTGAATGCTTCAATTCTTATAGCCATGTATTGGAGGTTATTATCTACTCATAAGGATGAAGAGGATCCAGTTTCAGAAGTTGCGGCCGAAGAGGAGGTTAATTCTCATCAGTTTTCTCCAGCCACAATGTCTCATTGTACATCCTTAAATTCTCAAGAATGGAGTGCCTCTATAGAATCCATGAGTTTTCATAAC…
636	TP15266	Skeleton	LG03	53.13	yes	yes	ATGCATCGGTGCAGCTAGAGGTCTCCACTATCTTCACACTGGTTTTGCTCAAGGAATCATCCACCGCGACATCAAATCAACCAATATTTTGCTTGATGAGAATTATGTGGCCAAGGTTGCTGATTTTGGCCTGTCAAGATCTGGGCCGTGTATCGATGAAACCCATGTGAGTACCGGTGTGAAAGGTAGTTTTGGTTATGTTGATCCAGAGTATTTCCGGAGGCAGCAACTTACAGATAAATCAGATATTTATTCGTTTGGGGTTGTGCTTTTTGAGGTTCTTTGT
637	TP257228	Skeleton	LG03	54.83	yes	no	CAGCTGTAAGATTGATGCTTCGTGACCAATTGGTCATTCAAATCTCAGAACTGTCTCTCCCCTT
638	TP312170	Skeleton	LG03	55.18	yes	no	CTGCAGGCTGTGGTGCTGATATACATGTCATAGTAAAAATTGAAAGTGCCGACTCTATTCCAAA
639	TP110501	Skeleton	LG03	55.19	yes	yes	TGGCAAATTCCCCTCAGTTCTATTCAACAGAGTGGATTCAAGTCCTATGGAGGCGGAACTAGAGCTACTAGTTGACTCAGCCCTGGAGTGGCGGTCTCCGTTTGAGTCTGGATAGTGGATGCCATTTGACTCAAAACCATTTGTTAGGTAAGTAGGTCTTATGTTCTCAGCATCATAGACACCAGGAGGAAGCTTCTCAGCCAGATCTTTGATCTGTGATGTAAGTGGCTTTATAACTTCTTTTGCAGCATTACATTTGGCAGATTCATCAGCAGCCAGTGCCATAGCTTCATGAGTCTTTTTTGCTGACCTTCGAAGCTCTAATTCTTGTTGTTCACATCTCTGTTTCAGTCTCTCGACCTCTGTGCGTAACGTCTGCACTTCTTGATTTAAAAGTTC…
640	LG50IP	Skeleton	LG03	55.82	no	no
641	TP324354	Skeleton	LG03	56.44	yes	no	CTGCATCTTTTAGAAACATGTCATTAAGAGTAGTCTAATATGGATATCATTAGGTCGAGAGACT
642	TP449190	Skeleton	LG03	57.09	yes	no	CTGCTTGCCTTATGACTTGGAGGTCATGAGTTCAAATACCTGGAAACAACTTCTCTACTTGCGA
643	TP270410	Skeleton	LG03	57.1	yes	no	CAGCTTTACCCTCGCAAGTAGAGAAGCTGTTTCCAGGTATTTGAACTCATGACCTCCAAGTCAT
644	TP252981	Skeleton	LG03	58.11	yes	yes	CAAATCAATGGTTTTTGTAAATAGTCCCTTGAGCACAAAAAATGATGCAGTTTACTGAGCATTTCTCAATTTAATTAGGTAACAACTTTCTAACTAGACCTTTCCTCATGTCTAGGATTATGGCAGATGCAAAATTTTACACATTAATCTTGCTTATTTCGTAAGTAAATAATATTAGCAGCTGATTATAGTTAAAGATGGTGAGATGCATGGATATTTTTTTTCATTTGTCAGCTTTTGACCCTTTTGATTTGCATAATATGATTATAGGTTGCATGTTTTGTAGAATATGATTATTAAATAATTTATTTTAAATATGAAAATTTGTTGATTTTGCATTTCTCCAGGCTTCTTTCTTTGCTTGGTGAGTTGACTAGTGCACATCATTTGAATGTGGAT…
645	TP81257	Skeleton	LG03	58.12	yes	no	CAGCATCAGGCGAGAGTTTATATGAAGGTGTTTGCAAAGAGGCACAAAACCCAAATTGTCTACC
646	TP154415	Skeleton	LG03	58.13	yes	yes	TGGCGTTTCTACTGAACTGAAAATTTGAGAAAAGTTGAAACACAAACCTCAGATAAACAGAAACCTTATCTTCTTCCCCACTATCACGCTAACTGCATCACTTCATCTCTACGTGAAATCTCTTTTCACGCTAGGCTTCTTTCTTTGCTTGGTGAGTTGACTAGTGCACATCATTTGAATGTGGATGCAATGTTATGGAGGTTAGTTAGAAAAGAGTAGTGGTGAAGTTGTAAGAAGCAGAAAAAACATGGCTCCATCTAGCAAGGCTGAGAAAAAGGCTGCAGTTGATGCAGCAGCCTGGATGTTCAATGTCGTCACTTCTGTTGGAATTATCATTGTAAACAAAGCTTTGATGGCTACATATGGCTTCAGTTTTGCTACAACATTAACGGGTCTGCA…
647	TP267812	Skeleton	LG03	58.48	yes	no	CAGCTTGCACCAACGCATGTACTAAAAAGCCCTTGATAAAAATCAAAGTATTCTGAACTAAGAA
648	TP110905	Skeleton	LG03	58.79	yes	yes	TTACAAAATAAGAATAAGTTTATGAGTTTAGGACTCTAGGGAAGCATGTCCGTAGCCAAAGATGCTAAATTACTAAGCAAAAATATATCTTTGTTAAGTGCAGAAATAGCAGGGTTGTTAATTTTTTTCTGCAGCCAATGCTCTATCACAAGTTGTAGGTCCATCACCACTAACTTTAGCATCATAGTTTGCAGTCATTGAATCCTCCTTCAACTCACCCAATGCACTTTTTAATGATCCAACAACTCCATCATAATCAAAAGTTGCACATTCTTTTATGGCTGCTGATGTAGGGTTTGTCTTCATCACTCCCTTCAAGAAATTCTGACCTTCTATGCTTTTCTTTAATGCAAACTCCAGAATGTACTTAGAGAGTTCACCATAGTTTTTCGCCGAAAC…
649	TP49547	Skeleton	LG03	58.8	yes	no	CAGCACTTAACTGTTGTTTCTTATTTAGCATTTGTTCATTAATAAAAAGCAATAAAATTCTGAA
650	TP296179	Skeleton	LG03	60.91	yes	yes	GTTTTCACTGTCTGCTATTACTATCATTGGGAAGACTAGATATTGCCCAGTTTTAAGTAATTGAGGATATGACCAGTCCAAAAAAAGCACTTAATAGATTCTAAAAGTTGTTCAGGTCGTCTAAGTTATTTCTCATGAGTGTATGTTATGATTAAGATGCACTTATTGTTGTAACTATTGTATAAAAAATCAACCATTATTCTCTAATTGTTTATCCCAATTTCAATGTTGTTCAGGGAATGCCCCCTAGACTTGAAGGAAGCCATATCCAGTGTATGCTTTGCTGCACCAAGGTGTGCTGATCTGCCAGAATTGTTGCAGGTTCAGTTTCTATTTGGTGCCAAATATGGTAAAGAGTTTTTATCTGCTGCAACTGAGCTCAGGCCAGACTGCGGTGTT…
651	TP448678	Skeleton	LG03	60.92	yes	no	CTGCTTGAGACTGGTCAAGAAGCCACAGCTCGCATTAGGGTAATTCCCGATTTGCATAAAAAAA
652	TP139479	Skeleton	LG03	61.78	yes	yes	CACAAACTGCATTAAGCTATAGAAAATATCCATTTTGAATAAAGAACAACATCTTCAACAACAAAAAATTGTTAAGAAAATAGGAGTACATGAAATTACATTGCTTTACAAATTTAACATAAACTATAATTTTATTCCTTCACAATGGGGAAGAAAAAACATAGATATTAACTAAATCAACATCAGTACAAGATTGTTACAAAAGATTGTCAGAACTTGATTCTCCTCAAGGCATGACAAAAGAGAAAGAAGTTTCTGAGTCTTCAAATGGAGGTTGAGTGAATTCACTAAACCCACCAAAGTTAGTTTCAAAGTTCAATGATGAGAAATAATTTATAGGATCATCAATACTTTCCTTCACATCCCTGCCACTTTCAACTCCATTTCCACTTGAAGGAT…
653	TP86667	Skeleton	LG03	61.79	yes	no	CAGCATGATTTCCGTTCATTATATTTTCACTTTGGTGTTATGTTATTGAAGTTTTATATGTCTT
654	TP405957	Skeleton	LG03	61.8	yes	no	CTGCGTTATGTTTTGCCATGGGTGTGCATTGTGATTTGAACTTTGAAGCTCTTCTATAGAAAGA
655	TP22395	Skeleton	LG03	61.81	yes	yes	GACACATAAAATAGTCTTCAGAGGTTGAAACTTCTTGTGCTCCTTGTTACGCTTGCAGCCACCATAAGGGCATGAATACCTTTTGATAAGCTGTGGTTGAGATCCAGATTCTTTGTGTGGTTTTGCGAGTGCTGCCGGGGTTTTGTACTCATCACCGTGTCCTCGCATGTGCATTCGAAGATTTGCATCTCTTTTGAATCCCTTCCCACAAATAGTACAGAAATGTGTGTGAGGCGCGAGGATTTCTTCTTTTTCTAATTGTAAAATCTCATAGGAACCGGGCGTAAGGTTTTCTCCATCTTCTGCATCTTCTTCATCTTTTAATTCATGTTCTTCCATATTGCAGTTTTGTTCCATTTTACAATTATTAGGAATGGATTGATCAGGCAATTTATTGCT…
656	TP236952	Skeleton	LG03	61.82	yes	yes	AAAAGTAGCAAGACACATAAAGCAAGGATAAAGAAGAAAAACCTTGCCTTCCCTGGGCAAGGATAGTATATGTTTAATTAGCTTCATTCCTTCAGTTGTTGCATCAAATATGTTTTGTGATAATACTTTTTAATAAAAAATTTGGTACACTTTCAAATACAATTTATTATCTTCCTTTATCAGACTTTTTTGTGTGTGTGCATAGATGGACAGAATCAACAATGAAGAGAAGAAATGGAAGATCGCGGAATATATTTTTGTTAGATATAATAAAATAAATAAAAGTTATCACTTCTGTAAGACTGTAACCAATCTTTTGCATTCTATCACTTTAAAGTTTTCTTGGTAGGCAGCTCAGAGTCTCTTGCACATGCAATGCATCTGCATACTTAAGAAAAA…
657	TP427160	Skeleton	LG03	64.59	yes	yes	TAACAAGGACGCCATTACATATTTTCATTTCTCTCACTAAAAACCCGAAACCAAACCCTTACTTCTCAACTTTCAGCAAGATCTAACACTGAACAGTTCAAAAGGAGAAACCGGAAAAAAAGGAGTTACATACAGTGGCTCATGTGGGTGATGAAACAATACATGAGTCTATGGACAATGAGGGTCAAGTTCAGATTAAGGGTACTTTCTCAGAGGAGGTGGATGGAGATTGTAATGGGAGGGATGTAATGGTGGAAGTATTGGGTTCAGATTTGTACATAGACGGTGTTTGCACTAGTGGAAGTGGCGCTGAGTTGAATGACGAATTGGGTTGTGGTGGAACAATTGAGGGTGATGATGCTTTGGATAAAGTTATGAAACCTGCAGGGGTAGGTAATG…
658	TP157368	Skeleton	LG03	64.6	yes	yes	GTCCAACTTAAAATAGGATATCTATATACAAATGATGAACAAAGAAAATGTCGACATAAGTAAACAACAGTATTAGATTAGCATTCTATGGTGGAACACAGCAAGGCTGCAAGGAATGAGATAAAAAGGGCGGTCTAGTGTACGAAGCTCTCACTTTGGGGTCTGGGGAGGATAAATGTATGCAGCCGTAGCCACACAAGCAAAAAGGTTGTTTTTTTTTCAGATAGACATGACAAGAACTGCCTATAAGGGAAA
659	TP1620	Skeleton	LG03	64.61	yes	no	CAGCAAAAGAATCTGTCAAAGAAAAATAATGAAGTACGAAATTGAAATATGCAAATGGTGATCA
660	TP8096	Skeleton	LG03	65.06	yes	no	CAGCAAATTGCAGGCATTGCCATTTGAAGTGTTTTTCGAAATACCGAATAGCATTTGACCATAA
661	TP82195	Skeleton	LG03	65.07	yes	no	CAGCATCCAGCATGGAATACCAACTAACTTAACAAGCCAGAAGCACAATAGTACGGTATATAAT
662	TP77244	Skeleton	LG03	65.08	yes	yes	GTCATGGCACTCACACATCACAATATTTAATGTTAAATTTTAAGATTGAATTTCAAAATGTTTTTAAGATTTTCTGTTGATTCTATGCTGCTACTGTTTCTATGATTGTGAATTGTTGACCCTAATCTAGTTCCATGGTTACTGAGGTATTAGATGAGGGGTCATTCATCATTTTTTAATTTACCTTTGTACGTGAGAGGCGTGACTTTTTCCAGCGCTGCTGGTTTAGACTTCATCAAGGGGATCATAGTTGCTGCAATACCATGGTCTTGGATGATTATAATTCATAACAATGTTCTTATACTTTGTATCAGACGTTCTTATACCCATATTTATTTATACTGTTTCTATGACTTCCAAGTTCCAAACAATGTTTTAAATTGCGATTGTGGCCGTGTT…
663	TP231865	Skeleton	LG03	65.09	yes	yes	CTGGAGCTTCAGCAAGCTATGCCAGAGCCTCTAGCTTAGGAGCTAAATCTTCTTCTATGGTTGGATCCATGACTTCTAATGCTGGTGCATTAGGCTGCCGCAAAGGACAACAATGCTAACACCACTTCATATCATATATCACTCAACACATCCATTTTTCTCTTTGATTTCCATTTTCATTCTTACCACTTTATAGCTGCATCTTATATATCCAACCATATCATACCTCAATATTCTGCATTCTTGACAAGTGTACATTAAACACTTGTTATTGTGTTATTATGTTACCTATTTCAATGTCCACATTTTGTGTGTATTGTTTGTCAAAAAACCTCAGCTGCTCGACTTGCTCCAAGTTGAAACAAAACAATGGCATTGTAGGAGTAGGTGCAGAAGCGT…
664	TP286868	Skeleton	LG03	68.43	yes	no	CTGCAAGGTGTCATGACGACCCTATAGTTTTGCAATTGCACCTGATTAACTACTATGATCTTTA
665	TP77820	Skeleton	LG03	68.44	yes	yes	TTTCTGTAACAAATATTATATTATTGGGACATTAGTATAGAAATGCTTATATATACATAAGGTCATAGAGTTTAAGTTTTGAACAAAATAATCAGATTTAATAGAAATAATAATAAATAACTACACTGAGTTGACAGAAGCTAATGGTTTCCCTCTAAACACAAAGCTTAGTGGTGAAAAAGTATTAGTAAATAGTAAGGGGTGAAACTTGCAGAGGTAAATTGTACTCTGCCCTTGATAATATTCCAAAAACATCCCTAACAACTAATCTAGCAAATCCAACAAAAGAGTAAAACTACTCTGTTATCAACTAAATGAGACTTGACTGAACTTGAAAAATGCTGATGGCCATTGCCATGGAGCTAACCAAAATTATTCAAGGAGAACAACACCTCGTTT…
666	TP210	Skeleton	LG03	70.19	yes	yes	TCTTCCCGGAGTTCCTTTTTCTCGGCCTATTACAAAAAAAATGATATAATCGGAAACAGAAACATTCTAACAATGCAATACCATTGTTGTAGTAACCTAAATCATGTGCAACAATTGATATATGTTCATACAAGTTAAATTTAATACATATAGTTGAAATTGGTATGGACATCGAAGCAACATGGTTCATACACAGTGGACACAACCAAGCTACTTTCAACAAATTCTCTAGATATGGCCACCAAAACAGCAAACAAATTTCTTCATCTCTCTCCCCTGCGTCTTATCTGTGCTACCATGCTTTAATTTTCTGTGCTTTTGGGAATGATTCGCTTGTTTTCATGGTTTGTATGGTTTTTATAAACATCGGTAATGCCAGAAGGTAACAACCGATCAGTG…
667	TP102199	Skeleton	LG03	78.67	yes	yes	TAAATATAATATTAGAAAATGATGAACACAGTATAATACAAGTGAGATTAGAGAAGAAACTTTTAAATTAGCCACTAAACGATTATCAATTTCTAAAATTAAATTACATGAAGTTAGAAGATACAAGGAGTAGGAGAAGAAGAGAGTGCATGTCTCTCTTCTTCAATTTCTTCTTTCTTTTCCTCTGGAAATTATGGCTTGAACTAAGCCCTTGAAGGAAAGATAAATATTGAGTACTTGAGTTACATTTTGGGTCATGGCTGAAAAGTTATAATAAAAAGAGTAAATATACATTTCAGTTCTTTTGTTTTTCGACCTTATCAGTTTGTTCCCTAAAAAATTGGAAGAACCAAAATGATCCTCAAAAATTTCAAATGTGGGTCAAATTAATCCTATTTA…
668	TP271123	Skeleton	LG03	78.98	yes	yes	TTTTTTTTTTTTTTTTTTTTTTTACTACAACTCCATCCACAAGCTTTTATATTGATAGTAAGTCACATGAGATTCACAATTGTATGTCATAAAAATATAAATTTTTTTTTATCTCCACTTAGCATAATAAGAGTGAAGGAAAAAATCTCTAGTTTGTCTCAAACTTCTTGATTGGAGGATAGTTTCACCAAGTGTTTAAAGATCATACAGTTGCAGCTTTCAGGGAAAGAAAATCTGATATTTTATTGGTATAGAAGTCTGGTTGTAATTTGTTGTTAGGACTCTGAAGTGTTGTCAATGATGTCACACCTGAGAGGACAAGAAGAGTTTTGCAGCCACCATTTTGTCCAAATAAAATATCAGTGTCTAATCTGTCCCCAACCATACATATTTGTGATT…
669	TP15389	Skeleton	LG03	80.07	yes	yes	TTTTTTTTTTTTTTACTCCATAATACTGGGTCCATGCCCTTTATTCATGAATTATCACATGTCCTTTCCATTGTCAGGAATTATGATCAAATACAGTACACCCCCCTAAACCAAAACCTAAAAATTACAATACATGACATGATACATAATGAAATTGTACCATACACAGGTAATTTTGGGTTACCAGAACAAGGACTAAACTGGTTTATTGCACAAAGATACTTTAAAAAGAAAGAATATGAAGAAGAAAATAAAAATGGAATGGAATAACACAATTCTGTTTGGTTACCATGGAAAACACATGCACATGGAAGTAGCAAATTTATAGAACCAAAGGCTTCATTAAATCAGAGTCTGCCACCTTTGATGTCTTAGATTGCTTGCTAACTACTGGTTCAA…
670	M48E38B197	Skeleton	LG03	80.08	no	no
671	M63E38B399	Attached	LG03	80.81	no	no
672	TP264530	Skeleton	LG03	81.54	yes	no	CAGCTTCCCATGATTTCTAACCAAATCTTTACTTCCCAAAGGACAAGTCTAAACAGCTAACTTT
673	TP377151	Skeleton	LG03	81.55	yes	no	CTGCGCACAAAGTTAGCTGTTTAGACTTGTCCTTTGGGAAGCAAAGATTTGGTTAGAAATCATG
674	TP272713	Skeleton	LG03	84.69	yes	no	CAGCTTTGTTGTGTTGCTTATAAATATATTTTGAAGTGTAGGCACACAAGTTTGTTGGGGTGGA
675	TP369146	Skeleton	LG03	85.01	yes	no	CTGCCTTTTCAACCTTGGCATTCATGGAGCGTGGGGCCACATCAAAAGCTG
676	TP273406	Skeleton	LG03	85.02	yes	no	CAGCTTTTGATGTGGCCCCACGCTCCATGAATGCCAAGGATGAAAAGGCAG
677	TP87087	Skeleton	LG03	85.03	yes	yes	CCCACTCGTTCATCTTAATCATTGCACACTGGAAGAAAACAACATCGCAGACATTCTCCTCTTATCGTTGCCCTCACCATCCTCATCTTCATCCAAAGCAAACGACACCGTTTTTACTTTATTCGGCTCGGGTTTTGATTATCGTTGTTGGATTCTGGTTCTTTTCTGAAATCACTGTTTTCGTAATGGCTATGTTGAAGAGTTATAGCAGCGTTTGCACCACAAGAACCGGTTTTCCAAGGAACTCATACCGGAAGCCTATACAAGCAGCTGTGGTACCTAGTTTCCATCTCCCTATGCGCAGCTTTGAGATGAAAAATAGGACTTCTACAGAGGACATAAAGAGTTTGAGATTGATAACTGCCATTAAAACTCCATACCTACCTGATGGTCGATTTG…
678	M61E35A376	Skeleton	LG03	88.05	no	no
679	TP56929	Skeleton	LG03	91.5	yes	yes	AGTGAAACTGCAACATTCTGAAGCAGCAAGAGAAAGAAAAAGAAGAAGAAGAAAAAAACTCAAACTTGATGGGAAAAATACCACCTTCTTTCCGTTCTGCAATTGCAAACATAAGAAACCCATCATCTTCATCACACATTCTTCCTCCTCAAACCCAACCCCATCATTTCCCCAGAAAAAAACCAACCAAATCAAAAAAACCCCAAAAACCCCTTTCTCCATCACCTTCTCCTCCTTCTCTTTTCAAATCCCCAAACCTTAACGACGCCAAAACCCTCTTCGATTCCATTCTCAAATCTTACCAACCTTCCTCTCTCGATTTTCACTTCCACAACAACCTCCTCCATTCCTATGCCTCAATCTCCACCGTCCATGATTCCACTTCCTTTCTCCACCACA…
680	TP415001	Skeleton	LG03	93.59	yes	no	CTGCTATGGAGGTGTCACAGGCCTAAGGGTTGCTAAGGACATAGCAGAAAACAACCCCGGTAGC
681	TP29429	Skeleton	LG03	93.6	yes	no	CAGCACAACTGCATAATCATACACTGCCACTAGATTTCAACATCCTTGTTTTCACCCGAATTTT
682	TP170249	Skeleton	LG03	95.07	yes	no	CAGCGATGCTTTGAGGTCTCAGCACATCTCTGTTATTGTCAAAAATTGAACTTTTCATATTTTT
683	TP64007	Skeleton	LG03	95.08	yes	yes	ATTAAATAATAGAATATATTGAGCCTTCTCCTATTCAACTTCAACCTCACTACACAACAATCTTCAATTCAATTTCAAAAATCCGAAACCCTAATTTTTCATTTTAATCGATTCCCAAAAACCCTTATTCGTTCCTCTTCTCGATCACAATCGGAGAAGATGGACATTGAGCAAAAGCAATCGGAGATAATCGATCACTTCGTTAAAGAAGCATCTTCTGCTTCTTCCAACGCTTCCACACTCGTTTCTCTCATAACTGAAGCTACTTCTCACCCTTCACTCTTCGCTTTCTCAGAGATTCTCGCTCTCCCAAATGTTCTTCAGCTTGAAGCAACTGAAAACTCAGTCTACCTTGATATGCTTCGATTGTTTGCACACGGAACTTGGAGTGATTACAAG…
684	TP226526	Skeleton	LG03	96.74	yes	no	CAGCTAATGGCAAACTCCACCCATCAAAGCATACAGCAAGAGACTTTGTAGGGCATGGTACCCA
685	TP281995	Skeleton	LG03	96.75	yes	no	CTGCAACCCTAGCACTTGGAGACCCACCCTTAGCAGTGCCATTTCCATTACCAAACATATTTGC
686	TP157167	Skeleton	LG03	97.45	yes	yes	CAGGCAATGAAGTTATAAGTAATGACTGAATTAAAAACCCATTTAAGTTATTTGTACAAAATAGTTTCATAAAAGTTGAGACAACAACTTACACTTAACATGCATTTTGCTACTCTACCTTAGAACAAGTGATACTTCAATATAATATTTGCTTACACTCACATAAATAAAAACCATACTTTGAAAAGATTGACTTCAAATTTGATTTGTCCTAATTTGATTTGCCCATCTTCGAGCTTAGTGACAACTACTCGACAGGAGAAACCTTTTGTGTTGGTTTTAGCAACACAAAAGGCCTCGAAGGAGGTGCCAATTCGGGTGGCCTCGAAAGCGGCTGATTAACAGGTGCTGAAACAGCAGGCACTTCTCGTTGTTTCCGCCTCGGTAGCAGTGATGGCA…
687	TP320598	Skeleton	LG03	97.46	yes	no	CTGCATATGCAAACTCAGACGTCAACGCATCAGGTAGTCAAGGGCGGATTCATTCGCCCCTCGG
688	TP117976	Skeleton	LG03	97.47	yes	no	CAGCCCAGTGCACGACGGAATTAACCTTACCATTGCGCCGAGGAAAGTATCGAATATATAAAAT
689	TP294049	Skeleton	LG03	99.03	yes	no	CTGCACACATCGCTACTGCAACCAGCAATTGGAGATTCAAGTTCAGCAAGTTCTCTTTGCAG
690	TP332551	Skeleton	LG03	99.04	yes	no	CTGCCAAGTCACTAACTCCACCTGTTCTGTTATTTCCGTCGTCAATAAATCAGGGCTAACCTCC
691	TP443040	Skeleton	LG03	104.4	yes	no	CTGCTGTTCCAAAGTTTTGGGACTGGGATGAGAGTAATCCTGCCACAACCGATGGCTATACTCA
692	TP152909	Skeleton	LG03	104.71	yes	no	CAGCCTGAGTTTCCATCATAAAATCATACATGTCAATGTTTTAATTGAATTGCCTCTTGGTTCC
693	TP376818	Skeleton	LG03	104.72	yes	no	CTGCGCAAAATTCGCCAGGCACACCTAATGGTAGATGTTTGCGGTCAACAACCAATCTGCCAAT
694	TP23563	Skeleton	LG03	104.73	yes	no	CAGCAATATATGAAGAAGCATTAAAGGTGATTATACCTGTGCCTTTCTAAAAAACATCCCAGAG
695	TP411840	Skeleton	LG03	104.74	yes	no	CTGCTAGACGCCATTACTCCATCACCATGTGTGTGTTTGATTTGAGCAACAATTGCATTGGCCG
696	TP327986	Skeleton	LG03	105.24	yes	yes	ATATGCGTGAAGTTTATCCAGAAAGATTTCAGAATCTCAACATTACATTTGAATGTGAATACAGCATATGATTACATGAAATGGTTAAGTTAACAAATTGTGGTGAGTTCGGAGGAACAGAGTAAAAAAAGTCAAATGAAAATGCTATGAATCATAATACAACAGACCAAGAAAAAATAGTCTTTTTTCCTTCCTGAAACATCAACTTCCAAACATCATTTATTAAGAATCTCAGGCATGGTACAGAAGTTAGAGAACATACATCCAAGAAGAACCAGATTTAAGCAGAACTGTAGCATCACAGCTTCTCGGTCAACCCGATCATGAAGGAATTCACATTCGAAGCATCTAGAACAATCCATGACGATTCAAACAACTCATGGAAGAACTCTGCACCGA…
697	TP266562	Skeleton	LG03	105.55	yes	no	CAGCTTCTTCCAAATGCTGAATTGCTTCTTCCAAGTGTAAGACATGTTGAAGTGCTTCTTCTAA
698	TP10889	Skeleton	LG03	108.15	yes	yes	TGTATGGGCAACATAATGTGAAGAAGCTGAAGACAATGAGGCAATCACTTGACAATTCTTCTGACAATATTGCTCCAATAACTAGTTCTATTCCTTCCCCAGCTGCTTCACAAATGAGTAACATGTCAAATCCAAGTAAATTTATTAGAATCATTAGTGGACAAGATAGGGGCAGGAAAGCCAAAGGACTGAAGGCTTCTGCAGGACAGCCTGGCTCTGGAACGTTTTGGTCGCTATTTGAAGACCAGGCTCTTGTTGTCCTGGTGCATGATATGGGTCCAAACTGGGAGCTAGTAAGTGATGCTATCAACAGTAGTCTACAATTCAAGTGTATTTATCGGAAGCCATATGAGTGCAAGGAGCGTCACAAGATTTTAATGGATAGAAGCGCCGGGGATG…
699	TP27550	Skeleton	LG03	109.01	yes	no	CAGCAATTGCAAGAAACTCCGAATCACAACGAGCAGTTGCGACAAAGAGATAGTAATCTTTCTG
700	TP149558	Skeleton	LG03	111.69	yes	yes	CTCTCTTCTTTCTTGCTTTCTCTCTTTCTCTTTTTCTCTTCTATGTTCAGCTCAACCACACACACACTCTCTACCTTGTTCATGTGATTCTCCTCACTATTCTATCTCAAAAAAACTCATCAAACTTTACAAAAGATAAATCTCCAACCAGAAAATATGGTTTATACTTCCATCCCAGCTTATATTGATCCAGCTAACTGGCAGCAACAGCAACCAAATCATCAAGTTGGCAACAATAGTGCCAGCTCACATCTTCTTCCACCACCTCCACCATCATCTCAGCCTAATGGAGCTGGCAATACCGGCTCCATTAGGCCGGGCTCGATGGCGGATAGGGCTAGAATAGCCAACATACCTATGCAAGAGATACCACAAAAATGTCCAAGATGTGAATCTACC…
701	TP237673	Skeleton	LG03	113.91	yes	no	CAGCTCAGTGCACGAAGTTTCCACTCGGTGGAATCCGAAGAGGACAGATGTACGTAGTCTTTCC
702	TP261652	Skeleton	LG03	113.92	yes	yes	TATTACTTATTAGTACAAACTTGGTAGGTAAAAGTGACTTTCTACTCACTCTTCTACAGCCAGAAGCACCCTTATGGAGTCCTTTCTTTACATTTATACATACTTTTTATCATAAAATGCTGCAAATACACTAACTAACATGGCTCAAACACAATGATTTTGTATTACTATATACTGTCATAACTTCTAGTTGATATATATATAGAACTTGCTATACAGACATAAAACATGACTTCTAAGTAAGAGAGTTTCTTCTAAGCTGCATAAGATGCAATAAAGGACATAAAACATCCATTCTGTGAAAACCTCTGGGAACCTCGACTATGAATCGAGCCCAGGCAGTGCTCGATCGTTCTTCTAAAACACCTTTCAAGATGGTAAGGTCCATTTCTCTGATCA…
703	TP439908	Skeleton	LG03	113.93	yes	yes	CCAGATCCTTCTATTGTATGTGTAATCCAATATATAAGCAAAAATCAATTTGTTATACTCAACATGGTTCCACTTTATGCTGAACTTGTATTTTTATATTTATTCTTTTTTTCTCCAACTTGTTCTCCAAGATTTGGAATATAATATAGCATATTCTAATTAACCACGTGTATGATGAACACTAAATCTAGTTCTATAAATACAAGAGATTGAAGTTAGGAATCATATACCACAAACAAGTAAATTATTGGTAACAATTATTTGAGTCAAATAATCAAAGTGTTGTAATGGCTGGAAATAAGGAAGATGTTAAGCTTTTGGGTGTTAGGGGAAGTCCATTTGTTTGTAGGGTAGAAATTGCCCTTAAACTTAAGGGAATTGAATATGAATTCCTAGAAG…
704	TP97746	Skeleton	LG03	114.23	yes	no	CAGCCAACAACATGTACTAGATCCAATGTTTGGTCGACCTCTTAAATTGAACAAAGTAATGATG
705	TP114254	Skeleton	LG03	114.24	yes	no	CAGCCATTCCCGGTATTGTTTAATGAGAAGATATTCATTTACTTCACTATACATTTTAGTTATC
706	TP224764	Skeleton	LG03	116.2	yes	no	CAGCTAAATTAATTAGTTGGCAGAGAGCTTTGACCATTTTTATCTTACCCAAACTCAAATGTGA
707	TP369699	Skeleton	LG03	119.54	yes	no	CTGCGAAAGTGTGAAACATGGGAATGCAGAGACTGAAATAGAGTCAGGAGTTAGTGCAG
708	TP302557	Skeleton	LG03	119.55	yes	no	CTGCACTAACTCCCGACTCTATTTCAGTCTCTGCATTCCCATGTTTCACACTTTCGCAG
709	TP291920	Skeleton	LG03	121.35	yes	yes	ATATGAATAGACATAAAGAACAAGTGGTACAGGGACTGGAAATGTGTAATAAAAATTACTGGAAATTTTATAAGGAAGAGCATAAAATGACAATAAAGTTACAATGAAACAAGACCAGAAGTGCACAAATAAAACAACATAAATCCTAGTTAGTTGCTGTCAAGAATGTTGAGTTGTGTACTTTGTGCTGAATTGTTACTCTGAAATGAGTTGTACCATATCTTATAAGCTAAGAGAAACACATAAACTTTTCTTTGTTTTATGATAAAAACAAACATTAATAAGTGCTACAAGAATGTGCATATGAAGATTCCAGTTTAAGTGCTACAGTTTACTGAACAATGTATCAAAATTGAAAGTGGTGATTGAAAATGAAATGACAAGTCTTTTTGTTCTGTA…
710	TP94597	Skeleton	LG03	121.36	yes	yes	TTGCATTGTAAATTAGCAACAAAAAAAGGTATAAAGTTGTTTGTATAGATTAATAGTTTATGTGTTTACTAATTAGTTTGAGAGGGTGAAATGAGAAAATTGTCACTGACTTTAAATTAAATTAACAGTTCTTTAAAATAAGCTTCAAACTTCCACTTTTTTTGGTTGAAAAAAAGCTGCCTTGGTACATCATTAACCTGTACAGAACATGCTAATGCATGAATTGCACAGCCGATATTAAACTGAAAATCGGGTCACGACAACATGTACATATCAATCCATTAGTTTGGCAGGAAAGAAACCAAAATTATGAAAATACCCTTTTGGTTGTGTAATACTAGAATTGATTTTTGTGGCATGCAGGTGTTTGGCATTTTGATCAAAGTCTTGTCCATTAGG…
711	TP3776	Skeleton	LG03	121.37	yes	yes	TCATGTTCTTCTCTCTGTTTCTTTAATCAAAATCACTTTTTCCCTCTTCCTAAACGGTGTCGTTTCTCCCACATAAAAAACTGTTTGATATTTTGTGATGTGATAAATACAACAACCTTCAACTACCATTTTCAAAACCACTCTCTTCTCCAAACCCTGCATTCTATCATTATAACTTAAACCCAAAATCACTTTTTCTTCTTCATAAAACGGTGCCGTTTTACTCATTATAAATGACCGTTTTACTCTTCTTCCTTCTTCTCCTTTTCCTCCTTTTCCAAAACGGTGTCGTTTCTCTTTCCTCTGATGGTCTCGCACTTCTTACTCTAAAATCCGCCGTCGATATAAGAAGCGCCGCCGCATTCTCCGACTGGAACGACGGCGACAGTGTCCCTTGCA…
712	TP86382	Skeleton	LG03	122.02	yes	yes	GGATCAACCAGAAGACTCTCATCAACTGTTAACTGAGAATTTGTAAGTGACCCATTTTGACTCACTGATTTTGATTCATCACATTCCATCCCTTCTCCTATGTTCCTGTCTCTGAAACTCATGCTGCAACCTTAAACTATACCCCAATTCCTCATTTCAATCACTACCCACAAAACAAGTTCAAATTTTTTATCACAAAAATATATCTAAATCCAAAAACACAACCAAACCAACCTCCCCTTAATGAACCTTCTTTTCTAGAGCCACAGTTTCTTCAATTCTAAAATAATAATAAAAAATCAATCTTTCTACATGAAAAAAAGAATCAACCTCCCCTGGATTAACCTTCTTCTCTACATGAAGAACATCTTTATAGTTTCAAACATAAATAAAGTAAAA…
713	TP21657	Skeleton	LG03	122.03	yes	no	CAGCAAGTGGGTAGTAAGGTTCATTTGTAAAAAAAAATTCTCATTTAATTTAAAAATAAAAAAT
714	LSSR33a	Skeleton	LG03	122.04	no	no
715	TP257259	Skeleton	LG03	122.05	yes	no	CAGCTGTAATACACAAAAAATACCTTTATTTAACTTCAGTTATCTAGAAAAACAATATAAGAGG
716	TP155726	Skeleton	LG03	122.06	yes	no	CAGCCTGTTTTGATAGTTCTAGAAACTTTTCAAATTCCCAACAGAAAAACAAGGTCAAGAAAAA
717	TP85114	Skeleton	LG04	0	yes	yes	AGAAGAAGAAGAAGAAGAAGTGGAATATGAGGTGCATGTGGTGGACAAGAAAGTGGTTCAACAAAGTGACAACACTTCCTCTAATAAACACCCTCCTGCTGCTGGTAATAGGGATCCTTTAGAGGTTGCTAAACAGATTGAGCTTCACTTTCAGAGGGCCTCTGACTCTGGTTCCCAAGTTGCTAAGATCCTCGAGGTTGGAAAGCTTCCATATCATCCAAAAAACACACGAACTTATCAAGCATCTTCTAAAATATTACACGCGGTTGCTCCCTCATTGTCCCTTGTCTCTTCGCAACCTTCTACTTCTAAAACTGCCGACTCCACTGACCTCGCTGCTACCACTACCTTAGATTTTGATCTTGATCTAACTATGAGGTCACACAATCTTTCTTCTAC…
718	TP168090	Skeleton	LG04	0.01	yes	yes	AGAAGAAGAAGAAGAAGAAGTGGAATATGAGGTGCATGTGGTGGACAAGAAAGTGGTTCAACAAAGTGACAACACTTCCTCTAATAAACACCCTCCTGCTGCTGGTAATAGGGATCCTTTAGAGGTTGCTAAACAGATTGAGCTTCACTTTCAGAGGGCCTCTGACTCTGGTTCCCAAGTTGCTAAGATCCTCGAGGTTGGAAAGCTTCCATATCATCCAAAAAACACACGAACTTATCAAGCATCTTCTAAAATATTACACGCGGTTGCTCCCTCATTGTCCCTTGTCTCTTCGCAACCTTCTACTTCTAAAACTGCCGACTCCACTGACCTCGCTGCTACCACTACCTTAGATTTTGATCTTGATCTAACTATGAGGTCACACAATCTTTCTTCTAC…
719	TP412583	Skeleton	LG04	0.02	yes	yes	TTTTTTTTTAATGAATATGTGGCTTTATTGAGATTGAGTTTGGATAATTTAAGACACTGCCTTCTAAAACTTGTATATATTGCTATATATGTGTAAAAAAATTGAATGTTACAAGACAACTTTGCATACAGTTGAAAATTTGAAATTGTTGGTAAATAGTATGGTACCCAACTACATCATTTTCTCAAACTTATCAAGCTTCTTTACCCTTTGCATGGACCTCAAAATAAGTACAATAAAGGCACCTGCAGCAATGAATGATCCATTTGCAATAGCTACGTTGCCTTGGCTGCTGAAAGTGACGCCAAGATTTAGCAGGGTTCCTCCTAAAACCGTATAAATTGTAGCCATTTGTAGAATAGTTGCTTTCCTAGCAGCTCTTTCAGACTCGAGCACCCG…
720	TP429796	Skeleton	LG04	0.03	yes	yes	ATCATTTTCTTTACATCATGTTTACACTTAGCTTGTTTGGAAAATAAAAGATGGAGAAAATTATTGTCTCTTTTTAATACCTAAATAATTAGTGGTGGTAAGAATGATTTAAGGAAATTGATGTGCAAATCTTAATCCTTTGTCTTGGGCGTCCACTTAAATAGATCACTCTTGTGCAATGTTTTATTTTTAGGCGAGAACGTATACAATGTCAATGCCTTACAGAGTTCAAAGAATAGAAGAATTTACAAAGCAACTTGAGGAAGGGGATCTGAAACTCCGAGTCCGGGTGCTCGAGTCTGAAAGAGCTGCTAGGAAAGCAACTATTCTACAAATGGCTACAATTTATACGGTTTTAGGAGGAACCTTGCTAAATCTTGGCGTCACTTTCAGCAGCCA…
721	TP291286	Skeleton	LG04	1.3	yes	no	CTGCAATTAACATTATGAACAATAAAACATGCTTTTTGCTCTCAAATACAATGACATGATTCAT
722	TP236093	Skeleton	LG04	3.93	yes	yes	GTTGTGTCCTCATGTTTCTTCTCTTCTTAGTTTCTTTCTCTCTCTCTTTTTTCACCTTCAATCTCTGAACCAAGCAAGCGTTCGTGTATTCGTTTCTTCTCAAGAATTGAGGATGAAAAAGGGTATGGCGAATTCAGATGATGATGATGATGAACCTCAATCTTTGTGTTTAACAAATTATCACCTTGATGATGATAATGACATGCCTCTATCATTGATTATGCTTCCAATTAAGTGGAGTGAATCTGATGAAGATGACTCTATTGATGATTGTAAACAGAAGAAGGTGTTCATACATGGCTATCTTCACCCCAATAGGCTAAAGAAGATGTTTCCAGTTAAAGCTTGGAGCTTTAATCTTTCATCTTTGAAACCCATATTATCATTGCAAACAAAAGA…
723	TP408444	Skeleton	LG04	3.94	yes	yes	AAAGCATAAACAGAAAGATCTTGATGTGAATGTTAGTTCTCAGTTGAAGCCATCACCATCAAGTAATTGGTTTTCTACAAAGTCAACAAAAAAGGTGCCCCTGTCCTCAGTGACATCAATAATTGATGGATTGAAAAGACTCTATGTTCAAAAGTTGAAGCCATTAGAAGTTACTTACCATTTTAATGATTTCGTATCACCATTACTGACAAATAGCGATTTTGAAACCAAACCAATGGTTATGCTTCTGGGTCAGTACTCAACTGGTAAAACAACATTTATCAAACATCTGCTTAAAACTAGTTATCCAGGAGCACATATTGGACCAGAGCCTACAACTGATAGGTTTGTTGTTGTCATGTCTGGACCTGATGAGAGAAGCATTCCTGGAAACACTAT…
724	TP10304	Skeleton	LG04	3.95	yes	no	CAGCAACAGACAGATAAAAGGGCCTAGAGAACATATCTCAAGGATAGCCTGTATGGTATTGCCA
725	TP99002	Skeleton	LG04	3.96	yes	yes	CAAATTACCAAAGTACTCAATGGCAACCTTCACATAGCATTCATAAAGTTGCAATTTTGCCTGGTTAGTAAAGTAATTTGAAAAGGAAAATAAGACAGCTACACTATCATGCATAATCTTAATAAAGAATCTACAATGCTAATACTTCTACCTGGAAAATCCAAGATTTAAAATCACAAATAATTAGATTCTTGTAAGGCTCGAATCATCAAGGACGCCGCGGAATTCTCTGCATCCTTCACCCGAGACTTTTCATCCCCAGTCATTTCAAATCTACCCTCTTCGGTTGATATCTTAACAGAGCAAACAAATTTCTTTTCATGTGGAGGGCCTGCATCATTCTCAATGAAATATTCTGGTTTGGACCATTTTTTCTTCCCACAAAGCTCATGCAACACC…
726	TP264517	Skeleton	LG04	3.97	yes	yes	GCTATATCTTCATTCCGCCTGATCAAAGAAGTATGAATTATTCATTAAAATTTGGAACAGAAATCAACAATTAAGTTCTGGAAAAATAAAGAAAATTTACAGTTATCCACTTAAAGGAGGGAGGGAGGGGGGACCCCCAAAACACTGTTCCTAATCCTATATAAATAGGGTGAAGCTGGAATTTGTCTAAACCATTGTCCAATCAGTTAAGAGAGAAGGAGGTTTCTCAGAAGGAGATGGACATCCAGACTTACGAGGATTCTTTGAAAATAGAGATGACTTGCCATCGAATAATTTAGACAACGTTTGTCTAATTGACTTGTCTTCATCATTTATCTGATCATTTGATACAGGTTTTCTCCATAGTATATTTTGCCACCAAATATAAGGCCGAGCCTC…
727	TP227947	Skeleton	LG04	3.98	yes	yes	CGATAACCGTTCCTCTCTCTCTCTCTCTTTAGCCTTCAATCTATTGATTCTTTTCACACAAAAAACGAGTAGCGTTAATCCATTTACATCATATCTTTAAAACTCAAAAACCAAAACCAAAAACAATTTGAAGCATACAAATATGGGTTACATGGTTTTCCTGAGATGCCCATTTATCTATATACATGTGTTTTTTTCCATCTTCATCAGCTTTTGTTTCTCAGAGGCTCAAGTTGTTCCAGCTCTTTATATGTTTGGAGATTCACTTGTAGACGTTGGAAATAACAATTACTTACCTCTTTCAATAGCAAAGGCTAACCATCGTCACTATGGTATTGACTTTGCAAATCACACACCAACTGGTAGATTTAGCAATGGCAAGAATGCTGCTGATTTTAT…
728	TP447720	Skeleton	LG04	3.99	yes	yes	CTACAGGTACCACGTGACATAACAATGATACTAATATGTTCATCATCATCTCTTATGTTATTTACGTAGTCTTTTTTTGTTCTCTTTTTGGTAACTATTTTTTGGCAGCGGTTATACGACCATGGTGCTCGTAAATTTGAGGTTGCTGGAGTTGGTGCACTTGGATGCTGCCCAAAATTTAGGCTCAAGAATCAAACAGAATGTTTTGAAGAAGCCAATTATTGGTCAATTAAATACAATGAAGGTCTTAAATCCATGCTGAAGAAATGGCAAATTGAGAATAAAGACATAAGATTCTCATACTTCGACACTTACGTTGCTGTCAGTGACCTTACTCAGAATCCAACTTCCTATGGATTTGCAGAGGTGAAAGCCGCTTGTTGTGGACTTGGTGAGCTG…
729	TP1016	Skeleton	LG04	4.84	yes	yes	GCCATATTTATGTAGGTACTTGAGGGATCAAATTTAGGTTAAGCAATATTTATGAGATAGTTATGAACTGTCCCATATTATAAACCTTATATTTCCATAGTCATTGTATGTGGAGAATACCTGCTTGACTATAAAACAGATATCTCAAGCATCATCATGAATGGTAAAACTGAGAGCTGGATGATCACTTTTTGCACCAGATACCTGGCAATATTGATACATGGGCAATTCTGTTATTTTCACAAAAGGATATACTATAAAGGGGGGAAGTCAGATGTGATAAAATGATATGACTCACACCTAAAGTCTGTATATTTTTGTCATTTTTCTCCAAATTTTTAGATCCCTATCACAGTCACTACTCAGTAGTTGCAAATGGTAATATAGCAGAATGGATAA…
730	TP270309	Skeleton	LG04	5.81	yes	yes	TGGGAATGCCAGTGTGCTGGTAACGGTGTTGAAATTGATTGATAAATATGATCTATATGGCCAAGTAGCATACCCTAAACATCACAAGCAATCTGATGTTCCTGAGATATACCGATTTGCTGGAAAAACAAAGGGAGTTTTCATAAATCCAGCTTTAGTGGAACCTTTTGGTCTTACATTAATTGAGGCAGCTGCACATGGGCTCCCTATGGTGGCCACTAAAAATGGAGGACCTGTGGACATTCATAGGGCCCTGAACAATGGTTTACTTGTGGATCCTCATGATCAGCATGCAATTGCTGATGCATTGCTCAAGTTGGTGTCAGACAAAAACATGTGGTATGATTGCAGGAAAAATGGTTGGAAGAACATACACCTTTTCTCATGGCCTGAACACTG…
731	TP320828	Skeleton	LG04	5.82	yes	yes	GAAAGAGTTGAATAAGCCAAACCAAACCATTCCTTGCCATTTGTTTCTCTCCCCTTATTCATCTCTTTCTCCTTCTCTCCTTCTCTCCTTTTAACATTTATACTTGTAACTAATACAACTTTGCATTTGTTATATTATTCCCTACCTAGCTAGGTTCCTTCATATTCAAGAAATATTAATTGGTTTGAGAAATGGCTGGGAATGAATGGATTAATGGGTACTTGGAGGCAATATTATCATCTGGGGCTCCAACAATTGATGAACAGAAGGTAGTGACACCTAAAGAAAGTGTTCATTTTAATCCAACCAAGTACTTTGTTGAAGAGGTTGTGAGTAGTGTTGATGAGTCTGATTTGCACCGTACATGGATCAAAGTTGTTGCCACTCGCAACACCAGAG…
732	TP95472	Skeleton	LG04	6.38	yes	yes	ATCTCTATAAAAACTGTTGGCCTGCCCATTTAACACAACAACATTTCAATAACATAATAAAATGCTGCATCAATGATACTCTACTCTATGATTAACTTTATATATGTGTGAGAGTCATAAGTTAGTCAAGTGGTAAGGTAAGACTTAAGGAATAGATTAATAAGAAAGTTGAAAGTTCAAATCTCACCCACGGGTTTGGTACCCTATATAATCTATATATAAAAATAT
733	TP430213	Skeleton	LG04	7.05	yes	yes	TCTTCTCCGCTTCTAGTAACTTCTGAGCGTCAGCAGCTTTCTTTTTCTCCTTCTCAGCATTCTTCCTCTCAGATTCAGCCTTTTTTTTCTCCGCCTCAAAAAGTTCGTTCAACTCACTGATTTCCTTTACCTTAGTATTCTTCTCCGCTTCTAGTAACTTCTGAGCTTCAGCAGCTTTCTTTTTCTCCATCTCAGCATTCTTCCTCTCAGATTCAGCCCTTTTTTTCTCCGCCTCAAAAAATTCCTTCAACTCACTGGTTTCCTTTTCCTTACTTCTCTCTGTGTCTAGTAACTTCTGAGCTTCAGCAGCTT
734	TP271747	Skeleton	LG04	7.06	yes	yes	ACTACCAAAATGAAAAAAATTATGCACACATCTCAGAAGCACAACAGCAGCATACCAGCTGGTTGAACTTAAATCCAATGTCGTCTAATTCCCCAAAATCTGCCAATCTACAAAAAATTTGTAAGCATAGAAAGTACTGGTGACTGCAAGAATCCTATTTAAACAGCATAGAAAGTACTGATGAAATTTCTACTTGTTATATACATTACTACTACTGCGGCTTAAGAATGCCCAATAGCAATTTCTTTTGATCTTTATCCAGCCCAGAAAACCACCTTCTCAGAGTTTCAGCATCGTCAGAAACAGACTTCAAATATGCTGGAAGACTGGTGTTAGTATGAAAAAGGCTTTCAGGATCAAAAGGAAGAAGACCAAACAGAGCAGTGGCAGTAGCAATCT…
735	TP34445	Skeleton	LG04	7.07	yes	yes	ACTACCAAAATGAAAAAAATTATGCACACATCTCAGAAGCACAACAGCAGCATACCAGCTGGTTGAACTTAAATCCAATGTCGTCTAATTCCCCAAAATCTGCCAATCTACAAAAAATTTGTAAGCATAGAAAGTACTGGTGACTGCAAGAATCCTATTTAAACAGCATAGAAAGTACTGATGAAATTTCTACTTGTTATATACATTACTACTACTGCGGCTTAAGAATGCCCAATAGCAATTTCTTTTGATCTTTATCCAGCCCAGAAAACCACCTTCTCAGAGTTTCAGCATCGTCAGAAACAGACTTCAAATATGCTGGAAGACTGGTGTTAGTATGAAAAAGGCTTTCAGGATCAAAAGGAAGAAGACCAAACAGAGCAGTGGCAGTAGCAATCT…
736	TP111425	Skeleton	LG04	7.44	yes	no	CAGCCATAGCATAGTGATAGAGTGCAATAGCAATCTAACAATAACACTATAGAATTAATCTAAT
737	TP390059	Skeleton	LG04	7.45	yes	yes	GTCACACCCAGTTATATCTATAAGCACTCACTGCCTATTACAAAAAATAATGGTTAATATTACATGTGTAACATGTTCCTCTAGCCCAAAGATGCAACTCTATAAAGTTTCAACACTAAACAACATATTACTATATAAGTATCGCAGAACTAAATGAATGACAGTATGAGACTTGGAAAATGGGAGAACAGAATATTGCTACAGCATACCATGAACTGGACCTGCATTTTTGCCTTCAAATGCCCCTGGAGGAAGTGGGTCAAATTCTACACCAAGTAGAGGACCATCTTCTCGATAATTCCTTCCAAATTGCTTCTTAACGGCAGTTATAGCAGCATTTTCTATCTCACCCTTCACTTTCAGATACCCTGATGGTTTATGTCTCATGTTAATTGCACT…
738	TP95619	Skeleton	LG04	7.46	yes	yes	GTCACACCCAGTTATATCTATAAGCACTCACTGCCTATTACAAAAAATAATGGTTAATATTACATGTGTAACATGTTCCTCTAGCCCAAAGATGCAACTCTATAAAGTTTCAACACTAAACAACATATTACTATATAAGTATCGCAGAACTAAATGAATGACAGTATGAGACTTGGAAAATGGGAGAACAGAATATTGCTACAGCATACCATGAACTGGACCTGCATTTTTGCCTTCAAATGCCCCTGGAGGAAGTGGGTCAAATTCTACACCAAGTAGAGGACCATCTTCTCGATAATTCCTTCCAAATTGCTTCTTAACGGCAGTTATAGCAGCATTTTCTATCTCACCCTTCACTTTCAGATACCCTGATGGTTTATGTCTCATGTTAATTGCACT…
739	TP54880	Skeleton	LG04	8.45	yes	no	CAGCAGAGAAAAACAAGGTTTTCTTTTTTCACATTTTTGACTCCCTTATTAGGTTCCTAAAATT
740	M66E32A114	Skeleton	LG04	9.53	no	no
741	lup93	Skeleton	LG04	9.54	no	no
742	TP412857	Skeleton	LG04	10.89	yes	no	CTGCTAGGGGAAAGAACAGCAAGGCCTTCAGTTCAGTCCTATCAGCTAGAAGCAAGGTAATTTC
743	TP284785	Skeleton	LG04	10.9	yes	yes	TTGAAAACCCTCACTTTTACTGAATCACTCTTTTCAATGTTCATCATTCCTTCCTCTTTCTGCATTCTGCATCTGCATCTGCATCTGCAACATATTATTACTATACCTTAGCTTTCTTTTTCTCTTTCTCTTGCTTCCACTCTCAACACACTACACTCAATACTCAAAACTATCTTAGGATAGTAGTGTTTCAGATAGAGCTAGGAGTTTGTTTTGAAGATGGTTGGGAACCCTTCATCAGTCCATGTTTCGTCATTGTCAACTTGTTTACCTTCATGTCTTTTTCCCCTACAAGGGAACTCGTTAAATTTCACGCCTCTTCCATCTAGGCGTCGGACACAAATCAACACAATTAGAGCTACATCTGCTGATGCAGGACATGGCCAGCAACAGTCATCA…
744	TP90179	Skeleton	LG04	10.91	yes	no	CAGCATTAAACGTCTTGGTATGCTATTTGCTTAACTGAGTTGTTTTCTGTCGCATAGTTCATTG
745	TP402052	Skeleton	LG04	10.92	yes	yes	CACGTGTCACCTTTTAATAGGCTATAAGCACCATTTGTATCTAAGTTTTGTCCTTTTTATATAATCACGTAAAATTTCAAAAGACTAAAAGATTATTAAACCAAAGGAAACACAAATATTGAACTCTACAATATAACCTACCAACAACTATTATCAATTTGTAAATTACAATGATATGAAACACTTGGAATGCTGCAAGACTTTAAACTAGTAACTAAATTTTATTGAAAGGACATTTTGGCCAGGGAGTGTAAATGTTAAGAACTCGGTCCACGCTACGCAGCAAGAAAAAACAAGGCGACACAACACATCAATCATTCTTGCTCCATTCATATAATGAGATATCTGCACTCAGTAAAACAATCTCTTATATCCTGCTTTACTTAGAATTTGACCTCA…
746	TP27876	Skeleton	LG04	13.29	yes	no	CAGCAATTTAAAAGACATGAGTGCACATGACTTAATGATTTGTAGAATGGACACATATCATGCA
747	TP333120	Skeleton	LG04	13.3	yes	no	CTGCCAATTTGGCCAAAAGGTTACCGGACCCGGCCGTCATCATGCCTAACTGAGATCGGAAGAG
748	TP333121	Skeleton	LG04	13.31	yes	yes	GCATTCAAGTATAGACAAACAGCCATCAAGTTCTGAATATTGGTGACAGTAGTTTCATGCACATTGTCTAACCTCATAACATCCATGGAATATAAAACGCGTTGCCGTATTTTATAAACAGAAGATGTTAGGATTAAAAAGTATTAAAGAACAGATCAACGCGCTCCACTCTGTTATGTACACATGCAAAAGCTAGTCTGACTCTAGTTCCACTTTTTGAACCCTTCATGACAAGCTAGTTTGAGACCTTACCAATGATAGCTGCCAATTTGGCCAAAAGGTTACCGGACCCGGCCGTCATCATGCCTAACTGCCTGAGAGAACTGCCAAAACCAGAACGGCCTGGGTTCCCAAATGAGCTGCATCAACACTCATCTTAATCCATCCTACCAGAGCCAT…
749	TP116439	Skeleton	LG04	13.32	yes	no	CAGCCCACCATTTTTCTTTCCAAACTTGGCCTTCTTTTGCCGATCCAGTTGCAATTGTCGACTC
750	TP288609	Skeleton	LG04	13.58	yes	yes	CTGGAGTGTATAATATACTAATAAATAAATGAACTAAATTCACCACCATGTTTCAGCCATGAAGCACACTTCCTTTTAGCGACGGATTGTGTTGATGTGTTAATACTCAACCTCTCTCCTTTTTCCTTCAATTCTTCTATTTTCCATTAGCTTCATTCTAAATGGAAGCTGTGGCTTCTCTCAAGTCTCCATTTCAATCCCTCCCACCCTTCTCTTCTACACTCAGAAGCTTCTTTCCACCATCCCGTCTCTATATCTCTACAAGAAAGCCCTTTCTCACTTCCTCCGTTCAAGCCCAGATGGAACCTATTGAAGGTTCAGCTGCAATAGCCTCATCTAGTGAACCTGTGGAAGAGATTCTTAAAGTTAAGGAATGGGAAGTGGGAATGTTCCATAATG…
751	TP409424	Skeleton	LG04	14.19	yes	yes	CCTTAACCATCATTTATACACATAGGTCTTTATTTCTCTAATAACAAAATGGAAGCTATTAACACATTCTTAGCCATTTTTGTTCTCCTAATAACTTTAGCATTGTCTTTATCAAATGCCAAAATTCAAGAACATGAGTTTGTTGTTCAAGCAACTCCAGTGAAGAGGCTGTGCAACACCCACAGTGCCATCACAGTGAATGGACAATTCCCTGGGCCAACATTGGAAGTCAACAATGGAGACACTTTGGTCGTCAAAGTCATTAACAGAGCACGTTATAATGTCACCATTCACTGGCATGGTATTAGACAAATCAGAACAGGATGGGCTGATGGGCCAGAATTTGTGACTCAATGTCCAATTCGTCCAGGAGAAAGTTACACATATAGGTTCACAATT…
752	TP28589	Skeleton	LG04	14.2	yes	yes	GTGAACATCCAAGTGACAGTGCAAAAGCCAAGCACCTGGATTATCAGCAACAAATCGAATAACAGCCCAACCATTAACAGGCACAGCTACTGTGTTTCGTAGAGGTGGATCAACAAGGTTGAATTTTGAAGTATCTTTCTTAGGGTCAAAGTTTCCAAACCCTTCAGCTACAACATAGAAATCATAGCCATGAAGATGAATTGGGTGATTTTCCGGGGTCACAATGCTTGTGTCTTGCAACACAATCTCCACCCTTGATCCAAATTTCAACTTAGTCACCTTCGTCCCTGAAATCGGTTGCCATAACGAACGGCTTACATTACCAGTATAATCGAATCGCAGTGGTGGGTTTGTTGGAAAATCAGTGGTGAACACTCCTTGAACTCCAAGTTGATGAGC…
753	TP45824	Skeleton	LG04	14.21	yes	yes	GTGAACATCCAAGTGACAGTGCAAAAGCCAAGCACCTGGATTATCAGCAACAAATCGAATAACAGCCCAACCATTAACAGGCACAGCTACTGTGTTTCGTAGAGGTGGATCAACAAGGTTGAATTTTGAAGTATCTTTCTTAGGGTCAAAGTTTCCAAACCCTTCAGCTACAACATAGAAATCATAGCCATGAAGATGAATTGGGTGATTTTCCGGGGTCACAATGCTTGTGTCTTGCAACACAATCTCCACCCTTGATCCAAATTTCAACTTAGTCACCTTCGTCCCTGAAATCGGTTGCCATAACGAACGGCTTACATTACCAGTATAATCGAATCGCAGTGGTGGGTTTGTTGGAAAATCAGTGGTGAACACTCCTTGAACTCCAAGTTGATGAGC…
754	TP294609	Skeleton	LG04	14.71	yes	yes	GCGATACCACCATTGGTGCAGCCACCATCCTTAGCTCCTGCGCGGAGGTCGAAGGCATTGACAACTTACTTATTGTTCTTTGCCATTGTTGGATCAGTAGGAGCTTTTGCCGGCATTTGCACCGTAATTTATTGCTTCTGGACTGGGGTTTGTTTGGGGAAGAAGAAAGTCCATAATTCTGTGCAGCCAAGAATTACTAGAGGTGGCAGTTCAAATGGTGATGATAATAGCCCGCCTTCAAGATCATCCACCATCATCCGTCAGGGCTCAAGAATAATACGGCGTCAGAGGAGCGGAACATCGTCAACAAAACATACAGACAGGGCGGAGGAGTTCAACCT
755	TP296318	Skeleton	LG04	16.25	yes	no	CTGCACCACACATGTTCGTCAATGCCTATAAGAATGTTCTGTCTGTGGCTGTTGCAACAGAATA
756	TP236034	Skeleton	LG04	18.34	yes	no	CAGCTCACAAATACTAAACTGTAACCAACTGGCAGGGAATGCATTAAACCATGCAAATCAAGAC
757	TP11961	Skeleton	LG04	19.29	yes	no	CAGCAACCAATTTCTCAACGCGTGCAACAATATGCTTTCCATAGGTGTACTTCTTCAAGGCATT
758	TP6207	Skeleton	LG04	19.3	yes	yes	CCTCATCCATAAAAACATTTGTGGATCCCGAATACAAGGACTCTCATAAACCTAGTAAAATTTGTACAATTAGTAGACCCCATCTTTACAACTTTAATAAAACTAGCTCATAATAATATATCTCTGCTGCATGAGAAACATGCAATGATTTACCACTTGAGCCTGCCTCAGCTAAAACTGATTCTAGGTATTAATTATATCCTCACACACTAACAAAATGTACAGTTTTCAAGTACAACTAACATTTTATTACTTTCAATATTACAGACAGGGCCACTAGTAGTAATGCCAGATATGAAAAGAGAAAAGAGTAGGCGCTTGTATTATCTATCCTCTTCAGTTAGCTGGCTGTACATAACAACCTTCATTTCCTATACCACTTGTGCAGGATTTAGAGTC…
759	TP152770	Skeleton	LG04	19.31	yes	yes	CCTCATCCATAAAAACATTTGTGGATCCCGAATACAAGGACTCTCATAAACCTAGTAAAATTTGTACAATTAGTAGACCCCATCTTTACAACTTTAATAAAACTAGCTCATAATAATATATCTCTGCTGCATGAGAAACATGCAATGATTTACCACTTGAGCCTGCCTCAGCTAAAACTGATTCTAGGTATTAATTATATCCTCACACACTAACAAAATGTACAGTTTTCAAGTACAACTAACATTTTATTACTTTCAATATTACAGACAGGGCCACTAGTAGTAATGCCAGATATGAAAAGAGAAAAGAGTAGGCGCTTGTATTATCTATCCTCTTCAGTTAGCTGGCTGTACATAACAACCTTCATTTCCTATACCACTTGTGCAGGATTTAGAGTC…
760	TP294650	Skeleton	LG04	19.32	yes	yes	CCTCATCCATAAAAACATTTGTGGATCCCGAATACAAGGACTCTCATAAACCTAGTAAAATTTGTACAATTAGTAGACCCCATCTTTACAACTTTAATAAAACTAGCTCATAATAATATATCTCTGCTGCATGAGAAACATGCAATGATTTACCACTTGAGCCTGCCTCAGCTAAAACTGATTCTAGGTATTAATTATATCCTCACACACTAACAAAATGTACAGTTTTCAAGTACAACTAACATTTTATTACTTTCAATATTACAGACAGGGCCACTAGTAGTAATGCCAGATATGAAAAGAGAAAAGAGTAGGCGCTTGTATTATCTATCCTCTTCAGTTAGCTGGCTGTACATAACAACCTTCATTTCCTATACCACTTGTGCAGGATTTAGAGTC…
761	TP213815	Skeleton	LG04	19.33	yes	yes	CCTCATCCATAAAAACATTTGTGGATCCCGAATACAAGGACTCTCATAAACCTAGTAAAATTTGTACAATTAGTAGACCCCATCTTTACAACTTTAATAAAACTAGCTCATAATAATATATCTCTGCTGCATGAGAAACATGCAATGATTTACCACTTGAGCCTGCCTCAGCTAAAACTGATTCTAGGTATTAATTATATCCTCACACACTAACAAAATGTACAGTTTTCAAGTACAACTAACATTTTATTACTTTCAATATTACAGACAGGGCCACTAGTAGTAATGCCAGATATGAAAAGAGAAAAGAGTAGGCGCTTGTATTATCTATCCTCTTCAGTTAGCTGGCTGTACATAACAACCTTCATTTCCTATACCACTTGTGCAGGATTTAGAGTC…
762	TP7395	Skeleton	LG04	21.22	yes	yes	TTCTTCACAGTGATGAAGCAAAAGTGATATATCGAGACTTCAAAACATCTAACGTCTTGCTTGATTCAAACTACAATGCAAAACTCTCTGATTTTGGCTTGGCAAAGGATGGACCAGCCGGTGATATGAGCCATGTCTCTACAAGGGTAATGGGCACATATGGCTATGCTGCTCCTGAATATATGGCCACAGGTCACTTAACGAAAAAAAGTGATGTTTACAGCTTTGGGGTTGTTCTGCTAGAAATCATGTCAGGCAAACGTGTGCTAGATAACAATAGGCCGCCAGGGGAGCACAATCTCATTGAATGGGCCAAACCTTACCTCAACAATAAACGTAGGATCTTTCAAGTAATGGATGCTCGCATCGAAGGCCAATACACATTGCGCGATGCAATGA…
763	TP26280	Skeleton	LG04	21.59	yes	yes	AAATACTTAATTATTAAACTTTTAGCTCGAATACATTTTTTCCAACCAATCACATCAACTGGTATATGGAGTGACACACTTTTCGTGACATCAAATTTAGTCCCCCTTGTACTTACACCTTAAAATCTTAATTATGGACAGACATTAACTTTGTAGTCTGCACTTAATTTTCCAATTTCACAAACCATGACATGACAACAGAAATCCCTCCCTCCATGAGGAAATTTTCTAATCTTTTTGCAACAAAATTTGGTTACCATGCTTGTGCATTCTGCAGAATGAGAAATAACTTCCCTTGAATCCTAAATGTGCATATCCATTCATCATGATCACCTCCAATAAAGCAATCTTATGCTTATAGGTCTTTAGTTGTTTAATGCAACTTTAGTCCAGTTGATC…
764	TP451694	Skeleton	LG04	23.15	yes	yes	TAGAGATATGAAGAAAGAGAGTTTTTGGGACAAATGATATATATACTATAACTAAGAAAATAATCTAAGAAACAGAGAACCTTCTCCTTCTGGGCTTGGTTAGGTCAAGAGTCTCATCATCAATATTGGACGTGTCCTTAGACCCATTCCTGAATGGGTTCAACTTCCCAAGTTTCTTTGACATAGACGAAAAGAAATTGGGCTTCTTCACAGTTTCTTTCTCAAACGACGTCGTTGCGTGACCCTTCTTTTTCAAATCCGAAACATACATCTTCATCTTCATCAACTCTGAACGCAACTCTTCATTCTCCCTTACCAACGACACATCCGTTTGTAGCTTCTGGTTCTTCGACGCCACCACGTTCTTATCCTCCGCCACGCCACTCCTTAGCTGCAACT…
765	TP433066	Skeleton	LG04	23.16	yes	yes	TTCCCAAAAAAAAAACTAATAATAGTAAGAAAAAAACCCTCACCAAGGCAAACAAAAACTATGATGCTTCTACTAAAAACAAATCACACTTTAATATGTTATAGATTATTTTTACATAGAGAAATGATAAAATGAAAGTGTATATAGAAACAGAATTAACATAACAAGAATCTAAGAAACAGAGAACCTTCTCCTTCTGGGCTTGGTTAGGTCAAGAGTCTCATCATCAATATTGGACGTGTCCTTAGACCCATTCCTGAATGGGTTCAACTTCCCAAGTTTCTTTGACATAGACGAAAAGAAATTGGGCTTCTTCACAGTTTCTTTCTCAAACGACGTCGTTGCGTGACCCTTCTTTTTCAAATCCGAAACATACATCTTCATCTTCATCAACTCTGA…
766	TP283602	Skeleton	LG04	23.17	yes	yes	TTCCCAAAAAAAAAACTAATAATAGTAAGAAAAAAACCCTCACCAAGGCAAACAAAAACTATGATGCTTCTACTAAAAACAAATCACACTTTAATATGTTATAGATTATTTTTACATAGAGAAATGATAAAATGAAAGTGTATATAGAAACAGAATTAACATAACAAGAATCTAAGAAACAGAGAACCTTCTCCTTCTGGGCTTGGTTAGGTCAAGAGTCTCATCATCAATATTGGACGTGTCCTTAGACCCATTCCTGAATGGGTTCAACTTCCCAAGTTTCTTTGACATAGACGAAAAGAAATTGGGCTTCTTCACAGTTTCTTTCTCAAACGACGTCGTTGCGTGACCCTTCTTTTTCAAATCCGAAACATACATCTTCATCTTCATCAACTCTGA…
767	TP49051	Skeleton	LG04	25.99	yes	no	CAGCACTGGGGATCTGAAGAAGGGAACAAAAAAAGACACAACCCCATTTTATGAAACGATAAAA
768	TP226437	Skeleton	LG04	26.62	yes	yes	TTTTTTTTCATATGAAATTATTACTCTTATTATATTGATAATTAATCTCATTACATTGTTTAACTTTCAGTCAATGGAAAGTTACAACTTACAACTCAGTAGAACATAGAAAAAAAAAGAATCAAATACCTTAGTTATGGGTACTTTCTGGAGCAGAAAATTTGCATCCTGCTCAACTTCTATACATTTGTTTTACAACTTGTCATTTAAATAAATTCTATAAATTAAAAAAATCATCAAATAAGTATATAACTGAAAGTTTCGGGAAGAAGCCAATCCAAGAGCTATGATTGCATTTACGCCACCATCTGCTCCTGGTCCATGTACATTTGCTCAAACCAAGCTGGAACAACATTTGTTCCATTGTGAAGATGGTATTGTCGCTGTTGCTGCCGATCC…
769	TP51864	Skeleton	LG04	26.63	yes	yes	GTTTGTAGTTTTGAAAGCAATGAGCAACTCTTGAACCTGGGTTACTCGACTAGCTTAGGTGGTGCTTCTTTGATTTATGTGTTTGTATTGATAGGTATGATTCTTTTGTTCTTTTCTCTTCCCAGTCATATGATTATTTTTCTAAAAGTTTTAGTTTAAATATGGACCATTTAATATTAGTCTTTCAAATTCACCTGTTTTTTCCATGTTTGCTAAGAAATTTTAAAGAAAAAAATATGGTTTTTGGCGTAAAATGTTGATTATGGAGGAAAATTAAATGAACTCCGTTAAGAAAAATATGATTTTTATTTCATCCTGGTAGGAGTGAATGACAGGTTCTGTTAATTTGTTTGAGTTTGTTACCATTTCTCGTTTATTCTGTTACATGGATTCATGCTA…
770	TP215559	Skeleton	LG04	26.64	yes	yes	CCAGCATCCATAGATGAGGAGAATCTGCCCCTTCATCTTCCTTTATTTTACCAAGAGTTAACCTTCTAAAATTAGTTTGGTTATGGAGGAATATGGAAGACAAGAAGGGCTGCACCATAAAATATCCGCCTTGCTTGAATTTTCGGCTGCTGATGATCTAATTGGATTCAAAGATGCGGTCGAAAAAGAGGGTCATGATGTTGATTGGGTAGGATTGTGGTATGGAAGGAGGGTAGGTTCAAACAAAGTGGGTTATGAAGAGAGGACTCCTCTTATGGTTGCTTCTATGTTTGGAAGCCTAAGTGTATTAACCTATATTCTTCGAACAGGTTGTGTTGATGTTAACCGGGCCAGTAGATCAGATGGGGGTACTGCTCTTCATTGTGCTGTTGCTGGGGG…
771	TP432760	Skeleton	LG04	26.65	yes	yes	GTTTGTAGTTTTGAAAGCAATGAGCAACTCTTGAACCTGGGTTACTCGACTAGCTTAGGTGGTGCTTCTTTGATTTATGTGTTTGTATTGATAGGTATGATTCTTTTGTTCTTTTCTCTTCCCAGTCATATGATTATTTTTCTAAAAGTTTTAGTTTAAATATGGACCATTTAATATTAGTCTTTCAAATTCACCTGTTTTTTCCATGTTTGCTAAGAAATTTTAAAGAAAAAAATATGGTTTTTGGCGTAAAATGTTGATTATGGAGGAAAATTAAATGAACTCCGTTAAGAAAAATATGATTTTTATTTCATCCTGGTAGGAGTGAATGACAGGTTCTGTTAATTTGTTTGAGTTTGTTACCATTTCTCGTTTATTCTGTTACATGGATTCATGCTA…
772	TP83912	Skeleton	LG04	27.76	yes	yes	GACATTATTTCTTCTACTCCTTGTGTTTCGGGCACACCTTCTTTCTAACCTCATGATGGAGACTTTTTCTCCAACAAAAGTAAACATTTTTTCTTCTCAATTCTCTCTATTTCCTCATTTCTTCTGAAATAAACAATACCATCACCATTACAGGTTCACCTTATGACTCATAGCAGCATCTAACATAACACCATCTCTTCCTTTCTGAAAATTCTACATGTTTGTTGTTAATGTTGATGTTTAACCATTCAACATATTTTCATGCTTGATCAATCAAAGGGTATCTAAAGTTTCATTCTTTTCCTCATGATTCATTCATTTCATCATTTTCAGTGAAGCCTATGCATATTTTCACTCATCATCTTAATGATGAATACAACAAGGATTATAGAATTTGTA…
773	TP281829	Skeleton	LG04	27.77	yes	no	CTGCAACCATCTTCAACAAGGCACACTCTTCTCCCTCCTTCTCTAAAAATTTCCCTTAGCTTCT
774	TP366148	Skeleton	LG04	27.78	yes	no	CTGCCTGAGTCACAAGTGGTGTTGGACCAGCTGTGGACAACAAACCCACCTGCATATAAACATA
775	TP147627	Skeleton	LG04	28.09	yes	no	CAGCCTAGATAAATGGCTATTTAGTGATGGTGTTCTTCCATGGGCACGCCGATTAAAGATTATT
776	TP36219	Skeleton	LG04	29.38	yes	yes	AACCAACAACCCCTCCCATTGATTCATTCTTTTGTGCCGTCACGCCGTTTTCATCTCACAATAACACACTCACTCCCTTCTTCACCAAACCACACTCCATTTCCTAATTCCCAATTCTCAAACCCTAATTCCATTCCCCATTCTTCTATTTCATCATCATCAATGGAGAAGATTCAACCCTTCTCTTCCGATCCCAATTCCCTCGACACCTCTCCCACTTCACGCGATGTTGTTGTCGACAACAACAACAACAACCACTCCTCCTTCGATGAACCTCATTCCACCACCACCACCACCATCAAGGTCAAATTCATCTGCAGCTATGGCGGTAAAATCCAACCGCGTCCTCATGACAACCACCTCTCCTACGTCGGCGGCGATACCAAAATACTCGCCGTC…
777	TP297189	Skeleton	LG04	29.39	yes	yes	TTTTTTTCAAACAATTGCAATGAAACAATTAACAACATGTAAAAGAAGCACAAAAATAATTACTGCAAGAATAAGAGAAACTAATTACACTCAAAATCCATGAATCCTTTCCAATATGCACCTATGCACAAGAAACAATTAATATCCATAGAACCATACCAATATGCCAAAATTAAAAAAGAAACACAAACAAAAAATCAACCAGCATTGTTCTAATAAACGAAATCAAAATACTTATTTCCAGTTATATCACACAAAATCAAAAGAAACCAAAGACACTTCAATTCCAGCCAACAGACCTCTCAGGTAAATGTGGAACCCCAACCTGTGAATAGCCATTCTCGTTCACCACCCCAACCTGTGAACCACCATTGTAAGCAGCACCAGCGATATTTGACG…
778	TP7256	Skeleton	LG04	29.66	yes	no	CAGCAAATCTTTGGACTTTAATTTCTCAGGGAGGTTATCTTTATGTCTGTGGTGATGCCAAGGG
779	TP85618	Skeleton	LG04	29.67	yes	yes	CGAGTTATCACTTTGGCTCGAACATAATGCAGTATTGCAGCATGAACTACAAGGCAGATATACAACATTGTGCAACATCCAAGATAAAATAGCAAGAGCAGGGAACATTACAGGATCTGAAGGGGAGAAGGCGAAAGAAGAGCTAAGTGGATATCAAGCTGCGAAGTTTCAAGGCGAAGTCCTCAACATGAAACAAGAGAA
780	TP450898	Skeleton	LG04	29.68	yes	yes	AGATAAACTATTTACAACAGAGGGTGAACACTCCAGAGGTAACTCCTGATGAAAGTCCATACACCCTTACCACAGAATACAAATACACACCACACGAAGGGGCTCTTCGTAAAGCAGCTGAAGGAGGAGCTAACTTGCAGCACTCAGAAATCTTACCTTTGAATTCAGATGCAAATGCTGTGAGAACTCCTTTTTCAGAAAAAAATAGTGTTGAAACAACAGCAAATAATAGCAGCTATGCAGCAATAAAAATGACCCTAGAGAAGCTTATGGTAAACCAAGATAAGCGTCATAACCTTACAACCTTCGAACAGAAATTCCGTGCAGAACTTGACAATCTTCTAGAGGAGAATCTAGAGTTTTGGTTGAGGTTTAGTACCTCAGTTCATCATATTCAAA…
781	TP233363	Skeleton	LG04	29.69	yes	no	CAGCTATGATGGATGAGTCTTACACCCAATATTGTCCCTTGAGATAGTAATTCAATAAATATAT
782	TP223390	Skeleton	LG04	29.7	yes	yes	ATTTGAAAGATTGCACCTAAGTTCCTCAATTTCTTTTTGTAGAAATTTCTTCTCTTGTTCTAGCTCGTGAAGTTTCTTTTCATAACGAGTCTTGAGAACTGAAGTATCAGAGTTATTAAACCGCTTCATTTCAGCCTCTTTTTGTTCTAGTTTCTTATCTAATTCTTTCAGCTCCCTATCCAACTTTTCTTGAAGAGAGGAGTGTTCAGACTCCTTTGCATGATCTACCAAGTCATCTGTTATGTCCACAGATCTCGTATCACAGTCAGATGAATACTCGTTACCAGATGCAAATACAGCATTCTTTGACCGGAATCCACCATCGTCTGAATCAGCCCAGTCGACGAAATGGCTAGATTTCACGTTTGATTTTTTCAAACGCTGCAATTCTCCTTCCAG…
783	TP295274	Skeleton	LG04	29.71	yes	yes	CCCAAATTTTACCGAGGGTATAAGCAGGGTGCAGGAACTGTTTTCCTACGACGAGAACAGAGGATCCTCCTTTATATTTCTCAGTTGTTTTCCACCACGATGAAGCCTAAAGCAGAGTAGAGAGAGAAAAAGAAATCAATCATTTGAAGTCAGATACGAATCGGTCAGCGATGTCGGAAGGCGGAAACCTCGGTTGCGTAGTGGTGACGGTGGACGGCAGCGAGGAGAGTATGCAGGCTCTCCGATGGGCACTAACCAACCTCAAGCTCCGATCACCTTCACTCGATTCCACTCTAACCGGTTTTTTCACCATCCTCCACGTTCAACTACCTCCCAGCATCGCCACCGGCCTCAACCCCGGTCCCATTCCCTTCGCTGGCCCCATTGGCTTTGAAGTTC…
784	TP280013	Skeleton	LG04	33.46	yes	no	CTGCAACAAATATGGTAGAAAGAGTGAATAAAGTAGTCAAATGGTTAAAATGAAAAAAAATGAA
785	LSSR16-2	Skeleton	LG04	34.2	no	no
786	TP26850	Skeleton	LG04	39.22	yes	no	CAGCAATTACATTAAATGTTTCAATTAAGTTAGCCCTACAATAACGGGCATGTATCCCATCTTT
787	TP13116	Skeleton	LG04	39.23	yes	no	CAGCAACCTTGAATAATATTTAGTGGTCAATGAAAAAGATATGTGCACTTCAATTTTAATAGCA
788	TP10483	Skeleton	LG04	43.13	yes	no	CAGCAACAGCAAGTGTGGCTTCCTGAAATGATCATGAGAAATTGAATGAATAATAGTTAGGAAA
789	TP406223	Skeleton	LG04	46.19	yes	no	CTGCGTTCTTGAGTTCTGACCAGCCTTTTTTTTCTTCTGCAAATCAGGAATACGCCAAAAAAGT
790	TP98592	Skeleton	LG04	46.57	yes	yes	CGGATACTCAATTCAGGTTTGACGAGCTCAGATTGATGACTTATACTTTGGTTGATTGAAAGAGTAGATTGGTCTTCTTTGACATGATTTGTATATTTGACAATGTCAATTTCTTCATGCAATGCATCAGAATGGAAAATTTTCCCATCAACTCCTCCTTGTCCTCCTCCAACAAGGCTAGGGCTTTTGTTAACCTTTGGATCACTGTCAGTGGGGTTAACACTACTAAGACTCCTTTCTTCTACACAGGCCACACTTGTCTGATTTTCATCATTAGGTCTCTCCTTATCATCTGGAACTGAACTGCTTAAACCAGTTTCATTGCTGGAATTGGCTAAGTTGGCTGCACAAATAAGGCGGTGATCCCACATATAGGATTGGAAAAGTAACTGCCTC
791	TP353134	Skeleton	LG04	48.96	yes	yes	GATGATGCATGATTCATCATGAGTCTTCAGATGCAACATCTCACAATTCATCATCTGGGTTAGGGTTACACCAACAAGAAGCTGCATCTTCCAATTTCATGAATCATCATCACACAAAGCAGATAGAGTTCATGGACTTGTCACTTGGCGGCAGCAACAACAAAGATATAAACATGAATAATGATGAAGCCAATTTTCAACAAGGATCTCAATCTTCACAAGCTATTATAACTGAGAAAGAGCACATGTTTAATAAAGTGGTGACACCTAGTGATGTAGGGAAGCTGAACAGGTTGGTGATACCAAAACAGCATGCTGAGAAGTATTTCCCTCTTGATACAACCACAAATGAGAAAGGCCTTTTGCTCAATTTTGAAGATAGAAATGGGAAATTGTGGA…
792	TP330881	Skeleton	LG04	49.69	yes	no	CTGCCAAAACGTGATCTCGCTTACTTTTTCCAAGATTTCGTCATGCACTTGTGGGCTGTGGCGG
793	TP380722	Skeleton	LG04	49.7	yes	no	CTGCGCCGCCACAGCCCACAAGTGCATGACGAAATCTTGGAAAAAGTAACCGAGATCACGTTTT
794	TP91394	Skeleton	LG04	50.25	yes	yes	CGTTAGTGTTTTTTTTCTTTTTCCCTTTTCAATTAACCCTATCTTAAGAGTGAAAAATAAATAAAATAAAATACATACTAACCTATTGAGCTATCCTAGCTCAAAATTTTCTTCCTAATTGACCAGCCAATGAAGGGTTCAAAGATATAAAATCAATCTTTTGAACCCATTCATCGAAAATATAAACAAAGGACAATGTCATAGGATGCTCCTCGCACCCAAGACATTGTAATTCTTTGGTTGAATTAGTTTAAAAGTAAAAGGTAGAATCCAAAGCTCAAATTGTCAGATTCTACCTTATGCTGAATACATGAATGAATATGATCTTCCCCTACTTCTACAAGCTACTTCAAAAAAAATCCTACTTTCCTAAACCAAACATGCATGATGATGGATGAT…
795	TP262648	Skeleton	LG04	51.61	yes	yes	GAAGAAAATTGGTTTGCAGAAAATTGCAGATACTGAGAATGGAGTATATATCTTATATCATAACTTACAGCAACACATTAAAAGAGAAGGAAGATAACAAAATAAGAAAGATGCATCAATAGTAAGGCATGGTGTTCAAAATGTTAAAGGCCTATGTTCAACAAATTTAACTTGTCATTTTCCTTATCTTCTGTTAACTATGATTTTCCCATTGGTGTAGAGATTAAAGAGCATAGGTAAATATGTCTAAAAGGGTCAAAAACCAAACTCACTATGCAACAAACATGGATTATCATTAGCACATAGGCAGCAAGTAAAATGGGCAAAGTAGAAGTATTTGTTCAAGGAGACCTTTGCTTTGCTTCATTTATGTGGAACATAAGCTTGGTTCCTACATAG…
796	TP274186	Skeleton	LG04	51.62	yes	no	CTGCAAAAACAGCAGAACCAATACCATCAACAAACCATAAACTCAAACAATAATTTAAAACATC
797	TP20691	Skeleton	LG04	51.63	yes	yes	AGAAAATTGGTTTGCAGAAAATTGCAGATACTGAGAATGGAGTATATATCTTATATCATAACTTACAGCAACACATTAAAAGAGAAGGAAGATAACAAAATAAGAAAGATGCATCAATAGTAAGGCATGGTGTTCAAAATGTTAAAGGCCTATGTTCAACAAATTTAACTTGTCATTTTCCTTATCTTCTGTTAACTATGATTTTCCCATTGGTGTAGAGATTAAAGAGCATAGGTAAATATGTCTAAAAGGGTCAAAAACCAAACTCACTATGCAACAAACATGGATTATCATTAGCACATCGGCAGCAAGTAAAATGGGCAAAGTAGAAGTAATTGTTCAAGGAGACCTTTGCTTTGCTTCATTTATGTGGAACATAAGCTTGGTTCCTACATAGAA…
798	TP447185	Skeleton	LG04	52.68	yes	yes	CGCCGCCATTGTTGTCGGCGAGGGTGAAACCGCTCCCATCGGCGCCCCGATCGGTCTTCTTGCCGAGACCGAGGCGGAAGTGGCTGAGGCTAAAGCCAAGGCTGCGAAATCCAATTCACCTGCCGCCGCAGCTCCAATTCCGCAGGAAATTTCAAATCCTGCTCCGGCGATTTCTCCACCACCGTCTCCGCCGTCCAAGGCGGTTTACGATGGGCCTAGGAAAACCGTGGCGACACCCTATGCGAAGAAGCTCGCGAAGCAGCACAAAGTGAAGATTGAATCGGTGGGTGGGGCTGGTCC
799	TP76619	Skeleton	LG04	52.69	yes	yes	ATGCTCGAAGTATCTCTTTATATGTGCTCTTTAGTGGATAAGGTAAGCTTCTTTTGAATGGTTGAGCACAATTACTAGAAATTGATTGGGATATGTATGCTGCATGGGTATGCAATTCTTGACTTCCTGCATTATATATTACCAGACTTTCTTTATGGAGAATCTAGCATATGCAGTAAGGCAAATCCGATATGATGTTGAGCAAATCTGGTAACTATGGTTGATCAATCAATATGAGCTAAATAATTCT
800	TP226000	Skeleton	LG04	53.37	yes	yes	CACTGAGCATCTAAAACTGGAGGGTAGATTTTCATAATGAGATTTCATATTCAAATGACTCAGAAGTGAGAACAAAAAAATGTTTGCATCCAAATCAATTGGATCACCACCACATTCAGCTCAAGTAGCTTTATTTATTACACGAAATAAAGATAAAAAGAGAGGTTTCAACTTTCAAATTCTATTAAACCTCTACCCTAAAACAAAAAGTACTCTTTACTCAAGTTATTAATAAAGACCTGTTTGATGTATATTAACAAATCCTAAAAACAAACACAAGAGCTAACCCAACAAATATTACATACCTCTCATCCTATTTAAAAGGAATAAGGGTAATGTATATCTAGTCGTCTATTATCATATCAAAGGGCACTACTTCCATCATGATGTAAAAAAATT…
801	TP271784	Skeleton	LG04	54.95	yes	no	CAGCTTTGAACGAAATGTGTGATGTTCTTGGTGGAGGGATAAGAGGTACTTGCGAATTATTTTT
802	TP104710	Skeleton	LG04	54.96	yes	yes	CGCTTGTAGAATCAATTCAACCTGGTCATAATTTAGAGGAGCAAGGCAATGATATCAGAAAGCAACCACAATATAACAATAGTCATGGTTAATGTTATGATGATGACATAAAAGAATAAAGTAGAATTTATCTAGCAGAAATTTTCATCTAATCCAATTATCACCAATATTAATTAACTCCAACCATTTTAACCCTCTTGACTTCCAAAAACACAGTTTACTCCAGTGAACTCCTTGAAGATTAAAAAACATTGGGAAATGTTAATTTAGTTGAAATTGATCATATACACTCACGTCATTTGTGTTATAATCTTTTGTGCCACAACTTAACCAATACAGTCCAAATTCCAAAACCTTGTTCGATGCTATTAGTCTGCTTCTTTTATTGTACGTAACCAG…
803	TP29570	Skeleton	LG04	57.93	yes	no	CAGCACAAGAGGTAATGATCATGATATTTGTAACTCCAACTAGACTCTACAAGTATTGCAAAAT
804	TP450471	Skeleton	LG04	58.24	yes	no	CTGCTTGTGGCCGATCCAATGCGTATTGGACTTGTAGGATGGAACCATCATCATAGCAAATAAT
805	TP198678	Skeleton	LG04	59.11	yes	yes	GGGCAAATGGGTATCTGAAATTCGGGAACCACGCAAGAAGTCACGTATATGGCTTGGCTCCTTCCCGGTGCCGGAGATGGCGGCCAAGGCCTATGACGTCGCTGCTTACTGCCTGAAAGGTCGGACGGCGCAGCTCAATTTCCCGGACGAGGTACACCACCTGCCGCCCTTGCCACCGGCATCTGTATGCACGGCGAGGGAAATCCAAGCGGCAGCGGCCAAAGCGGCTCACATGATGATGAAGGCTAACAATTCTCCAGAGAAGAGTGGCATTGCTTCTTCTTCATCCGGTGACGGAAATAGCGGCGGCGTCGATGACTTTTGGGCTGAGATAGAGCTGCCGGAGCTCATGAATAGCAAGTGGTGGACTCTTTTCAATAATTAATCATGT
806	TP237496	Skeleton	LG04	59.12	yes	yes	ATGCTACAATCTTCACTACACCCTTTTCCTAATACCCTGTTTCAAAACCACTCACTTCACTCGATTTTCTGTCATCCTCCGTTCTAAACAAGATATTCCATCATTAACCCTAATGGACTGGAACCCTCAAACACTCCAATTCCTCTCCGAAACTTTCCTCCACACTCTTTCTCCGGCACCGGAGCCCCGCCGCCGCGCCGAATCCGCCCTCTCTGAAGCCTCCTATCGACCTAACTTCGCCCTCGCCGTCCTCCGCCTTATCGCTGAGCCCTCCGTCGATGACCAAATCCGACAAGCCGCCGCTGTCAACTTCAAAAATCACCTCCGCCTCCGGTGGTCCCCTTCCTCCGATGAAGCTGCCGCTACCATCATCGACTCTGAGAAGGCTCAGATCAAAGC…
807	TP282223	Skeleton	LG04	59.13	yes	yes	AAAAGTTCTGTATAAAATGGTCCCTAATGAAACAATTAACAGAAAACTGAATCAAGAGGAAAAATTACACTAGTTTGTGTATATTTTATGTTGGTGTCATGTCTTGTTAGAAGGGTAAGGAGATTTATGTGACAAGGTGATGAAATTTTCCCGAAATAATTACTTTCTTCGAAGGATAGGTACTTAGCTGAAGCACATGTCCAAGCCATGCAATTTGATGAGGCAGAGAACTTTTGCAAGAAGACCCTTGAAATTCACAAGGAGCATTGCTCACCTGCTTCCCTTACAGAAGCAGCTGATAGGCGCCTTATGGCCCTTATATACGAGGCGAAGGGAGATTACGAACCTGCACTCGAACACCTTGTCCTTGCTAGCATGTCGATGATTGCCAATGGGCAA…
808	TP21756	Skeleton	LG04	65.98	yes	no	CAGCAAGTGTTCATAATTTCATAAAGAAACTATGCATACAGAAAGATATGACCATATCATGAAA
809	M76E35A194	Skeleton	LG04	66.69	no	no
810	TP451781	Skeleton	LG04	68.8	yes	yes	GTGACAACCAAGTTGAATCCGAATACAACGGATGCTCTTGTTCTTTTTAGTGTTCCATTTTGGAACTCCTTTTCTATTTTCTTTATGTCTTTATCTTTTCTTTTCTTTCTTCCTCATTCCATTCCCTTCTCATCACATTGATAGAAAGAAACATAGCAACAACTACAGAGGATTCCTAGTTCCTTTTAAGGAACGACGGTTCCTCATTTATGCTCCATTTTCCTCTCCTTTTTCATAAGGTTTTCTTCAAAGGTGTGTGGAGGCACAGCTATGTAGCCTCTATGGCCTCAATGTAATATTTCATTGTAGGTGTGTATCAATTATCTATTGGTGCAGTTGGAGAATTTTGGGGTGTTGATTTTTAGACTTTAAGGTTCATTTTTTCTCAAGGAGGTTATA…
811	TP429301	Skeleton	LG04	70.95	yes	yes	AAAAGAATCAATTTTGTTAATAAAAATAAATATAAAAAAACCCACAAAAAATAATATTAATTGATTTAATTGTATATTAAGATATGATTTAAGAGAGATAAGGGGGGCATGAAGAGAGGGTCTTCTCCTCCTTCTTCACTTGGTCAGATTCTGCTCCAAAATCAGAATAACCGAAAGTTTTTCGTTTGATTTGCAGAGTTTTCTCTTTTCTTCTAAAGGGACCAACCACAAAAATCAAGGACACAGTACACAAACTCAGAAAAAAAGTGCTTCCTTCTCTTTCTGTGAGTACATGTAACAGTACTGTGACATAGTTATACAATATAGATACAGATTTGGAGAGAGATTAAAGGGTTCAAGGTTTTTTCTTCAATTTTTAAATTGCCCTTTAAGTTTTTT…
812	M47E32A67	Attached	LG04	71.29	no	no
813	lPms-750885	Skeleton	LG04	71.63	no	no
814	lPms-750651	Skeleton	LG04	71.64	no	no
815	TP2722	Skeleton	LG04	72.51	yes	no	CAGCAAAATGGAGGAGATTGGCAACAACAAATACAAGAAGTAAAAAGGTGTAACTGTTTTAATA
816	TP377994	Skeleton	LG04	72.52	yes	yes	CTTGAGATGTTGACAGGCAGAAGATCTATGGACAAAAACCGACCCAATGGTGAACACAACCTTGTGGAATGGGCTCGACCACATCTAGGAGAGAGAAGAAGGTTCTACAGGCTCATAGACCCTCGTCTTGAAGGTCACTTTTCCATAAAAGGAGCTCAGAAAGCTGCGCAGGTGGCTTCTCTTTGCCTTAGTAGAGATCTGAAAGCCCGACCGTCAATGAGTGAAGTTGTGGAAGCTTTAAAGCCTCTACCTAACCTTAAGGACATGGCAAGCTCTTCCTATTATTTTCAAACAATGCAAGCTGACCGCTTTCGAGCAAGCCCGAATGGTAGAAACGGGCAGACACAAGGAGGAGCATTGCTCACCCGGAATTGGCAGCAGCAAAGGAGCCTTTCAACA…
817	TP36760	Skeleton	LG04	72.53	yes	yes	TACAGCTACATTTCTAAAATTTCATGAAATTTATTGAATCATCAATTAAAACCAATAATTTCCTTTAGCTACAAACATGGCGCAAGCACAGGATGTAAGAACAAATGCAGAATTTTCGAAGTTTGATGACTACTATGAAACCATCCAATCCAGAAATAAATTACCAAAGGCATTGCAGGAGACATTGACAGATGCACTTGCAAAGATTCCTGTTTCGTCATTTCCGCGAGTTCCCGGAGGAAAAGTGATTGAAATTCTAGCATACACTCCCGTTGGCGAAGCGGTTAAGGTTCTATCCGAAAACAACATTTTAGCAGCACCAGTTAAAGATCCAGAAGCAGGGACTAGTTCAAATTGGAGAGATGGGTACCTTGGCATCATAGATTATTCAGCTATCAT…
818	TP273308	Skeleton	LG04	72.54	yes	no	CAGCTTTTGAAAAATGTAACCATTCGGTCAATTAGCATCTAAAAAGATCGGGTTCCCTTGATAA
819	TP156702	Skeleton	LG04	72.55	yes	yes	GTAGTTGTTGGTTGTTAAGAGAAGAAGGGTGAGTGAAGATGTTGCAGCCACACTCTTGTTCAGCTCCAACACAATCTTCTATTACAATCCCAAACCACACTTTCACTCCAAAGTTCATTCCTTTAAAACGTTCTTCTTCTATATCCACTTTCTCCTTTACTCTCCAACCACTCTCTATAAGATGCCGTCATCCTCAGTTCTATGAACCCAAACCATATCCCTCTTCCCCACAAGCACAACGTTCAACACCACCACCAGCTTCAGTTGGAGATTTTCCACCTAGGGTTTATGTGGGTCACTCAATTTACAAAGGGAAGGCTGCACTCACCGTCAATCCTAGACCTCCAGAATTTCAATCAACGGAATCTGGGGCATTCAAAATATCAAGGGAAGGTTATG…
820	TP117990	Skeleton	LG04	73.11	yes	no	CAGCCCAGTGCACTAGCCTTCCACAGTGGAGTCTGGGGAGGATAGCTGTATGCAG
821	TP260170	Skeleton	LG04	74.27	yes	yes	AGACAATAGGTACAGATATTTGGCCAGCAGACATGTAATTTGATTTTGCAGCAGAATTAATGATGTGATCTATCGCCTACAACACAAGTTAAAATATAATGCCACAATGAGTGGGATGAAACTAATCATGAAGCTGATAAGACAAAATAATGCAGCTGTTTACCTAACAAATGAAGCCCAAAACTAAATGCCATCACTAAACACGATAACGCGACATTACTAACAATTTATTAGCGTTTCAACTTAATAAGAAAGAAAGGATGTAAAGTGATAAAATAATGTTGGAAGTTAAAAGTAAGGGTAAGGTACCTGCATGGAGAAGTTAAAAGTCATAAACTCGACAACAGGCTTTAGACCGTAGTAAGCAGCACCAACTGCAATCCCAGCAAAACCAGCTTC…
822	TP79477	Skeleton	LG04	74.59	yes	no	CAGCATATTTTTATATTAAAGAACATCTAGGGCACTAAACACTATCAGTGTGCACTAACAAAAA
823	TP90046	Skeleton	LG04	74.6	yes	no	CAGCATGTTTGAAACCTGGAAAAAATAATAAAAATCAGAGAGAGAAAAGGAAGATACCTTAGAA
824	TP48165	Skeleton	LG04	74.61	yes	yes	CCAAAACCAAACCTAATTGGGCCGATTCGCATACGACGTCGTTTACAGACCCTCGTTCTTGTTCTACTTGCCCTATTCATTTTGCCTTTGACGTTGATAACGACTCAACTACAAACTCAGTGTAAATAATTTCTGTCGCAAAAATTTCTAACTCTCCCTCTCCCTTCTTTCATTTTGTTGTTGCTTTCTGCGATTTCAGATTTGTGCAGCACTGAAATTGTCTCATTGATCTTGTGCGTTGAGGAGTAATTTTGCTGGAGGAAAAAAATCCTGATAACCAAAGTCTTTTCACAAGTGGACAAAGTATGTGGTCGCTTGTAGTTGAAACTTAAATTGCTAACTCGGGTTATATTGATTCCACCAAGAAGAAGCTTCCAATATCCTCATATTTTGGCCTTC…
825	TP4085	Skeleton	LG04	74.62	yes	yes	TTTTTTTTCAACAACATTATTATTATACAAATATATTAACCATTTTGTAAATTCATACTACATGACCAATAACTATATCATTTTGGAAATCCTTAAACATAAACCCAAAAACCAAATAAAAAATCTTAAATATAAGATGAAAGCCCGAAAAGTAACAAGAAATCTCCTAAGATAAACAATAGTCCAATCTTTCTGAATGAATCCTTTTTCTTAAAATGGAGACACTTCACTTCTAGAGAAAAAGAGGCCAGAAGGACCCCCATTAGGTATCAAAGCCAACATCACAACACTTTCAGCACCATCATCAACAGTCAAATAACCACTATGGTTGTTTAAATCTGTTTTAACAAAGCCAGGGCAAACAGCATTGATGCAAAAAGTTGGGTACTTTTTTGAAAG…
826	M75E32A283	Skeleton	LG04	74.63	no	no
827	TP330657	Skeleton	LG04	74.64	yes	no	CTGCATTTTTCAGCAGTTGTCTTAAACACAACGTAACAACAATTGCGAATTTAAAACACGACGA
828	lPms-516192	Skeleton	LG04	76.11	no	no
829	lPms-515808	Skeleton	LG04	76.12	no	no
830	lPms-515888	Skeleton	LG04	76.13	no	no
831	M65E32B279	Skeleton	LG04	79.09	no	no
832	TP101279	Skeleton	LG04	81.04	yes	yes	GTTTTATCTTAATCTTCATCTAATTTTTACACTGTTATTATGGATCTATGAACACAACTTCTATACCATAATATTGTGATAAATATATACTTGTAGTTCAATGTTATGATATGGGGATAATAAGAATAATAGTTTGATTATTGTTACAAGTGAATTGCATAGATATGGCTATGGGATCCACGAAGCTTTGCATTTTGCAGGGATCACCCTTTGTATGTTTCCAATTCCAAGTGTTGAAGAAGAAGAATAAGAAGAATTCAGTGGTGCAGTTTTACTTTAGTGAGAAGAAGAAAAAGGAAGAGAGAGAGTTAAAGTTATCATTACCCATGAAGTTTGTTATTGACAACAACAATGAGGAATTGCACAAAGTTTTGAATGCTAAAATGGATCAAGTCAATG…
833	TP19090	Skeleton	LG04	83.57	yes	yes	CCGTTATTCTCTATTTAGACAGAGAAACATAAACGGCGATGGAGGAAACCGCCGTTTACCTCAAAACCGCCACCACCATGGCCGAGGCGCCGTCGAAACCCGCGACTGAGACCCCCGAACCTCAAATTCCATCAGTTTCTTCCAAAATCAGAGAAGAAGGCGAGCTGTCATCTTCCTCTGATGACGGCAAAGAAAATCCTGTTAGCTCTACCATGCAACCAACCCTTGATATAGAGTCTACTGCAGTTCATTTGGTGCACAAAAGTACCCAAGGTGTTCAAGGTGGTTCTAATAATATACAGTTACAAACGACCAGTCAATCAACTTCACATGCGAGCTTGACAAAGAGCAAGTTACCCCCAAAATATTGTCCGTGCACTGATCATGTCGGCTCAGATG…
834	TP285116	Skeleton	LG04	85.47	yes	yes	GAAAACCTTTCTGTTCTCCGATTCTCAAATCTCATTTTTGAACCATTATGGTCAAGGCAGTATATAAGAAATGTACAATTGATATTCTCAGAAGACTTCGGCACTGAAGGACGTGGCGGGTACTTCGATAATTATGGTATAATAAGAGACATTATGCAGAATCATTTACTACAAATATTGGCCCTCTTTGCAATGGAAACTCCTGTTAGTTTGGATGCAGAGGATATTAGAAATGAAAAGGTCAAGGTTCTTCGTTCAATGAGGCCTATACGACTTGAGGATGTGGTTGTAGGCCAGTACAAGGGCCACACTAGAGGAGGTGTTACATATCCGGCCTACACCGATGACAAAACTGTACCAAAGGACAGCTTAACTCCAACATTTGCTGCAGCTGCCCTC…
835	TP272393	Skeleton	LG04	85.48	yes	yes	TTTTTTTTTTGAACTCAAATATGTTTTATTTGAAATAAACAAATTCAAATTTATATTACAACATCTGCATCCAAGGAATGTGTCATAACAAAATCATGCATATAACTTACATATTTTCATAAGTGTGATAATATTACAAATGACTTTACTTCTACACCAACAATGAAGAGAATTAAGCTATAAATAATCCAAACACAGCCACACATATAAAAATTATTGCATACCAATAACTTGAACAACCCTTATTAAGTTACCATTTTTGAAGGGTTTGGCACAACAATATGATATGGTAATAAATATAATCCAATTTAAGATGATGCAGCTTTGGTAATTGGGTTGAAAGCTTTCTGTTCAGCACATGAAACAACTTCATGTGTCCCAGCTTGTTCACGACCAACA…
836	TP370389	Skeleton	LG04	85.49	yes	yes	ACGTGTGCTCTTCCGATCTCTTGAATTCTACTCAAAATCCAAACCAACAGAATATTTTTATTAGGAAGTGACTGAATGCCATTGATCACGTGGTAAGTTCAAGCTTATGAAACACTACAACACTCAGTACAAATTGATATTCCCAACTCCCACAACATACATAATATATAAAGAATGTTAAGCAAAATTTATATACCATCCCTCCCCTCCCAAACCAATAAATTACCATTCAGTAATTGATGCTTCTACATGCCCCTCTATGTGACAGGCAAGAAACATCATAGAACTCTTACCCATGAAATAAACTATGGCCAGTTAAGAGACTACAAATGGAACACATACCAGGATTGATGGCAAGAATGGGAGCGCTCCAAGTGCCAACTCTCCAAGTTGCACGAC…
837	M77E38A165	Skeleton	LG04	85.5	no	no
838	TP362226	Skeleton	LG04	85.51	yes	yes	GTTAAAGGACCAAATTTGAGTGGAAATATATCAGGAACTGACCCGTTAAAGGACAACCGCTTACTTTTGAAAGCAGAAGCTTTAGATGATTCTCATGAAGCAAGGCACACTGCTGCCGTTGTTAACGAATTGTCCAAGGAAATAACCAAGATTCTGGTTTCTCATCCAGTGAATGCTAAACGTGCTGCAGATGGGAAGAATATAGCAAATT
839	TP46065	Skeleton	LG04	85.52	yes	yes	TGCCTTGTCATGGCCTGCATCATCTATTGCCTTAATATGAAGAAACCCAAAGTCATAGCCATCTGACCGGCTTGCTTTATGCTCATCCTCTCCAGGTACAAATACTCGGGGGCAAGATTGTAAAGGAGCTGAGAGTGCCTTAGCTATTGCTGATGCTTTTGAAGTTAGTAAAGTTCGATAGTCCCCTGTTGCTCCAGGAGCTTCTAGAATATCTATTCCAAGTGATAAGCCCAGGCCAGCAATTATTTTTGTGGGAGCTACCATGCATGACCGCAAACCATGTTTATTTATAAATGGAGGAACCTCAATTCGAATGCCACAACCTCTTAAAAGGACTAAATTTGCTATATTCTTCCCATCTGCAGCACGTTTAGCATTCACTGGATGAGAAACCAAAAT…
840	TP96144	Skeleton	LG04	86.41	yes	yes	GTCCATCAAGAGCATTCTTTTCTGGATCATCAAGTAGCATTATCTTGAGTACCTAAAGGACAAGTGCAGCCAAAAAGAGAAAAGACCGTCGACTCCACCATAGAACAAACACAATAAGCATTCATGGTTAAAAGCATGTATTGCTTCAACCAGGTACAAGCCCTCCATTGGTGCATGAACAGCGCCTTTCAGCAATGCAACCAACAAC
841	TP87632	Skeleton	LG04	86.42	yes	yes	TTTGGATGAATTTATGGTAACAATTTATTTATAGACCAAAATCAACGTTCACATCATTCAAATACAGAAAAGCCACAGCAGAAATAAGTAAGACAAACACTGATATGAGTAAATACTTGAAACTAAGAACTCCAGCATCTATTCTCCTCACAGTTCCAACAACTGGTATAGAATCTACAGACTCTACATCATTATCATTTGCAGATACATTTTTCCAAGTCTTGTCCACCTCATGGCTAGTGGCTGAAGTTGGACTAACTTCTTCAGAAGTATCCTTACATGCCTGCTTCAATTTCACCACCAAAATTTTGTTCTCACTTGCTAAGTGAGACAGCTGCTTATATAGTCGCTCTCTCTCAACAGCCAGCTGTGTTAGTAACTGTTTGAAAACTATGGTCC…
842	TP4959	Skeleton	LG04	88.99	yes	yes	AAAGAGGGTAATAATACCAATACAATTAAACTCACCTACAACCCAAACTCCCAAATGATATTTATTAATCATCACATTGTGTCATTGTAACTTCTTTTGAAAGGTGTATTCCATTTCATTTGAAATCTACAAAGAATTTATTGAGTTTATTTCTTTATCAATTAGCTTTTTTATTAAACAATTTTCTGGGAAGGCAAGTTCTGATACATGGTAGATTGGCAGGGCTAGACTATAATCATTAGGTTCCCCAACAACACTCCTAAGGTTCCATTTGCGAGGTGGGTTGTAGAGGGGAATGAAGGAAAATGGAAGATTTCAGAGTCATTTCAGAAGTATATTTCATGACTCTGAAGTCATTCTTTCATTCCACTCCAAAACTTAACTCAGAAACTAACCCGA…
843	TP97207	Skeleton	LG04	89	yes	yes	TATATCTACTCGACAAGGCAATAGCCAGGTACTCCAATTTTACTACTATGGTGGTTTTACCTGTTTCCAAAAGACCTAATTTACTTTGGCTGCAAGATGGAATTATAGAAATTCTAACTTTTTTACTTGATGTGGTTGGTGCTTTATCCACATCTTTCAGATGCTAAAGAAAATCCAAGTTCACTTGTTTGGACTGATTTTGTTTCCTTTAACAGTCATAGGTTTTATTACCATATTTTCTTCTGTGTTATAACTTCTGTTCTCTTTATCATACAAAATTGGGAAATTAGTTTCTTAATTCATTTTAATCTTCAGTGCTTTCAAAGGAAGGGAGATAGGAAATGAAAAGTTGATTGGGGTTATTGACCTGCAGAGTATTTC
844	TP156909	Skeleton	LG04	89.98	yes	yes	TTTAATAACCTTCAAAATATTTGTTTCACATCTTTTTTTCTAAATAAAAAATATTACAAAATAAATAATAAATAAAATAAAATGAAGAGTTGCATGGACAAATGAATGGTGAGAGTGAAGTGAGGATTATCTTATTCTATGAATGGATCAAGTGGGTTGTTACTGTGAAGAGAAAGTCTCAAGCTTTTTGTTCAAAGTCCATATACTAAGGTTAAGTTGCATTTAGTGGAGTAAATCGATGGACTGCATTAACGGTTTTGCCTCTTCGATTACAAGAGATTTGGTGTGTGGAGCAGTAGATGAATTGCGCTATCCTTGCTGCTTCACAATTTTTGTTGCAGACCTCCAAGAAGAAGAAGACAAATTTGTTGAAACTAGAAATAGCGTCCAAGAACGTGT…
845	TP340521	Skeleton	LG04	89.99	yes	yes	TTTAATAACCTTCAAAATATTTGTTTCACATCTTTTTTTCTAAATAAAAAATATTACAAAATAAATAATAAATAAAATAAAATGAAGAGTTGCATGGACAAATGAATGGTGAGAGTGAAGTGAGGATTATCTTATTCTATGAATGGATCAAGTGGGTTGTTACTGTGAAGAGAAAGTCTCAAGCTTTTTGTTCAAAGTCCATATACTAAGGTTAAGTTGCATTTAGTGGAGTAAATCGATGGACTGCATTAACGGTTTTGCCTCTTCGATTACAAGAGATTTGGTGTGTGGAGCAGTAGATGAATTGCGCTATCCTTGCTGCTTCACAATTTTTGTTGCAGACCTCCAAGAAGAAGAAGACAAATTTGTTGAAACTAGAAATAGCGTCCAAGAACGTGT…
846	M78E38A116	Skeleton	LG04	90.75	no	no
847	M78E38B125	Attached	LG04	92	no	no
848	TP1017	Skeleton	LG04	93.32	yes	yes	TTTTAAGAAATTTGATATATGTTAGAATTTATTGTAGACCCTCAATAAAGGGTACATTGATGCATAACAGAAGAATATACTCTTCCCCAAGGCAGAACACAATGGTCACACTATGACTCAAAAACATTCTTGAACAAATGCTACAAGGCAAAGGAAAACTCAATCTAAAAGTTGTACATTTGATCACTGAATTTACTTATAATACAATAATATATACTTAGTTTATTGATCTTCCTGCATAACACAAGAATCTACTCTTCCCCAAGGAAGAAAACAGTGGGCTTTTTGGGTTCACTAATCTCCACTGTCCCTTCTAACATCTTAGCAACTTTTCCCATAGTTGGCCTCAACTCAGGCCTATCTTGCAGGCACCACATTACAGTCTTGACCATTCTATTA…
849	TP140317	Skeleton	LG04	93.33	yes	no	CAGCCGGAAAGGAAATAACAGAACATTCGGTTCCATCCTATCCGATCTGCGTGCCAAACGTTGA
850	TP21317	Skeleton	LG04	94.27	yes	yes	GAAGGTCCTGGTGCAGATGCCAAAGCCATAACACTTTCTGTTGAAGACCAAGACTACATTGGTCGAATTAAGAAACTTCAGGAGTACATTGAACAGGTTCGAAGCATTGTAAAGCCAGGATGCCCACAAGAGATTCTGAAAGCAGCACTTAGTGCCTTGGGATCTGTTACTGAAGTTCTAACCGCAATTACAGCATCTTCAACCAAACTTCCATCACATTAAGAGTAAATGGATCAGATTGTATACTTCTTCTGAAGTTTTCTGGCATTTCGATTCGCCTTTTTGCCTATAGTTATGGAATTTGCATGTCAATGTGAGGTTACTCTATCCAAACTTTTTGGCTCTATTAGTTTACTGTGATTGGATGATTCTTTTGAGAAATAAGACTTGCTGCTTGAG…
851	TP3626	Skeleton	LG04	94.28	yes	yes	TGTGTTCCATGTTTCTTATCTTGTTATCTATATCTGCAACAGAAATTGCATTGTTTAATCTGTTCATTGTGGATTTAACTGAATCCATTTCCTGGCGTTTGGATTTGAGCAAGTTCCGAGCAGTTTGCTCTGCTGATTTTGCAGCTCTAAAATCTTGAAGACACTCATTACAGATGTCCTTTCTACTGTTGATTTCAGCTCTAATTTTGGCTCGAAGATCTGTCTTCTCGTCTACCTGCTTAAGAGCATTCTCGATCTGCTCTTGTATATTCTCATCATCGTCATATCTTGGAAGCCTTATCAGATAGTAGAAAGGCCTTTTCACTACCTCTGAACCCACATTTTGTCCATCAAAACTATCTGCAGCAGCAGATCCTTCTTGTGCGGGTCTTGTGTTTC…
852	TP76928	Skeleton	LG04	94.29	yes	yes	ATCTGTCCCATAAAAAACAGAATCATCTATGAATCTATGGTTGAGTAGAACATTACATAACCTGAAACCACTACAATGGACAAGAACTCAATCCTTTCACAAACAACAAGTCCATGATATACTTAACCAATGCACCAACCTGAACCACCTTCACCAAACCCAAGCTTTCATGATCACCACATCTCTTGATAAAGACAACATCTTTCTCTCTCAACTCATTCATACTTCAGCTTCTCTTGGTTTCCCTTCTTTCGCTTATTCCCTTTTCATTTACAATCATAGACCCAACATTTTCCTATATAACAATACCATTTGGGCTCTCTCTTCATTTAACGCCCCACATGCTATTTTCTTATTTAACAGAATTCGGTTACTTGGTTTGTTCCCTGATAACTACTC…
853	TP174329	Skeleton	LG04	94.3	yes	yes	CATGAGAGTTTGAAGGTTATCTCTTGGGAACCTATAAGATGCCATGATATGGTGGATGTGGGTTGGTCTAGATTGTCAGATCTTAATGTTCATGAAGGAAAGCTTCTTGGCTGCTCATACAATCAGAGTTGCGTTGGAGTCTGGGTTGTAGACATCTCGCGCATAGAACCATATGCACTTAATAGTGTGAACCAACTGAGTGAATCTCCAAGTGGAAATATGTCTGTGTTGAATGAGAACACAGCTAAGGCTAGGGTATCTATTTCACAAAATCTAGATCAATTTGTCAAGGAAACAAAATCTCTTGGAAGATTGTCTGTTTCGCAAGATTCAGATCCCTCAAACGAGGAAAAGTATTTGCCATCCGTTGGAAGCACACCGAGTACTCCTCAAAGGATC…
854	TP240160	Skeleton	LG04	97.04	yes	no	CAGCTCCCCACAATAGCTCATCCTGAATGCAAATAAAATTTATCAAAACCACAACCGCAATATT
855	TP31574	Skeleton	LG04	99.43	yes	yes	CAATTTCTGATCTCTAGTGGACCTCTCAGTAGGATTCGAACCCAGATGAAGTTCTGACCATCTGTCAGAGAAAAAAGAACGATTCACTCTTGTAGGATTCCCAAGAAATTCTTCGATTTCTTCCGGAAGCAGATGATTATTCATCTGCTTCTCACGTTCCATGAATAGTCGGCACATTGAGGAAAATCCAGAAAGGAATTTAGGGAATCGCTCTGATTCTATCTTTGTTCGTTCCGTTTGAAGAAAGGAAGAATCCCAACAAAGAATCAATCTTTCTTTTAGTTGTTGAATCTCTCTTTGATTGATCAATGTGTGATATTCCGAATCCTCATTCCTAATGGAATCGAAATGATCCCTGGATTGATCAGAAGATCCTTTCAATTGGATAGAATCCGTTAC…
856	TP5833	Skeleton	LG04	100.01	yes	yes	GGGGACACTCTATCAATCTCATTCTCGTTTATCTTCTCAATTTCTCGCAGTGCGCAGAGAATCATGGACCCTTCAGAACGTAGATACTTGGAGGATGATGACACACCATTGATGAAAACTATTAAGGGTGCAACAACTGGTTTAGCTGCTGGCACAATCTGGGGTACTGTAGTTGCTACCTGGAATGATGTTCCTCGTGCTGAGAGAAATGTTGCTCTTCCAGGGCTATTAAGAACTTTCAGGATGATGGGAAACCATGGACTGACCTTTGCTGCCATAGGAGGGGTTTACATTGGTGTTGAACAGTTGGTGCAGAACTTCAGAGTTAAGAGGGATTATGTTAATGGTGCTGTTGGTGGATTTGTTGCTGGTGCAACTATTCTGGGTTTCAAAAGAAGG…
857	M63E38A304	Skeleton	LG04	100.02	no	no
858	TP156518	Skeleton	LG04	100.63	yes	yes	ATTCCATTGAACAGTAGAAACCTTTTTCAAAACCAGAACCATTCTTGGGTTCACACGCATAGGGAATTGATGCCTCATTCCAATTGTTAAATCACCAGAAAAAGTTAGGTATTATGACATAAATGCATCACAGTTTCATTACAATATGAAATATTATTCATTGGGAAGGCTAACAATGACAAATGACTGTGTCTAAGATCTTGCTACAACAGACAACAATGGTAACATGCAATTAAATTTAAGTCTGCAAATATTTTAGTGAGAAAAATAATATAACAACTATATCTGATTAACAAACAACATAGTTTTAGTCTCTTTAATAATTGGTAAATAACTCAAGCCTTCTGTCTACACTCTCCTTTGCCTAGCTCAAACATCAACCATCAAATGCCCATAAAT…
859	TP6216	Skeleton	LG04	100.64	yes	yes	TCTCACCCTATAGGCCTTCCTTGACCAATTGGCCCTTAGTGCCCTGTGTTACATTTCAACTATCTTTCAGGTTGGTTCAGGAAATCTTAGGTACAATGTGCCTATTGGTTATATGAATTTAAGTGTGGATGGCGCTGTCCGCAGATGAACCTTTTAGGTGGATTGTGGGGGTTTATTCTGTGATGACAATGGAAGGTTTGTGCTTTGGCTTCTCTCGCAGTTGCAGGTTGGGCATTTTTCTTATTTGAAAATGGAGCTCTGCAGTCTGTTCCATGGTTTAAATCTGACTGCTTCAAGAAAATTTGATCACCTGTGGATTAATCTTGATTGTGCCGAAGCAATTTATCTAATTTTGTTGGCTGTCCTTATTTGAACCACTGCTCAACTCTGGTCGAAAGC…
860	TP224974	Skeleton	LG04	101.3	yes	no	CAGCTAACAGTTTCACCTTGTTCCAAACATCAATGGGGTCTTAGTTTAGGATTTTGTAGTTGGT
861	TP295286	Skeleton	LG04	104.57	yes	yes	CCCTCCGGAGTCATTCTTGTCACCATCTAAACCATTTGTTTTTCCAAAATCTGAGTCGGCGTGTGTATTTTCACGATCTAGAAGTGCTGAAACAGAACCATCACCAAGGCGCACTTTAAGGAACTTGGATGCTTTCTTGCGTTGCTTTCTCCCACCACCAACATCCTCTCTATTTTGACTAGATAAACTGCCAGCAGATGTTTCACTCTGCTCACTTAGCTTCTTTATAGGTTGAGTACCAGAATTTGTATTGATCTGCTGCTCGATTTTTAATTTGCCTTTGTTGGTGCGGTAATCACCCTTTGATAGTACCTCTGAGTTCTCTTCTGAAGGTTTATAACTCGATTGTAGTTGATGTACAGTGCTTAGAAAGTTATCTGCTAATCTCTCCGTGGAGTT…
862	TP257123	Skeleton	LG04	104.58	yes	no	CAGCTGGTTTTGCATCAGTAGACTTCATAATATGGAACTTAGCTAATGAGAACAAGGTACTAAA
863	TP309516	Skeleton	LG04	104.93	yes	yes	GGGAGGGGAAAAAGTGATCAAATAAATTTGTACCCTGACACATCAAGAGGAGTTACTTGATTTTCTGCAGCACTCATTTCAGAAATAGCCAGGTTGGTTAGTTGACAAACACTGCCCTTTGGTTACAAATTGTCATCCATTTGTGGCCATCTGCAGCATGCTCTAACCTTATCATTTGTCAATGGAAATGATATATGATAGAATATTATGACGTCGTTCAATCCATGTTGCTGATCTCATCTAGTGAGATAAAGGTTTAGTTGTTTTGTCGGAATGAATTTTTTTAATTTAAACATTTTGG
864	TP47426	Skeleton	LG04	104.94	yes	yes	GGGAGGGGAAAAAGTGATCAAATAAATTTGTACCCTGACACATCAAGAGGAGTTACTTGATTTTCTGCAGCACTCATTTCAGAAATAGCCAGGTTGGTTAGTTGACAAACACTGCCCTTTGGTTACAAATTGTCATCCATTTGTGGCCATCTGCAGCATGCTCTAACCTTATCATTTGTCAATGGAAATGATATATGATAGAATATTATGACGTCGTTCAATCCATGTTGCTGATCTCATCTAGTGAGATAAAGGTTTAGTTGTTTTGTCGGAATGAATTTTTTTAATTTAAACATTTTGG
865	WANR2	Skeleton	LG04	104.95	no	no
866	TP81412	Skeleton	LG04	104.96	yes	no	CAGCATCAGTTACTTACCAGAACAGCAGACTATGAGAAAAGAGAAGAACAAGAGGCACATAAAA
867	TP100752	Skeleton	LG04	104.97	yes	no	CAGCCAATTGATTTATTATTATTGTCGGTCTAAAAATTTATACACAATAAATATATTTTTTCAA
868	TP449451	Skeleton	LG04	106.35	yes	no	CTGCTTGCTTGCGCTTATTTTAAATTGTGGTTATTGTTATTGCGATTATGATCATTATAGTGTA
869	TP260558	Skeleton	LG04	106.36	yes	no	CAGCTTAAAGCATGAAGAACTGAAGTTAAGATGACACATGTTTATTGTGCCTTTGGTTTCTCTT
870	TP410385	Skeleton	LG04	106.37	yes	no	CTGCTACCTTGTACACCACATGTTCAAGTCTTGAAAACATCCTCTCCATTTGTGGGGGTAGCTT
871	TP116058	Skeleton	LG04	106.38	yes	no	CAGCCCAATGCATAAGACTCGGGTAAATGTACACAAGCTAACCCCACAAATGGAGAGGATGTTT
872	TP71029	Skeleton	LG04	106.93	yes	yes	ACAGGTATTCGATCCTTCGTCCCGAGTTTATTATGGAGAAGCATGAGAAACAAGGAGGTCATACTGAATATTCTTGCAAACTTCAACTGCCGTGTAATGCGCCATTTGAAAATCTTGAGGGTCCTATCTGTTGTTCAATGCGATTGGCACAACAGACTGTTTGCCTGGCCGCTTGCAAGAAACTACATGAGATGGGAGCATTCACTGACATGCTATTGCCTGATAAAGGAAGTGGAGGAGAAAAAGAAAAGGCTGAGCAAAATGATGAAGACGAACCACTTCCAGGGACTGCTAGACATAGGGAGTTCTATCCTGAAGGTGTTGCTGACATACTAAAGGGAGAATGGATCTTATCTGGAAAAGATGCTTGCAAAGACTCCAAAGTGCTGTATCTTTGTA…
873	M66E32B386	Skeleton	LG04	107.55	no	no
874	TP27938	Skeleton	LG04	107.56	yes	yes	GCGTTTGCTATGGGACACAGCGAGGAAGAGAAATCTACAAAGACCGAAAAGCCTCCTTCGCCCGTGACAACGGATCAGACCAACCAGACCAATAGTCATGTCTACCCTGATTGGGCAGCTATGCAGGCATATTATGGACCAAGAGTTGCTGTTCCACCATACTACAACTCAGCAATGGCTTCTGGCCACACTCCTCACCCATATATGTGGGGGCCACCGCAGCCTATGATGCCACCTTATGGGCCGCCATATGCAGCAATTTATCCACATGGAGGGGTTTATGCTCATACCGGAGTTCCTATTGTTAGTTTGCATTTTTCCGATTTGTTTTTTGTTTCCTCCGATTTTCTTGTTGGATCTTATGTTCATTTTCAGTTGTCATTAAATGCTTCATGCTTT…
875	TP9417	Skeleton	LG04	108.05	yes	yes	CTTAATCTTCTAAAGAGAATGATAAATAATTATTATTATATTCTTTCTAAAGATACATTTATGTAAGAATAAAGTTGATACAATTTTATTAAATTACTCACTACTCTCAATTGAAAGCAGTACTAAGATAATTGTGAACAACATTTTCAGTCAAGATTTGCAACACTTTGGTATTTGTAGGACCCACACATCTTGGTGTCTTATATTGACTAACAGCAGCTCCTAATCCAAGATAATGATCAAGAATCTTCTGGAATGTTCCACTCTTAACAACTCTTAGTTCAAGTGCTTCAATCAATTTCACTTTCCTAGAACTTACATACCCAGCATCAACAAAAGATTTGTCTAAACAATTGCAACATTCACTAAGCAATTCTTCACTTCCTTCACCACTCATTT…
876	TP400902	Skeleton	LG04	108.06	yes	yes	ATAAACCAAAAGAAGAAGCAGCAGCTGCAAAAGAAAAAGGAAAAAAGTGATTATCTTTCACTTTCAGCTTATTGTTTCTGAGAAGGAAAGCTTTTGTTAACCAATATCACACAACACAACACAACCTTAGTTACTTCCCTTTCCAACGTTGTTATTGTTGTTACCAAGAAGCCAAGTATCCACTTTTATGTTTTGATACAAAACACACTTTCTCTTTTTCCTTTCTCTTTTCTCATGTGCTTCTTCATGTTCATTCTTCTTACTTCTTACCCTTTTCTTCTTATGTGAGTGATAGTTCTTTTGTTTTTGTGTGTTTCTTTTGAAATGGATGAGTCTGGGAAACTAAGGTTGGTGAGGTGCCCCAAATGTGATAATCTTCTTTCAGAATTTTCTGATTAT…
877	TP22756	Skeleton	LG04	108.07	yes	yes	GTACAGTATGTTAAGATGTATCTATAAAGAAGAGAAAGAAGCATAGTTGAAACAAGAGAGATAGAAGCATAGAAAGAGAGATGAAGAAGAAGAAGAACACATCAGTGTTATTGTAACACCAAAACGCAGCAAATTCAATACAAGTGGTTTTGTTTTGTTTTATTTTTGGAGAAAAACATGAAGAAGAAGAAGAAGTAGTAGAAAGTGGCTACATAGTTTGTTGTGAAACAGTTGAAGTGTCAGAAAGAAGGAGTAGTTTCATTTTCGTTACAGAATACAAGGAGTGAAACAGAAACAGAAACAGAAAAATAATTACTTTATTATCATTATTACTGTTTTTTACCCTCTCTCTCACATGGGTAATATGTTGAATTCAATTATTGCTGCATCGTCAAGAAG…
878	TP26890	Skeleton	LG04	109.39	yes	yes	ACAAATGATTCCTAGTATTTCTGCTGCGGGATTTGGCTAAGATGTTCTGTATTTTATCAGTATTTTTTGTTGTAAAATACAAATCCTTTTTAAGATCTTCCTTGGTAGCATGTAGAAAAGGCCGGATTTTATACTTAAGTAATTGCTGCGTACATATTCCCTCAACATATAGGTTTACAAAATATTGAAATTGATGGCTATGCCTCCTTTTAATTGGTCCTGTCACCCGGTTGAGAATTCATATTGTAATTACTTTCTGAAAAGGGGACAAATTCTTCTATGTGTCTTGTTCTATATTCTTGT
879	TP155926	Skeleton	LG04	109.72	yes	no	CAGCCTTACCCCCCACAAGGGAAGAGACTGTTTAAATGATTTGAACTCGTGACCTAATGGCCAC
880	TP445144	Skeleton	LG04	109.73	yes	no	CTGCTTAGTGGCCATTAGGTCACGAGTTCAAATCATTTAAACAGTCTCTTCCCTTGCGGGGGGT
881	TP232900	Skeleton	LG04	111.51	yes	no	CAGCTATCCTAAAACTGATTTAGGCTTTTTCACCTCTCCACAGTGACTGCACGTATACTGTCTT
882	TP102131	Skeleton	LG04	111.52	yes	no	CAGCCACAGTCAAAAGAAGAACAATTACTTTGCAAGATTGTGTGTATTAAACTATTAATTCTCA
883	TP152487	Skeleton	LG04	111.53	yes	no	CAGCCTGAAGCAAATGGAAACATATGTCACCATATAGTGGAGAGAAAGAGAAAGATATTAAAAA
884	TP333642	Skeleton	LG04	111.84	yes	no	CTGCCACAGGTTGCAACATTGGATGGTGAAATTGAATCATGGTGCTGTTACCGCTG
885	TP390425	Skeleton	LG04	111.85	yes	yes	GAAGAAAAAAGGAAGGCAAAAAAAAAAACTGTGTTCAACACTAGCATCGTTTAACCTATCGTTCCGGCGACCGTGATTTTCCACCGCCTCAAATGGGTGGTGAACCTCCGCCGGCGCCGGTGAACACGTTATTCAACTTTACTAAGCCAGGGTTTCAGTTGGACATCGGAATCGGAGATCTCTCTTTCTTTCTCTTCAAAAATTTTGTGGTAGTAACTAATTAACTGCTTTTAATTTTCTATTAACAAAAAAGAGTTGAAGACATCGTAACCGCTCTACGAACGTGTAAACGGTTATCGGATCCATATGGCGAAGGGAGGGCAATACTTCGAGAAGGTTCGGAGGTGCATTCGGACGGTTTTCTTCGTTGCAGCGTTGGTAGCGTCGCTGGTTGTGACG…
886	M59E32B265	Skeleton	LG04	111.86	no	no
887	TP210950	Skeleton	LG04	111.87	yes	no	CAGCGGTAACAGCACCATGATTCAATTTCACCATCCAATGTTGCAACCTGTAGCAG
888	TP276324	Skeleton	LG04	111.88	yes	no	CTGCAAACATGTCAATTAAGGCATTTTCCAATATAACACCAGGTTCAACAATACCATCTTTGAT
889	TP61122	Skeleton	LG04	113.03	yes	yes	TTTTTTTTTGAAAAAAGTCTTTAAATTTCTATTTCATTGTATGTCATGCTGTCTAAAATCAACCACATATACAAGTATTCCCCAATCATTTCTCATTCAAAATATACCAAATACTATTCCTTGTTTAGATCATAAATATCAAAGTATTGGGTTAACTTCCACTTCAGCAGCAGCCAAACCTCCTGTGCAAATTATCCTTCTAAATAGTCACTATCTCAAAGTCTGCATGCTGAGAGCAATTGCGGAAGTAGGCAGCTATATGGTCAAGGTTGTTAATGAAGATTTTATATGTTGATCCAACCCCGAAATTCAATGACTTTAATTTACTAAAAGACAAACATTCTGGTTTTAACAAGATTGCAGTCCCACAGGTAACCGCAACAGTGCAGAAGGATAGTT…
890	TP96614	Skeleton	LG04	113.53	yes	no	CAGCCAAACACAAAGGACACTTCTTAATACAAGGAGTTTTCCCTCAGCTTCAAGTAAACAATCA
891	TP445741	Skeleton	LG04	113.54	yes	yes	TTCTAAACTGGGGCCATCCAATCTGTTCAGTGCTGCTTCAGGAGCCAAAAGAGGATAAGCCAATGCACCAGAATAACCAGCCGAGTGAATTGCTTCCAAAAGCAAGCCCTGGGGATTATTTGAGAGTTCTCCAAGCTCAGCTTTCACCTTTCGAAGCTCTTCGTTGACCTCCCAATCCAAGAAGGCCGGGTTCCTTACGCAGTCAACGAGCAATTCAACCATTTGAGGAACATATGTCTTTAAAGCATCAAATGTATATCCCATTTGCTCTCGCGAGGCTGAGGCTCCAATGTTACCACCAATTGCTTCAACTTCCCTTACGATACGAAAGTGACTACGATTTGTTGTGCTCTTGAAAGCCATTCGCTCTAGCAAGTGTGAAGCACCGCTTGACAATGG…
892	TP21440	Skeleton	LG04	113.55	yes	yes	CTAAGTGTTGCAGTTGGTCTCCCGGTTTGTTCTCTCTCTCTCTCTCCATGTGTCTAAAAGATGCTGTCAGATACAACCCTGCACTTGAAGTCTTGCACACTAATTTGATTTTTCAGAAACATGAACTGTGGCTTATGAAGGTGAATACATTACTCACTTGCTGCATGTTATTTGCATACAGAATGTTGGTCCACATTTTGAAA
893	TP11994	Skeleton	LG04	115.38	yes	yes	TTAAGAGTCTCTCTCTAAGTTCTATCTAGTTGTCTTCTTTTATTCCTTTGCTTTTTAAGTATTATTAGGAATAAAGAAGCTCTATCAATGAAGAAGGAAGTGGAACTTGTTGCAACTGCAAGTGAACTAGAAATGGCTTCTCAACCACAAAGGAACAAAGGTGGTCTTGTTACCATGCCCTTCATCATAGCAAATGAAGCACTTGCAAGGGTTGCAAGCATTGGTCTTTTGCCTAACATGATATTGTATTTGATGGGAAGTTATAAGATTCATTTAGCCAAAGCAACACAGATACTCCTCTTATCTACTGCATCAAGCAATTTCACACCTGTGGTTGCTGCTTTTATTGCTGATTCTTATCTTGGTAGATTCACTGCTGTTGGCTTAGGTTCTATTATA…
894	TP270602	Skeleton	LG04	115.99	yes	no	CAGCTTTAGCCTCTGCTTCCTGTGGAGACAATAGAAAAGATAAAGGAATACAGAAAATCCAGGA
895	TP154225	Skeleton	LG04	116	yes	no	CAGCCTGCTTTTTGGAAAGCTCTTCACCTGACATGAGAGACAGACTAATATAAAACGGGACTGT
896	TP89744	Skeleton	LG04	116.01	yes	no	CAGCATGTTAATAGTTTAATTATTGGAGATCATACAGTCCCGTTTTATATTAGACTGTCTCTCA
897	TP149038	Skeleton	LG04	116.02	yes	yes	TTTCACTTTGCCAGCCTTTTCTTTGTATAAGAAACAATATACTAGACACAATTTGGTGTTCAATTGTTTAATGTGATGGTTCGACTTGGACATGCTGAGGCTGCCCATTCCCTTCATGAAAAGTCAAAGCAGACTTATATATTAGTTTGTAGAGTAACTCAATTTCTTTCGCCTTATAAATTTTCTTTCGCCTTATAAATTTTCT
898	TP416765	Skeleton	LG04	117.41	yes	yes	CTGCAATTTTCTATATATCTACTTCAGTCCCTTGTACAGAGAGAGGGGTTAGAGATTGACTTTCTCTTCAGAAATTTGTTGTCCAATTGAGGTGACCCATTTGGGGCTGCTGATATGCACCAACCTGTGCTCCGGGAGCAGCTGCGGCCACCCCGACTCCAACATTATTTCCCATAGCCGGACCTAAATGGTGGAGGCCTGGAATAGCGGCTGGATGTGGAGGAGGAGGATGATACATACCGGGGAACTGCGTGTGAGAAGATTGAGCAGCAGCATTGAAGGAAGCATGACCAGTGTGTGAAAGCATGTAAGCGGCATGAGCTGCTTGCCCTTGCATGTTATAGTATGAAGTGGATTGCATGCCAGGAATCTCCCTTGGATTCTGTAACCAGATTTCCG…
899	TP272081	Skeleton	LG04	117.42	yes	no	CAGCTTTGCCGTCTCCTTCGTTGTCCATTTTGCAACAGAACATAATACATAGAAAAGAGAAATG
900	TP345661	Skeleton	LG04	117.43	yes	no	CTGCCCCTTTCTCCTATGTTTACTCATTTCTCCAGTATCGATCCAGCTCTCCTTTCTCTCGCTT
901	TP432453	Skeleton	LG04	117.44	yes	yes	ACAATGTCACTTCTCCTCTCACTCTTAGTATCTGTTTTCAAATATATAATACAAAAAAACTATATATCAGCAGCAACAAACAATAACCTTAGTATTCATAGCAGTGAAGATGTTCAATGCTGACCTTTCCTAGATGGTTTTCGGCCGGTTCTTCCCCTGCGAGGGTAAGGCAACTCAACTGATCCTCCAAGAACAGGACGAGCCAAGGCTGCATTCTTG
902	WANR3	Skeleton	LG04	117.45	no	no
903	lPms-517067	Attached	LG04	117.45	no	no
904	lPms-524687	Attached	LG04	117.45	no	no
905	TP444157	Skeleton	LG04	117.46	yes	no	CTGCTGTTTTGATTGTTTACTTGAAGCTGAGGGAAAACTCCTTGTATTAAGAAGTGTCCTTTGT
906	TP73498	Skeleton	LG04	117.47	yes	no	CAGCAGTTACGTGTTGATGCCTGGAGGTGGCTCCCATCTTAACGCCAACAGAGATCGGAAGAGC
907	LG96	Skeleton	LG04	120.89	yes	no	GAAACAGCTTGAAACCCCAAGATTACAGAGGTTATTGATTTTATGTCCATTCTTATTCATCTGTGATTGATAACCCCTTCTGCTGGTTTATGAATATTTTGGTTGACACTCTTTGCAGGGAGGTACATTTACAGTGTCTAACCTTGGAGGGCCATTTGGTGTCAAACAGTTCTGTGCTATCATCAATCCTCCTCAATCAGGCATTCTTGCAGTTGGATCTGGTGATAACATTGTTCTCTTCTTTCTACATTATATCTTTTATTAACTGCAGTCATTATTCCTGTTTTCTTAATGATCATCTCTGTGATGCCTTCCACATGGCAGCTGAGAAGAGGGTCGTTCCGGGTTCAGGTGCA
908	TP3712	Skeleton	LG04	125.39	yes	yes	ATCAATTTCAATCTCTCAACAACACTTGATCCCTTCATCTTCAACTTTAGATTATCAACAACACAAATCAATGCAACAATCACAAACTCTTAATCAACTTCACTCAACTTTTCAGTTGCAGCAAACCCTACAGCGATCACCTTCCATGTCGCGACTCAACCAACTCAACACTCAGAACCAGCAATTCGCCGGTGTCATGAGGCAGCAGACCGGTTTATATGGCAGCCAGATGAATTTTGGTGGTTCTGCTTCGGCTCAGTTGCAGAATCAGCAGTTGGGAGGGTTGAATTTGTCGCGGTCCACGATGATAGGGCAAACTGGACACTTTCCTACGTTGTCTGGTGCTGGATCACAGTTTAACTTGTTGTCATCGCCAAGGCAGACGGGTGGACTAGTCCA…
909	TP364001	Skeleton	LG04	125.4	yes	yes	CTGAAAATGGATAAACTGGCTCTATTTATGTATGATATTAAATATCAATGTTTGATATTAATAGTAAAAGTATGTTTGGTTACAAGTTACAACAAAGTAATGAATCATATATCAACTTCACTTGAAGATGATTGGGCTAATTTCCTTAGGTTTTCAATGATCATAACCAGTTTTGTGTTAAATCGATTGACAAAGCACTTGGGCAGCCATCCTGCAGGATCCAACTGAACAACATAAGTGACCACACATGAATTATGATCAAGCTTCTCAACTACCCATCCTGACTGTAGCAACACTCCTCTGATTGCATTGCTTTGTTTTGGATGTAAGCCAGCTGCAATTTCCTTTGGTAGTGAAGCAACTGCTACCACCAAGGTACCATCTTCCATGGTTTCACGC…
910	TP327093	Skeleton	LG04	126.69	yes	yes	CCCAATTTTCAATTGCAGACCATATCAGTAGCCCATCAGCAGCATAAGGGTAGTCTTCCATTACTAGCTTTAGACCATGTGGTTGGGTTGGATCAGGTACTGCCATTCCCCTGCGGATAAGATCTGCAGGAAGGCTATCCATGTCGAAGCGCCAAAAGTCTTTGTAAACAGAAGAACTAATCTCCATACAATATTGGCCAGGAGTGAAGCAAGACTCAATGACTCCGTCGGCATTGATCAAACTTTGACGAGCTAAGGCATTGATCTCTAAGGTGTACCTCATGTGTGGATCCAGTAACTTAAAAATAGGATGCATAGCACTTAATTGTCTATGAGCTGCCAATATAAAAGGTTCTGAGCAAGCAAGTGTGCGTAACCAATGATGAAAGAGTTGGTGCA…
911	TP277222	Skeleton	LG04	126.7	yes	no	CTGCAAAGAGTAAGTCTCTCTTCTGGTGCTCTCTTTAGCAATATACCCCACCGTCATGATTCAT
912	TP26007	Skeleton	LG04	127.3	yes	yes	TTTGTCTCCATTCAACGACTACGGCGATGTAGTGTTGTCAGCGTCTGCATTAACTCACTTTAATACTTACCATCACACAAAGTTACGAATAAGGGACTTTTATAGGTTATTTATCTCAGAACTCACCAAAAACATGAGCACCCATGGCCAACTGAAGAAGCCTCAACCAGATGAGTCCACACATCATGACGCGCCCATGGTAGCCACTGATTTCGGTTCAGCTGCCATAGATGGTGACCCTATAACAATTGGAGAAGCTCTCGAAGCAGTCATCATATCAGTCGGAGATAAACCGGTGAACCAGAGCGATGCCGATGCCATTGCTGCCGCAGAGATCAGAGCTACCGGAGACAAGAACATAAGGCCTCAAGGCATTGGCGCGGCGGCGCAATCTGCCGC…
913	TP37593	Skeleton	LG04	127.31	yes	yes	GTACAACAGATCCTCGACACTGATTCAGTAGCAACATTCGAGAGACACACCAACGCCATCTTCCACCGTTGTCACCAGAGTAACAAGGACACTTGAACTTTCCAAATGGGTGCTGCTGGACCTGTATGTTCTTTATATATGTTTAAATGGGTTGTTGCTATTTGTGTAAAGTTTGAATCTTTTGTTGTTTTGTGTGTGTTAGGTGATTGAGAGAGAAATTGAAACTGATG
914	TP338317	Skeleton	LG04	127.32	yes	yes	AGTTGGAGTGATATATTGTTGTCACTAAAAGTAGGTGCCACGTTCACCCTTTGTCTCCATTCAACGACTACGGCGATGTAGTGTTGTCAGCGTCTGCATTAACTCACTTTAATACTTACCATCACACAAAGTTACGAATAAGGGACTTTTATAGGTTATTTATCTCAGAACTCACCAAAAACATGAGCACCCATGGCCAACTGAAGAAGCCTCAACCAGATGAGTCCACACATCATGACGCGCCCATGGTAGCCACTGATTTCGGTTCAGCTGCCATAGATGGTGACCCTATAACAATTGGAGAAGCTCTCGAAGCAGTCATCACATCAGTCGGAGATAAACCGGTGAACCAGAGCGATGCCGATGCCATTGCTGCCGCAGAGATCAGAGCTACCGGAG…
915	TP106254	Skeleton	LG04	127.94	yes	yes	CAGCTTCCTTCCCCCTATTCCAGTTCCTCTTTAGGTTCCAACTCACTTCCCAAGTAATACATTTCTCTTTGACAAACGGTGGTGAATAGTATTTATTAAGTTGACTTCAGGTTCATAGGTCTGACACAGCTCCTTCCAACATGTGTATTATACAGTTACGCACAAGTCAATATCTGCAAAGTGAGTCATTTATTTCTGCATTGCAATGCAGCTAAAAACAATAGCCAATATTTTTAGTTTTAGTAAAAAGTAATACCCGGATAAGATTTGCTAGATTTTTTACAGAATTCATCTAGATTCAAATGACATTGTTGGATGATATGAACAGGCAGGGATCACTCATCTATCCAATATTAAAATGGCAACTCATTATGGCAAAAACTCTGGCTGTATAGAATT…
916	TP93026	Skeleton	LG04	128.41	yes	no	CAGCATTGCAGTGGTTGCTGGCTCTTCCACGCGACGAAAGGGTGCATAGTGGCGTGGATGATCG
917	TP287341	Skeleton	LG04	128.42	yes	no	CTGCAAGTGACACCAATATATTATCAATTTTGAACATCACAGCATGGTATACAAAATACTGAAT
918	TP440375	Skeleton	LG04	128.43	yes	yes	TGGAAATGAAAAATGAGGAGAAGAACTTGAATACCTCAAAAACCAAAAAGGTCCTTTATCTCTATGTTTCTAGATTAGGTTGTTTTCTTCTAACAACAACAAAAGAAAACCCTAGAACGGGGTGAGGTTTCGTTACCCCACAATTCTCTTCCTTCTTTTTTCAATACCCATTTCCCTCTTCTCTTTCTTCCACCTAAGATTTCGTTGGATTATATGATAAATCTTGATTCCGAGGAATGTCGCTTTTACCTAAAAGCGATTCGATCCATATTCGCGAGGTGTGGGATGATAATCTGGAAGAGGAATTCGCGTTGATAAGGGAAATCGTTGATGATTACCCTTTCATTGCGATGGACACTGAATTTCCAGGGATTGTTCTTCGACCCGTTGGGAATTTCA…
919	TP338761	Skeleton	LG04	128.44	yes	yes	GATCGAGAGAAAGAGAAGAGCTGCTACAATGCACACGAGATTGCCAAGTTTTTGAGGAAGATTGGTTTTCAAAAGGATACCACAATTTATGTGACTGAGTCAAGGTGGGATGGCAGCTTGGATTCTCTCAAGGATTTGTTTCCCAAAACTTATATTAAGGAAGGCATCATAGCAGCTGATAAGAAGAAAAAGTTGGAAGATTTGGAATTGGAGAAAGTGATAGACTTCTACATAAGTTCTGAAAGTGATGTGTTTGTGCCAGCAATTTCAGGTCTATTGTATGCAAATGTAGCTGGTAAAAGAATTGGTAATGGTAAAACTCAGATATTGGTTCCAGCTGCTATTATTCCAGATTCATCTGCTTCTGCTTCTGCTTCTGCCTCCAATTTCCTTTCCTCT…
920	TP9255	Skeleton	LG04	128.75	yes	yes	TTCTGATTCTTCTAGCACAACCTTATCATCTTTATTCACTTCTGATTCTCCTCCTCCTCCTGCGTTGGCCCTTACCAACAATAACCCACACTTGTTCTTCTTGTTGCTGCTGCTGCGGTGAATGAAAGAGGGGGAAGACGGAGAATAATTGTTTGTCTTAAAGAAAGAAATAATGTCGGGAGAGAGTTTACAGTGTAAGTACACACTCATCATTCACACACTGCTGATCTTTGCTAAACCATACAAACACTTGTTTCTTTCAAGTTGTAGAGGACATTCCAGACCAAATCATTTCCACCACATAAAAATCATTCAACTCACC
921	lPms-527184	Attached	LG04	128.75	no	no
922	M66E32A197	Skeleton	LG05	0	no	no
923	M66E32B155	Skeleton	LG05	0.54	no	no
924	TP9473	Skeleton	LG05	3.07	yes	no	CAGCAACAATAAACTATACATTTGCAAATGCAGTATAAGATGATAAATCCGTCTCATTCCTATT
925	TP242172	Skeleton	LG05	3.66	yes	no	CAGCTCCTCTCTGGGACTAAAGAAAAGGTTTTAAGGATAAAAATGTTTTTGCTTTGTTTTTCAC
926	TP82601	Skeleton	LG05	3.67	yes	no	CAGCATCCCTGATCGCCCACTCTCGTGAATTTTTCGTCATCATTGCTAAAAAACAAGAATTACG
927	TP261662	Skeleton	LG05	3.68	yes	yes	GGGATCAAGAGCCAGTGCCCATGGAGGGAGCAATGATGATATGATGGATGATCTGGATGAGATGATTTTTGGAAAAAAGGAGGGGACTCTGCAGCAGATGGAGGATGTGATATAAAGAAGCCGCAATCATCAAAAGATGATCTTATCTCCTTCTAAGCTGCACTCCAAATCAACTCTGAGTACAGGACTGTCTCTTTGACACCTTGATACTTTTTTATATATCGATGTTGGTTGTGAACTTTGTTCTGAATTTCAGACTGCTCGATATTGCACATTCTGTGCAATTAATGTTTGATTTTATGGTATTTAAGTTGTTGACAAGGTTGACTTTTCTTTAGAATTTAATCTGGTTAGTTCATATTGTCTCTGATTTTTTATCTGTTACTTGGATAGCTGCAA…
928	TP58350	Skeleton	LG05	3.69	yes	yes	TTTTTTTCAGAGACAATATGAACTAACCAGATTAAATTCTAAAGAAAAGTCAACCTTGTCAACAACTTAAATACCATAAAATCAAACATTAATTGCACAGAATGTGCAATATCGAGCAGTCTGAAATTCAGAACAAAGTTCACAACCAACATCGATATATAAAAAAGTATCAAGGTGTCAAAGAGACAGTCCTGTACTCAGAGTTGATTTGGAGTGCAGCTTAGAAGGAGATAAGATCATCTTTTGATGATTGCGGCTTCTTTATATCACGTCCTCCATCTGCTGCAGAGTCCCCTCCTTTTTTCCCAAAAATCATCTCATCCAGATCATCCATCATATCATCATTGCTCCCTCCATGGGCACTGGCTCTTGATCCCACTGGCTTTCTAATCAAGGCAT…
929	TP128034	Skeleton	LG05	3.7	yes	yes	ATTCCATTTCCACGGAGTATGGGTAACATGGCGGGAAAATGTGTGTCTGGTGCTTAGACCAATCCCAATATAAAACCCTAACCCTCTTCGCTCCTTATCTCTCTTCAATGTGCCAACTTCAAACGTTCACATCTTCTCTCTCATCCACATCATAAATACTAATCAGGAACGAAGCGTGAAATGGATGGTTCATTTGACGATGAAGCCGAGCCATCTGTTGTTACAATCAAAGAGTATCTCGATGAAGTTGAGGAACGAGAACTGGCAGCTGATTTAGTTCTGGGGGGTGATGACGGCAAGGAATGTACCTACAGCAAAGGATACATGAAAAGGCAGGCAATTTTTTCTTGCCTCACCTGCACTCCAGATGGGAATGCTGGAGTTTGCACTGCTTGCTCA…
930	TP368957	Skeleton	LG05	3.71	yes	yes	TAACGATATAAAGTATTCATTAGACAATGGAGCCAGGAACACAAGAAACCCTGCCACAAAAAAGTCATCCGCAAGTTCCTAGTAACATTTCTGAAATTATTCCAGGCTTCAACACTCAATATTTACAAATAGCCTTAAGTATGCATTCTGAAACCAAAATGGTAGTAATACTAATATAAAACATGTATTTGACAAAGGAGTAAAGAAAAAGGTTAAAGGAACAAACTTATTGACTCTTGTTGAGGACACTAGCTCCTTTTGTAAAGTATACGCGCTGGATGGAAGATTATCATACATGATAGGCCTATCTGAAACAACAAAATGTACATGATTTATTTGTCTGTAAATCTCCCAAAAAGAAAAAAGGGTGGCGTATTGGCAAGGTGCCCATCAGGCAAA…
931	TP81525	Skeleton	LG05	3.72	yes	no	CAGCATCATATGTTCATTAGTCTACTACAGAAATTTTGTAAGGACTAAGGACTTATGAGATATG
932	TP102182	Skeleton	LG05	7.03	yes	no	CAGCCACATAAACAAAAAAGTCATGCACATTCTTCATGACTTTGGGAAGAGATTGCAATAATGA
933	lPms-525219	Skeleton	LG05	7.04	no	no
934	lPms-517055	Skeleton	LG05	7.05	no	no
935	TP267632	Skeleton	LG05	7.06	yes	no	CAGCTTGATGGGAAAAAACACAGTAAGATTGTTAGACTTTTTGCAGTTCGAGAAACAAGGATGT
936	TP79545	Skeleton	LG05	7.07	yes	yes	AGAATAATAAATAAGGGTATCCTAAGAAAGGAAATTATAATCATCTAATGAATTTCTAGAACATCAGAAAAATAAGGGAGAACCGTGGAAATGGGTCCGGGATCCACCTTAGAAAGATGCAACTTTCATTCCTAATGTTTTGTACGAGGAACTAAAAATGACAAGGAGATCTGAAGTATTTTGAAACTAGTGACAAGATAAATTAATCGCACATAAAACGTACTGTAAGGATAATATATGGCTAAACACTTCCCGAAACATAAAATGATGGAAGTTGCTGATAACTTATGCTATCAATATTTGAACGAGTCATCAACATGTTTGGTTGAATTCAAAGTTCAAATTCAACTCTTAACGCAAAGAAGAACCAAGACCTAGATAAATCAAGATGTTTTGCCA…
937	TP14803	Skeleton	LG05	7.08	yes	yes	CTGGAGAGTTGCGTCTTCACAAAGGTTATGTTTTATTTCATGGAGTTTTTTTGTTCGTCTTTTGGTGGCCAAATTTGTGTGGCACTGTCTTTATCCCTGTTCAAACAAAGGAAACAGAGGAAAGAAAGGATAATGTTAATATTTCTTTCCAGACACAGGAGATTCTTAGCTATAAAAACTTGTTGAGTAAAAGGTGCCTGTGTTATCTGAAATTGCTAGAGTTGTTATGTAATAGTGGTTGGGATGGTTGTCTGTGGACAAGGCAGGAAGCCAGTAATAGATTACATGGATACTCTTAATTGAGTTTTTTTTTTCTTATTTTGGGCTTAGGGCAAAAAAATGAGGGGGAGAGAAGAGATATAAAACCTTGAGTTTTGGTGTAAGAATCTGGTAGATATA…
938	TP305197	Skeleton	LG05	8.95	yes	no	CTGCACTTCCTGCTCATCTTGTTTCTGGATCTTCCACCCCAGCTTCTCAGCAAACACCATCATC
939	TP102334	Skeleton	LG05	9.43	yes	no	CAGCCACATCCACCTTCAACTACTGCCATTGACGAAGAGTGGGAAGCTACCAAAACTATTACTG
940	TP270311	Skeleton	LG05	9.44	yes	no	CAGCTTTAATTCAGTGCCCTGAAGCAGAAGAGCTTCCCTCAACTTCCCCCAAAGGAAAATGTTT
941	TP14248	Skeleton	LG05	10.25	yes	yes	CCGAACAGAACTTTGTTATTACCTAGCAAAGTATTAGTATGAGGGGCAAACATAAAACCCATAACTCACAATGTCAAACTGCTAACTTAATGAGATATATAAGTACACGTTTAAAGATTACATGTAAAAATCTAGAAAGATTATATGGGGAGTCAATTCAATCATTAGAAGAGCTGTACTTTAGGGGGGAAGCAGGATGGGACAAATAAATAAGAGGGTGATCCCAGCGCAACACTGGTAGTTGCTGCCTTGAGACCTCAAGGTTACAGGTTCAAATGATGTAAACGGTCTCTCCACTTGCATGGTAAGGCTGCATATATTGACCCTATTAGGTGAAAGTTTCATGTAGGCCAGCCTTTTATAGGTTAAATAGGACATTAAATGGCGTAATGCCTAAAC…
942	TP262047	Skeleton	LG05	16.09	yes	no	CAGCTTAGTTAACAGTTTGAGTTCACTTGTGTTTCAGTCATGTTTCTCAACTCCCTAAAAAGTT
943	TP48406	Skeleton	LG05	16.1	yes	yes	TACATATATACCTAACTTATAATAAGGCTGCTAACTATTACTTTCTACTTGCTTTTTAGTCATAATATTATGCTTTTTTATATCCACAAGTGTCTGACTGAGATTATTTCCATTTGATATTTTTATAACATAACTCAGAAGGAAAAGAAAAGGCATCAAAACCAAACACCAAAGTATATACTTGAAAACAAAACAAAGCAAAGCAAAGGATAGTGGTATTGTGTTATTGGGGGTGGTGATGGAGAGTTATCTAAATGAAAATTTTGGAGGAGTTAAGGCTAAGAACTCATCTGAAGAGGCTCTTCAAAGATGGAGGAAACTATGTGGACTTGTCAAGAACCCCAAAAGACGCTTTCGTTTCACTGCCAATCTTTCCAAAAGGGAAGAAGCTGCTGCTAT…
944	TP94751	Skeleton	LG05	16.11	yes	yes	AAACCTTGTCCCTGTATTAGCGAAACAGTTTTTTCTAATGCTAGGTTTTTCCTTGGAATTGTTGTGTCAGGTTGTTGTAGTGCAAATTAAACAAGGTTTTGTGTGTTGGATGTCCCTAGGAAGAGAAATGCTGCCTAGTCTAGTTAAAGGCTAGTTAGAGGCCTGCTTTGTCTAGTTAGAGGCCTGATATAGGTAAAGCAGCATGAAAATCAAAGGCAGGAGAGGAAC
945	TP261924	Skeleton	LG05	16.12	yes	yes	CTGGCTTCTCATTTCCCATACTATTGAAGTAGTGGATTTGTATGAAACTAGTACCATATCTTGTTTCTCATCGTGTAGTGACCTGTGATTTTCATTTGAGGAAAATATGTACAGTGAACATCTAAACACATGTTATAGCACTCGGCGTACCCTTCCCCGTGGAGAAGGAAAAGAAATGAGATGAAGAAAAACAAATTTAAATTTCTTATGTACACTACTATTTCCTAGAGAGTATTGCTGAAGTGAAGTGGAGCTTCTCATGATTTAATGGGGCCAAAGTTGCTCGAAAGGCGTTCTAACTGAGACCATAGCATGCTTCCCAGAGAAAATCTTGGCTCAGTCTCTATTTTGCTTTCTTTTTCAACTTGAATTGATGATGGAGCGACCCTATGGGGTGAC…
946	TP275628	Skeleton	LG05	16.13	yes	yes	TGAAAATATATTATTTGTTTCCCACTCTGGCGTCTGCCTTTTCCTTCCTCTCGGTCTCTGCTCATTCTCAAACTTTGACCCACCTTGCTCTCAGATTCTCACCCACAATTTTAGGTTAGATTATATTTGCCACTCTCTAACTTTTTCACCCTTCACAAACTTTTTATTGGGATATAGCTATTACAGCGTGTGTTCAAAAGGGGTTTTGTAGTATTATTGGAAAATATGACAATAGTATAATTGGGGGTTATCCATTTTTTTTGAGGTAGATTTGTTTAATGCTTTAAGAAGAACACTCCATAGAAGGTGGCCACTTAAAGAATTGACTAACTTATGCTCTTAATTGTAATGATTGGATGTGCAGGTAATAAACTAGCAACCACATTTTTCTATTATTAA…
947	TP410280	Skeleton	LG05	16.14	yes	no	CTGCTACCTAAAAAAGCATCCTCAAGGAATATGATTCACACTATTGGGTAGCGGTAGAAGCACA
948	TP232429	Skeleton	LG05	16.15	yes	no	CAGCTATATATACCAATGTGTTCTTCAATTTTGCATCAAAGTCATTATTGTTTATATTATTCTG
949	TP261735	Skeleton	LG05	16.5	yes	no	CAGCTTAGATAAGTTAGTAAATCTGCACTAGCAAAGCAGTTTATAAAGTAACATAAAGCTTTTA
950	TP248683	Skeleton	LG05	18.43	yes	yes	CTTTCTGCTCTCCACAACTCTCCTTTTTGCCCCATCAGCCGTATCATTGAACAACAATGCTCAATGGATGGTGCAATTCCATGCTCATCAATCATAGACACAAAGTAATGATTAGCAACCTCAAATGGTACTTGGTCATTGGAACATACAGATAAAAGGTTTAGAAATGTGATATCATCAGGATTTATATCTCTTTCCATTTTCAGTGACTCAAAGAGTTGGATAACTTGAGCAAAATCACCACTGCGAGCATAGCCAGATATCATTGCATTCCAACTTACTAAATTCCTATTAGGCAGTGCATGGAATATTGACTCAGCATTCTTCACCTGCCCACATTTTGAGTACATGTCAACTAGGGCACTCCCAACAACTACAGATGAATCGAAACCACATTTC…
951	TP269664	Skeleton	LG05	18.44	yes	no	CAGCTTGTGCCTTTTTGGAGTGGTTTGTGTGGCTTCTGGCTTTTTCGAGTGGATTGTGTTGCTT
952	TP162850	Skeleton	LG05	18.45	yes	yes	CGGTGGGTTAACTCGTTCCCCTTCAAACGAGTGAGAAACCAAGCAATAAGAAAAACGGTTTCCAAGTTTGGGATTCAAAATTGAAAGCTGAGCAGGGAAAGACAATACACCGCGACCGAAACCGGCTACACCGGTTGGTTCAGCAAGTGTGGTGTGGGCGCAACCAAACGTAAAGTTATGAAGAAGAAGCGAAGAAATCGAGAGGGTATTACGGTAAAGTTTAGCGACTAAGCTTCCATCAGCGTAAGCATAGTAAAAAGGTGGACACGTGGCAGAAGAGCAATCGTGTGTTTCAATATTGTCCAAACGACACCGTGCCATAGCGCAAAGGTCAGAGTTAGAAACGTGACTATGTGCGGCAGAGCATGCATGTGATTGGCACGAAACGGCGTCGGATTG…
953	TP98156	Skeleton	LG05	19.19	yes	no	CAGCCAACCCCGTCTAGTGAGATCAAGGCTTGAATGTTGTTGTTTGAGCGAGCAAAATACAGTA
954	TP21772	Skeleton	LG05	19.2	yes	yes	TAAGGATAGTCCTTTATTAGAAGGTGTATGCCATTGGTGATTATGGGTTGGGTCATAATGGTGGGTATAAGTTTAATTAGCTTGGCAGAGGGGCAAGCTTTACCCCCTTGTGCAGATCAGATATCCCAGTGTTTAGACTACATAAACTCCACTAATACTCCACCCAACACTTGCTGCCATCCAATTCAGAATCTATATGCAACCCAGAAAAAATGTTTGTGCCAATTTGTGTTCACTCTTGGTATTCTTGAAAGTATTGGTGTTACTGAGACTCAGGCTCTCGAACTTGGCCACTCATGTGGTGTGGAACTCAGTAACACCATATGCAAAGCCGTTCTTTCAGCTTCAAGCCCATTATCTTCAGTTCAGCCGCAAGCTACTCGTGGAGCTGATGAAGGA…
955	TP158338	Skeleton	LG05	19.79	yes	no	CAGCCTTTTCTGTTTACAAGATGGACTTAAAGAGCGTGAGATATGTGTTTTTTTCCGGAACAAT
956	TP155867	Skeleton	LG05	19.8	yes	no	CAGCCTTACAAGAAGACAAATAAAACATCAATAGGAAGCAGATAACAGGCAATGGTGCAAATCC
957	TP96457	Skeleton	LG05	20.73	yes	yes	CTCAAACCTCATATTCAACAATTACAACACTGCAACTTATTTCATTTTATTTGCTGTTTTTACTATATTGTTTATTAACTACTGACTGGTATATATCATCAATTACATGTTAGAATTGAGAATATTTTCTATGAAAACAAGTCTCATTTCTTCAACCATGTCCTAGAAACTAGAAAGTTGTCAATTTTTGTGTAACAGTGTGCCATGTGGCTTGCCATATTGGCCACAGCTTGGAAAGTTAAATTATATTCATAAGGGGTAACAAAGCTAGCAAGGGGACAAAAAAATAAAAATAAATTAGCATATGATTATATAGGTGCTCTGTCTCAATTTAACTATAAGGTAAAGCATAAATTTTGACATTATACTTTTTTTGCCATTGAAACATACTATAAGTGA…
958	TP109491	Skeleton	LG05	20.74	yes	no	CAGCCAGGCTTTGCGATAATTCGTTGATAAAGATTCCGATTAAAATAAAAGTTCCTGAGAAACT
959	TP56563	Skeleton	LG05	20.75	yes	yes	AGAGATTGCTGGACATAACCATTGAGGAAAGAAAGGTCCTTATCAACCTGAGTAAATGATTCAGTGTATTAATAATCTCAGAGCAGAAAAACAAATCTATAATATGCACTCCCAAGCACATTACTGTTGCTATTTAGCAAAAAGATATATGTGTTTGTACAATGCAAATTTAAATTGGTATGCTGTGTAAATGTCAGCAGGCAAATTTGAAGGCTTCGATTGCAACCATCAAATTTTAAAATGCAGACCAGTATGCAACTATGCATCTAGGTAGTCGATTGCATGCAATAGCGGAGGTCCAAGACGTTGCCGTCCTTCCTCGCGATGGAATGGCGAATAGCGGTGCGGTAGGCCGTCGTGCTTATCACGGGTTGATTAGCAGCAGAGGCGTGGTCCAGA…
960	TP147873	Skeleton	LG05	20.76	yes	no	CAGCCTAGTACATGAAGCTTCCACCTTGTGGGATATGGAGAGGATAGATGTACGCAG
961	TP80138	Skeleton	LG05	20.77	yes	yes	TTGGCGAAAAAACTAGGAATAACACAAAAGGAAGCTATACCAGGTAGGATTAGTGAATTAAAATATATGGTGTAACGGGATGGAAAAGAAACTACACAAACACCTCTGTTAGCTTTTAAGTCTTTAATACATACATGGTAGAGGAAAGGAAAAAAGAATTATCCTATTCCTAGTCAATATGCATTTTGGTGCTCCTTTCAGAATTTGGATAACTCATTAAAAACTAAGATAGCATATGAGCACCCTTATAAGTAAGTATATATCAAGAAATGGATAAAAGCACCTTCAACCAAACCATGTCAGTGTCACACATTAACAGCTCATAACCAAAAGGCAGCATCAAGTTTATCAGAATGACTTTCTCTCTCCCCATTTTATGAAATGTTGGAGACCCCCAAC…
962	TP281176	Skeleton	LG05	21.62	yes	no	CTGCAACAGTTATATCTCAGCCTTTTGATATTATGAAAATGGGCAATGTGAGAGCAACACCTAT
963	TP234034	Skeleton	LG05	21.97	yes	no	CAGCTATTAATCACACCGCAAATTCCTAATTGACATGCATTGCAATTGCTATATATCCCTAAAA
964	LSSR49	Skeleton	LG05	22.73	yes	yes	AACAAACACACACACCTCCTTTGGTTAACCTCACTCTCTTTCTATATCTACCCAATAGGCTCCTAGTTCTAGTCTTTCATTATTGACTCAAGTCTCATTCTCCCACATCTTATCCTTTAACACAACCACTAAACTTCCAATCAACTACTTATACCTACCCCAATTATTTAAGCTCCCATTTCTCACCCACAACCACCATAACATAACAACTCCCCTACTTTCTTTTTTCACTTACTCTTTCTTTCTCACAAACATTTCATCAAACACTTCCTCATTCAAAAACCCTCACCATGACACGCGCTCTTAGATTTCTTACCGATAATGTCACGGCGGTGGCAGAGGCTGCGCCGCCGCCGGAGCCTAGGGAATTGGAATCCGATTTCGTTGTGATCCTGGCAG…
965	TP52347	Skeleton	LG05	27.09	yes	no	CAGCAGAAGATTTTATTCGTAGTTCATAATTCTTTTGTCATAATTTACTCCTCTGGGTAGAATT
966	TP286311	Skeleton	LG05	27.1	yes	no	CTGCAAGGATTGTTCTCTGTCCAGTACATAGTATTATGCATATTGTGTAACAGGGAAAAAGTAA
967	TP56136	Skeleton	LG05	27.11	yes	yes	CGCATGTCATGCAAAAGAATAATTAACTTTTTCCTTTAACATCTGATTCCTAAAAGTCATTTCACCACAAAAAACAATACCTTTACAGACATGTACTATAATAAAACTAGGCTGCCAACATATTCTAGCATCACTAAGAAAAAAAGGGACCAAAATAGCATACCCTACTTCAGTCTCGATCTAATTCGGCTTGAACTGTGTGCAGCAACTCATTAACTTCAGGATTCCCATATTTTGAAGCTGCAAACACATAAGATGCTATAGTTCCCATAAGAACTATGAGGACGGCAATGAAGAGCTGAAAGTTCGCAAGCAATTCGCCCCGAACCTCGCTCTCCTTTGAATGGCATGTGATATTTTTATCCCTAACCTGACAACCATTTGGTAGCATTGGGCCAT…
968	TP118753	Skeleton	LG05	27.12	yes	yes	TATCATAATTATTATATATCTTCACATACACTCTTTATCTCATTTTCCCATCACATACACACTCTAATATCATAATTATTATATATCTTCCCATCTCCTTTTGTTCCACTTCACAAACACTCTTTATCTCATTTTTCCATCACATACACTGATACACACACACACACTCTCTGATGGAGGCTTCATGGGAAGAAAGTGTCACCTATTCTATCAACACAATCTACCTTCTCTTCTCTGCATACCTTGTCTTTGTAATGCAGATTGGCTTTGCCATGATATGTGCAGGCTCTGTACGTGCCAAAAATGCAATGAACATAATGCTCACCAACGTTGTTGATGCTGTTGTGGGTAGCATCTCCTTCTACCTTTTCGGCTTTGCATTTGCTTATGGCAATTCTA…
969	TP51515	Skeleton	LG05	27.77	yes	yes	TTTATATTGGGAGAATTTATAGTATAAAAGTTGTTTCCCTAAAGAGATAAATGTGAAGAATCCACAAAGCAACAATAAAAAATTATGAGGTATAACATGGGGATCCAAAAAATGTATTGTTCTTTACATGTATGATCAATAAAATGTGTAAGCAAAAGCTTAGCCAAGAATGAATCATAGCTACAAAATCTTAATCAAGCAAAAAAGCCTTTCAGATTTACTTACAAGTGCTACCTGAAAAGTGAGCACTACAAAATCAAGGGAATTGGAATGACCCTCCAATTTGGCTGTTCCCAGAAGGAGGGCTAATAGCAACCCAAAGGAGTGAGATAGTGATTGATATTAGACCAGCCCATACATACACAATAGTAGGAGTCCTACCTCTTCTACCCATAAGTC…
970	TP350491	Skeleton	LG05	27.78	yes	yes	CTAGTTGCTTGGTTGTCTTTGATTTGGTAAGACATTTTGTTGATTATTTCTTTACCTATTTCATTTAATTATAATTCATCTACTACTTCCTCTTGCTATATGAAATGGACCAACTTATTCTAATAGGGTTGTTGTTGTTTTCTTTCTTTATGTTTTTTTAATCTGTGTGTTTTGAAATGTTGTCATGTTTTGACCCATTCTAAAAATTTGCTAATAAAAGTTGTGGGTGTGATATTATTAAATATTTGGATTATGAAATTGCAGGTGTTGTTGAAGTGTGTAATTTCGTCATCTCACCATGTCCTCTAAATTAACCAAACATGGATCATCATCTATGGTTCGAAAGATCACACAGTTGAGCAGTGATCTCGATCAAGAAGGTGAAAATGTGAGTGTTGG…
971	TP191200	Skeleton	LG05	27.79	yes	yes	TCACTTGCTAGGGATATATATGTGTGTGTATTGCCAAGAACATTCAAAATAACATGCAGCGCTATACTTATGTTTGGAGACCTCAGAAACACTGCATATATGCTTCAATAGCATGCGAAATGCAAACAAGGTGATTACAAATGACACATGTTGAAACATAAAATTAAATTAACCCACTCCATCCGAAGGGGGAGCATTTAAAAGGAACTAATTAGCTATATAAAATGAGGTAAGTTGGAC
972	Lup91	Skeleton	LG05	28.44	yes	no	TCTGGAGCTTCTTCATGTTATTTCTTGTCAAAAATGATTGGTCGACCCCTTCTCTCCTCTCTTTGGCCAGACAAGTTGAAATTCTTCCAAAACCAGGTTTCAAATTCTAACAATACATAACTTGTTTGATCCAATTTACACATGGAAATAATTTATACTTTTAACTTCCAGGTGGCTAGGCGAAGAAAGGGTTTGTTGAACTACATGCTTTTTCTAAGACTGACTCCAACCTA
973	lPms-515138	Skeleton	LG05	29.59	no	no
974	lPms-750466	Skeleton	LG05	29.6	no	no
975	M61E32B85	Attached	LG05	31.03	no	no
976	Lup238	Skeleton	LG05	32.47	yes	no	GTAGCTCTGGTTGTGATCCAGNNGCTCTCGGCTGTCGACCCTAGTCTTTGGCCAGACAAATTGAAATTCTTCCAAAACCAGGTTTCAAATTCTAACAATACATAACGTGTTTGATCCAATTTACACATGGAAATAATTTATACTTTTAACTTCCAGGTGGCTAGGCGAAGAAAGGGTTTGTTGAACTACATGCTTTTTCTAAGACTGACTCCAACCTTACTCCAACCTTATCNGACCTTAAGNGAACANNACAGANCTACAGTG
977	TP345696	Skeleton	LG05	34.6	yes	yes	CACACCTGCATTATAACACATGCTAAATAAAATAAATATTTTAATAGCATTTTATGAAATACAAGTTCAGGAAAGGAAAAAATAATTCCAACAATACATGCGACCAGCATAAGCCAGGACTTACACATGATAAAGATACCATAAAGTATAATCTAATATTACATATCAAAAGTGAAACGAAAATGTAAAAAAGAAAGAACATCAAAAGACAAGATTAAATCATTTTCCATCCCTTAAATGCAGCCTCAAGCCAAATCTCACTGTGTTCATTAACTGAGAACATAGTCTGGTGAAATCACCCACTGACTTCAAATCAATATCATATCATTAAGGTAAAACTTCTCCATGTACGTATATAATTTTGGACATCAGCCATTGGAGCAAGTGACTTCTCACCTC…
978	TP450727	Skeleton	LG05	34.61	yes	yes	TTTTTTTAAAATAAATATTTTAATAGCATTTTATGAAATACAAGTTCAGGAAAGGAAAAAATAATTCCAACAATACATGCGACCAGCATAAGCCAGGACTTACACATGATAAAGATACCATAAAGTATAATCTAATATTACATATCAAAAGTGAAACGAAAATGTAAAAAAGAAAGAACATCAAAAGACAAGATTAAATCATTTTCCATCCCTTAAATGCAGCCTCAAGCCAAATCTCACTGTGTTCATTAACTGAGAACATAGTCTGGTGAAATCACCCACTGACTTCAAATCAATATCATATCATTAAGGTAAAACTTCTCCATGTACGTATATAATTTTGGACATCAGCCATTGGAGCAAGTGACTTCTCACCTCGTAACACCTGATAGCATTTAA…
979	TP121119	Skeleton	LG05	34.62	yes	yes	CCCTCCTCACTCTTTGAATGCCATATAGCAGCCCCCTATTTATTTATACCTCTAACCTTAACCTTTTCATTCTTGTCTTCCCCTCTCTATGAACAAACCTATACAGTGACAACATAAACATCATAATCTTACCTTTCTTTTCTCATTTCTCTAGACCCACAACATCATCAACAACCGCATAGATGGCACCTTCATTCGAACGTAGTACTCACACAGTTTGTGTCATGGACGCTTCAGGCCAATTGGGCTTCAGCCTGGTCCAAAGACTCCTCCACAGGGGCTACACCGTCCATGCCTCTGTTCAAAAACAAGGGGAAGAGATGCTTAATGGGATTTCTGCTGATCACAATAAGCTCAAGATTTTTCGATCAGATCCTTTTGATTATCATAGCATAATTG…
980	TP151919	Skeleton	LG05	34.63	yes	yes	TTTCATTCTTGTCTTCCCCTCTCTATGAACAAACCTATACAGTGACAACATAAACATCATAATCTTACCTTTCTTTTCTCATTTCTCTAGACCCACAACATCATCAACAACCGCATAGATGGCACCTTCATTCGAACGTAGTACTCACACAGTTTGTGTCATGGACGCTTCAGGCCAATTGGGCTTCAGCCTGGTCCAAAGACTCCTCCACAGGGGCTACACCGTCCATGCCTCTGTTCAAAAACAAGGGGAAGAGATGCTTAATGGGATTTCTGCTGATCACAATAAGCTCAAGATTTTTCGATCAGATCCTTTTGATTATCATAGCATAATTGATGCACTCAGAGGCTGCTCTGGCTTGTTCTACTCATTTGAACCACCCCTTGACCAACCCGAGTA…
981	TP277662	Skeleton	LG05	34.93	yes	yes	AAAGAAATCACCAAAATATCCATCAGATGAAAAAAGGACTATTTGAGATAAGAAATAAAAAATATGCTAGAGGCAAATATCTCATTGCAAATTACAGGGTAATAATATGATCAATACTTGAAAACATATTTCACAGGAAAGATAACATTCAATTGACTATGCACTTTAAGATGTGATAGTTGATTATATTACAGAAAAGAACATGACCTATCCTACATAACAAATATTGTTTGTAATCCTACATGACTACTTGCCTTCATCTTATGGATCAGACTTTCATCTCACCGTTTCTGTCCATCTATCCAATTGAGTTGTTCGATCTTCAGTATATAGCCTGACGTAAAACTTGTTAAAGTGAAAAGAATCACCCTGATTTGCATTACATGGCAATGAACAAGA…
982	TP123268	Skeleton	LG05	34.94	yes	yes	AAAGAAATCACCAAAATATCCATCAGATGAAAAAAGGACTATTTGAGATAAGAAATAAAAAATATGCTAGAGGCAAATATCTCATTGCAAATTACAGGGTAATAATATGATCAATACTTGAAAACATATTTCACAGGAAAGATAACATTCAATTGACTATGCACTTTAAGATGTGATAGTTGATTATATTACAGAAAAGAACATGACCTATCCTACATAACAAATATTGTTTGTAATCCTACATGACTACTTGCCTTCATCTTATGGATCAGACTTTCATCTCACCGTTTCTGTCCATCTATCCAATTGAGTTGTTCGATCTTCAGTATATAGCCTGACGTAAAACTTGTTAAAGTGAAAAGAATCACCCTGATTTGCATTACATGGCAATGAACAAGA…
983	TP430230	Skeleton	LG05	36.01	yes	no	CTGCTGAAGCTTCCAGTGCAAGTCCTGGTTTATAGAACTCAAAGACTCAATAGAAGAAGCAAGG
984	TP275350	Skeleton	LG05	36.02	yes	yes	TTTGTCCTCCTATTTGCTTTGTGATGGTCTGTTACAGATAAAATTCGAGTTAGATACCACATTATACGGAAATTTGGCGCTGAAGCCATTCTAAGAAAAGTTTAAGTGACTTACTTTTGCAGCTTCTCTGAGTTTGCGGAANNNNNNNNNNNNNNNNNNNNTGCTTAA
985	TP233709	Skeleton	LG05	36.32	yes	yes	GCCAAGTAATAAATGGGACGTCGGTAATTGATAAATTGCTTAGCAATAGCATAATGGGTAATGATACATAAAATGATAAAGCATCATCGCATAATTTTGGGAAGGAAATGCGAGATTAATGTCAGGTTACAAAAACTTACAATGGAAGCACGGCAAATGCCATCTTGTATGGGTAAGATTTATCAGCCTTGTGCTTAAAACCATCATCACAAAAAAGAGCCAAAAACGAAGGTAAATTCATTAATGGACAAACAAGGATGACAATCTAGAACCGCAAATCCGCAATCCTTGTCACGATTTTACAGTCCAACGGTCCTTTATATCACACAAATATATACTAGGTCCTTTTCTTTTTCATTCCATCCCATTTTAATTATCAGTCATATCTATAATTATGCG…
986	TP9150	Skeleton	LG05	36.33	yes	no	CAGCAACAACGGGTTTTTCCTAAAAAATAATATGAAAGAAACACCCTTAAGTAGAAAACTATAC
987	TP230151	Skeleton	LG05	38.06	yes	no	CAGCTAGATTGAAAAATCAATCAATCCATCCATCAATCAGTCAAAGTTGAAAACTGAATAAGAA
988	TP1918	Skeleton	LG05	38.07	yes	yes	ATTTTCTGGAACACCCACCCTTTCATCTTTTTTCTATTATATTCATCAATCTATCTATCTTTCATTCATCTTCCTCTCTCTTCAACCTTATGCAGATCCATCTCTTCCTCTCATCTTCTCTCTCATCCATTTTTTCTGCTTCTCTGTTCTTTTTTGATGTCTAACATCTTCATCTTTTCTAACTAGTTTTTTTACCGTTACAAAGTGTTTCAATCTTAAGATTGGATCAAAGGTCGTGAATATCAAGATATTTTTTGGCTGCTTCAATAAAGCTACATAAGTTGAGTTAGTCAAGTGCATTTTCTTGGACAATGTTGGGTGGTAACAATGGCAATCCCGTGCTTCCTGTTTTCCTTGACGAGACTCAATTTCGATATCAAAATAATACAGCAAATCAGT…
989	TP45277	Skeleton	LG05	38.08	yes	yes	AAGACAGGTAAGAGGCTTGGAAGCATTGAATTGGTACCTAACTTGGTGCTGAGGAGGTTGATTCAGCAATATTGCTATGCCAATAGCATTCCTACTGCTGATCTTGGCCGTAAGACTCGCGATATCAGTAGGAATGTGCAGCCTGGAAGTTTGGCACAAGAGGAAGCTATGAAAATGGTGGCTGGTTTTCTATGTGGCATGTTTGAGAACAGAGTTGTTGAAGAGAAGAACCGTGCTGCATTTGAGATGAGGCTTCTTTCCAAAACAAGCATTTTTAATAGGTCTTGTTTGGTGGAAGCTGGTTCAGTCCCTCTTTTGTTGAAGTTGTTGTCAACAAGGGATTCATCAGCACAAGAGAATGCCATTGCAGCCCTTTTGAATCTCTCAAAATACTCCAAG…
990	TP154252	Skeleton	LG05	38.09	yes	yes	ACTCTCATCCGTTAAAATCTCCTTAAAAATCTCAACATAAACCTTTTCTAATTTCTTCTTCTTCTATGATCCGAAACATAAACGGGTCGGATCGTCGGGTTTTAACATTCCCAGCGGTTCATCCCTGCGAGGATATTTCTCTTTCTACCCTTTTATCTTCCCTTATTACTCTCTCTCATACCATTTCCAATTTCAAATGCAAATTCTTCTCAAGCAATAAACGAAACGCTACAAAGGTTATTAATTTAGTTCAGCTTCTCCAACCCTTTCTTCAAGAGATTCGGGAGAACGAATCGGGTCTTCTACCGGGTTCGGGTTCTGTGACCCTTTGTTTCTCGGAGCTCCATTTAACCTTCCAGAAGCTTCGTTTTTTACTGGAGGATCTTACCCGGGAAGGTG…
991	TP829	Skeleton	LG05	40	yes	no	CAGCAAAAATCTCTATTATTGATGCTAAAACTGATTCTATTGTTTTGGTTTTTCAACTAGTTAT
992	TP25587	Skeleton	LG05	40.52	yes	no	CAGCAATGCATGAAGGCCAGTATGCAAGAAAGGTAGCCTCTAGACAAAATATGCAAACAGGAAA
993	M63E41B110	Skeleton	LG05	42.91	no	no
994	M78E41C222	Skeleton	LG05	45.75	no	no
995	TP22066	Skeleton	LG05	46.4	yes	yes	CCAAGTTTAAAGAGAAGACGCATGTGTAAAGAATGAGCCGTGCGGGTATCCCTGTATAAGTATATCCATCTCCTTAGCACATAAAAAATCAAGAAAACCCCTCTCCCGCCATGACCACTCAAGTTATCCTTTCCCACACAGTACCACCTCGTTTCCCTTCTTCTTCTTCTTCTTCTTCAAAACCCACCACTCTCTCTTTTTTCTCTTTCTCTCTTCTTCGCAACCATTCTCTTCTTTTCCCACTCTCTTTCTCTTTCAACTCCCCTACCTCTTCTTTCCCTACTATCCAACATCACAACGATGACGACGACGACGACGAAGATGTTGCAGCCGACGACTACGAAGACGAANNNNNNNGAAGAAGAAGAAGAAGAAGAAGAATTTGAAGGAGAAGACGAA…
996	TP78720	Skeleton	LG05	46.41	yes	yes	CCAAGTTTAAAGAGAAGACGCATGTGTAAAGAATGAGCCGTGCGGGTATCCCTGTATAAGTATATCCATCTCCTTAGCACATAAAAAATCAAGAAAACCCCTCTCCCGCCATGACCACTCAAGTTATCCTTTCCCACACAGTACCACCTCGTTTCCCTTCTTCTTCTTCTTCTTCTTCAAAACCCACCACTCTCTCTTTTTTCTCTTTCTCTCTTCTTCGCAACCATTCTCTTCTTTTCCCACTCTCTTTCTCTTTCAACTCCCCTACCTCTTCTTTCCCTACTATCCAACATCACAACGATGACGACGACGACGACGAAGATGTTGCAGCCGACGACTACGAAGACGAANNNNNNNGAAGAAGAAGAAGAAGAAGAAGAATTTGAAGGAGAAGACGAA…
997	TP132950	Skeleton	LG05	46.42	yes	no	CAGCCGACGACTACGAAGACGAAGAAGAAGAAGAAGAAGAAGAAGAATTTGAAGGAGAAGACGA
998	TP197715	Skeleton	LG05	47.33	yes	yes	GTGTCAGTTCTATAGGTTTCTTGTTCAAATAAGACGGCAGCGGCACGGAAAGCAAATTCCAAAAGAAAGAATTATGATGATGATAACCCTCCACTTAAAGAAGTTAAATCCCTCTTTCATTAAAGACACATCTACAGTAACAGAAGAAAGCAGAAACTACAAGCAGAGAAACATATGAAGTTACAAAAAATAATCTGGAGTCTTTCGTGTAGTGTCAGGTTCAATTTGCCTGGGAGCTGGATCA
999	TP226360	Skeleton	LG05	47.34	yes	no	CAGCTAATGAAAAATAGTTTGATTATTGTTATTGTAAAGTATGTACTGTTAATAAAAAAATTAT
1000	TP7779	Skeleton	LG05	47.35	yes	yes	GTCATCTTACATGGCATTATTGTATTGGTCCATGTATGGATTGTAATGAGATAGGATTGCTCTAGTTAAGGATCTATGGAAAGCAAACACAGAATGTAAAATGTTCCAACTTTCAGTTTCAGTTTACTTTTCTTTTCTAGTTTGCTGCCATATAAATTATAAATAGAGATGAAAAACTTGGGTTTGGGAGTGCATTAATGTAAATGGCTGCCACATACTGTAATCTCACAAAAGCTTTTGGTTTCAACAAACACAATGAGTACCTTCAGAAGCATAGCTACTTCAAAAGGCAAGCTTTATCTTCTATGCAATCCAAAATATCAACATACAATGTTGGAATAGTTTTCCATTGGAGATACAGAAGAGTATTGCAGCTTCAAAGAAGGCACTCATACCAAC…
1001	TP225718	Skeleton	LG05	47.36	yes	yes	CCTTGTCCTTGTAATTGTAGGCATCAAAATATAAAAATAAAATAAGAACCGAGAGAGAGAGGAATAGAGAGTGACCTTGTTCCAGAGAAGAGGGCGATACAAGTGAACATTCGAGTCTGATTAGGGGCCTGAGAAATAATATAAAACAAATCTGAAGCCTTTCAGAACTGGTTTGAAAATTTTATAGTACATGGCTTGTCAAATGGGTTCCATGAATCTGCTTTGGAGATTATCAATTACAGAGAATGAAAGATACCATAAATCATGTATATCTGCGAATTCTCGAATCCATAACTGTTGCTGTAAGCCAAGTGTTATTGGGCTAACTCTAGGAGTTGGAATGAAGTCCTCGCCTTTTCCCCAGACCTGTTTACAGAGAAGAAGAGCTGCGTGGAAAAA…
1002	TP292035	Skeleton	LG05	47.37	yes	yes	CCTTGTCCTTGTAATTGTAGGCATCAAAATATAAAAATAAAATAAGAACCGAGAGAGAGAGGAATAGAGAGTGACCTTGTTCCAGAGAAGAGGGCGATACAAGTGAACATTCGAGTCTGATTAGGGGCCTGAGAAATAATATAAAACAAATCTGAAGCCTTTCAGAACTGGTTTGAAAATTTTATAGTACATGGCTTGTCAAATGGGTTCCATGAATCTGCTTTGGAGATTATCAATTACAGAGAATGAAAGATACCATAAATCATGTATATCTGCGAATTCTCGAATCCATAACTGTTGCTGTAAGCCAAGTGTTATTGGGCTAACTCTAGGAGTTGGAATGAAGTCCTCGCCTTTTCCCCAGACCTGTTTACAGAGAAGAAGAGCTGCGTGGAAAAA…
1003	TP36490	Skeleton	LG05	47.38	yes	no	CAGCACCAGCTCGACCTGCTCCTCAGCCAGGTATGTGAATGTGATACAAGAAAATGCCCACCTT
1004	TP131047	Skeleton	LG05	47.39	yes	no	CAGCCCTGTGTGCCACTGCACTTCCAGTGCCAAAAGCCATACCTACAAAATTAAAGCATAAACA
1005	TP404437	Skeleton	LG05	47.4	yes	yes	TTGATTTCTTCTCTTTCATGGATATCCCTTCCTCTTTCAATTTTCTAACAGAGTTCGGTTGTGGCTATGTTCTTCTCGGTTGTTTCTCCAAATTTCTCAACTCGCTCGGCATGTTTCTCATGTGCTTGTTCTGTTTCAAGGTTTTCCGTTTTGGTTGGTATTCCAAGAGTTTGTTACGATTTCAAAGCGATTTTGGAGCCATACCCAGAATTCGTTTGTGTTTGGAAAATAGGTTTTTGCAAGTTTCTAGATCAAAGATTGCGCCTTTTGAAAATGTGTGTAACGACCCCTTGAAAGTGAAATCTTCTGCTAAGAATGTGAATTCTATGAGTGATATGAGTTCTAGTGTTGCCAGGGAGAAAGGGAATGTTAATTCAGAAGAGGGTTTTGAAGGGAAGG…
1006	TP427132	Skeleton	LG05	47.83	yes	yes	AAAACTTCAAAACATACCAAAAATGATAGTAACTGAGATTAATCAATTGAATATTAAGTACTTGGATAGATCTTAGTTTGAGAATACTCTATACAAAAATGAATAAATATATAGTAGAGAAGTTAAACACCAGAGTAATTGCTGCTCTCATGAATAACAAGTACTTGTGAATATAGTTTAGCAGTTTCAAGCAATCATGTTTTGCATGTAAGCTCATGTACTTCTTTAATTGCTGCACTCATGCTATGTAGGGCCAGTTTCTTCACCTCCAACTTGTCTACTTTTGCTTTATGGTCATCAGGCAGCAGATGAACCTCATCTACCAACTTGATACACTCGCTAACATTTTCCGGCGACACAAATTCTAATACAACATGTACACAACACTGCAGACAACGA…
1007	TP76600	Skeleton	LG05	47.84	yes	yes	ACAAGACAACATTTACTATCTACATAGAAGAGATACTCACCATTTTCCAGTCATAGTTTCACCCAATTACACTAGTTGTCATTTCCCTTCAATTTCTCTACAGAAAGAGGCTGTGATTTTATAATCTGTCTCTCAAAAGAGATCTTCTTCCGAACGTAATTTTCTATTCAATCATTTTTATCAAAAGACCAACACCTATACAGAGTCTACTACCACTTCACCCTGCTGCTTTGCTAGGTATCTCTCCCTCCTCTCTTTCTGAAAACACAATCAGAGATCACATAAACATTCGACAGAAGTAACATATTGCAACAAAAAAATTCTCTTAAAAATGTTAGTTGTAAGCATACTCACCCATTCATCTATAACAAGTCCTTCCCCAAGGATCTTAGGACCTGC…
1008	M47E38B72	Skeleton	LG05	48.48	no	no
1009	TP128105	Skeleton	LG05	48.49	yes	yes	CCTTTCTTTTTATGCTGCTTTCGCTTGCTGACAACAAAATGAACCAAAAAAAAGTGTTAATATATGCATTGCTAGAACTTTGGAAGAGTGAAACTATATACAGTAGTGACATGTGGTTTTAAGTTGCAGCCCGTAATACAATATTGCGGTTTTGGAAGTTTCCATAACCATATCACACCACTAAAGCATATACGCATGGTGATTTTTATCTTTTACTTGCTAGTTGGCAATAATGCAGTTATGGTAGAAATCTGAGTTAAAGAAAGACAATACTCACTCGCTTCTCTTCCTCCAGCTTGGCCTT
1010	TP285281	Skeleton	LG05	48.5	yes	yes	GGTCGCCGCAACAGACCAAATTCCAAAACCTGTTCGGCTTCTTTAAACGACGACGTTTCTGATGACCCCTTCGGTTTCAGTTCTCAAGAAGAAGAACTGTACAAACACGACACCACCACCACCAACAACAACAACCGTTTCAGCAGCTTTGCATTCTCCTCTCAGGAATCATCCTCCCATTGGTCTCTCTTCGATTCAGACCCGAATTCGATTGACGATTTCGGTGATGGAAGGGAACCCAAGAAGATAAAGAAGGCGGCGGCGAACGGAGGTTTTTCAATTCCAGCAACGTCGACGCTGATGGAAGCGCAGGAGTTTGGGGAGATGATGGAGCATGTTGATGAAGTCAATTTTGCCCTTGATGGACTCCGAAAGGGACAACCTGTACGGATCAGAAGA…
1011	TP155195	Skeleton	LG05	49.49	yes	yes	GTTTTCACACATCACTCCAAGAAAAAGGTAGTTAATGATTCAGATAATAAAAGTACAAAAGAGCAGAAGAAAGGAAAACTAAGGCATGGAGAGACCAAATCATTCATCCCCCTCTTCAGAGAGCCAAGTAGCATTGAGAAAATCTTTGGGGAGTTTGAAAGAGAGCAACAGATAGTTACTGTCAGGCCTCCTACACCTCCGGAGCAACCTAAAACACCGCCTTTTGTCCCTCCTAGAGATGCTTCTCCACGACCTTCGTCTCCAAGACCTCCATCTCCAAGGGGTGCTTCTCCCAGGGCTCCATCTCCACAACCGATCTCTCCTAAAGCAGCATCATCCGGTATTGTTCATCTCCCCGAGGAGGTTGGCTACAGAGCAGAGGCAACTCTAATGAACCAG…
1012	TP115673	Skeleton	LG05	49.5	yes	no	CAGCCCAACTTTTTTTTGAAGGTTTTTAGTTAGATTCATAGTGAAGACACATACAATAATAATG
1013	TP284066	Skeleton	LG05	52.37	yes	yes	CACCAAACTCCTGCACAGTGCTTCTAGTAAATGTCCTAATGATTCGACATTCCGCACGTGATATATATCTCTTTACCGTGAGCTCCCCACCATAAACCCCTCCATGTTTTGTCTCCGTTGAATAACCCACGTGTGAAAACATTAATGTGTCCTTTTCCAAATGAAAACTTATCCGTGTGTGAACGGCGTACACAACTGTCACTTCCTTGCCACGTCATTTCCAAACCGTATATTTATCCTTCGATCCTCTTGCTTCATTTCCAAATTCAAAGTCAAACACACACCAACACCAACAACACCAACACCAACATCAACAACAAACATGTCTTACTCTTCAACTCGTCTCACTTCGGAACAAGAACTTTCCGTCATCGTCGCCACGCTCACCAACGTTGTCAC…
1014	TP97406	Skeleton	LG05	54.07	yes	yes	ATCTTAATCTTTCTAAGAAAATGGTAGCAGAAAATTACTGATTTTGTAAAGGGTTAGAGAAATGGCGAAACGTTTGATTCCTAGTCTGAACCGTGTTTTAATCGAGAAAATTGTCCCTCCTTCCAAAACTTCCGCCGGAATTCTCCTTCCTGAGAAATCCTCCCAGCTTAATTCAGGGAAGGTGATAGCGGTTGGACCCGGAGCACGGGACAAAGCAGGGAATTTGATTCCGGTGTCCGTGAAGGAGGGCGACACCGTGCTATTGCCGGAGTATGGTGGCAGCCAAATCAAGCTCAATGACAAAGAGTATGTTACTTTGCACTACGTTTTGTTTTTGGAGGTTATTTGGATTGAAATTTTGTTTATTGGGTATTATTTTTTGTCGCAGGTTCATTTTGT…
1015	TP330399	Skeleton	LG05	54.08	yes	no	CTGCATTTTCATTGCAGTGGATCAGAATTATTTATATGGGTAACCACCATGACATGGGTAGGAA
1016	TP227047	Skeleton	LG05	55.36	yes	yes	CGGGTTCTCTCTCTCTCTCATCTCTTTGAACTCATTCGCGGACGTTGACTCCCTTTCAACACGGGTTTTGTTTCATTCAGAAATTTGGGCATTAGGGTTTGAATTCTTAACAGTGGAATCTTAACTGAAGATGAACCTTGACGACCGTCAATCACCGAGAGAGGTGACCACTAAATATTGAAGTGTAGCAGAACAACATATTGAACAGAACCCAACATGTTGAATCGAATTCGAAGCTATGCCACACTTCTCAACTTACCTCGTATTCTCACACCATCTTCATCCATTGGATTCCTTGTTTTTTCCCCATATGTAAGGTTCTTCGGTCGTAGACAACGCAAAAAACTTGAAAAGTTTTCACCTTTAAATACCATTGATATTGCCGTTGCTTCCTTCAAT…
1017	TP333666	Skeleton	LG05	55.37	yes	yes	ACCTGCATAAGCAGTCACTCCTGGCATACCAAGAATTCCAGTATAGTAGGTAAGTGGAACATCAGTGTGCTCAATTTTGAAAAGTATTTTAGGTGAGGGAACTAAGCTATATTCTTCCCACTGAGTAAATCCCCAAACTAAATCTCCTTTCTTATATTTTGGGTCTCCAGATTCAACCACTTTAGACCCACCATAACTCTCCCTCCACGCACTTCCGTGGACACCCTTTTCAATGGTGGTGGTGGTGGTGATGGGGGGGCCTTTGTCTTCAGCCCTGGTCCAATGAGTCTTGTTTCAAGCTTCTTTGCTGAGAACAATAACGATGAGTATAAGTCTTTTTCTCAGCTCCTTGCCGGTACCATGTCTCCGGTGGATCACAAAGGATTTTCCGGTGAAGGT…
1018	TP4660	Skeleton	LG05	55.38	yes	yes	TGGGTACCAAATATTTTCATCATTGTGTGTGTGGTGGGGAACAATATTACCTTGGATAAGGGTTTCCTTTGACAACTTTCTGTCCATATTTTCGCCATCTGTACCCATCATCTAAGAGATCCACTTCACTTGTTGTTTGCACAATGATTCTAGGCTCTGTGATAGCCCTGTGTGAAGAGGCTGGATCTGATAGGTTGAGTTTTGTGTTTCTCCTCTTGGGATCAGGCTCATCATTTGTATCATCCACTTCCTCGCCGTCACTTGTTCCCGATACATGTTCAGCTGTTGCCTGACTAGACTCCTGATCCATCTTAGACATTGAGTGACTTATCCCTTCCTTCAATCTATTTAAACCTCCACTTTGAAATTGGTAAGTTGAATCATAACTCCCTTGCATAT…
1019	TP229326	Skeleton	LG05	55.39	yes	yes	TGGGTACCAAATATTTTCATCATTGTGTGTGTGGTGGGGAACAATATTACCTTGGATAAGGGTTTCCTTTGACAACTTTCTGTCCATATTTTCGCCATCTGTACCCATCATCTAAGAGATCCACTTCACTTGTTGTTTGCACAATGATTCTAGGCTCTGTGATAGCCCTGTGTGAAGAGGCTGGATCTGATAGGTTGAGTTTTGTGTTTCTCCTCTTGGGATCAGGCTCATCATTTGTATCATCCACTTCCTCGCCGTCACTTGTTCCCGATACATGTTCAGCTGTTGCCTGACTAGACTCCTGATCCATCTTAGACATTGAGTGACTTATCCCTTCCTTCAATCTATTTAAACCTCCACTTTGAAATTGGTAAGTTGAATCATAACTCCCTTGCATAT…
1020	TP76539	Skeleton	LG05	55.4	yes	yes	AATTTCACTGAAGTAATCATTTTTTTTTGTTTTTTTATTGTTCCAAAATGGAGATTTCGAGTGAAGGTTGTTCTCCTAGGAATAGGTCTGATCATTTGAGGAAAGAGGGATCTGAGCATGAAACCCCTTTACAAAAACAAGGTTTAGAATTGGAACTCCCTGATCATGGTTATGGTCATAATAACAATGATGATATAATCCAATCAATGAATGCATTGGATATTCTGAAAGAAACTGTTAGGATTCTAAGGTTTAATTCATGTGGTTTCATGGCAATTGCTGTTTTACTCATTTGTCCTGTTTCTTCTGTGGTTCTGTCTAATGTGTTAGTGGATGATACCATTTTGAAGAGTCTGAGTATTAGGCTTATGCTTGTGGCCAAAGCTAGTGGTCTTCCTC…
1021	TP365893	Skeleton	LG05	55.41	yes	no	CTGCCTCTTTCCTTGGCTGGTCCAATTCAATGCTGTCTTCTTCACTGTTCTTTCCTCCAACCCT
1022	TP114433	Skeleton	LG05	56.96	yes	yes	TTTTTGAACAATAAAATAATAATAATTCATTCATAGATGGGTACATATGTCCTTTCACAATCACATATAAGATGACATTATGTTTTAGCTTGTAGTCATGGTAGCTATTCTCATCCAATCAACCGATTCTATAATGGTTGATAATAGCAACTTAAACAATATATACACTAAAGAAAAAGGAAAAAATAATTTTGATGAGAAGTCACTATTTTCTACCGTATTAGTTAATTACACCCTTATCCATTAATTTCTATATTCCATAGCATATACCCCATAACCACAAAAAATACAATGGTTGTGAGGGAAAACTCTTTTCTTCTTCTTTCTTTTCCCTTCCGAGAAGAAAAAAAGAGTAAAATCTAATAGTAATCAACATGCTGCTGAAGGATTGTTGAATGG…
1023	TP80741	Skeleton	LG05	56.97	yes	yes	CAGGGCAGCACGTTATAGTTAGAATAGACTTGTGTTTCTTCAGATCTGCTAAGTTGCTATAAATAACTGACAGACATGTGAGGCACTTCATGATCCAATTTCAGTGAAGTGATAAGATCCAGAACCATTTTTCCACATTCACACAAACTCCAATAACCCATTTCCTTTATCTCCAAACTTATTCTCACTGCACAGGAAGAGCATAAAAACATGTGCAACAGTGTCTTATAAGCATTGCCCATCGTTTCATTGTGTAAAAGAATTGTTCCCTCTGTCCTCAACCCAGTAAAAGGAACCACCTTTGTTAAATTCTGTGTGTTTTAGGGGAATCTGGGAAAGAAGTAAAATTTGAAGGGTGAGGAATATTTAAGCATGTTGAAGTTATCTCCGCGGAGGAAT…
1024	TP249845	Skeleton	LG05	57.26	yes	yes	TTTCCATAAAGATAAGGTCATATAACAATTTCTGTCTCATCTTCAGAACCAAACCATCTCCAAGAATGGCTGCTCCTCTATCCAGCACAATATCAATCGACCCAAGCAACAGAACAAGGTTTACCATTGTCACCCCTCTCACTTTCACACACAGAAAATTTTCCATACACTGCACCACTTCTGAATCCATTCCACAAACTCCTCCTCCTACTTCAAACACCAAGAATAAGAACAACAACAACAAAAATTCTTCTCTGTTCGACCAACTCTCACCTCTTGCAAACACCACCTTGTCTAACACAACATCAAAAGATCAATCATATGTCTTGTCCAAACCAAAATCAACATGGGTTAACCCCACCAAACCAAAACGTTCTGTCCTCTCACAGCAAAGGCACA…
1025	TP337814	Skeleton	LG05	57.27	yes	yes	TTTTTGAAAAAAGAAAGACAAGATTTAAAATTGATATATCCGAAGAACAAACATGGAATTCCAGGTTGTATGGTTATGACTCAGATGAACTTTGATAAATAAATTGCTGGTGTTGATGGAAAAAAACCGTAGTAAAGCATACCCTATGTGTGAGATAGCATACAAAACTATCAATGTATATTCATGATCGATATCATACTATATCTGTTTCCCATGATATAACACCTTAAATCTGGATCTGGATTAAACTCTAGATATTGATTCTTGCAATTTTAAAAGTCAAAACGAAAAATAAAAAATAACTCAAATAAGTGAAAATTCAAGAGTACAATAAAACTCTAAAAAGTGAGGGCTCTAAATAGACATATTATGTGCTTCTAACCCCACCCTTCATTGAAT…
1026	TP106823	Skeleton	LG05	58.66	yes	yes	AAATTAATTAGGATTCACAAACAATACCAAATAAGATGTCTCTTACACTAGCTATTTGATTTATATATTTTTGCATATACAAATCGACTTGATGAACCACTTTTTCCTTCTAAATCTCATATAACATGATTTAGGATGATGGGTGGAAAGAACTTAGGTGGTGACCAAGAAAGAAACTACATAGTTATTCTATCCTAATATGTTGAAGATAAAATGAAAACTATGCTTCCTTGATTTTGTGTGACACTAGTTTGGAACATATAGTGTGTAGATGATTGAGTAAGGGCATTCAGAATCCACGTGCATCCCCTCATAAAAATCAATTGGTGATGGAAAGCAATCGAGTTCCACCCCAGTAGTGAGCCATGAATAATGATCACATTTGAAACCACCTATGTA…
1027	TP325004	Skeleton	LG05	58.67	yes	yes	GATTCCTACTAGAGATTACTGTTTTGCTCCATCTTTGCGTGATATTTGCCATGCTGTGAACTTCATACATGCAAATGCAATGTCTGGACGCACTACATATGTTCACTGCAAAGCTGGACGTGGCCGCAGTACAACTATCGTTATATGTTACCTGGTTCACCACAAACTGATGACACCTGATGCTGCATATGCATATGTGAAAACAATTCGGCCAAGAGTGCTTCTAGCTTCCTCTCAGTGGCAAGCAGTTCAGGAATACTACTACCACCTTATGGTGAGGAGGGCTGTTGGATGTGTTCCTACAGCCAATTTATTAGTAAAGGGTTTTGAGGTGCATGCAGCTCCACAAGATCTTGTAACATTCGATGATAGTTCAGTAGTTGTGGTAACAGAGTCAGA…
1028	TP106731	Skeleton	LG05	58.68	yes	yes	CTCATTTCTCATTTCTCATTTCTCATTCATTACAATCAAACCTTAGGGTTTAGGAATTCCAATTTCATCTTTTTCTTTGATTCTTTTCCCTCTTCCTTTTCCCAACCATAATTTTTATCTCTCTTCGAAATTACGACAATTACCGACAAACTATCTTTTTTTTCTTGTCCGAGATTTCACCTCACCGTTCCTTGTTCTAATTATTGTAGAATTCCGATTTCCGAGGTTTCCTCTATCATTTCTATATTCGCCAATTTGAATCGTGATGGTTTGATATGTAAATCCGTGTGTTTTTTTCGGTTGTTTTTGTAATAGAGTCATTGATACGTAAGGGGTGTGAAATAGTGTAGATTATACGTGTGGGGAAAAGGTGTAATAGCTATTTCTCATAATTAGGTT…
1029	TP57682	Skeleton	LG05	58.69	yes	no	CAGCAGATATATGACTACTGAAATCAGGAGTTGCTTGTAGTTGAGACTGCAATTGTGAAGCTCT
1030	TP75724	Skeleton	LG05	58.7	yes	yes	ACAATAAAACTAATTATATTCAATTGCTCATGCAGCATAACTTCAGACATTGAAAGTTGTGCCACACACTTGCACATACTTATAGTTATAGCCAAGTGATAATGTGTCAACATGTCATTACTAACATAAGCATTACAAAAATATTAAATATGCTGCACAAAATAGTGTACGAGCACATGACATGTAGTGTATGAACATCGAAAGGTCCTATATATTTTAAATTATATAAAGAAACAATTCTTATATAATTTCAAATAGTATATTGATGTAGTGTACGAG
1031	TP291142	Skeleton	LG05	59.33	yes	yes	CGGCACTACATGTAACTTAACTACTCCAGTGAATGTTTTCTGATAAATAAATAAACTACTCCAATACATGTTGACAAATTATTTATAACCATTGCTTTCAAAGCAGGTTGATAACATCCCCAAATATCACATCCCTGTATTTTTAATTATTCCAAGTGACATATTAGCTGAGAATGTCATCCACCACCGATAAAAATAACACAGAAATAATTAAGTTGATTGATTCAATTATATTTATCAAGGTCAACTAAAAAGTTCAAACCCCCCAATAAGTTAAGACATTTTACAAAGCTTAGGATAGGAGTAGGACCCCTAAGAACTGAGTTCAAGAAACCTTTGTGCCATGGGATGCTTTGCTTCAGAAAGTTCATCAGGCTTAAGGACTTCAACAATTTCACC…
1032	TP147882	Skeleton	LG05	59.34	yes	no	CAGCCTAGTAGGGATTTATTTTTTTCTTCTGTATAACCGTTATGCTAGATGCCATAATACAACT
1033	TP230332	Skeleton	LG05	59.35	yes	no	CAGCTAGCATATTCCATCATTCCTCGTGATCATAAGGTAGCGTTTGATCGACTTTTCAGAACAT
1034	TP249255	Skeleton	LG05	59.92	yes	yes	GTTTATAGCTATGGGGTCATATTATGGGAGCTCTCTACTTTGCAGCAACCCTGGGGAGGAATGAATCCAATGCAAGTTGTTGGTGCTGTGGGTTTCCAACATCGCCGTCTTGACATTCCAGATGATATAGACCCTGCTGTTGCAGATATTATCAGGCAATGCTGGCAGACAGATCCAAAGTTGAGACCAACATTTGCTGAAATCATGGCTGCTCTGAAGCCATTGCAGAAGCCAATTACTAGTTCTCAAGTGCCTAGACCAAGTGTTCAGTCATCAAGAGCTGCCGAAGATGCTGCAGGATAGGAAACAGTTATACAGCTAACCAAATCTTTTCATCTTTCTGCTAAAAATGTGAGAACAAGTTGTAGAGTATATGCCATTTGGGATGAGAAAATGTGA…
1035	TP115170	Skeleton	LG05	60.61	yes	yes	AGCATAAAGTTCGATCATGTTCAAATTCAAGCTGGTTCTGATGCTACTGGTGTTGCTACTGATATGATCTCTATGAATTCTACTGTGAAATTCACTTACCGCAACACTGGCACGTTCTTTGGAGTTCATGTTACTTCAACACCTTTGGATCTAACCTATTCAGAAATTGTGATCGCTTCTGGAAATGTAAGATATATTACTCAACTTGCTTAAAATGTCATCAAACATGTTTGTTTTTTTTTATTATTTTGTTATAAGAAATATACACATATTTCAAAAAACTGCTTCAATTCTGCAATAATTCCTCCTATAAATCTTGTTTGAATTCATTGAATTTTTTATTTGACTCTTTATTTACCATAATGTTTTGCAGAATCTGTTTTAGAAGATTTAGGCATA…
1036	TP285916	Skeleton	LG05	60.99	yes	yes	ATATCAGGTGCATGATGAAAATAGCCAGGTAAGTCACACTACCTTTAATATATGGATTTGATTTCACATCTTAACCAGATGAGTAGGCTTTATGCTTCCTGTTTTCAGATTCAGTTGTTTATGCCCTTTTGCTATTTAATGAGGTACATTCTTTGTAAATTTATAATCATTTTTCAAAAAGAAACTGAATGGTAAAAAAATATGATCCTTTTTATCCTCCCTGGCTGCAAGCTATGCCTCCAAATTTTGTGAGCAACAAAACAATCAAGTAGGTATTCTACTAATTTCTGTTCATAATTAACTGTAATCACTACAACATAATTGGTGGAGCTTGCTGCAAACAACCAACTTCGGGATCCTCCCCCAGAATTTGTAGGCCATAAATGAGTATGTATGTAT…
1037	TP234865	Skeleton	LG05	61.38	yes	no	CAGCTATTTTTGCTTGATCGCCAGCAAGGCAAGGTACTCGTCAACCACACAGAGTGAGAGCCAA
1038	TP38737	Skeleton	LG05	61.97	yes	yes	CAAGATGTCGTGAAACTTTGTTGTATTAAATATTGAACTTATTTTCTTTCTATTTTTTCTTCTGTAGTTGGTCCCTTTACCTTTGTTCTTCTTTGCTTTGTTTCTCTGTTCCTAAAGTTAATGTTTCTGTGAAGGAACAAGTTTTCGGTTGTTTGGTTTTTCATTGGATTGTGATTTCTGACACAGTTTCTGGCTCTGAAATGGAGAGAGATTTCATGGGTCTAAGCTCAAAAGAACCACTTGCTGTGGACAAGGAAGAGATCAACGATGAATCAGGCTTCGCAAAGAACTCGTCTGCACAGTGGCTCTTCTCCAACAAAGTCTCTACAGTTCCACATTTGATGTCTTTCAAGGCTTATCGAGATGACAAGGCTAAAAAGATGGTGACAAACATTAGTG…
1039	TP418716	Skeleton	LG05	62.97	yes	yes	AACAACTTGGCTTGCAAACCCCGACGCAGAAACATAACCGCCCCGATTGTATCGGGCGCAACCCAACACAGCGCAGAATACTTTTCTCGAATAGGAGTAGGCCAGCCAGCCCAACAATTCTACATGTTTCTCGACACAGGGAGCGACATTACATGGCTCCAGTGCAAGCCATGTGACCAATGTTACAAACAATCCGACCCGATTTTCGACCCGAGAAAATCAACCTCTCACAAATCACTTACGTGCAAAGCAAGGCAGTGCAAGAAAACTGAAACGACGTCGTGTATCAACAACACGTGTCAGTATAATGTCTTCTACGGCGATGGTTCTTTAAGCGCAGGAGATTTAATGACCGAAACGGTGTCGTTCGGCTCGACCGGTTCAGTGAAACGGGTTGTA…
1040	TP256103	Skeleton	LG05	62.98	yes	yes	CTCCTACCCACACAAAGCCATAAACTCCAAACCATATGCAGTACCATAAATTTCTAACATTAATTTTTCCCAACCATGAATGCTGCATAAAATGAGATTCTCCATCCATGAGTGATGCTAAATTCAACCCCAACCACTGTAGCATTCTTGCCAATCTGAATCATGAGGAAAAAATGGTTTACCTTTTCAACAGCATCTTTGCAGAAAACACAAAGATTGTCGCTTTGATGATCAATATCTCGCAGCTGCAGCAACAGATTAAGCATAATTCTCCATGCAAGAGCAATTATCTTCCACCGAGCTTTGGCTTTCCAAAGATTAGAGTACAACAAATATTTACTTCATTGTCCTGTTTTTGCATTGACAGATATGCAGATTTCACTGACTGCAATCATATGT…
1041	TP234172	Skeleton	LG05	64.66	yes	yes	CAAAGTTTGAAGAGTGTATTATAGTTTCGGTTTCTCCAAAAGACACTGTTACAGAAACAAACAGTAACAATAGTTTTGTGTTGCGAACTCCAAAACGGCGTCGCTTAATGGACGATGAAAAATCCCAAATCATAATGGCTACTAGAGACAGAGAACGAGAACTTCTCGTCCCCGTCGCTGATTCCGCCGGAGACGGTAGTGCCACCTTCTCCAAGTCCTCGTCTTCTTCCTCTCTTCCTCATCATTCTGGCAACGAGACTTTTTTCAAAGTTGTTAGGAGCTGGGCATCAAAGAAGTTTATGACTGGATGTGTTATTCTCTTTCCAATTGCAATCACCTTCTATATAACATGGTGGTTCATTCATTTCGTGGATGGATTCTTTTCCCCTATCTATGCTC…
1042	TP135001	Skeleton	LG05	65.1	yes	yes	CACCTGATCACCCTGAAACGAAGGTAATTTGTTGTTATTATCATTGTTGTTGTCATTTTTGTTGCAGTATTCCTTGGTAGTTGCTGAACTTCATAATCGATTAACACTGGTATTTTTCATAATGTATTGGGTATGCATGTGATAATTTACAGAAACTGATTTCAGCTGCCGTATGAGGGAGAGGGTGGGGAGTAAGTTGTTAGTTTTGGTTATTCATATATTTTGAAGTTCTAGAAAATAAAAGAGAAGCAATTGAAGATTTTGTGTGTCTTGTGGTTTTCAATATTTTCTTTAGAGTGACTTCCATGAGCTTAGGTTACCTAGAAAACTTGCAACAGATTGTCATCAACCAGTTTTCACGAGTGGCGCAACATGAACGATGTTCATTTTTTGGCACTG…
1043	TP447885	Skeleton	LG05	65.11	yes	yes	GCTTCATCACCCCACTTCACATGTTGAAGATTTAAAACAGGGAAAATTCATTACTCCAAAATATTATTAATAACAAGGAACAGACTATTTATCTTTTGAATAAAAAAACCCCAAATTAGTTGCTTCCCTCACTCTCAATAATGAAGCGCAAAATCACTCGGCTTTCAAATTCCAATCAGCTTATGGTGAAAGGTGCAGCTAGGGATGAAAAAGGATTGCAAACTGCTTCTGCACATCTCAACTTTTTTTGGGTCCTTGCCAGGAAACCCTCGCCCTTTGAACGAGGGACTAATCCCCTTCGGGATATTGCGGCTGCCCCTCCCAGCAAGACTAATCTCCTTCGGTCTTTGACCTTGTACGAGGGTCTAGCTTTGTCCAACCACTAGACCAACGCCTTGT…
1044	TP157084	Skeleton	LG05	66.91	yes	yes	AGTTCTTGTACAGTTTGAAGATTTTGCAAATCACAACGCTTTTGAGCTGCTCGCAAAATATGGTACAACCCATCTTGTCTTCAATGATGATATACAGGGGACTGCATCAGTTGTTCTAGCCGGAGTAGTAGCAGCCTTGAAGCTCATTGGGGGTACCCTTCCTGACCACATATTCCTCTTCCTTGGAGCTGGCGAAGCAGGAACAGGTATAGCAGAGCTAATAGCCCTTGAGATGTCAAAGCAGACTAAGGCACCTATAGAAGAGAGTCGCAAGAAGATATTTCTTCTAGATTCAAAGGGTTTAATTGTTAGTTCAAGGAAGAATTCGCTTCAACACTTCAAGAAACC
1045	TP232592	Skeleton	LG05	66.92	yes	yes	TTCTGGCCAGGCAAACAATGCTTACATTTTCCCAGGCTTTGGTTTGGGTTTAGTAATCTCAGGAGCAATCCGAGTACATGATGATATGCTTTTAGCAGCCTCCGAATCCTTGGCTAAACAAGTCACAGATGAGAACTACGCAAAGGGATTAACTTTCCCACCATTCACTGATATCAGAAAAATTTCAGCGAATATAGCTGCAAATGTTGCTGCCAAGGCATATGAACTAGGCTTGGCGACACGTCTTCCTCGTCCCGAGAATCTTGTGAAGTATGCTGAGAGTTGCATGTATTCTCCATTATACCGCAACTATAGGTGAATGGGGCAACTTATATGTGGAATCTGAGGCTTTTGGTGTATGGTGTGCTTTTATGTGTAAGAGTGACTGGTTTTATCTTT…
1046	TP133316	Skeleton	LG05	67.23	yes	yes	TAACAAGTTTAGCACTGAAGAAGATAAAAGACCAAAGTAAAGCATTTAATAACAATAATAACTCTACATTCATCTGAGGTTTTATCAATACATGAAATTGTGATTTATTCCTGTTGCAAACAGGTTACATTACCCAAAAGATGACATTACATTTCCCAGATTATTCCTTCACATTGCAGAAAAACACTGCAATGAAAATAATGAAGCTAGTACACTAAAAAGGCACTAATGCTTCAATGTGTTGGTCTATTATGCATATATAAATGATTATTATTACATATCTTTTGACCTCAGCAATAACTTTAGGACTCCATTCCCAAATACTGAGAGTGAGAAGCTGCCAATAGAGCTGCTCCAATGCCGGATCCATCATTAGAATGCTCGATGGCAATAGTCTCG…
1047	TP418807	Skeleton	LG05	67.24	yes	yes	TTTTTTTTGAAGAAGATAAAAGACCAAAGTAAAGCATTTAATAACAATAATAACTCTACATTCATCTGAGGTTTTATCAATACATGAAATTGTGATTTATTCCTGTTGCAAACAGGTTACATTACCCAAAAGATGACATTACATTTCCCAGATTATTCCTTCACATTGCAGAAAAACACTGCAATGAAAATAATGAAGCTAGTACACTAAAAAGGCACTAATGCTTCAATGTGTTGGTCTATTATGCATATATAAATGATTATTATTACATATCTTTTGACCTCAGCAATAACTTTAGGACTCCATTCCCAAATACTGAGAGTGAGAAGCTGCCAATAGAGCTGCTCCAATGCCAGATCCATCATTAGAATGCTCGATGGCAATAGTCTCGGCTGCTTC…
1048	TP179409	Skeleton	LG05	67.25	yes	no	CAGCGCCGCCGATGTCAACCTCAAAATATTCTCATCTCCGGTGAACATCCTCCCCCACCGATTC
1049	TP235871	Skeleton	LG05	67.81	yes	no	CAGCTCAATCTCCCAAAGTACTAGAGATAAAAAGAAATAAGAGGCAAACTTCAATAGAAAACCA
1050	TP36330	Skeleton	LG05	68.43	yes	no	CAGCACCAGCATTGCCAGAACATCCAAGACTCACTCCTCCTGCAATCAACCGAACAAGATTTTG
1051	TP262818	Skeleton	LG05	68.44	yes	no	CAGCTTATTTATTAAGGCACATATTTCCAACAGGGACTAATTACATCCTCTGCAAAGTGCAGGA
1052	TP419546	Skeleton	LG05	68.45	yes	yes	CATAATTTTAACATTATGGGTTTATGATATTGTTCGATTAAGACTTGATTATTGTTGTGAAAATGAAAAAGGTTTCCAACCTGAGACATTCGAGGCCTTAATTGAGGATCACGTTTGATGCACAAAGAGCAACATTGCAGCATGCGATGAACCTCGTCATCTACATAGAAGTTCCTTAAGCTGGGATCAAGTAAATCGAGAATGTCATGTTCTTCAAGCAAGGGCCGTGCCCATTCACTAAGGCATTGTTGGCCTCTGGGCCTGTTTATATCCACAGCTTTCCTTCCAGTAACAAGCTCCAATAATACTATTCCAAAGGAGTACACATCAGCTTTTTCAGTAATTTGACCACTTTGAGCATATTCTGGAGCCAAATATCCAAATGTTCCTATCACCCTA…
1053	TP320427	Skeleton	LG05	68.46	yes	no	CTGCATATCATAATTTTAACATTATGGGTTTATGATATCGTTCGATTAAGACTTGATTATTGTT
1054	TP224694	Skeleton	LG05	68.74	yes	yes	CAAATAATTTCGAAACAATTCTGCATTTTTCAAATCACAAAGCTCAGAATATAATAATACGATGTTCTGCAAACAGGTTCAGTGGTTCACTAAATTGCAGTTTGCATCAACTATAAAAAAATAGTGGCCCAGTGCACGAGGTCCCATTTAGTGAGGTCTGAAGAAGGTAGATATACGCAGTCTTACCCTCACAATTGAAAAGGTTGTTTCCGGGATTTAAACCCATGACCTCCAAGTCACAAGGCAAACAACCTTACCATTGTGCCTGCTCAAATAATGGATATTATCATAATTTAAAGACAGCGGAAAATATATTTAAAACTGATTGTAATTAGGATGTTTATTAGTAATACAGAGTTATTAGAATGGAAAATAAACACGACTGAGTAATCTTCGTCA…
1055	TP256126	Skeleton	LG05	68.75	yes	no	CAGCTGGGTAGGCAAGGGTAGTGGGTAGCCTGGTGGAGGATCATATCTCAGCATCATTATTTGT
1056	TP231782	Skeleton	LG05	68.76	yes	no	CAGCTAGTTTTGGAAATACATGGTGCACTAATTGCCGCACGGATTTTTTCTGAAATCAAGTTAT
1057	TP260835	Skeleton	LG05	68.77	yes	no	CAGCTTAAGCAAATTTATAAGGACATAAGCATTATTTAGTGTTGTGGGAGCCAAGATTTTATAT
1058	TP408068	Skeleton	LG05	69.16	yes	no	CTGCTAAGACAAAGTAATGAATCAGAGCATGTTCAATCTTGTCTTGGTGTTTTGTAGACTAAAG
1059	TP243113	Skeleton	LG05	70.42	yes	yes	TTTTTTTAAGGAAAAAACTACAGAGTTGAGAATTTAAGAGAGGCCTATGATTACTAACACATAGTAATCATATATGTTCAACTAAACAAGGAAAGAATGGTAGGGAAAAAAATATCATGCTCTAGTTCACAACTTGGAGAAAAACATTGACAGATACACACAAATCAAATAAAGGTGCCATGTTTTTTTCATTCACTTACTTTTGAGAAGGGGGAGGAGGGTGCCAAAGAGGTGTTTTCGTCTTCGCATTGAGGCAATTTATGTTGTTCTTGGTTATCTGATGATGATGGCTGTTGAGTCACTGTATCGATCTGCCTGACATTTTCTATCATCTTTACGACTTCGGGCATCTTCGGTCTCTGATCAGGTATCCTTACCACACATGACATGGCTATCTGT…
1060	TP367706	Skeleton	LG05	70.43	yes	no	CTGCCTGTGTGCAAGTCTATTCAAATCCCAAAATGAAAAATGAAAAAAATAATCTAACAAGTCC
1061	TP192493	Skeleton	LG05	72.6	yes	no	CAGCGCTGAATATAAAACCATGCCCAAAAATCAAACAAATAAGTATCATCTTTGATTTCTTGAT
1062	TP365250	Skeleton	LG05	72.61	yes	yes	AAAGTCGGCATCATCACTGGCTGCCTCGTCCTCATCTATGTTCAAACCCAACTCCGGCATTCTATGGATTCTTGCAGCAAAAATATCAGGATCGTCAAGGCTGAAACCATATACCAACACCAGCAATGCAATCTCATAGAGAACTAAATCTTTCAGTGATTTGGCAATCTTGTCAACTCCAGCCCTCTTCCTCATTTCCTCCA
1063	TP284563	Skeleton	LG05	72.62	yes	yes	AAAGTCGGCATCATCACTGGCTGCCTCGTCCTCATCTATGTTCAAACCCAACTCCGGCATTCTATGGATTCTTGCAGCAAAAATATCAGGATCGTCAAGGCTGAAACCATATACCAACACCAGCAATGCAATCTCATAGAGAACTAAATCTTTCAGTGATTTGGCAATCTTGTCAACTCCAGCCCTCTTCCTCATTTCCTCCA
1064	TP271684	Skeleton	LG05	73.06	yes	no	CAGCTTTCTTCATGACCATCCATATTTGAAGATGATGTTTCACAATTGTGGAAGATATCGAATC
1065	TP267776	Skeleton	LG05	73.07	yes	no	CAGCTTGCAAGTGAACTGAGAGCACAGTTCCTTGACATAGTATGCCTTCTTGTCTAGAGCTGGC
1066	TP76879	Skeleton	LG05	73.98	yes	yes	AAATAAATGAGCATGGTATTCGTGTTTTAAAGGAATAAAAATGGAAAAAAGATTATTAACATATAGTTATTTTAGATTTTAATGCTTGATTACATCTTATTATACCTCTTTTATGTATAAGTATAACTACACTTCAATTTTGTTCCTTCATAACAATGTGAAGTGAATCCTTGCAGTATAATTGTACTTAACATGTAAATGTTTCTGTACAGATGGTTTTCTCATCATCTGCAACCGTTTATGGCCAACCTGAAACTATACCCTGTTTGGAGGATTTCAAATTACAAGCCATGAATCCCTATGGAAGGACCAAGCTATTCCTTGAAGAAATAGCTCGAGATATTCAGAAAGCTGAGCCGGAATGGAAGATCATTCTGCTAAGATACTTCAATCCAGTTG…
1067	EFGC	Skeleton	LG05	75.28	yes	no	TGGACTGGATGGAACAAGAACAAGAAAGAGGGATTACCATAACATCTGCTGCAACTACCACATTTTGGAATAAGCACCGGATCAACATCATTGATACTCCTGGTCATGTTGATTTTACGTTAGAAGTGGAGCGTGCTCTCAGGGTGTTGGATGGAGCTATATGCTTGTTTGACAAAANCTTCTCGCANGNNTGCTCTTGACTTCNTTGTTTGTGAGGAGTGTGANGTNTTTGTGACCAATAACAATGGTAATATGGCTAAAATATTANCCGGGCGAANNTATGTTGTATTCCACTTGCANCATTAT
1068	Lup120	Skeleton	LG05	78.82	yes	no	TCTCCGGTATTGCTCAGGTCAGAAGCGTCACTGGCAACAAAATTCTCCGTATCCTCAAAGCGCATGGTATAGTAATTATATTTATTGAATAAAGTATTTGTGTTTTACTCTTATTTTTATAGTTTGTGTTATTGTATGATATGGATCAAGGTAGTGATAGCTAATGTAACATTTTGTCCAATATCTATTATATGAATCGATTTGCCAACCCACCTACTGGTTTGTGTTATTGTATGAGAACACAAAATGTTGATTATATTTGGTGGGGTTTGTTTTATTTTTAGGACTTGCACCTGAGATTCCTGAGGATCTTTACCATTTGATTAAGAAGGCTGTCTCAATCCGTAAGCATCTGGAGAGGAACAGGAAGGACAAGGATTCCAAGTTCAGGTTGATTCT…
1069	TP158824	Skeleton	LG05	78.83	yes	no	CAGCGAAACCAGACTCAGTCCTTGTCATTCATTTATAGAGATTCGATAAAGTTTTACGTTGGCT
1070	Lup264	Skeleton	LG05	78.84	yes	no	GCTCAGGTCAGAGCGTCACTGGCAACAAAATTCTCCGTATCCTCAAAGCGCATGGTATAGTAATTATATTTATTGAATAAAGTATTTGTGTTTTACTCTTATTTTTATAGTTTGTGTTATTGTATGATATGGATCAAGGTAGTGATAGCTAATGTAACATTTTGTCCAATATCTATTATATGAATCGATTTGCCAACCCACCTACTGGTTTGTGTTATTGTATGAGAACACAAAATGTTGATTATATTTGGTGGGGTTTGTTTTATTTTTAGGACTTGCACCTGAGATTCCTGAGGATCTTTACCATTTGATTAAGAAGGCTGTCTCAATCCGTAAGCATCTGGAGAGGAACAGGAAGGACAAGGATTCCAAGTTCAGGTTGATTCTTGTTGAGA
1071	TP446825	Skeleton	LG05	80.27	yes	no	CTGCTTCCTAATCGACATTGGTCAACACCTTCCCCCCATTCCCTAGTCTTAGCTTAAAGGATGT
1072	TP230059	Skeleton	LG05	80.92	yes	yes	AACTTGTTTGGATGTTAATCCTCAAACAAGACCAACTGACAGTAAAACAAAAAAAGGTTGATCTAGCTGCTGAAAGTTGTACATTAAATCAACAAACTGGGATTTAGAAACAGTAAGCATAGTCTAACAAGGATCTACATATCATACTATAAATTATGTAATTTAAAGTGTTCACAAGCCAAAAAGAAGAAGTGTTAATTTTGATTGACTAGCTAGCTGATGTAGGACTAAAACAAGTTCAACTTTGATTTCATAAGAACATGGGATAGCTTGCTATGGGAAGTTTTCAGTGTGCATATATGCTCTCCATGTAGGAGTAAAATTAATTCATCAGGGAACTCAGTAGATATAAGTTTTCATTGATTTGAAGTGCCTGTTCTCGGTCCATATAGTGTCCAT…
1073	TP405961	Skeleton	LG05	83.67	yes	yes	AAATAGCACAATGGATAAAAAAATTCATGTACTGTAAGATCATAAAGGGAAAAGAAGTAATAAAACTAGTCTGGTGAATTATTTCCTATCTGAATTAAGATTTGATTGATGAATCATATAGGCATAGAGATAAATTCCACACAAATTCACAAAATGAATTAAATTGGTATCATAAAGTCCTTTACCAAATATATAAACAATAATGATATCTGGTAAGTGACTACTGTGAACAGAATGCAGATAAAAAGGTCAATAATGATACCTTGAGGACAGGGCCGATCTTGAAAGTTCCCATGATCTGTTCCTTTGACACCAAACAAAGCAACGGAATAAGCGCAAACGGGATTTGGACTGACAGAAGAACATTAAGCCAATCATTAAGAACGTCTAATGCGTCAT…
1074	TP399811	Skeleton	LG05	83.68	yes	yes	CTCATATTTAATATTTTTACTAACCATTTTAGATTTTCCATTTACGCTTATAAAAAGACAAGTATAGAGAGCTAACAAGCCACATGAGCTATAGCTATATTGAGTGCTAGAACACTACTACACCTTAGAAGGTGTCTCAACTACATTATGTCTATAGTGATTCCAAGGCATCACATGATCCTAAGATCTATTAACTTATTTCATAAAACTTACATGGAAACAATAAAGTGACATTGCCCATTTCATGAAGTTTTATACTAGATTACTAGTAATAACAAGCATGGCTATGGTAAAAAAAGGACCAGGGGCAAAACTAATCATCAAATCCTTCAACAAAATGGCACTTCCAATTCAACATCATGGTTTTAAGGTCTTATGATTCAGTTGTTTCTGTTACAC…
1075	TP451124	Skeleton	LG05	84.35	yes	no	CTGCTTTATCACTTCACAAGTCACACGCCTTTCCGTTTCTTCAATATTTCCGGGCAGGTAATAA
1076	TP350254	Skeleton	LG05	84.36	yes	no	CTGCCCTTATTACCTGCCCGGAAATATAGAAGAAACGGAAAGGCGTGTGACTTGTGAAGTGATA
1077	TP274288	Skeleton	LG05	84.37	yes	no	CTGCAAAAAGACTGCAAGCTGAAATACAATATATAAAGTCTCAGAAGGCCAGTTTCCATTATCG
1078	TP292155	Skeleton	LG05	84.38	yes	no	CTGCAATTGCCATCACATCAGCCATAAGGCCATATAAATTGCCGTGCCTGCAATTTTAAACCTC
1079	M76E41C359	Skeleton	LG05	85.57	no	no
1080	TP276008	Skeleton	LG05	85.58	yes	yes	CCTAAAACAACACAAATAGTATCTCTTTCACTCTGTCATTTTCTCTTCACTTTCCCTTCTTTTTTACTCCTTCCCCTTTTTATTTTCTCTCTCACCAAAAACACTTTCTCTCACTCTACAAAGAAAGCTTAACTGTGATGTGGTTCTCATTTCCCTCACACAATCACACTCTCTTTCTTATAAACTCTCTTTTCCCAACACTTTTCGTCGGTCACAGATCAAACATCATTATACTACATTTTCATCTTTCACTTCTTTTCTCATTCTTATTAACACTCCTCTTCGATTAATTCATTCACAGTAATTTCCTCAAACTTCATTCATAAAGGTCAATTCTTAGGATTGTCCCCATTGAAGCCATCTTACCATCATGGATAACAAAACATGGCTATGGAGGAA…
1081	TP263679	Skeleton	LG05	85.59	yes	yes	AATTGTTCTTGCTTCTCCAAGTGGTAGACAACAACAGAGAAAGGGAACTAACCCTTTAACTCACTCAATTACTGTCATGAAGAAGAGTTCTTCATTCTCCAAGAATATGGGATCTTTCCCTAGTCCAAGTGCACCAAATTCTACAGACAAAAATGGCTTTGTGAATAACCAAAAGGGTTGGTACTCAGAACATGTACCAAAGCCTAAAACCATTAGCAGCAGCAGCAGCAGCATGAGAAGGCACAAAACTATGGCTGGCTTAACACCATTCAATAGTGGAAAAACAATGCCTTCAAAATGGAATGAAGCTGAAAGATGGATTTGTAGCCCAATTTCAGTTTCATCATCATCACCCTTTGATGATAATAATAGAAGAATTTCATATGGGCAATTTCAGCA…
1082	TP448350	Skeleton	LG05	85.6	yes	no	CTGCTTCTTTAGTGGTTTCTATTCTTTTTTTCATGGATTGTTAGTACTGAGTTATTAGCGTTGT
1083	TP270261	Skeleton	LG05	85.61	yes	no	CAGCTTTAAGGGTATATATTTACTTGCTTGCTTGCTTTCAAATAAACATTGAATGGAAATGAGT
1084	TP47420	Skeleton	LG05	85.62	yes	no	CAGCACTCATTCCAAAAACAAGGTTCTCTGGTTAAAATTCCAGTAAAATATGTGCTAGTGTTCT
1085	TP253426	Skeleton	LG05	85.63	yes	yes	AGCCATGTTTTTTTAGTTGGTTCGATCTCCTCCTCTACTGTTCGACCGCTACCATGAGCTTTCCTTCTGGCAACCACAATATTGGACTCGTCTCTGCCAATCTGTCATCTCTCAGTTTTAGCCAGATATGGCTAGCTACTCTTCTAGAGGAAACTTGTCTAAGATTTGCCACTCGCCACACACACCATGATTCCAGCTGCATGTGGCAACCAGTCTAGCGATGTCTCTGTCAGCCATGTTCTGTGCAGTACTCCTCCTCTACTGGACAACTGCAAATACCAACCATAATTAGATTTCAGGCTCACCCACTGTTCCTACACTGGCCATGGCTTGGTTGAGCAAAATAAAACTGGAGGTTCTACTTGAAAGTGCCAACTAAATCTACAAAGAGGCATTTTT…
1086	TP272996	Skeleton	LG05	85.64	yes	no	CAGCTTTTATTAAACAAACAAAAAAGTGCAACAAATAGTAAAAGCCAGTCATGTAAACAGTATT
1087	TP274286	Skeleton	LG05	85.65	yes	no	CTGCAAAAAGACGATTTAATAATAATGCATGACAATAAAGTGATTAAAAGAGACCTTCATTTGA
1088	TP287977	Skeleton	LG05	85.66	yes	no	CTGCAATAAATGCTATTATTGCAGAACCACACGTGTAAGATGAATAGTGCTGACAGATGGAGTT
1089	TP263254	Skeleton	LG05	89	yes	yes	CACAAAAGCGATGGCTTTGGTTGCCCTTTTGAAGCTCTCCTCACGTTTCCCTTCTTTATCAGAGAGGATTGGGGAAATAATAATTCAGTACAAAGGGAACCTTGTACTTGAATTGCAGCAAAGATCTATCGAATTCAATTTGATCATTTCAAAACATCAAAGTATTAGGTCGACACTTGTAGACAGAATGCCAGTTTTGAATGAGGCGACTTTCATTGGCAAGAGGGCTGGGTCTCTTTCAGACGCAGCTTCAATTCAATCAGGGCCTTCAGTTAGTCTTCCAAATGGAGTATCCAAACCTTCGGCTCCTCTTCTAGATCTGCTTGATCTAAGTTCAGATGAGGCTCCTGCACCAAGCTCTTCTGGTGGTGATCTTATTCAGGACCTTCTCGGTGTTGA…
1090	TP239271	Skeleton	LG05	89.01	yes	yes	CATCAACTGAACGTTCATCTATACGCTCGCTTCATCTCAGATCCGAATCTCACTTTCCCTCTCTTTTTCCCCAATTTCTTCTTTGTCTCACCGATTCGGATCTCACTTTCTGGTTTGGGTTCTCGCCTTCGATTCCAACCCTTTACTATTGGATCCGATTGATTTGAAGGTCACAACACACAATCATCAATCATGAACCCTTTCTCTTCAGGCACACGTTTGAGGGACATGATCCGGTCCATACGTTCTTGCAAGACTGCAGCAGAAGAACGTGGTGTTGTAAGAAAAGAATGTGCTGCCATTCGTGCTTCAATAAATGAAAACGATCAAGACTATATGCATCGGAATCTGGCTAAGCTAATGTTCATCCACATGCTTGGCTATCCCACACATTTTGGT…
1091	M63E38A171	Skeleton	LG05	90.22	no	no
1092	TP22236	Skeleton	LG05	92.64	yes	yes	CATTAATCTCATAATCTCAATTTCTCAATGGGAGATTTCAACAAGCATAATCCTCCAGGCGCAACCAAAACGCCGCCGTTCAGGCCCGTGCTAAAGCCCAGAATCGTGCCAACGTCCTTCAACTCAAACTGATTGGACAGAATCACCCAACTGGTCTCACATCGAACCTGTTGAGGCTCTTTGAACCCAGGCCTCCCTTGGAGTATAAACCTCCTCCCGAGAAAAGAAAATGTCCACCATTAACAGGGATGGCACAATTTGTCAGCAAGTTCGCAGAGCCCGGTGATCCTGAATATTCTCCACCTGTACCAGTAGCTGAAACTCCTGCAGAAAAAAAAGCAAGAATACACAAGCTGAGAATAGAGAAGGGAGCTGCAAAGGCTGCAGAGGAGCTTGAAA…
1093	TP91374	Skeleton	LG05	92.65	yes	no	CAGCATTATGCTCTATCAGAATCATAAATAAAGTTCCAGACTTGGCAGAAAACTTTGTCAACCC
1094	TP4927	Skeleton	LG05	92.66	yes	no	CAGCAAAGATCTATCGAATTCAATTTGATCATTTCAAAACATCAAAGTATTAGGTAAGGTTAAC
1095	TP245701	Skeleton	LG05	93.17	yes	no	CAGCTCGGTGCACGGGTCTCTCACTTACTGGGGCATGAGAATGATAGATGTATCCAATCTTACC
1096	lPms-515708	Skeleton	LG05	93.18	no	no
1097	lPms-516092	Skeleton	LG05	93.19	no	no
1098	TP134995	Skeleton	LG05	94.48	yes	yes	TTGAAGAATTGGTAGATTTTATAAGTGCTGCTCAAGTAGTGAAGGCAGAAGATGTTCTTCTACCCTCTGAAGATCAGCCGCGATACGTTGACAATGCTAAGCTAAAAAAGCTAAGATATTACGAATATGAAGTGTTGGGAAGGAAAAAGCCAAGGGTATGCGAGAAGAAAATATTGAACAACGAAGATGATGAGAATGACTATGACGAGGTGCTTCATCTTCCGAATCCGATGATTGGTTGTGGAGTTCCTACGAAGTCAATCTTTATAACACATAGAAAACTTCCGAAAGAAGCTATCGGTCCTCCTT
1099	TP290990	Skeleton	LG05	95.06	yes	yes	CGTGTGCTCTTCCGATCTCTCAATGGTCTACACAAGACTTTAAATTGTAATTATGTTTACCGCAATTGGGAACTATTACATGAAAATACTACCAATGCAATTGCAGAAACTATCAAAATCATACATTGCAGCCACAATTGTAGTTGTGAACCCACAGATTTAATACCTTGGGTCTACGATATGTGCCACTTCCAAAAGGTTTAAATTGAAATACCAGATTTTATTACTACTGATGCAAAATGAGTACAAAGACCACAGCATCTAAATTTCACAGCAACCAAAACATCAAGTACAAAAGCAACATGAATCATTCCACAGAGATAACCTCAAGCAACTTCTTGGTGGCTTCATCGACGATCACATTCTCCATCTTTAGTCGCCGCTGCATTGCAGAACTGG…
1100	TP263331	Skeleton	LG05	95.07	yes	yes	ACCAACATCATTTCATCAGCAGGAGGTACCTTCTAGTTATAGTTCTGTTGCAGGTAATGATTTATTTAGTACGTTGAAATTGCAAGTGAAGCTTTGCTCAAGTACTCTGTAGAAAACTAGAAATTTGTGATATGAACCTGTTAAAAGTTTGGATCCTTTCCACCCTTTCACATTGTCTCGCTATCTTTTTGAACAAGAAAAGCTATTAGCCAATCTCAATTCTTGTGTTCTAGACCACTTGTATGATTTTATTGTTTTTTATTATTGGATAGAAAAAGAAATATTATTCATGACGCCACAAAGCTGAATAAAATAAGAAGTAAAATCATCCATAGGAAACCACAAAACAAAAACAGACCAAGGGGGAAAAGGGGACCACCACAACTGTCGAAAACTCTC…
1101	TP260043	Skeleton	LG05	95.08	yes	yes	ACCAACATCATTTCATCAGCAGGAGGTACCTTCTAGTTATAGTTCTGTTGCAGGTAATGATTTATTTAGTACGTTGAAATTGCAAGTGAAGCTTTGCTCAAGTACTCTGTAGAAAACTAGAAATTTGTGATATGAACCTGTTAAAAGTTTGGATCCTTTCCACCCTTTCACATTGTCTCGCTATCTTTTTGAACAAGAAAAGCTATTAGCCAATCTCAATTCTTGTGTTCTAGACCACTTGTATGATTTTATTGTTTTTTATTATTGGATAGAAAAAGAAATATTATTCATGACGCCACAAAGCTGAATAAAATAAGAAGTAAAATCATCCATAGGAAACCACAAAACAAAAACAGACCAAGGGGGAAAAGGGGACCACCACAACTGTCGAAAACTCTC…
1102	TP53889	Skeleton	LG05	95.09	yes	yes	ACCAACATCATTTCATCAGCAGGAGGTACCTTCTAGTTATAGTTCTGTTGCAGGTAATGATTTATTTAGTACGTTGAAATTGCAAGTGAAGCTTTGCTCAAGTACTCTGTAGAAAACTAGAAATTTGTGATATGAACCTGTTAAAAGTTTGGATCCTTTCCACCCTTTCACATTGTCTCGCTATCTTTTTGAACAAGAAAAGCTATTAGCCAATCTCAATTCTTGTGTTCTAGACCACTTGTATGATTTTATTGTTTTTTATTATTGGATAGAAAAAGAAATATTATTCATGACGCCACAAAGCTGAATAAAATAAGAAGTAAAATCATCCATAGGAAACCACAAAACAAAAACAGACCAAGGGGGAAAAGGGGACCACCACAACTGTCGAAAACTCTC…
1103	TP150426	Skeleton	LG05	95.1	yes	yes	CTCAGCAATTCGGTGAAAGCTTCTTCTCTTCCGATCTAAACCCAATTCATGGATTCATACTACCAACCTCAACCTCCTCCTCCACCCAACTACCTTCGACCACCACCACCACAACCACCACTACCTCCGCCACCTCACACGGCGGATCATCACATACACCACCAACCTTTTCCTCCCCAACCCCCTTGGTTCTCCACCCAACAATTCCAATACCACCATACTCCTTCTCCTTCTCCTCCTCCTCAGTGGCCCCCACCACATTCTTCTTCATATCCTTCTTCTTCCTCTAACCCTTATTCATTCAATCAAAATCATTTTCATCATCCTTCACAGTTTCCACAACCTTATTCTCAGGAATGGAGCAATAACCCAACTTGGCCTCCTAATCAACCCTATCTA…
1104	TP80425	Skeleton	LG05	96.31	yes	yes	GTACCAGGATGCAAGGTTACAGCTTGATTCCTCAAACTCTAAGCATGACGAAGATATTGCAGATTTGAGATATTCACTGACAACAAAAGAGGCACGGTATAAAGAATCGAAGTATAGAATTAAGAAGCTAGAGCAAGAAAACCAAGAGCTAAAGATGTCGATCAAAGAACTCCAGGAAGCTCAGATCCAAGCATATTCTCATTCAAAGTTGCGATCAAAGCTCAGAAATTTGGAGCAAGTTCATCAAGAGTGTGTGCCAGCTCTCCAGGCTAAAGAAGCCGAGTGGAACTTTCAGTATGAACAATTGACAGGAGAACTGAATAGCTGCCGATCTGAGTTGGAAACAAAAAGAACAGCAATAGAAGGGCTCAAGATGGATTTGGAAAGGTCTCATAAGGA…
1105	TP450544	Skeleton	LG05	96.32	yes	yes	TTTTCGAATTCGTTTCGGGACGAGCATCATTCTCAAAAGACTGCACCATGCTTCTCAATATGTCCATTAGTTTAGTGTCTGCCGAAGAGAACTCGCAGACTTTGTCACCCAATCCCTGAACAAAAGATAGCAGGTTTTCCCTTTCTAATGATAGTCTCGCAGCGTTCTCAAGCAAATTTCTATTCTCCATCTTGAGTTTTTTAATCAATGTACTTGATTTTCCGAGTTCAGTTTCCACCTGATCATTGAACTCCTTTACTTCTAACTGTTTTCCTTCAATTTCTTCCTCCGATTTCTTCTCTTCAATTTCAAATGCAGCAAGAGTCTGACATGCTGTTATCTTATCACAAGCTTCCGGGATGAGATTAATTTCGGCCTCTTTCTTATCGATCTGAGATG…
1106	TP321218	Skeleton	LG05	96.77	yes	no	CTGCATCAAGCAATTCAAAAATATTGTTTTAATCACACAATAATTCACACCGCAACTGTTGCAA
1107	TP234226	Skeleton	LG05	97.26	yes	yes	TTTTCGAATTCGTTTCGGGACGAGCATCATTCTCAAAAGACTGCACCATGCTTCTCAATATGTCCATTAGTTTAGTGTCTGCCGAAGAGAACTCGCAGACTTTGTCACCCAATCCCTGAACAAAAGATAGCAGGTTTTCCCTTTCTAATGATAGTCTCGCAGCGTTCTCAAGCAAATTTCTATTCTCCATCTTGAGTTTTTTAATCAATGTACTTGATTTTCCGAGTTCAGTTTCCACCTGATCATTGAACTCCTTTACTTCTAACTGTTTTCCTTCAATTTCTTCCTCCGATTTCTTCTCTTCAATTTCAAATGCAGCAAGAGTCTGACATGCTGTTATCTTATCACAAGCTTCCGGGATGAGATTAATTTCGGCCTCTTTCTTATCGATCTGAGATG…
1108	M60E41B70	Skeleton	LG05	98	no	no
1109	TP10295	Skeleton	LG05	99.22	yes	no	CAGCAACAGAATGTGATCATTTACGAGTTTAAAGCAATACAAACCTGCAAGTCTCCATGTCCTT
1110	lPms-751741	Skeleton	LG05	100.55	no	no
1111	lPms-751020	Attached	LG05	102.29	no	no
1112	lPms-750587	Attached	LG05	102.29	no	no
1113	TP12641	Skeleton	LG05	104.03	yes	yes	ATTAAGAGTAATAGTTATGTCCTAATATTATCGTACATGAATCCTTAAAAAATGTTCCATTTTCGTTGATATCAATGCTATATAGAAATATAAGTTTCTTTGTTGCTGTTTTTCACTCTTTTTTCTAATTCCCCCTTTTTCCCTTTCATTCCATTTCTTTGAATGTTTCTTTCTCAATTTCTCTCTTCACAAATTTCACTCTTTCACTTCTCAATTTCATTTCCATGGATTCTATTCAAACCCCAAATAACAACACCACCACTTTTCTACCACCACCACCTGGCCTCCACATTCCCATCACCACCACCGCCGCCGCAACCACTTCATACGGCGGTGGAGTTTCAATCCCTAACTTGAAAGTTCCAAAGCCTGAACCTTTTGATGATTCCGACGTTGAAA…
1114	TP270665	Skeleton	LG05	104.04	yes	no	CAGCTTTAGTAAAATTACCATGGAGAAGTAGTAAATTGTTTTTCCGCGAAGCATTAATTCGTCC
1115	TP407073	Skeleton	LG05	104.05	yes	no	CTGCTAAAATCGCTGACACGTATTTGCCTAGATTGAATAGGTGGCCTGTGTCTCCTTCATCAAA
1116	TP47392	Skeleton	LG05	105.69	yes	no	CAGCACTCATCCTGGAATACATGAAGAAAATTACCAATGTGATAAGTTAGATGTGAACAAAATT
1117	TP442523	Skeleton	LG05	106.86	yes	no	CTGCTGTGGTTCTGTTTTATTGGAATACAGGCACAACAACCATAAGATTGAATAATTGACAGAA
1118	TP452677	Skeleton	LG05	106.87	yes	yes	CCCAAACCAATCAGACATCCGTTTTTCAATTCAACAGCTGAATATTTAATGAAAGGAAGATAGTTAAGTACTTGGTGGGAAAGACACACAGAGAGAGGAAAATTAGGGTTAGAAAGAGGAAAATTAGGGTTGGTGGTGATAGAGAAGTTCTGGATTCGATCTCTTCCCGTCCTTTGAGACGGTCCTCATTCTCCTTCCTCTTCAGGTTGATCTGGGTTTGAATCTAAGGGTTTCTGATTTATTTTTTGAGACATGGAAGGAGTTCATTTCTGGTCAAGTTGCTACCAGTATCGACTGTTTTCAATCCAAGAAGTGCTTGATCTGCGATTCTTCATCCTCAGAGATTTTCTTCTTGTTTCCTTTGTTAATTGCACTTAGTGTTATGTTCTTCTTTAATGA…
1119	TP86858	Skeleton	LG05	106.88	yes	no	CAGCATGCACCCGAGACAGAACTCTATTCTTCTTATCAAGTCCATTCTCATGTTTCAGTAAGTC
1120	TP156363	Skeleton	LG05	106.89	yes	no	CAGCCTTATTCAAATAAACTGGGAAGTTGTTGCCAGGATTTGAACCTGTGACCTCATTGTCACT
1121	TP148065	Skeleton	LG05	108.42	yes	no	CAGCCTATAGCAGATAGAAAGGTTTTTCCTTATCTATAATGGGGAGAGTTGAGTTGGTTAAATC
1122	TP70170	Skeleton	LG05	108.43	yes	no	CAGCAGTCATCACTATGCTTGCCACACGTGGACTTCCTGAAAATGGACAAAAACCCGAAAACGA
1123	TP327098	Skeleton	LG05	108.44	yes	yes	GATAACATAACCAAGTTAAAAAAAGCAAGAGCTGGCTTTTCCATGGAAGTGAATTTTAACTTTTGAAATAAGATTACTTATGTAGGTAAAAAAAATTTGGAGCCTCATTAATTGTGGGCATTGTATTATGCACTTGTCGCACTCTAAAGGGTCGGCCATTTGCAAGAAAGATGGATGCACTGTTGCCTCTACTGACTGTTACCCTGAACTTGCCTTAGGCATCTTCCTCTTCTGCATGTTGCGAGCGATCTCAATGCAGGCTTGATCAACCATTCCTAGAAAATCCTTGACTATGACAAATAATTGAAAATTCTGTTGTGAAGCTCCACCTTGATAGTATTCTGCTGTTCTCTTGATAAGCTGCATTACCCTTGTTTGCTCATCTCTTACTAATTTCAA…
1124	TP369780	Skeleton	LG05	109.11	yes	no	CTGCGAAATGCAAGAGTCTCGTTTTCAGAAGTTAGTCATCATTTTTTGAGAGGTCGTCTTAGCA
1125	M59E32A160	Skeleton	LG05	110.61	no	no
1126	TP233214	Skeleton	LG06	0	yes	yes	CCGCCACCACCACCACCACCACCACCACGTTAACAACCATGGGTAAACAAAAACAACAAGTCATTTCCCGTTTTTTCGCACCCAAATCCCAAACCCCTTCTTCACCCACCGCTTCCTCTAACCCCAATCCTCCAACTCCCAAAAAAATCACCGCGACCGCCAGTTTCTCTCCATCCAAACGCGCCCTAACTTCTCAACTAACTCCCTCTCCCAAACCACCCAAATTCCCAAAACTACCCTCTCAACCCGATCCTTCTCTCCACCAGCGCTTCCTCAACAAGCTTCTAGAACCTTCCACCGACCCTCCACAAACCCACCACTCTTCCAAACCGTTAAAATACACTCCGTTACTGCAACAAGTAGTGGAACTCAAACGTAACTACCCTGACGTTCTCTTAA…
1127	TP28472	Skeleton	LG06	0.64	yes	yes	CCTCCACGCCCTTCAGATCGCAAAGGGGTCAGTTTCAATTCTCTTTTCTTGTTCTACATATAGTTTTTTGTCTCCTTTTACTGTTATGTTTAAGCAGCTTGTGTCGTAAATGATGTTATTTGTGCATGTTTTAGATGTAAATGTTGTTTTAAGAGTAAAATTATGAAATTAACATATGATTTTTCTACAATTTATTGTTCCAGGTGTTTAGTTTTTGCTTTTGACTGTTTAACTGAACCATAAAGCAGCTATTTGAGCTTTGCAATTCGCTGATAATTTTATTGGATATGGTAATGCATATAAATATGCTAGATATTGACTTTAGATTATGGAGAACAAAACCTGTGGTGCTGTTAAAACTTTGATTGGTGAACAACATACAAAACCTAACTTTTGTTG…
1128	TP16670	Skeleton	LG06	0.65	yes	no	CAGCAAGACTTGATGGAATTACAAATGATCCTTTCACAGGAATCTGCATCTCTAATGTCCATAT
1129	TP303216	Skeleton	LG06	0.66	yes	no	CTGCACTCACTTTGATATGGACATTAGAGATGCAGATTCCTGTGAAAGGATCATTAGTAATTCC
1130	TP114818	Skeleton	LG06	0.67	yes	yes	ATTAAATAAATGTGTCGCTGTATGTGCATCAACAGCACTAAATGGATCATCCAAGAGATATATATCAGCATTTTGATAAAGAGCACGAGCAAGTTGAATCCGCTGCTTCTGACCTCCACTCAGGTTAACCCCTCTCTCCCCTATTTCCGTGAGATCACCATGGGGAAAGAGTTCAAGGTCCTTCACTAGTGAAGACCTATGAAGTGTTTCTTGATATCTTTGAGGATCCATATCTGATCCAAACAGTACATTTTCCTGTATTGTACCTGTCTGAATCCATGCTGTTTGAGAAACATAAGCTAACTTCCCATAAGCATCAATAGTCCCCCGAGTATTAGGAACTTCTCTGAGAATTGCTGCTAAAAGGGTTGATTTGCCCGAGCCAACCTCTCCACAAAT…
1131	TP368840	Skeleton	LG06	1.22	yes	yes	ACTCCTTGCAGTGGTAGATCAAATCCTCTTGTGGTGCTGGATGAAACCAAGGATCTTACCAATATAATAATGAGCAAATTGTTCTCTCATATACTAAATTAAATATCTCAATCTAACTGTTAGTCTTAATGGCAATCATGGTTAATGTTATGTAGAGACAGGAGGAATTGCTACCTTGAGGAGATAAAGGCAGCAGTATGGAATTGGAACATACAAGTTTAGAAGCGAGGTGGGTATCCTGGCCTCTCTCCTGTGCAGAGCGCAGATGTATTACTAGTACCAAATAGGATTTTAGACTGGTATTTAGTGTAGTCATGGTTTACAACACACATCTATTTAGATTTTAGAGTGGAGAGTATATAGAAATTGTTTAGTATGATCTGTCTATGCGTTTTAGCC…
1132	M62E38C178	Skeleton	LG06	1.23	no	no
1133	TP283152	Skeleton	LG06	2.18	yes	no	CTGCAACTAGGTGTGTATACCATCCTTCAGACTGATGAACTTATGAAACAGGATGTGAATCTCT
1134	TP83191	Skeleton	LG06	5.58	yes	no	CAGCATCGACACGGTCAGCTAAGAAATATCTAATGTTAAACGCGCCCACTGAGAACCGAATCAG
1135	TP364213	Skeleton	LG06	9.84	yes	yes	TGGGTAATGTTGAAATCCCCAATTGGCTCGAAGGGTTGCCTCTGGCACCGGAATTTCGTCCTACAGAAACCGAATTCTCAGACCCAATTGCTTATATTTCAAAGATTGAGAAGGAAGCTAGTACCTTTGGGATATGCAAGATTATCCCACCATTGCCCAAACCTTCAAAAAAGTATGTTTTTTCCAATTTGAATAGGTCACTATTGAAGTGTCCTGAATTGGGCCAAGTTAGCAGTTCCTTAGGTGCTTGTAATTCTTTGAAAACGAGCTATAGGGATAGTTGTAGTGATTGCGCGCCGCGAGCTGTGTTTACTACTAGGCAGCAAGAACTAGGGCAGAGTGTGAAAAAGGCCAAAGGGGCAGGTCAGAACCCAATATCATGTGTGCAAAAGCAAGTAT…
1136	TP276093	Skeleton	LG06	9.85	yes	yes	CCTCACGTGGATTTCGGGATGAAAATATCTGGAGGAGACATCATGGCTATACCTGGTCTTTATAGATTTGTTCAGGAAACAATACAAAAGCAAGTTGTGGGCCAATATCTCTGGCCTCAAATCCTGGAAATTCCTATTATGGATGACTCAACGGTAGCTGCAAACAAGCCTGTGGGAATATTACATGTGAATGTAGTTCGGGCACATAAGCTTTTGAAGATGGACTTGTTGGGAACTTCTGATCCTTATGTCAAACTAACTCTAACTGGAGACAATCTTGCAGCAAAGAAAACCACTATCAAGAGGAGGACTTTGAATCCGGAGTGGAATGAGAAGTTCAATCTTGTTGTGAAGGACCCTCAATCTCAAGCTCTCCAATTACAAGTCTATGACTGGGAC…
1137	TP91575	Skeleton	LG06	9.86	yes	yes	TTCAACATCAAGACAGCTAGCAATAATGAAGGAGGAGCCTCACCTACCATCAGTTCATATCACATTATCTCTTTCTTCTAAGTGCCTTCATAACTTCCCCATTTAACCATTCCTCATAAACCCTCCAAACCTCAAACACCTCTACTTCACTCCCAGACTCTCTCTCTTTCTGTCTCTGCCTCTCAGATCAAGATTCCATCTTTCTCCCTCCCCTTTCTTTTTTACCTCCAGTAAAATGGACAAGATGGTGGGACCAAACTTCATAGACGAGATTGACTGCGGTAACTTCTTTGACCACATCGATGATCTCCTTGACTTTCACGTTGAAGACGTCGTCGACGGCAGCGCCACTACCTTGCATGGCGTCTCAGCTGCCGGAGACTCCAATTCGCTTGCCAG…
1138	TP320848	Skeleton	LG06	9.87	yes	yes	AGGTTGAGACTCAGCAAAATTCTCAGAATCTGAAGAGGCCTTGATTGAGACTACATTAGGCTGCATATTCTCCCCAACACAAGAGGAAGCAGGGGAGATAAGATGCATTGCAGGGTGAGGGTTGAATGCTGCGGGACGTGGACGCTTGCTTCGTGCACGTCCACAAGGCACGGGGATGTAAATCTCCGGGCTGCTTCGAGGGATGGTCTTACCACCGGAGTAGGAGCTGCTGCTTTCAAGGACAGAGACCGGGCTTGGTGTCTGGAATTGGTTGTGAAATGATGATGAGTCCTCCTTTGTGGTGGTTGTGATGGTGGTGCAAGATGGTTGCTCCA
1139	TP106637	Skeleton	LG06	10.79	yes	yes	TTTTTTTAGTAATAATAATCGAACACTTTATGGCTATATTGATAGAGGGAAAAGTCATGGTCAGATCAGATTTGCCTGCCTACATTTCATATATAAAATTCCTAATTCGGCCATTAACAAAAATAAACCAAATTTCATAAGAAAGCAAGCAACTTTAAAAAAAAACAAGCGCGCGTAAATTTAAACACAGCGTGCAACCCTTTTTTGTGTGCTTTTTTTTCTTCTTTGTTATTTTTGCTAAATTCAAAACATCAACTTCCTACGAAGCGCAGAAACAAGGTTAGAGTTGTTGTCACCAAATGAGGCAATTTGTTGAATGGTTTCAGCGATGAGATCTTTGAACACCAAACGTTCCATATCCAACACAACATCTCCCATCTCCAATGTCCATTCTCCCCA…
1140	TP130931	Skeleton	LG06	11.12	yes	no	CAGCCCTGTAAGCACAAACAGTTTAGTTCAACAAAAAGGACCTATTTCAGTTGTACTATGATAA
1141	TP97541	Skeleton	LG06	11.49	yes	no	CAGCCAAATGTCTCGAGGGATTTTCGTGCACACTTGGGCCAAGCTG
1142	TP268752	Skeleton	LG06	11.5	yes	no	CAGCTTGGCCCAAGTGTGCACGAAAATCACTCGAGACATTTGGCTG
1143	TP340373	Skeleton	LG06	11.51	yes	no	CTGCCATTTTGTTATTTGGCAGTCCGGGTGGAGACTGGAGTTAAAGAAGGGGACACTGTTAGCA
1144	TP253104	Skeleton	LG06	12.07	yes	yes	CACATTAATCGAACTTAACAGTGACTTCATATTATTATTTTTAAAAACCCCATGGCGCTTATGGTGCATGCAAGCATTATATACAAACCATAAACCTAGTACATAAAAAACATAGTATTAGCTATTATTATTGCATAAACCATAGTTGAAATGTAAAGCATCAGCACATGTTCATTTGTTTTGATTAAGCGTAGCTGCGGCGGCCACCGATGCAGCCACACCACCAGGGGTGGTTCTCATGTTGGGTTTGTTTCTAATCTCCGCCCCAATCACTCCCTCTGCATCCTCCTTAGTCACCGCCTTATCCGATTGTAGCTTCTCCCTTGCATCAGTTAAGACATCAGAGAGTGTAGTCTTTTGTGTGAAAGGTAGAGTGCGAGTGTTGTTAGTAGCAGCTGA…
1145	TP2432	Skeleton	LG06	12.67	yes	yes	TGGTAATTGACCAACTGGGAAATGTACTTCGTTTACTGCTAGTTTGAGAATCAATGTAAACCATTATAGGCAAACTCAACTAACTTCCATAAATTTCTGAAGTTTCCTAACAATATGGAAGAATGATCAGCAGTGGCATAAGTATATCAAACCAGTATAGTAAAATTATGACAAGTTTAACTTCGGCCACCAATGCACCCAAAAACAGAAAACCATGACATGTCAGCATACCATCATGAATGGATTTAAGTCTTGAACCTACCTCGGAGACAAGGTTCAGTACTTGATTCCAGTTTTGAAACCACTAAATTGTCTTATATTGATGAGCATGAACAATCCAATTATTATGCTCACAAATTGGAGGAACACTGAAAAAAATACAGCCTAAAAAATATTCAA…
1146	M47E35C134	Skeleton	LG06	12.68	no	no
1147	TP367772	Skeleton	LG06	12.69	yes	no	CTGCCTGTTGGGTTGTTATTAATTCAGCTTAGAAAATCATTTCAAAGAATTGGGTACGGTGGTT
1148	TP2955	Skeleton	LG06	12.7	yes	no	CAGCAAAATTTCTAAACCACCATACCCAATTCTTTGAAATGATTTTCTAAGCTGAATTAATAAC
1149	TP453165	Skeleton	LG06	13.19	yes	no	CTGCTTTTGTTAATTATGCTTGGTTCGCCTATTCTTAATAACGTGGCCAACCTGTTTGCCTTCT
1150	TP131145	Skeleton	LG06	13.2	yes	no	CAGCCCTTACTGCCACATGATGTGCAATATTACCACCAGAACTATCACCAGCCATGTAAACATA
1151	TP229588	Skeleton	LG06	13.95	yes	yes	CCCGAATATCCATCAGTCATATTTGCTATTGCTTCCAATTCAACATCTGGTGCCAGATCTTCTTTCGCTAAAATGACTTTCATAATTTTTTTCTCTGTTTGGAGCATCTGGCAGATTAACCATCAATCTGCGTGGAAGCCTTCTAATAACAGCCTCATCAAGATCAAAAGGCCTGTTAGTAGCAGCAAGAACAAGTACACGCTCTTTATCTTTGGTACGCAGACCATCCCAATTAACCATAAACTCATTCTTCATTTTACGCATAGCCTCATGCTCACCAGGATTTTCACGTCTCCCTAGCATACTATCAACCTCATCAACAAAAATAACACTTGGAGCAATTTTGCTGGCCAGAGAAAAGACTGCTTTAACATATTTCTCCCCTTCACCAAACCACTT…
1152	TP413910	Skeleton	LG06	14.63	yes	yes	AATAGTAAGGAGTGGGTGCTGAAGACTTTCACAATGGAAGGGCTGTTCATGGATTTGTGATAAAAATGGGTTATGATTCCGGCGTTGTTGTTTTGAATGTGTTGATTGATATGTATGGGAAATGTAAGTGTGCTAGTGATGCCTTGAATGTTTTTGACGTGATGGATGAAAAGGATATCTTTTCATGGAACTCAATCATATCGGTTCATGAACGGTGTGGTGATCATTATGGAACTTTGAGGCTTTTTGATAGAATGCTAGGAAACAGGGTTCAGCCTGATTTGGTTACAGTTACTGCAGTGCTGCCAGCTTGTACTCATCTAGCAGCTTTGATGCATGGTAGAGAGATACATGGCTATATGATTGTAAATGGGTTGGGGAAGGATGAAAATAGCAGCT…
1153	TP73971	Skeleton	LG06	14.64	yes	yes	GAATACTTCCTTGAAATCTCCCTCCATACGTCATTTTCATGGTTTATTGTTCAACAAAACCATGTAAGATTCAATTTCCACAAAAACACAATCATAGATGAATGGAACAGCAATCTTAAGAGCTCTTATTAACAACAAACAACACTGTCGTTTGTTACTCTCCTTCTCAACCTCACCATTGTTGTCACACTTCTCGTACAACATAATAGACATAGGAACTTGCATTGCCACCCTTCAATCATGTGCCCACACCACAAATCTCTCCAAAGGAAAGGAACTTCACACTTACATGCTCAAAAGTGGCTTCCTTGCATCACCACAAGCCATCACAAGTCTCATCAACATGTACTCCAAGTGCACCCTCATCAACCATGCTCTCAAAGTTTTCAACTTTCCCAC…
1154	TP227748	Skeleton	LG06	14.65	yes	no	CAGCTACATTAAAAAAAAGGCAAAGCTGTTAAAATTCTTCCATCTAAAAACTTCACCTGCATAC
1155	TP254064	Skeleton	LG06	15.09	yes	yes	TCTTGGTTCAATCCCAGTGACTCAGGTGTCCATTGAGGTATGGAACCCAAATGGGAAATACAGAGTTGTTAGCACAAAACCAATGCCTGGAACTCGTTGGATCAATCTTCTTGTCCAACAAGATTGTCGTGTTGAAATATGTACAGAGAAGAAAACTATTCTGTCAGTTGAAGACATCATTGCTTTGATTGGTAATAAGTGCGATGGAGTTATTGGGCAGTTGACTGAAGATTGGGGAGAAGAGTTGTTCTCTGCATTGAGCAGAGCAGGAGGGAAAGCTTTCAGTAACATGGCTGTTGGTTACAATAATGTGGATGTCAATGCTGCAAACAAGTATGCTGTTGCTGTTGGAAATACTCCTGGAGTTCTGACTGAGACAACAGCAGAGTTGGCTGCTTC…
1156	TP220245	Skeleton	LG06	15.1	yes	yes	ATCGGGCATCCCTTGTTGGCCGGGTCTAATGAGATACTTCGTTAATGGGTGGGTATATTAGGTCGGCTCTGTGACCACTACCCTGACATCCCGCCTGCCACGCTGCCAACAATACACTGCCAAAAGTGTGACTTATAATCTTACAATTACATTCTCAGATTGCTGGTTTTAATAACACTAGGTTGACTGTGATGCTAGATGATAATATGCAATTATGCATTACATTTTAG
1157	TP223751	Skeleton	LG06	15.11	yes	no	CAGCTAAAAAATGCAATGCAAGTTCACAAGTAAATAGCAGACCTTTTGTAGTTTTTCCAAAACA
1158	TP97609	Skeleton	LG06	15.12	yes	no	CAGCCAAATTGAGAAGTTACATCGTATAATGGGCATTTTTCTAAAAGCAGATGCACACTCAATT
1159	TP275922	Skeleton	LG06	15.13	yes	no	CTGCAAAATTGCAGAATTCACTCAATTATAAAATGACCCTTTTGGGCTACACATAGAACAACAC
1160	TP102394	Skeleton	LG06	16.03	yes	no	CAGCCACATGAAACTAGAGCGCGAAAATAATAGTTCAAATAACTGACATGAATTAAAGATGAAT
1161	TP265944	Skeleton	LG06	16.34	yes	yes	GTTTATACTATACCCACCAATGTTCCTCTTTGTTACTGTGCTCGAATGTTAAATTGGAAAAACTTTTGTAAAACCCTAACCCTAACCCTAATTGACACACTCCACCATGTATCTCTACAATCTCACTCTCCAACAACCCACCGGCATCATCTGCGCCATCAACGGCAGCTTCTCCGGCGGTAAGTCCCAAGAAATCGTAGTCGCCAGAGGCAAAGTCCTCGATCTCCTCCGCCCCGATGACAATGGCCGCATCCAAACAATTCTCTCCGTCGAAATCTTCGGTGCTATCAGGTCCTTAGCTCAATTTCGTCTCACCGGTGCTCAGAAGGATTATATCGTTGTAGGTTCGGATTCCGGTCGCATCGTAATCCTCGATTACAATAAGGAGAAGAATGTATT…
1162	TP111753	Skeleton	LG06	16.35	yes	yes	ACGTGTGCTCTTCCGATCTCAATGGCCAAATTCCCTTTTCTTCTGGCCATAGTAATGTTGTTACTTTTGTTCATGATTATAATAAACCAGTCTTCCTCAGCTAGAACTCTTGGCAATTCAACCCCTATCCACAACCATGGCCATCACAAAATATCATTTCTAATGCCACATATGCTCAATGCTACACAGCCTTCAGAGAAACCTGCCACCACTAAGCTCACCGGCGAAACTCCCTTCAAAAAACCTCAAGGATTCTTTTCTCCAGGTGAAGGGATTCCGATACCACAAAATGTTCCAACAATTCCAACCAGTTCATCTTCTACTCAATCACTTGATCTATCTAGCATTGGCTTCTCTTTTCCAACTAGAGCAACACTTCAAGAGCTGGAGTTTGGATCA…
1163	TP226088	Skeleton	LG06	20.11	yes	yes	CTTATCCATATTAGGCACAAGGTCCTGTAATTTCTTCAGTTTTCCACTTATTCTAGTTCTTCTCTCCCTTTCTGCAATGCTACGTGGATGAGTAGCACAGCCTCGCTTAGCACGGATTTTACAAGGGACAGAATCTTCAGGAATATGTAATAGCTTCTCCACTGTTGCCATTTCCAGAGTTGTTTGTGGCAGACTAAACTGAAGAGGGGAATGAATCGAAATTGTAAACAGTGAAGCAGCTAATAATCACAGAGAAGTAAGATAATCTCAGATACAAGGCAAAACCGAAATACATTTTTGTGTGTTTTTAGGTGAATGGTAAAAAGAAAGTTGTTACCTGAGATTCCAAGGCATCTAGACAGTTCAGAATGTCACCATCCATATTCTTAGACCGTTTGG…
1164	TP321736	Skeleton	LG06	20.12	yes	no	CTGCATCAGCCTGCCACTCAATAATATAGATTTAGGCAACTCATGCTCAGAAAACAAGAAGCTT
1165	TP155915	Skeleton	LG06	20.46	yes	yes	TGTTGCTTAGTGACCATGAGGTTACGGGTTCAAATATTAGAAACAGCCTCTCCGCTTGTGGGGTAAGGCTGCATACATGATACATCTACCATTCCCTCCTCAGATCTGCTACTTGAGAGCCTCGTGCATTGCACCACCCTTTTTAACTCTGTTGCAAATGATCATCTTAATGAAATGGCAAAATTAATGCTAACCTTAATTCTTCTATGCTATCCCTGACTTTTCATCTCAATTAGTCATTCTTTGAAAATAGATTTCTGCTAAGGATTTTTTTGAGTGACCTTTCATAGGAGTACCTCCTACTTTGTTTCCATTGGATTTTGCATTCAGATTTGTCAATTTCTTATACAATACATGTAAGTTATATAATCTATATGCAGGAATGTGGTAAGTTTTAGT…
1166	TP14791	Skeleton	LG06	20.47	yes	yes	TTGTGTCACTTTGATTCGTCAGAATAATATTTAATTATAAAACTTGTATATTTTTTTCAACCCACAAATTGTGTTCCCGGGAGAGAGAAGGAAATGGTTATGGAGGGTAATAGACTTGGAAGATAAGCCAAACTACACAAACAAATTCCTATAGCTCAATGCATCACATCCTCACCACTAAAGGTAACATATTACAAAGCTGAGTGTACGCTACCAGCACAGCAGTGCTCTTAACTCAGACCAATGTGGCCATTTTAAATTACAATTCTAAAGACTATTTGCAGATGACCAAAGGGCTGGCATTTCAACCTACCACTCTCCTTTTAAGTCTTCAAAACTTGTGACATTTCCTTTTGAAAAAACAGCCTTTCAATATATGAAAAATAAAACTTTGCATAA…
1167	TP307485	Skeleton	LG06	20.48	yes	yes	ATGTCATTAGTATGAACAGCCTCCCAGATATGTTGTGACACCTGGAGATGACATTGATTGTCCTTTGGCTTGCGAACAAAAATCTTCTTTGCATACTTTGCATGAATGAATTTTTCCTTCATGGATGGAGAATCAGATTGACATGGTTTTCCTGTGGAGACAAGATCAATCTGAAAGGCACTTCTTGATTGCAGTAGTTCCTCCCAGATTGAATTGGCAAAAGTATTCCCAAGAGACTGAAACAAGCTTATCACAGAAGGCTCCCAAACTTTAACATCTAATGTAAGAGACCTGACCTTTGATATGTGTACACCAAGATTTCGGTGAACACCAGAACACTCAATGCAAACAAGTATGCCGAGATTTAGTGATGCCCAATCAGGTTCTGGAGTGCCACAA…
1168	TP4356	Skeleton	LG06	20.49	yes	yes	CAGAATCATTTCGCCTACAAAGAACTACACTTTGCAGTGCAGGCAGAGAGTGCTCTGGACCAAATGGATTGGATTGAGAAGATAACAGGTGTTATTGCCTCATTGCTGAGTTCACAGATTCCAGAAAGGTATTTTCCGGCAAGTCCGATGGGAAATGGTTATCATAGGTCTGCCAGTGAGAATAGTTATTTTCGAAGATCAGGTTTTGATCACTTTGCTGCAGATGAATGTGCAGTAGATAGAAGACTTGCTACTGCACATATGGAGCGCCCCACAAGAAGTTTGCTGCAGCAGCAACCCTGTACTAAAAATGAGAAGACAATTGATATGTTGCGAAGAGTTTCCGGGAATGATAAATGTGCTGATTGTGGCACTCCAGAACCTGATTGGGCATCACTA…
1169	TP75958	Skeleton	LG06	20.5	yes	no	CAGCATAAGGTGTCCTTGTGAAAAGGGTTATTTCTGTTTTTGTTAAAATCTGGGAAAAAAAGTA
1170	TP253328	Skeleton	LG06	20.51	yes	yes	CGGAGCCCATAGAAGGTGCATCGTATCACGTCTAGGTTCATTTGACTCCGTCAAGAAACGGCCATCCCAATTTGCAATTCTCAATTCCCGAAAAGCGCTCCCCCGAAAGGAAATCCGATACCAAACGTAACTTACGAGAAGCTTCATATGACACGTAATCGGACACGTGTGCAAACATGATTGGCTAACTGGTCCACTGCATTCGCTATAAAAAGCCCCAATCCCAACCCTTATCTTCACAATTCAATTTCAATCATTTCTTTCTTCTCTCGTATCAATCTCCTTCAAGGTATATTCAATTTTCTCTTCTCATTCGTTTACGTTTCCATATACATTTCTCATTGTTTTACGTTTTCATTGAATTTGTTTTCCGCTCCTCGTTACTCTGTTAAGTTAAAT…
1171	TP27365	Skeleton	LG06	22.14	yes	yes	TTTTTATTAGAATTTTTGGCGAAAGCCAATAGTAGGCGATGAAAAATTTCATTGCCTTTTCATCATTTCATGTCTAAAAAATGGTTAGAAGCAGTTTGGAAATATTATACATCGTCATATCAACATTCTCACCATGTTTACAGACAAAAGATCGAAGTGACCACCACAGCATATTAATAGTACACTAAATTTACAGAAAAGGTGGAATAATCCGTGGAGCAATAGAACATTAAATCACACCCATCATACTGAAAGGAGGCAAACTTTAAATACTGCTAGATTTTCCCAATGACTTGAAAAAACGAATCATAGGGTCATAGAGATCCTGCTTTGCTTGCAAGCTTAAAATGAAGTCAACATGACCATAGTTTTCAAGATAAACCACCTCCGGTGTGGATG…
1172	LSSR9a	Skeleton	LG06	23.4	no	no
1173	LSSR9b	Attached	LG06	24.2	no	no
1174	TP78429	Skeleton	LG06	24.97	yes	no	CAGCATATATGCTGTTAGTTGGAGTCCTGACAGTAAACAGGTGAGCTCTTGTTTGTGTTTGAAT
1175	TP121412	Skeleton	LG06	24.98	yes	no	CAGCCCCGAACATTGAAAGGAGCAAAACTGCAAAAGTAAGATCAAAACATTTTCCTCCTTACTA
1176	TP27867	Skeleton	LG06	24.99	yes	yes	CTGCAGAACAACCAAATACACATTTTAAAAATATAGGCATAATAATAACATCATCTTCACTACTACAAAGTAAAAACTGATAAGATTCAGTCACAAATACATCACTAACACAATTGATCAAAATAAAACAAAAAGATACAGTCAAACAGATACTAGCTTTTAGGTAAAAGGGTCATGAAAGTCAAACACCATGCTTTGTAATTGTACCCTCTTTTTTCTCACTTTTTTAGCTCTACAACAATCTATCATTACATTATTGAACAGCTGCTTCCAGTGTAGTCATCACTGAAAATATGTGTTGCAGAGTGATCAGTCCCTCCTCCTCCTCCAACTGGGTAACTAGGCATGGTGGCATAGTTGTAATTTGCAGGGTTGTAGTTATTATTAAGATTGTGATTG…
1177	TP4078	Skeleton	LG06	26.19	yes	yes	AGAAGTCTGATCCACAAAGTTTTGATGGCCGTTGCCGTTTGTGCTGCCTTTTCCTCTTGCTTACTTCATCACCAGAAGAATCAGAATCACTATAGTCCGATCTTGAACCACGATCTCTTGGCTTCTTGTTTTGCCTCTTCTTTCTTCTCCTCTCATCGGAGCTACTGTCAGATTCATCAATACTAGAATCACTAGATTCTAAGGATCGCTTCTTTGTACTTCGCTTGGAGCTTCTCTCTCTCCTCTTCTCATGGTCGTCAAAACGAGAATGCTTCTTGTGCTTTCTATGAGATCTTTTACTTGTCTTCTTACCCTCATCATCAGTGTCATAATCACTGTCATTATCAGAGCATGATCTTTTCTTATGTTTTGCAGCCTTCTGCTTCCTTTCAATAGCAC…
1178	ATP2	Skeleton	LG06	28.28	yes	no	GCGCGTGCTCACACTGGATCCCCAATTACTGTAAATTACTCAATCAATTCTCAATTATTCGCTTACGATTCCATTTTATAGCACTATTTAGATGGTACTGTGATTTTGACTTGGTAGTTTTCGGGGAATGTTTTACTGGATCGTATTGTGTGGATCTGATTTTATATTTTCCTTCCTTTGAAATTAACGTAATTTGTTTAAAGATGATGTTAGATTACATTGGTCTGTTGTTTTACTCATAATAAAATTCGGTTTAGATGTACTGCTTCTGTTACCGTGTAAATCAAAATAGGGTCATTGTTTTTAGATCTAGTTCAACTTGTGTGATCTTTAATTGATAACATTTTGGTTTCTTAGTGGCTTTCATTTTTTATTTTTTGATATGCTGTATGCATCATA…
1179	TP418431	Skeleton	LG06	29.56	yes	yes	CAGGACCCTAAGCATTTTAGATAGAAAGTGAAAGGGTCAAATTCTTCAAATCAATTTGTTTCACAATTCCTTAGTGCTTTAAATTGCCATGAGCAGCAATTAACAAATTCATTATATACACAAATACACTTTCAAATGATTA
1180	TP54020	Skeleton	LG06	31.32	yes	yes	ACGGAACAAAGAGATTCGTTTTATTGGTTTTTTATAACCAAAGTGACGAGTCCCTTTGATTCGTTGACTAATTCTTTCTCTACTTCACTCAAGTTTTAAGGTTCAAGCTTCATGGGTTCTTTTCAAGATCGTAACATCATACTCACATCTCATGTTGCTAAAAATGAGGCTCCACTACTTGATTCTGGACATGCCCGACTTAACCAACTTGGTTACAAACAAGAGTTAAAGCGTGATCTATCGGTCCTTTCAAATTTTGCGTTTTCATTTTCTATCATATCAGTGCTGACTGGTATCACTACCCTGTATAACACTGGGTTGAACTATGGTGGCCCTGTCTCAATGGTATATGGGTGGCTTGTAGCTTGTTTTTTCACAATGGTTGTTGCACTCTCAATG…
1181	TP238248	Skeleton	LG06	31.33	yes	yes	CGCAAAGCCCTTCCTCTCTTCGCCTGAGAAACCATAACCAAAAAGCTTTCGCCGCCGTCTCTCTCTCTCTAACCGTTAAAAATGCATAGTGGCGGTGGTGGTAGCGGAGTTGAAGTGAAAAGAGTGTTTATTGGAGCAGGATGCAATAGAATAGTCAATAACGTTTCATGGGGTGCTTCTGGTTTTGTCTCTTTTGGTGCTAACAACTCCGTTGCTATTTTCTCTCCTAAGAGTGCTCAAATTTTAACTACTCTTCCGGGCCACAAAGCAGTTGTGAATTGCACCCACTGGCTCCCTTCTACAAAGTTCTTCTTCAAAGCAAAACAGTTGGAGCAGCATTATTTGCTATCTGGAGATGCAGATGGTACTATTATTTTGTGGGAACTGTCCCTTGTTGAT…
1182	TP145135	Skeleton	LG06	31.34	yes	yes	TATAAATAGACCCCAACACATGCAATAACCTATGCAACTCATTACCATAAATAAACACATCCAACCTAAAACTTTCACCACCCCACCCCTTCTTTCTTCACCAGACTCTCATGGAGGACCCACATCTTGAGTTCCATACTAAAACCAGAAACTACACTTCCCTGAAACTCTTCGGGTTCAACGTAGAAAAAGAAAGCTTTGAAGACAAGGTGCTCCATAAAGATGAAGCAACAGATTCAACAACTCAAAATACCACTTCAACTTCAATTACCTCTCCTCCTTCTTCCTCCTCAGGAGATCGGAAATACGAGTGCCACTACTGTTTCAGAGAGTTTGCAAATTCACAAGCACTTGGTGGCCACCAAAACGCTCACCGGAAAGAGCGTCAACAACTCAAGC…
1183	TP352084	Skeleton	LG06	33.7	yes	no	CTGCCGAGGTTTGTGGAAATGTAACTTCTTTTAATCTTTTGTCCAGTGTTGTCAAGTGGTAGCC
1184	TP315194	Skeleton	LG06	33.71	yes	no	CTGCAGTATGAGATTGCATTAGCATAAAAAATAACTATTAAAGCATACATGAAAACTTGTTATA
1185	TP414078	Skeleton	LG06	33.72	yes	yes	TTTTTTTATTGAGGAATGAAACTCATATAGATTTAACAACTTGTACATTAGATTTGATTTTGACACCTTTGCAGAATTGCAGTGCCATATATCCTAATACAACCCATGCATGTAAACACGGTTGATCAATACAATTGAATAAAATGATAAATTATTTGACCACCAAAATAGAAAGAAAAAACCACCTTACCTTAAAAACATAACTATAAAGAGAAAAGAGCAACATGTAAAATTTAGTTATATTTGGCCAATGCAGCCTTGCAAAGCGCCACAGCAATATCACACAATTTGCGAAACTCAACACTCTTAAGAGAGAGAGCATCATTATTACCAGGAATAGAAGCATCACATGTATCAATTGCAGACAATGTAGCCTTAAGCCAAATTTGTGCATCATGT…
1186	M65E32A208	Skeleton	LG06	35.05	no	no
1187	TP376210	Skeleton	LG06	37.75	yes	yes	CTCCTCCACCACCACCACCACCAAATCCCTTCCTTCCCACGTCATCCTTCCTCTCATTGACACAGAAAAGTACCGATTCTTCACCATTCTTTATTCCCACTTCTCTTTTATTCACAAATACTGGCTCACATTAAAATAACCCTTTCCTTCCCTTCTTCTTATCTCAACGATCCCTTCAATTTTAACTGGAAAACAAAGAAGAAAAGAAAACTCTTCACAATGTTATGGCTTATCAGATTCTCTGGGTTTTGTTCCGCTGCGATGCTACTCATTCTCCTTTCCCCTTCTCTCCAATCTTTTCACCCGGCCGAAGCAATCCGGTCCAATCACCTAGACCGGTTTTCTTTCCGTCAAGCTTCCATTTTCCGCAATGCTGATCAATGCGTTTCTTCTAACCGA…
1188	TP252448	Skeleton	LG06	40.7	yes	yes	CTTCGAAGCCCTATCATCGCAAAAATGAAAACTTTTGCTTTGTTATCGTAGTGCTGGAGTTTCCTGCACACAATTTGATTCATAAACAACTTCAATTTCTTCTGTTTATAAGCTGATATTTTAGCGGTTTATGATAATTTTGCCTAAGTTATCGTCTCAGTGGTAGAGGAAGGTGCAACTGAAGCTGTGCTGTATTAACTATTTATTAAATGGAAGATTTGGGAAGTACCCCCCTGTTTGATGGTCTTGGCAATGCCATAAGAAGGAAGAGGAGTCAAACTTCTCGCAGGCCTAGGCCTGATTCACAGCCTGTATCAGACGGCCGTGATCTATCTCCCTTGTCATTGACACCACCGTCAGATGATGTTAGCAAGGTCTCCAGTGAAGAGAATGCTGAAG…
1189	TP263854	Skeleton	LG06	40.71	yes	yes	CCCTATCATCGCAAAAATGAAAACTTTTGCTTTGTTATCGTAGTGCTGGAGTTTCCTGCACACAATTTGATTCATAAACAACTTCAATTTCTTCTGTTTATAAGCTGATATTTTAGTGGTTTATGATAATTTTGCCTAAGTTATCGTCTCAGTGGTAGAGGAAGGTGCAACTGAAGCTGTGCTGTATTAACTATTTATTAAATGGAAGATTTGGGAAGTACCCCCCTGTTTGATGGTCTTGGCAATGCCATAAGAAGGAAGAGGAGTCAAACTTCTCGCAGGCCTAGGCCTGATTCACAGCCTGTATCTGACGGCCGTGATCTATCTCCCTTGTCATTGACACCACCGTCAGATGATGTTAGCAAGGTCTCCAGTGAAGAGAATGCTGAAGTTGATAAA…
1190	TP406552	Skeleton	LG06	40.72	yes	yes	CACCAACTGTAACAACCGTTCAACACTTGGTAGCAACAGCGAGAACATGAACTACAACGGCGGAAAATGGCTGATCCGGCGGCTATGCACGGAGGTAAAGAAAGTAAACATTTACCGACAGCTATCGGCGCTGGAAATGACCGGAGGCACCGTGTCGCAGACGCTGAACCAGTATGTAATGGAAGGCAAATCCATACAAAAAGAGGAGCTCGAGAGATGCGTCAAGCAGCTTCGAAAGTACCACAAATTCCAGCACGCACTCGAGATAATGGAATGGATGGAAATGAGGAAAGTTAATTTTGCTTCAGATAATTATGCAATTTATTTAGATCTTATATCCAAAACCAAAGGGTTGGATGCAGCTGAGAATTACTTTAACAGTCTTCCTCTGGAAGCGAA…
1191	TP453097	Skeleton	LG06	40.73	yes	yes	TTCAGTTAAAAAAACCTTAATTTTATTTTTTATTAAATATGTAATTGTCTTGTTGGTGCATGTGTCCACCTGCGAGTATCGACAGATTCCTAGTTAAGAATGTTTATAGCATATCATCGATTCTAGGGTTCTACCCTTTGACTTAAGTTGGGTTTTTAAAATTGAAACTCCTTGTTGGTGAAGTTGATTTATTTATTTACATCAATTGGATCATACTATGTCAAGAGAGAAAGACGTTGAATTTGACCTAGAAAGTGGTGGTAACACGAGCGAAGAGGATTCAGGCAATAATCTTTGTGTTAGTGAGAGAGAACCCAAGAGTAGTGCTTTTCCTTGGTCATTGAATGGGATGCTCAATTTTGATGGATCAGATAAGCATCAAAGCAGGGTTGAGTTATG…
1192	TP415323	Skeleton	LG06	41.08	yes	yes	CAAATGCAATTATTTTTCTATAAATTTGTCAACTTTGTTCTTCATCTTCAAGCTTATTACGTACTTATACGTCTCACTTCCACTTCTTTCAGCACATGCAAGTAAAAACGAGGTTTTGTAACAAAGGAGAATGAAGGGTTTTGCAGCTAAGGTTGAGGAAGGAAGGGAAGGCGAAAATGGCAAACTATCTGTGGGTCCAGTATACCGTAACCTTCTCTCCAGAAATGGATTTCCTCCAATGGATCCTGATTTCAGCACCGCATGGGATATTTTTAGCGTGTCTGTCAAAAATCATCCTCATAATCGAATGCTTGGATGGCGTAAGATTGTTGATGGAAAGATAGGACCTTATAACTGGAAGACATATAAGGAAGTTTATGATGAAGTACTTCATATTGG…
1193	TP100786	Skeleton	LG06	41.41	yes	no	CAGCCAATTGTTGAGAATTGGCCATGAAGAAGTTCCCTAGGTGCACCCTATTAACCAGGCACAC
1194	TP148424	Skeleton	LG06	41.42	yes	yes	GCCAAGCATAGAGGTAGAGGAGCAGTGACCAACGTTGTTACTGAATCTCCCAAGTTTGGCGCGTGGGATTGAAGAAGAGAAACCCTAATGAGTGATTATTGCTACTTGTACTGTGAATTATTATCCTGAGATTGCGAAAGACATGGCTATGGATTCGAAGGACATTCTTGGATTGCCCAAAAACTCATTCCCAATCCAAACTCAGCAGAAACAAATTCACATAAAACCAGATAGCATTTCCCATGAGGTGTATGCCCTTACGGGTGGTTTGGCACCTCTTATGCCTTCACTTGATTTTTCTCAATTGCAAAAAAGGCCTCTATCTCACGAAAAGGTCACTTGGAAATGGCTCCCTTTCACAAATTCTGCACGTAAAGATGATCTCCAGCTTTGCCATTG…
1195	TP230336	Skeleton	LG06	42.1	yes	no	CAGCTAGCATATTTGGTGAACGTGAAGCATAATAAACATAATAAACAATGAGGGTGAACGTGAA
1196	TP291114	Skeleton	LG06	42.11	yes	no	CTGCAATGTGGATGATTGGTTCGGAATAAGCACTTCACGTTCACCCTCATTGTTTATTATGTTT
1197	TP266678	Skeleton	LG06	42.43	yes	yes	ACCTTTGTGTTCAAACCCTAGGCCGACTCCCAATCGGCAATAACCTCCCCTCAGATTTCAAAGGGGAGGACATTTATCTTCTCTATCTTATCTTCTCTCCGACCATTCTAAGTGGCCAACCCATTGTCGGAGAAGAAAATAAGATAAAAAACCAAAAAACAAATAAACTTCAAAAATGAAAGGAAAGATAATTGTCTCTGCTGTTTCTCTCATCCTTGTGGTAGGTGTGGTGATAGGTGCAGTTGTTATCAACCACAACAACAGCACCACAAACACTGATGTTAAAGCTAATGTGAAGGCCGCTGATAAGATTTGTCAAAGTGCAGAGCAAAAAGACCTTTGTGTTCAAACCCTAGGCACCGTGAAGGAAACCTCAGACCCTAAAGAATATGTAGCAGC…
1198	TP263857	Skeleton	LG06	43.73	yes	yes	CTCGGCTTCAGTTTAAATTGCAGAACACCAGTCAAAAATCCTAGTTAGTAGTTACTATCAACAACAAGCTACTTCATAAACACATTTATTCTATAAATGTGCACTAAAACCAATTAAGCCACAAGCATAAAGGACAGGCACGGTACTGGAGCAGGAACAAGAGATTCATCCTGTATGCTCAACATCTGCCCAATTTTGAGTGCTGCTCCACGCATTCTACAAAGTGCAAGAGCTAAACGTTCTGCATTTTGTTCAGATAGGAATGGAGAGAACGCAGATTGATTGCCTTGGGAAGGTGTCCCATAGACAAGCCTCTTGGCAGATTCCTGAAGTGTCCCCCAGGCAAGACCAGCTCCTAGCCCAGCAAAACCAAGAGCCCTGGAAAATGGAGTTGAAGGA…
1199	TP13173	Skeleton	LG06	43.74	yes	yes	CTGCAATTTAAACTGAAGCTGAGATTAAATTGAGATTTTTAGCATTGAATTTCCATTGTTGAAAAATTAAACACTGAATTTTAAAAGCTGAAAACGTATTGATATTACCAACGGGAATTATTTTCCTTCAATTATTTAAATTAGGAAAAGGTTGCTGCTAAATACATTTAGTAATCTCTCCTGTGCTTAAAGTTTACACTTGTCAGTTCCTTTTTCCCATAAACTTCATTTTTTGCTTATATTAAATTAACCATAGGATTCAAGTTGTG
1200	TP234539	Skeleton	LG06	44.39	yes	yes	GAAAAAGTTTCAGTACTTTTTCAGCTATTCTATTTTTTTCACTAACCAAATCATTCTTTTTGTCTTGCTTGTGTAGAATTCTAATTCTTGTTTTAAATGCACAACTATGATGTTTCACATTCAGGGGTGAAGCATAATTGCTTTCATTTCAAGAACCTTGAACCGCTGAAACTGGTTTCATTTCAAGAACCTTCATATTCATTATCATACACCATTGGAAAAATATCAAATTCCCATGTCAATTATTGAGAAACCATCTTCACACAGTTCTCTGCCGTTGACATCAACTATAGCTGTTAGAGATGTTGATCCATTGTTAAAGGATTTAAATGAAAAAAAGCAGAGCTTTCGGCGCAACGTGGTTTCATTAGCTTCAGAGTTGAAGGAGCTTCGTTCTCG…
1201	TP96352	Skeleton	LG06	44.4	yes	yes	ATTATTATCCATCTAAATCTTGTCAAAGACTCAAAGTCTCATAATTGACTCTTAAAACATGGAATGGACTTGTTCATTTTGATGAATATCATTCCCATTTATGCAAATATATGGCTAAAACAACTCCATAGAATATAGAAACTAGTCAAACTACTAAATCAATCTCTCAAAGTATAAAATATCAAAGGAAAAAGAAAAAAGCTCACAAAATTTATGTACATGACCATAGTATGTTGCATAGCCTATAATCAGAAGCAGCAATTACTTCCATAGTAGAAATTCCCTGACCACCACCTAAGCTTAAGTTAGCATCATGCACTTTCTTTTCTTCTCTTCTAACTCGGTTGTGGGTAAGCCGTATAAATTGGAGTCTCGTGCACTTGGCTGTCATTCTAACTC…
1202	TP111365	Skeleton	LG06	44.41	yes	yes	ATTATTATCCATCTAAATCTTGTCAAAGACTCAAAGTCTCATAATTGACTCTTAAAACATGGAATGGACTTGTTCATTTTGATGAATATCATTCCCATTTATGCAAATATATGGCTAAAACAACTCCATAGAATATAGAAACTAGTCAAACTACTAAATCAATCTCTCAAAGTATAAAATATCAAAGGAAAAAGAAAAAAGCTCACAAAATTTATGTACATGACCATAGTATGTTGCATAGCCTATAATCAGAAGCAGCAATTACTTCCATAGTAGAAATTCCCTGACCACCACCTAAGCTTAAGTTAGCATCATGCACTTTCTTTTCTTCTCTTCTAACTCGGTTGTGGGTAAGCCGTATAAATTGGAGTCTCGTGCACTTGGCTGTCATTCTAACTC…
1203	TP155405	Skeleton	LG06	45.46	yes	yes	GTACTGTTATTTTATGTAGTATTTGAGTTTATTACATCTCAGAGGATTTGTAAAAATTATTACTATATTTGTGTAAAATTTGTAGAAAATATTACATACCAACTTGTGTGGACAATTTATCTGGAGTGAGGAATGAAATATTCCAGGCATGAAATAAGCATCAATTGCATACCAGAAACCCCACTACTTAATATCAATAAACAAATAATGGCTAAAAAAGTCAAAGAGAAAGGAATCAAAAACCATAAACTGAACCTACCTCACACCCCTTTTCCTTTTTTCTTTCTCCAACTTCCCTTGACTTTTTCTCATACTTGTCCATGTTGTAGTAAATATCCAAGAGGGCAAAACAATGGATACAAACAATGAACTACCACTCCTAAATGTTGGACATTGGCA…
1204	TP342721	Skeleton	LG06	45.47	yes	yes	CAAACAGTGAGGCACAACAAATAAGGGGAGTTTCAGTATTAAAACCCTTAAACCTCTTGCATAGGTTCCGAAGCGCTCAAAAAATGCAAGGTGTTGTAAGAAAACTAACGAGGTCAATTTCAATCTCACGCACACAATTTCGGTCGCAGGTTCTAGGTTTTCGTTCTTATTGCACTGACAATGTTTTTGTTGATATTGGGCAACCAACCCCTGAATCTCATCCTCAGCTACTAAAAGATGGGGAGATCACACCAGGAATATCTAGTGAGGAATACATCTTAAGAAGAAAAAAGTTGTTGGAACTTCTTCCTGAAAAGAGTTTGGCCATCATTGCTGCTGCCCCAGTAAAAATGATGACAGATATTGTGCCTTATACGTTTCGTCAAGATGCTGATTATT…
1205	TP304906	Skeleton	LG06	45.48	yes	yes	TTATTTTTTAATTTATTTCCCAAATTTTATGATTAGTTTTCTGATAAGATGATGAAATGCAAAATTGGTGATGTGATGAGAATCTAGAAATAAAAAAATATACAATCTGTGAATGGAATTCTATCTGGCATTTCATAGTTCTTATCCAATAATCAAATAGATTTCATCTACAATAATGCAAGCAGAGAAAACAGACTCACATTGTTACAACAAACAACATTCTAATGACATAAACAATACAACTTAAGTTGAGTAGAATTAAATTAAAGTATACAAGGAGCACATACATCTAAAAGTTACCATTTTTATGTCCAAGCTGACCTGATATTTATGATCAAATTGGGGAATCAAGATCTAAACATCTAGCATGATAAAATTACAGATGGAAAGAACTATGCT…
1206	TP306518	Skeleton	LG06	46.79	yes	no	CTGCAGAACTGCAGAAAATAAATGAATTGAATGTGAATATTATGGCATGAGCAAATTTCCGTGA
1207	TP335967	Skeleton	LG06	46.8	yes	yes	TGTGGCCACATCACCTGACCAAAATGGTGGCTTCTTTTTTATTCCGTCCGGTTCATCAGGTCGCAATTTTCAAGAAGATAGCCATCTACCAAGTCGTGTCCATGCTTGGGAAAGAGACCCCTTGCCTTCATTGTCATTGAGCCACACTGATACAGATTCAGCTTGGAGAGCATACCACCAGGCTGCCAGCAGGTCAGACCCAAGTATCAGGTCCGGCAGCTTTCGGTTAAGGCCATTGGACAGAATGCCTCCACAAAATCGATGATTACTTATGTCCTATTCGCTGTGAAGCAAACTACCCATTACTATGGAAAATCAGAATTTATGTATGATTTGAGAAATGTTATATAATGCTTTGGCCTTTCGGGTCTGTCATGTTATGGCAGACCATGAACAATG…
1208	TP170437	Skeleton	LG06	46.81	yes	yes	TCAGAAACAGCTCCAAACTTGTAGGGCAAACCAATACCAAGAAATTGAGAAGGATACTGATTTCAAGAACTACGACCTTCCGTTGGCGAGGATCAAGAAGATCATGAAGGCTGATGAGGATGTTCGAATGATATCGGCTGAGGCGCCGGTCATATTTTCAAGGGCATATGAGATGTTCATATTAGAATTAACCTTGAGCTCATGGAACCACACGGAAGAGAACAAAAGAATAACACTTGGAAAGAATGACATCGCTGCAGGCTGCAGCTATCAATAGAACTGATATATTTGATTTCTTGGTTGACATTGTGCCTAGAGAGGACTTGAAAGATGCAAGAACCTTATTATGGAAGTGCAAAGGATACTTAGGTGAACTTTAGGTTACCCTGCCTATGGAAG…
1209	TP363857	Skeleton	LG06	49.34	yes	yes	TTTTTTTTAAAAAATAATGAGCAATTACATTTCTCTATACCTTTCACAATCACAAGTCATGCCAAGTCAAAATATATCCTAAGCTAAAGATGGATAAAACTTATCTACTATTAGTTAGTGATGTAACGAGTCTCTTAAAATACATTGTCTTTGAATTAATCGTCCACATGCAAGGTAAGGAGAGGCCAAAATCACACTATAAAAAATTTCTGTATGAATTGGCCCTGAGAGAGAAAGTTTAAGATAGAATATATATATATGCAGAGAAGAGGTAAAGAAAATGGGGTGATTGGTTAGACCATTATGTTCCAACCAATGTTGAAATTGGAGCCAACTATTGACTTTGTTAACCTCCAACAAAAAACCCCAAAAGGAAAAGATGCAACAACTTTCATGAAA…
1210	TP18227	Skeleton	LG06	49.62	yes	yes	ACAACAACAACAACAGCAACAGCACCTGATGCAGATGCAGCCCATGATGGCAGCTTACTATCCTAACAACGTCACCACTGATCACATTCAACAGTATCTGGATGAGAACAAGTCCTTAATTCTTAAGATTGTTGAAAGCCAGAATTCTGGAAAGCTGAACGAGTGTGCTGAGAACCAAGCAAGGCTCCAAAGAAATCTAATGTACCTAGCTGCAATTGCTGATTCTCAACCCCAACCACCTGTCATGCCTGGTCAGTATATTCCTGGTGGGGTTATGCAGCAGGGAGCACACTACATGCAAGCTCAACAGGCTCAGCAAATGACACAACAACAACAACTAATGCTTGCACGCTCTTCTCTTTTGTATTCCCAACAGGGATATTCAGCACTTCAACAGCA…
1211	TP14170	Skeleton	LG06	49.63	yes	yes	TGAAAACAACGGTCATAGTATCTCACTAGCGACGATCGAAGAAGAATAATCAATAACGAAAAATGGCTATATATAGCTGCTAAGTGCAGGAAACACAATTTATAACTATCATCAGGACTAACTAAAATGCGAGGAAGTGCAAATTCCTCGTGTCAAACTTGGTTCCCAAGGCCTTGAGGTTTCAAAGTTGGGATTTGGGTGTATGGGGCTTAGTGGATCGTACAATGATCCTGTTGCTGAAGAAGATGGCATATCTATCATTAAGTATGCTTTCAATAATGGAATCACATTTTTTGATACTGCTGATATTTATGGAGCTAATGCTAACGAGGTTTTGGTCGGAAAGGCTTTTAAGCAGCTACCAAGAGAAAAGATCCAGATAGCAACGAAATTTGGTAT…
1212	TP263205	Skeleton	LG06	50.08	yes	yes	TTTTTTTTTAATTGAAAAACAGATTAAATTATAAAAACATTATGAAACATGTAATCCTTTTGGGCTCATTAAGGTTACATTAAAGAAAACAAAATAAGCAAAGACAATAGATTGGTGTGGAGTTTAAAAGGTACATATCCATTCACATAACCAAATGCAATTCATCTTTTGATTATAGTGCCCTTCTTCCACTAGTTGCCATTTTCATTTTGCATTCCATTAACAACTTGCTGAAAGCATGACAAAGTGTATTGCACATCATTTTCAGAAATTTGGTGGTGGAACACTACTCTCAACCTTGATAAGCTCTCTGGAATCAGAAGGATACCGCGATCTTCCAACTCCTTACATATCTTTCCTGCATTAGTATGTGAGCCTTCTTCAATTTCAATATATACA…
1213	TP274971	Skeleton	LG06	51.89	yes	no	CTGCAAAAGAAGCTATTGCTACAGGATCCTCATAAAGTGGAACACTATTAAAACCCATTGAGAT
1214	TP23022	Skeleton	LG06	52.37	yes	no	CAGCAATACTCCTAATAATGAATAGTACAGGAAAGTGTGGCAGGTCCATGGGAAATATGCACAG
1215	TP430030	Skeleton	LG06	52.38	yes	no	CTGCTGAACGTGGTGGAATGTTAGGATCTTAATTACAAGGTATGGGACTTAAGTCCCACGTTGC
1216	TP116279	Skeleton	LG06	52.39	yes	no	CAGCCCACAGAAAACAAAAGGTACTATGGCACATATGAATATTAGAGAAAGTGGGGTGAAATTT
1217	TP76272	Skeleton	LG06	54.77	yes	no	CAGCATAATGGTCAAGCCTAAAATAGGAGGAAACACAAATTTAGATTCTGCTATTTACTTTTAT
1218	TP75946	Skeleton	LG06	56.63	yes	no	CAGCATAAGGTATCCTCTAGGAAAACAAGGGGAAATAAAGCTACGATGAAAAGCAGTACACCAG
1219	TP339671	Skeleton	LG06	56.64	yes	yes	GGAATACATTATTCTGTAATATCCTTATTTATAATTACTTCTAGTGTAAGAAAAGAAATTGAGTCCTATGTTGTTAACCAATATGCACTGCAAAAGTTGCAGCAACCCAATCCAAGAATTTATTCATGAAGTGTGCACAAGCATGTAACCGAGACTAACATATTACGATATGTAATACGTTGTTGCTCAAATTTCTGTTACAACATGGCAGCAAATTGACTAAATTTACTACAAAAACCATAATGAAAGGAAAAGATAGCAACATAAATGATGAATGAATGAGTAATGTCATGAGCAAGAATAAAAAGGAAAATGATATATCTCATACTAAATCCTCTTAATAATCCTCATACGCATAAGAAAGTGACGTATGTCACTTATAAATCAATTACTAATAAA…
1220	TP229869	Skeleton	LG06	57.88	yes	yes	CACACTATCATGAATTACACACTCAAGCTATTTACTTTTCATGTGTTAAGACTTTGGATTGAATATAATAGCTCGTTTTCGATTTTTCAAGCTCACAGCAACGAGTACCGAAGACCTCATGTTACACCTAAGGGAACTTGGTTAAAATCACATATATTTAGCATGATGTTTATTGCATATAGAATGGAATAGATATTTTAATTGATTTCCTTTAGTCATATCCTTTTCTTCCTTCTGTTAAAAGGCTTGTTTCAGAATTAGTTGGCTTATGCAGATTTATTGTTGTAGGGAAGAATAGTTGCAATTTGCAAGTGCATCAGTTTCAACTTCTTGAGAATACGATTTTATTAGAGACTTCGGTAGGAACTTTATACTATGGTGGGATTGGAACTCATACCC…
1221	TP266588	Skeleton	LG06	57.89	yes	yes	CTGGCTTCCACTTACAAAGATCTAATTACAATTTGCAAGCTGACCAAAAACTTCTCCTAATTCACTTTGAAGGTACATTGGATTTTTAAGTAACAAAAACATTATAGAAAGAAATGTGAGAATACAAAGGGGAAATTCGATATACATCTGAAAACCAGTACTCGGACCCGGATGGATGGATCGTCCGTCAATGTAAAATGTAAAATAGCTAGACGTATGAATCACACGATCTCAGTGTGAGCAGTTGTTTTTTGTGTGTTGATAGAATTGTGCATACAAAGAGAGGAAAATAAAGAGAATGCATTTGAACTTCAATAGGAACTTTATATAGTAGAATTACACCATTTGGCCAGGGCAAATATCTAATATAAACTGGGTGCTTGTTGAAGCAAATTGTTC…
1222	TP275778	Skeleton	LG06	57.9	yes	no	CTGCAAAATGGAAAAACTTTACTTTAATTGCATTTCATTCACCAAATACCAATAGATATTACCA
1223	TP129245	Skeleton	LG06	57.91	yes	no	CAGCCCTATCTGCCGCATTTTCCCATAATTTTCTGCAATTCTGGTAAACGCAACATTACCCTAA
1224	TP283551	Skeleton	LG06	59.6	yes	yes	CTTGGCAAGATAAAATGTCACATTTAATCAAAAAGTAACTTATTCCCTTGAAGCTACATTGTGTGGTTTGTTTCCATCAGTATATAAAATATACATGTTACAATGTTGAAGAACCTATTGCGAAAACAACTAAAAAGGATGAGAAAAAGAGGACACACACTGGCATTGGAAGGTTTTCAAGTCCAGCAGGGAAAATGCATAGCTCATACACCAGGAACTCAAGCAATCACAAAGATCCTTAGCTCGCCTCGATCTCCTCTTGTGATGCAGGTATCCGAGTCAACATATGTTACTTCAAATTCACCGCTTCTTGTACTATTAGACGGAGGCCTTAGTGCATCGGGAAGTCGAGGTACCTCAAATGGTGGCAACTGTGACAAACTCCCAGTTGTCTTCACA…
1225	TP144610	Skeleton	LG06	59.61	yes	no	CAGCCGTCACTCCTAGAAATCGAACCCTTGACCTTTTGGTCTTTTTGGGGATCTAGCGGGGCCT
1226	TP279961	Skeleton	LG06	59.89	yes	yes	TTCCAAGTTCCAATACCAATTACCGAAGATTTAGTTCAAGTTCTTGCTGATGGATTGGAAATCCTCTTCCAGGACTACATAATGTTTGTTGCAGCATGTGGTTTGAAAGAGAACTATGCTCCTTCTCTTCCCCCACTGACCAGATGCTACAGGGATTCAAGGCTCCAGAAATTGTTGAAGATAGCTAGCCCCTGCAGTGTTAGTTGTGAAGAGCCACACATTCTTGGAATAGATGTAGATAACCACACTCATTCATGCACTAGCCGCGGAACACAGCGCCTCTACATTCGTCTCAATACCTTACACTATCTCCTTTCTCATATCCCCTCCCTTGACAAATCCCTCACCCTAACCCCGGGAATAGTTCCTTCAAAGCGCGGTGGTGTCACAAACAAACAG…
1227	TP14896	Skeleton	LG06	59.9	yes	yes	CATGCCAGCCTTTAATCCATCTTCTTGAAATCCATAACCTTGATAGGCCCCAGAGAACCATATTTTTCTTTTCCCTTGAATATGATCTAGCTCATATGAAGCTTTCATTGCAGCAACTGATGGAACTGGTTGGCCAGTTGACCACTTAAGCAACGTATTTTCGGGTATATGAGCGGGATTCAGAGTTACAAGAAAGGGCAGACTTGTTTCTTCAATGTTCTGAAGAACATTAGGACAGTATGTTAGACACACTTTCTTGTTGTTGCTTCCAAGAAAATTCCATGCACTC
1228	TP91054	Skeleton	LG06	59.91	yes	yes	GGAGGTGGTGGCTATCAGGGGTATGGAGCATCTGGTGGCAACCAAAATGCATACGATGGCCGTATGGATTCTAGTAGGTATATTCAATCTCAAAGCAATGCTGGTGGATTCCCACCTTATGGTTCTTCTGGCTACAGTGCCCCTGGGTATGGGTATGGTCCGGCTAATAATGGCATGGGTTATGGTGCATATGGAAGTTATGGTGGTGCCACTGCTGGTTATGGTGGACCTGCTGGTGCAACATATGGGAATCCAAATGTCCCTAATGCTGCCTATGCTGGTGGTCCCCCAGGTGGCCCTAGGAGTTCATGGCCTGCTCAGGCTCCCTCTGGTTATGGGTCTATGGGCTATGGGAACACTGCTCCTTGGGGTTCTCAAAGTGGTGGCATTGGATCTGGC…
1229	TP147582	Skeleton	LG06	59.92	yes	no	CAGCCTAGAATCAAATGTTCTTCTGTCAAGCTTCTGATGCAAGAAATTGCAGTTGATGCTAGTC
1230	TP314612	Skeleton	LG06	60.19	yes	yes	AAAAGGTGTCTCCAAAATTGAGCTTTTGAGAAAAATAAATTTGGGACATAAAGTAGATTTTGTTAATGAAAATGGGCAGTGACTAAGTGAGCGAGAAGGCGTATTGAAATTGAAATCGAAATCGAAGGGTTTGATGGAGAAGGTTGTGGAAGAATTGGAGAAAGTGAAGAGAGAATGGGATGAGACAAATGTGAAAACCCAGGAACACATAAAATCAATTGAAGAATATGGGAAGAAATCTTCAATTGAGACTAATAATAATCATAATTCACTTCCTAGATTGAATGGAATTGCTCAAGATTCTCTTCAATCCCTTTCTTCTTTGTGTTTCAGGCTTGATCTTCTTGCTCCTCAGTTACCCACTCATCATGATGTTCAATCTGCACAATCACTGCTTCA…
1231	TP156325	Skeleton	LG06	60.62	yes	no	CAGCCTTATGAGAAACAAAACGGATTTGAAAACTGGGTGACAAACTACTGAACTGGTTGAAAAC
1232	TP239265	Skeleton	LG06	60.63	yes	yes	GGAGGTGGTGGCTATCAGGGGTATGGAGCATCTGGTGGCAACCAAAATGCATACGATGGCCGTATGGATTCTAGTAGGTATATTCAATCTCAAAGCAATGCTGGTGGATTCCCACCTTATGGTTCTTCTGGCTACAGTGCCCCTGGGTATGGGTATGGTCCGGCTAATAATGGCATGGGTTATGGTGCATATGGAAGTTATGGTGGTGCCACTGCTGGTTATGGTGGACCTGCTGGTGCAACATATGGGAATCCAAATGTCCCTAATGCTGCCTATGCTGGTGGTCCCCCAGGTGGCCCTAGGAGTTCATGGCCTGCTCAGGCTCCCTCTGGTTATGGGTCTATGGGCTATGGGAACACTGCTCCTTGGGGTTCTCAAAGTGGTGGCATTGGATCTGGC…
1233	M47E41A208	Skeleton	LG06	62.34	no	no
1234	TP278901	Skeleton	LG06	64.72	yes	no	CTGCAAATCTAATAACAGTTAAACTGAGAATTACCATTCTGGCAGTTTCTCATCCTTAAGAACA
1235	TP135953	Skeleton	LG06	67.5	yes	no	CAGCCGCATTGGGCCGCAACGTAACCGCATTTGAACGACATAAGGCTG
1236	TP156348	Skeleton	LG06	67.51	yes	no	CAGCCTTATGTCGTTCAAATGCGGTTACGTTGCGGCCCAATACGGCTG
1237	TP85779	Skeleton	LG06	68.21	yes	no	CAGCATGAATCACACTCTTGGCAACATGATGAACAGAAAAAGAAGCTAAGAATTCGAGGTTTCG
1238	TP82790	Skeleton	LG06	69.88	yes	no	CAGCATCCGTATACCGACCTGTGCTTCAGGTGTTAAATATTGAACTGCTACTCCCCCTCCTGTA
1239	TP271913	Skeleton	LG06	69.89	yes	yes	AGTAACTCTAGCATAGAATCTGATTAGGTTTATCTTATAATTTCTCATCATGCAAATGCCTCAAAAATTGATACCAATGTCATTTCTTGAAGCAGAAAATCAAACCCTTTGGTTGTGAGGTTAAATCAACAACATGTGTAGTTGGATCAGTTCAAAGCACTTTAGGATGATTCTATGGTTACCCATTTTGGTTTTTAGCTTATTCATTGGAATAATACAATGCCAAGAAATGAATGACTATGACCAAATTGATAACCCTTCTGTGCTTCCCCTTATTACTCAGCTTGTCTATACCAGACTTTCTAATCTTACCTCAGTTCTTAGTCAAGAAATCAGTTCACAGTCCACTTTCTGTGTCAAAGATCCGGATGCTGATTGGAATCAAGCATTTAATTTTTC…
1240	TP4274	Skeleton	LG06	70.64	yes	no	CAGCAAACTGGCTGGTATATAAATAGAACAAAACACGGAAATGACTGACAAAGGCGGACGATGA
1241	TP155342	Skeleton	LG06	70.65	yes	yes	AGATATGCTGTCTTTGAAAAATGGACCCTTGCCATCACTTTCTGCCTCTGGAAAGTCCCAAGCCACTGCAGTCCCTGGACCTAGAGAGAAGGAGATTGTTGAGCTATTTAGGAAGGTTCAAGCCCGGCTACGTGAGAGGGCTGCTACCAAGGAACAAAAGAAGGTTGAAGCTTCCCCAGTGCGGGGTAAAGAGAATGGTACCGTTGATTTCCTCCTCAAGCTACTGAAGAAACACTCAAATGAGCAACAAAAGAAAAGCAGTGGAAGAGGCAGAGGGAAAGATTTTAGTTTGGATGGGTCGCAAGAAAGTAGCCAATACGATGATGGGCGAAGGACTAAATTTTATGATTTGGATAATGCTCCAAAGGATGAGTCCCAAGAATCCAACATCTCTTCTGT…
1242	TP85575	Skeleton	LG06	74.38	yes	no	CAGCATGAACAATATCACCTTTGAACTCACCTAGTCCTTCAATTTCAGGCATCACACACTCAGC
1243	TP30262	Skeleton	LG06	74.39	yes	yes	GGGATATGGTGCACAAGTGGAAGCACCCTAGTGGATGAAACGATGGATACAAATTTCTTGCGATCAGATAAAACAGTTAACTCAAAGCCTCTCAATATTTGTTCCAGTCTTGTCTTTTTGCCACACTTCAAAGATTACCAGAAAGAGAATCTGAGACTCACACACACACATAGAGAGAGAGAAGAGAATCATCATGGCTAGTTGCAGCATGGCATTAGCTGCATCTGGGTTTGTGTTGTCACCTAATGTTGTTACAAACTCATTATCTTCCAGGAGCAGCACAATGGTGATGTTCCCTACAAAGAACATTAATGGTTCTTCTTCTAGGCTTCTTTCTGTCAGGGCTGCAGATGATGCTGCTTCTGTGGCTGCACCTGCACCAGTAGGAGAAGTGTCTAA…
1244	TP130218	Skeleton	LG06	74.4	yes	yes	GGGATATGGTGCACAAGTGGAAGCACCCTAGTGGATGAAACGATGGATACAAATTTCTTGCGATCAGATAAAACAGTTAACTCAAAGCCTCTCAATATTTGTTCCAGTCTTGTCTTTTTGCCACACTTCAAAGATTACCAGAAAGAGAATCTGAGACTCACACACACACATAGAGAGAGAGAAGAGAATCATCATGGCTAGTTGCAGCATGGCATTAGCTGCATCTGGGTTTGTGTTGTCACCTAATGTTGTTACAAACTCATTATCTTCCAGGAGCAGCACAATGGTGATGTTCCCTACAAAGAACATTAATGGTTCTTCTTCTAGGCTTCTTTCTGTCAGGGCTGCAGATGATGCTGCTTCTGTGGCTGCACCTGCACCAGTAGGAGAAGTGTCTAA…
1245	TP72283	Skeleton	LG06	76.55	yes	yes	AAGTAACTCACCTAATGGGAAATGAAATCCTTTCATACCACCACAATGCACAAACAACGAAGGGTGAAGGACGATGTTGCAAACGACAAAGGCAAAGGATGGCGATGCAAATGCTGAAGGCGAAGGACGACGATGCGAACAACAAAGGTTTTTAACTCATCTGGTTCTCCTCTTCGGAATTTGAGGATGAGTGTTGCATCCACTTCGGAAAATCAGGCTTCTACTTATATACCCGCCGCTCCAATTTTTCTCCCTCAAGGACCTTGGAACCAGATTCCAGGAGGAGTTACTGCGGCAGAGGGATTTAATGCTGCAGGAATATATGGAGGGTTGCGTGCCAAAGGAGAAAAACCTGACCTTGCACTTGTAACCTGTGATGTTGATGCTATATCTGCAGGT…
1246	TP253457	Skeleton	LG06	77.25	yes	yes	CAGCTGGAATTCGTGTTATGGTTATTACCGGAGACAACAAGAACACAGCAGAAGCTGTCTGCTGTGAAATAGGTTTATTTGGACCCAATGAAGACATTAGTTCAAGAAGCATAACTGGGAAGGAGTTTGTGAAGCTGCATGACAAAAAAGGCTATTTGAGACAGAATGGTGGGCTTTTGTTTTCAAGGGCAGAGCCTACTCATAAGCAAGAAATTGTGAGGCTGCTCAAAG
1247	TP161192	Skeleton	LG06	77.26	yes	yes	GATTTTAACCCGAGAGGTTGTTATTCGCAGTGAAAGAGAAACGAATTCCTCTTAGCTTCACCTTCTCAGCAATAATGCCTCGCTATGATGATAAATACGCCAATACTCGCCTCTATGTCGGTAAGCTGTCATCTAGGACCCGTTCCCGGGATCTGGAGCGAGCCTTCAGCAGATATGGAAGGTAATGCCATTTTATATGTTTCAATATTTTTGTCACTCATGTATTAATGTATGAAATTGTTATGTGCAATATCCTTTTGCACAAAATTGTAATTTGAAGTTGTTATGATGCAAGCATTGATGCAAAGCTCATCATAGTTGTCGCTGCATGTTTTTATTGTTTGTTTTGGTATAACTAAATGGCCATTCACTTTCTACTACCTATATTTTGTTTGGGTG…
1248	TP7440	Skeleton	LG06	78.53	yes	no	CAGCAAATGCAACATTATGCCCATCCAAAAATGCCCCCACCACCAGGCCAATATCATCATCAGT
1249	TP44932	Skeleton	LG06	78.54	yes	yes	AGAGAATGAAGCATGTTTAGGCATTGATTCAGTGAGGCACATTTAGCCAATGATGTTGTTTAAAGAAACCAATGACCAAAGCTAAAATACTATGAACAGAAAAAAACATAAGTAGATAAATTCAATTCAAAACACACATATATGGGATTTTGAGTGTTCAACAAGTGCAAAGGAGGTTCCTTTTCAGATTAAATTTGAGAGATTGGTTGATTATTGATTATATTTGTGAGAAGTAAGAGGAAACAAAAATGGGTTGGAATCTATGTTCTGGAAATTCAAACCCTAAGAAGAAAATTGTGGAAGTGCAGGACAACATTGTTGATCCAATAAGAGCCACCCCAGAGAAACTGAAGAGGAATTACTCCATGAATTCCAAAGATTCCTATAAAAGTGGGAGCA…
1250	TP87693	Skeleton	LG06	78.55	yes	yes	CAGGCCATGCACAACTCCCATGGATTATAACAATAAACTCCATCTGTCCTCGGGTTCTGTTTTGGCTGACCCTGCTCCTTATCGAAGATTGCTTGGGAAACTCCTCTATTTAACCAATTCCAGACCCGACATCAACTTTGCAGTGAGCCATCTAAGCCAATTTAATTTTGCACCCACTGATCATCATCAACAAGCTGCCAACAGAATCCTTAAATATTTGAAGTCATCTCCTGCTCTTGGTCTACTTTTCCCTGCTCAAAACACTCATTTTTAAAGGATTTTCAGACTCAGATTGGGCAGCATGCTTGGACACTCGCAAATCAGTAACATGATGGTGTTTCTTTCTTAGATCCTCGTTAATTTCTTGGAAAAGCAAGAAACAATCTACGG
1251	TP253551	Skeleton	LG06	79.4	yes	yes	CGAAATTTACATCCTATATATTTTGTTACCCTTTAAAAATTCCATTTTCAGTTCAACACCTATTTTGTATTACCTTTCAAACTAAATCTCTACAGTTTGATATGCAATAAACAATTCCATATTCAAAATAGTCGGGTCCAGCTGCCATTATTCAACACCCATACTAATTGATCCTCCAGTGCCTGTGATTATCAGGTTGCATCACATATACCAAATAGTCATGGAAGACACTAAAAATAATTCACATCCTGATTCTATACATCCTTAGACTCAGTCTCCCCAACTCAGCAGTCAGCACCATACATGGATCACGGGGGGTGTTTAAAAGAGCTTAGAGAGAGCTTATTCTGACTTATGAGAATGGCTTATCAACAAAGCTCATGACCATTTTACAAGTGC…
1252	TP328623	Skeleton	LG06	79.41	yes	yes	CAAACATTGATTTTATTAGCAAACCACAATGACAATGGTTGCTTACTAAGAATTAACTTACCCACACATACATAGCATATAATGTTCAAAGTAATAGCATCTTACTTGACAGATAACAAACACAGCATAAGTAGATTGTTCTATAATTCAACACCACCAAACATATAACATAAAAACTTCTCACACGCCATAATTATTGAACACTGACCACCTGAGACAAACCGTGATGCAATTTAGTTTCCCACCATTGATGTACATAGACACCACAGCTTCTAAGACCCTTGTAAATATCCATGCAATTTTCCCTTCTGCTCAAAGTTTTACCATTACCATCTCCACTGCCTGAGCAGCTGAGAAATATCTCATCAATGGAGCATATAGCTCCACTTTCAACCAAAT…
1253	TP418665	Skeleton	LG06	80.87	yes	no	CTGCTCCAAAGCAAAGCAATTTTGTGTGTGATTAGCCCCTCCCTAGGGAGATATCCTTCCAGTT
1254	TP121843	Skeleton	LG06	81.33	yes	yes	CTCGGGGCGAAATAAAAGTGAGGCCCTATAAAATATTCAATGAAAAAGATAGGGTATTTACATCCAATCTCCATAACAGCAGCAACAATTAGTTGCATAACAAAATTAGACATGAAGCAAAATTGGGTCATCATTTTTCATGGTCTTCCCAGTCATCGCCCCCTATGCCCCTACCTGTAGTACCGGGGCGGGGCTGCTTATGGGCTTGCAATGTGATTGCTTGATGAGGATAAATGCGAGAAATTGAGAAATATATTGAAA
1255	M49E32A92	Skeleton	LG06	82.57	no	no
1256	M47E32A106	Skeleton	LG06	87.23	no	no
1257	TP80444	Skeleton	LG06	92.46	yes	no	CAGCATCACATGATGTGGTCCGCAATTTGAATCACTGCCATAAACTATAGTTGTTTGCTTTTAC
1258	TP152954	Skeleton	LG06	92.47	yes	no	CAGCCTGATCATCCCCTTGTTTCGAAGCAATTTCTGAGTAAAATTTAAAATAGTTCCAAAAGAA
1259	TP22267	Skeleton	LG06	92.48	yes	no	CAGCAATAAAAGTAGCTAGAACCCTAAAACAACAATGATTCAAGCAGAAAACTTTGGATACACA
1260	M59E32C206	Skeleton	LG06	92.49	no	no
1261	M66E38A386	Skeleton	LG06	92.5	no	no
1262	M62E41B183	Skeleton	LG06	94.11	no	no
1263	TP446574	Skeleton	LG06	95.78	yes	no	CTGCTTCCCATTCCTTCACAAAAAGGACTGTTAGGATTGCGATTCAGGCCCAACCTAGCCACCA
1264	TP56347	Skeleton	LG06	98.98	yes	yes	CTAAAACCCTTACATACCAAATCACATAAAACCCTTTCTCCCCAAAATTGTGTTCTTTTCTTCTCTACCCTAATTCGCAGCTTCAGAAACTCTCTCTCTCTCTCTCTCTCTCTAGTTCTCTCTCTAGAACCAACAATGGCGACACGTGACGGTGGTATCAAATCAACTTCGATAAATGGTGTGAAGATGTATACTGTAGCATCACAGCAACCTTCACGCGCTTCTTGGCTCCCCAATAAGAAGCAGAATTCTCACCGCAACATTAAAAGTTACACCGAAAATTTGCAACTGCTTGAAGATTTGAGGTTCACAACTGCAACAACTAAGATTAAGGCAACTCCTGATGGGGAGTATGTAATAGCATCTGGTATATATCCACCACAAGTAAAAGTATATGAG…
1265	TP252411	Skeleton	LG06	98.99	yes	no	CAGCTGATATGATTAAAAAATCTTTTAGCTCTGTCTTTAATGATGGCAGTGGTGATATGCAGAG
1266	TP11454	Skeleton	LG06	99	yes	no	CAGCAACATGAACACTTCATATCCCACCGAATTCACTGGGACTACGCTCAGGGTTCTAGGCGTT
1267	TP49316	Skeleton	LG06	104.37	yes	no	CAGCACTGTCTAATCTTCAATTAGTAGCCTATTAAGTTTTACTTTGATTTGTTTGATCTTGAGG
1268	TP368378	Skeleton	LG06	104.38	yes	yes	TAATAGAGTAGGTCCACATGCATGATATACCATAAAAAGGAATAAGGGCATTCAGTGTTTCAGAACAATAAGTGAGGGGCCTATAAGGTTCTTTCTCCTGGTCAAGTAGAAAAGAGTATTGGCTAATGATGTCAAAAGCTACAACTCAGAACTAAAGTATGGCTAAAGGGGAAAGTATGGGGTGTATTTCTACTAATTTACATCATTATACAACCTCCAAGAAAATCCTCAACCTACATCAATCTCCAAAAGGAATATGTCACAAAGACTGTAGCAATATCAGCTGATGGATCTTTAAAGATGCTCTCACTGCCTAGGCACTGGCGCTGGAGGTGTCGACGGATGACTTTGCCCATAAAACCCTATGCCTGGTGGCCTGTAAAACCCTCCAGTTGATGA…
1269	TP97687	Skeleton	LG06	107.42	yes	no	CAGCCAACAAAACTTAGACTGGGCATATTTGGAAGTATCAAGCATCACACAATTCTAAGGTTAT
1270	TP75179	Skeleton	LG06	107.43	yes	no	CAGCATAAACAAGAACCAAATGGTACCTCATGCCTCCGTGAACACTTGAATATAGGTGAACCAG
1271	TP250366	Skeleton	LG06	107.44	yes	yes	TCGATCCAATCTTCGGAATGCAGGAGTCTGAAAGGCAGAAACAGCCTTATGGAGAAATGCTGTGACTAGAGCTTCAGCTGCAGATAATTGGCCCTTGGAAGCAGCCACATGCAAAGCACTGTTTCCTTTGTGGTCTGTGGAGTTTATCATATCAAAGGATGTTGTAAGATGTTGAACTACCTCAACCTTCCCTCTGCTTGCAGCTGCATGTAAGATAGTTGAGCCCTGAGCATCTCTATAAGCCAAAATATCAGAACAATTTGCAAGAAGCTCCTCCAAAATCTT
1272	TP133138	Skeleton	LG06	107.45	yes	yes	CTGAAGCTCTAATCTCAGCATTTCCGGCATTGATCTCTCTGAGAAACAATACTGGAGAAACTTTTCTCCATAAGGCTGTGTCTGGTTTTCAAACACCTGCATTCCGAAGATTAGACCGACAAGTTGAGCTTTTGAAGAAATTAATAAGTGGAAAGAGTTTTAATGTTGAAGAAATTATCAATGTCATGAACCATGATAACAGAACTGCTCTTCACATGGCCATCATTGGAAACATTCACACTGATTTAGTGCAACTCCTAATGACTGCTCCATTAATAAATGTGAACATATGTGATTTTAATGGCATGACCCCGCTTGATTATCTTCGGCAATGCTCAAATTCGGCTTCATCGGATATACTAATCAAAAGTTAATATCAGCTGGGGGAATGTTTGGTTG…
1273	TP92281	Skeleton	LG06	109.08	yes	yes	CTGACTGCTGAATATTTCACGATTTTTGTTTTGGCTAAGGTAAAGAAGCTCTTCAAAACTGTAGCTTTAATCTTGTGACAGTAATGGGTCACCTTCTGAATCTACTCAATGGAACATCTTTCTTAAACAAACTAAGTTTCTATCACTCTCCCAATTTACTTCACCACATCACATGTTCTTATCCTTCCAAAGTTTCCAATTTTCAGAAATATCATGCTGCCCCATTGGCTTTACAAGGTAATGGGGATTTAGCATGCCATGTTGAGAGCTCATTTAAGCATAAGATTTACATTAGTAATGGAGGAGAGTTGAATGATATTCCTCATATACAAACTCTTAGAGAATTTCCCAGGACGGAGCTTTTTGAAAAGGTAGTCATGGTCAGATTCGATTCTAACA…
1274	TP256717	Skeleton	LG06	109.99	yes	yes	CCCAAATTGAATGTTACTGAAACTTGAGGAAGAAGAAGAAGAATACTCTTAACATGAATCAGCCATGGATTTGTGATTAAGCTACGCTTTACTCTTAATTTTCATCACACACTCTTCAATCTTCAATCTTCATTCTTCATTCTTCATCTTTACTTCCACTTCTTTTTCTACTGGGTCCCACAATATGATGTCCCCTAACAAATTCTCCGAGGATCGAAGTGGGTCTTCTCCAAATCATTTCAGACACACACCCTTGCAGATAATTCATATTGTTGCAAATTTCATGAGGATATGGTCAATATATTCCATGTACCGCTACTTTTCCCAGACTGGAGCTTCAGTTGTTCTTTTTCTTTTCACCTGCCTTGCCCCGGCATCTATTTTATTTTTGATTTTGCA…
1275	TP6944	Skeleton	LG06	110	yes	yes	TTGATATGGTTTTGATCCAAACCCAAATTGAATGTTACTGAAACTTGAGGAAGAAGAAGAAGAATACTCTTAACATGAATCAGCCATGGATTTGTGATTAAGCTACGCTTTACTCTTAATTTTCATCACACACTCTTCAATCTTCAATCTTCATTCTTCATTCTTCATCTTTACTTCCACTTCTTTTTCTACTGGGTCCCACAATATGATGTCCCCTAACAAATTCTCCGAGGATCGAAGTGGGTCTTCTCCAAATCATTTCAGACACACACCCTTGCAGATAATTCATATTGTTGCAAATTTCATGAGGATATGGTCAATATATTCCATGTACCGCTACTTTTCCCAGACTGGAGCTTCAGTTGTTCTTTTTCTTTTCACCTGCCTTGCCCCGGCATC…
1276	TP273655	Skeleton	LG06	111.58	yes	no	CAGCTTTTGTGGTGCGATTCTCCCAAGGTTTGTATCATATGTATAACTGAGTACAATATAATAT
1277	TP309184	Skeleton	LG06	111.9	yes	no	CTGCAGATCACTTTAATCCTCCTCTAACTCTGTGTTTGATTATTGTTTTTTATTTTATACAGGC
1278	TP170848	Skeleton	LG06	115.67	yes	no	CAGCGATTTATATTGAACTCTTAGCAAAGAAATGAAACCTAATTGAAGCAGAAGAGAGAGAAAT
1279	TP336423	Skeleton	LG06	116.31	yes	yes	CCCATTCTCTCTCTCTCTCTCTCTTCTTGATCCATGGTAGAGAGGAATTTTTTTTCCCCTGTGAACCCAGAAGAGGAACAAAGTTGATTCCTTTTGCTGAAAATCTGAATACCCATTTTGTTAAAATATTAGAAATGCGGTCTTCTAGAAAGACCCAAGAGATTTTCAGATTTGAAGAACAAGAACAACATAACCCAGATTGGTGGATCTGATGATGTTTGTTTTGAAGCAAAGGGTGATTGATTCATGTTTAACTTCTAAAAGGGTTGTTGTTATCGTTAAAAGATTTGTTTTTGTTTTTGTTGTTGTCGTTTTTGTTGTTGTGGGGTGTGGTGGTGGCAACAAAACGACATTGAGTGGCTGCATAAACGACGATGCAGCTTCACTTCTCGGCTAGCA…
1280	TP174962	Skeleton	LG06	116.32	yes	yes	CAGGTGGGGTTGAACCTTCGTATAAGCATTTTAGGAATTACTTCAATTTTTCCCATCCTCTCGTTGCAGCGCATTTGGATCCTGAAGAGTGTGCATGGGCTTATGGGATGAATATTTTCGATCTGCGTGCATGGAGAACGACAA
1281	TP8187	Skeleton	LG06	116.33	yes	yes	TATTGACAAAACGTATATTATTTGGAATCACAAAGATGAGTTGAAAAAAGAATTATCTGCACATTTCCAATGTCTGGTAATCTTACAAAATGAATAGCAATATATGTGTCCTATAAACAGTTTCTTCCCATTTCAATGGACCTGTAACAAATCCAATGGTGTGAAGATAAAAATTGTAGCTAACAAAAAATTAACAAACTAAAAAATGATGCCGGAAAACGCTGCACTAGTGTGGAGGAACCAACCTCACAAATTAACTGCATTGACGACACAGGCGTGACACTTTCATCATTCAGTTTATTCTCTGATATTCACTAAGGAATCTTCGCTATATATTCGCCCGAAAGAATAACGGTAGTATCCTTTCACCAACCAAAATATAGATGACGGTGTTTACAT…
1282	TP85502	Skeleton	LG06	117.61	yes	no	CAGCATGAAAGACCAGCACTCTGAATCACATCATTATCTAATAGAGTTATAAGGGCATTAAATC
1283	TP12366	Skeleton	LG06	118.01	yes	yes	ACACACAAACTCATTGTCAAGGTTTATGAATTTCAAATGGGTTGACTTAGATATAATGTGGTTACAAGGTGGTTTCTCCTCATGGGAACAATTATCATCATGGCGATAATGTGGATTCCGGTAATTTTGCATTTACTGCAGCTGAGGCTGGGGACTACTCAACTTGCTTTCGGTTACTGGATAGCAGGGCCATGCCAACTGTGACCGTTGAATTTGATTGGAAAAGTGGGGTTGCTGCCAAGGACTGGTCTAAGGTTGCCAAGAAAGGGCAGATTGACGTAATGGAATTTGAGTTGAAGAAGATGTATGATACCATCCTTTCCATCCATGACGAGATTTTCTATCTTCGCGGAAGGGAGGTAGAGATGCAAGAACTTAACAAAGCAATTAACACCAAGA…
1284	TP251990	Skeleton	LG06	118.02	yes	yes	TAACCCTATTTTCCCTTCTCCACTGTCTTTTCCTTCACACTTCTTCGTTCCCATTCAGAACCCTATTTTCCCATCAAATCCCAATTTCCCTAAATTGAGAAGAACCCATTGGCGCAATGTCCGATTCGGTTCCCATTATTGCTTTTTTGACCCTCTCATTGATGTGTAGCACCGCTAATTCGATGAGGTTCGAGCTGAAATATGGTGACACCAAATGCATATCAGATGAGATAAAAAGCAATTCCATGATCGTGGGAAAGTACAATGTCGTTAATCCAAATGAAAGGTATCCAATTCCTGAAACACACAAACTCATTGTCAAGGTGGTTTCTCCTCATGGGAACAATTATCATCATGGCGATAATGTGGATTCCGGTAATTTTGCATTTACTGCAGCTG…
1285	M63E41C120	Skeleton	LG06	118.03	no	no
1286	TP326481	Skeleton	LG06	122.75	yes	no	CTGCATGTGCATTATGTTAGCGAGTTATTAAATTTGCTCGTCTCGTATATTGCTGGTAGGTGAA
1287	TP165873	Skeleton	LG06	124.01	yes	yes	GTTAAATTTTAAAATTACCAGTAGCAATGTTTCAACTTTAATGGACAATGGAGTTCAACTAACCACTGCAATTACATTTACTATAACTACAAACATAAAGAAAGGGAAAGAGGTTCCCAAATTTTTGTTACATGCATTTTTAACATAAATTTGAACTTCAACACTTAAATCCTAGAAATGAACCAAAAGAAGGAATTTTACTAGTCTCAGACTCAGCAGCATTGAGAAAAGGAATGTATGTAATAATAAAATTGCAAAAATATGATCCTGAAATTTTAAGTTTATTAGATTTAAAATTTTACCTCACTGTACAATTCTGAACATCACTAGATTCCTCAACAGTCATTGCTCTCAGGTGATTGTTTGGCACAGTGCAGATCTTCAACTGGCTCCATTTCC…
1288	TP85280	Skeleton	LG06	124.02	yes	no	CAGCATCTTTACCAATGAAGTTATCCACAACCAAAACTAAATCACACTCCAACCAAATAGCATT
1289	TP148477	Skeleton	LG06	124.03	yes	no	CAGCCTATTTGGACAAGATTTTCTGCAGAGCTCATATCTGCCATTATTGCTATTAAGATAGCTT
1290	TP327309	Skeleton	LG06	124.04	yes	yes	GAGACATGAATCAGAACATGTGATCTCATAAAACTTTAAAAGAAAAGTTCAAATTTCACAACTTCCTTCATTGATTATTATTAGTATTACAACTTGAAGAGAAGACGCCAAAACCCACACACCACAAACTTAACACATAAAACCAAAAAACAATTAATCGATTATCAGAATAGTGAATTAACTTGCGACAAACGAGGATCAACATCAACCCTAGCAACCCCTTCATCCTCAGCAACTTTCACCACCTCAACCTCTCCAACAACAAACAACATTAACAAAACCCAAACACACACACTCTCTCTCTCTCTGAGTGTAGATTATGAATACGACGCCGTTCATGGACAAACAGATAATGGATCTAACTTACGGTTCTTCTTCACACAATCATCAAACCAAAGA…
1291	TP323927	Skeleton	LG06	124.05	yes	yes	TCTCTCTCACACACACACACACACTCTCTCTCTCTGAGTGTAGATTATGAATACGACGCCGTTCATGGACAAACAGATAATGGATCTAACTTACGGTTCTTCTTCACACAATCATCAAACCAAAGATTTCATCGATCTTATGAAAAACCAAAACGACGACGTTCAACAACATCATCATCATCATGAAATTCAACAAACCAAAGATAATGAGATCAACAAAGACGACATCGTTCCAAGCTACGATTTTCAACCTATTCGTTCTCTCTCTTCTTCAAATTACACTTCTGCCCCTAATCTCGATCCCGCTTTTTGGAATAATTCTGATCATTCCAACTCTAACCCTATTCCTAATTCTTCCAAACCCATTATCAAAAGTTACAGTTCACTGGATTCTATTGA…
1292	TP58499	Skeleton	LG06	124.06	yes	yes	TAGTCTGCACCCCTGTTTGCACCTGTATATTTTTTGTAAAACATAATAGTTATAAAAAACAAAACAAAAAACAGTATGAGAATCAACTATAATACACCATGAACGAAAGCTTAGAGCTAAAGTTGAAGCCAAATAGTGAATTTGGGGAGATTTTTTTAAGCTTATCCTTTCTGGACTACAGTGTGGTCAGCAACAAATAGTCAAATTCAGATCAACATCCTCATCTATAAAGGGGCCTACTTAGTTATAGAATGTTGTTAGATATATAAAACTATTGATGTGCCTTCAACCAACCTTACCATATTTGTACAATGTACCAGGATTTTTTATTTTACTAACGAAAATTTATTCAGGAAACTTGGAATACAGAAAATAAAAAACATGAAATAAAGACCCTAT…
1293	TP2352	Skeleton	LG06	124.46	yes	no	CAGCAAAATAATGAGTGAGTCTAAAAATATCTAAAAAGAAAAGAAAAGAAAAAGTGAAGAAAAA
1294	M63E35B267	Skeleton	LG06	127.47	no	no
1295	TP234358	Skeleton	LG06	130.13	yes	yes	TGTTCTACCTGTGGATCACAAACAAAAGGTTCTCAAAATCTTATAATATCTAATTTTATGTTATTTCATACTCCAATTACCATTCAAATAAGTTTCAAGTGAACAATTATATCATGTTAGGGAATAGACCAAATGATATTAATGATTTTAAGGTTTTAGATTTAAATAAAAGATTTCCTCCTAGATTAACCATTTTTGATAATCACTTTAGATTTTAGTTTAATATGAGTTAATTTTTTATAAACAAGAACTTATCTCTCCAGTATCTGACGTAGGATCGGTGTTAGAATTAGACAAATTATGTTATTGTAAAGATCCATATGGGTTATAATTTTAGTGGAGTAGCACCAAAGAATAAGAATATTATAAAATATTGGAGTTTGGACTGCTCCATTATTT…
1296	TP288028	Skeleton	LG06	130.14	yes	yes	AGCTATTGAAGCCAGATCCAATGGTAGTGGCCACAAAACTTCTAGCAAGAAGAACATACAAGGACACAGGGAAACAATTCAATGTTATTGCAGCTTCTTGGATTCAGTTTATGATACATGATTGGATTGATCATTTAGAAGAAACAAGTCAGATTGAACTGAGTGCTCCAAGAGAAGTTTCAAGTGAATGTCCACTTAAGTCTTTCAAGTTCTACAAAACAAAGGAAACTCCAACTGGCTTCTATGATATCAAAACTGGATCAACAAACATACGAACACCTTGGTGGGATGGTAGTGCCATATATGGAAGCAATGGTGAAGTTCTAAGTAAAGTGAGAACATTCAAAGATGGGAAATTAAAGATATCAAAAGAAGGACACCTTCTACACAATCAAAATG…
1297	TP294978	Skeleton	LG06	132.11	yes	yes	TTAGTTTTTTTGCTGTATTGATTTATCTTTGCTATTGTATAACAACACCTATCTTAGAGGATAGTGATGATACATGTACAGATAAATCAATACAGCAAAAAAACTAATCTTTTAAGTGTGAAAATGTTCAAGAAACAATTAAAATAAAATCTACAAACAAGGAGCTTCAGAAGCTATAATCTAATCCATGTTACAAAACTCCATTGTCATTGTCACACTTACTCAACCAATATAACTACCTCTTCTTTCCTTGATTGAACCTTTCTTCACATTCTCTTACCTGCACCACTTTAAAACTCAATGTTTAAATCAGAAAAGCAGTCTAAGAATACTTTACCCCTACCATCAATGGTGCGTGTAACAAAATTCCGCTTCTTTCGTAGTTCATCGTGATCTTCA…
1298	M61E35A91	Attached	LG06	132.11	no	no
1299	TP86163	Skeleton	LG07	0	yes	no	CAGCATGAGCAACAAATGTGAGAATTTCAGTGTTGCACTGCCACCTATTACATATTTGTTTGGT
1300	TP317842	Skeleton	LG07	0.46	yes	yes	CTGCAATGTAGTCCAACAACATTTCTATCAAGAAAACATTTTCTTTCTTTTAATTCCCTTTATTTATTATAATAAAATCCCTTCCTCCTCTTTTAATTCCCCCTCTCTTTCCTTTGAGTCCATGACAATGCCATACCACGACTCAATGTATTACATCTAACACAGAAACAACATTCATAATGTTTAAACACAGCTTAAAATGTAAATCTATCAGGGCCTAGGATAAAATCAACTCTAGCTTCCGAATTGCTTCTGAATATCATTGAAAGATATAGTGGCTGATCCCCTTCTTTTTGCTTTCTGTTGTGAAGGATGTTCCTTCCACCCCGTCATATATATAACCTGGAAGGTTGCAGGTACAGTGCCATCCTCCTCAGCAAACAGTGAATCATAAATAGC…
1301	TP64299	Skeleton	LG07	0.47	yes	yes	CTTATATAGAATCCACAATTAACTGTGTTTTAATGTTACATGATCAATATAGTGGTACCCAAGAGACAGAGAGATAGAGAGAATGTATAATAAATAGGACAAGTTGAGACATTGGATTGATTTTTGTCCACTCAATTTGGGGGAAGATAATCTCAACCTACATAGATAGCAACAACTTTGCAAAATTCACACAAGGGCATATACATTTAAGTAAATTAAGAATATTTCCAACAAAATACCAGTTTATATCATCAAGCAAAACCTTTCAGCTATATTGTTAATGAACACAAGAAACTGAGTCCCTTACTAACGGGGAACTCTCTTTCTACTTAGTATTTCCTGTTCTTTTAGCCGATGTTGGAATCTTGCGAGGCGAGCTTGAAGACTGACAAGACTAGC…
1302	TP22334	Skeleton	LG07	0.48	yes	yes	TGGTTGTAGTCTGAAAATATTTAGAGTGTGTTAAGACTCTAACAAGTCTTACTTCCCTAACTCTAGTTCAGTTTTTCCCTTTCTTCTTTCTAAAGTTGCAAGTAACTCACATATGGAGAACAATGAAAAAGTAAGTGTGGAAGACAATGAGAAAGTAAGTGTGACCAGTGATGATTCAAAGATAAACTACAGAGGATGGAAGGTCATGCCCTTCATCATTGGAAATGAAACTTTTGAGAAGCTTGGGACTATTGGCACCTTAGCCAACCTCTTAGTGTATCTTACAACTGTCTTCAACCTCAACAGTATTACAGCAACAAATATGATCAACATCTTCACTGGTAGCACCAACCTAGCTACCTTACTGGGAGCTTTTCTCTGTGATACATATTTTGGTCG…
1303	TP37654	Skeleton	LG07	0.49	yes	yes	AGAGAATTTCTGCGGAGACCAGGTACACTGTCCATCAAAATCGGACGTGTTAGAGCTAAATGTGTGACATCCTAACTAGGAAGATGTCATTTTATGATATGGGGTGCTGCACTAACATAATTTGATATTCATTTAATTGATAGATTTACTTCTGAATTATATCTTTATCTTATATGATTTCCTTGTAGGTTAATTAACAGAGTTGTATCATTCCTTTTGTGTTTTCTTTTTTGTCCTTGCTTCATTTTAACAACACCTCAACAGGTTCGTTTCCTGGCAAGGTCT
1304	TP428189	Skeleton	LG07	0.76	yes	yes	GAAGATTTAGGAGAATTAGAGAAGATGCGAATAGTGATGAATATATAAGCATAGCATTCAATCCATGACCTATAGGCGGAGTTCCCAACAAGCAACCAACCAACCACTACAAATTTCTCATTCCTTCATTTTTCGACCTACGTTCATTCCAAGAGGTTTAAATGGCATCAGCAACAGCAACTTCCTTCACGGTTGGAACCGCCACATCTCTCACCCATAGAGGGAGCTCACTTCCTCAATCAAAGTCTTTTGGGGTGAGGTTCAACTCCCAAAATCATTTGAAAAGCTTCTGTGGTCTAAAGGCCACATCATCTGTGCGATGCGAGTCAGAGTTATCCTTCTCTGGCAAGGAAATGAGTGCTGCTCTGCGCGCATCTTTTGCATCCAAAGCCCAAAAGG…
1305	TP314182	Skeleton	LG07	0.77	yes	yes	GCTGAACCGCTCTTCCGATCTTCAACAAGCAACCAACCAACCACTACAAATTTCTCATTCCTTCATTTTTCGACCTACGTTCATTCCAAGGTCCCTCTTTCTCTCTTCTATTCCCCGCCCCGTTTTTCTTTTTTGACATTCCAGGTCCAGCCAGATCTTATCTTATTTATTCTTATTTCATTTTTTGTTTCAATTTTCATTCATATTATGCTAACGTCAAATATCCTCACTAGTAATAACATCTACGAGTTTAATGCAACCTAGATCAGATTATTTATTTATTTTAATATTTTTTACTATCAATATACATGTCTGTGGTGCTGCATATCTTCTCTGCTTCCTTATGTCGGTGTTTATCTTTTCCTTTTCTTTTTGTTTTCATATTTTTAGTTTCAATTA…
1306	TP273496	Skeleton	LG07	1.12	yes	yes	AATTGAACTTATTCTATGAACAAATTAATATCATATCATATCATATATCATAGTAGCATCCAAAGTAAGATAAAATAAAAAAGAGAACAAACAGAAGAAAGCTCATCACATCATCTTATGAACTATTTGTGAAAAATATGAGCAGAACAAAAAACACCTTGAAGAAAGAAGATATGAAAATACTGTAAAGAATCAATGAAATGAATGCAGAGAGATTTCTATACATTTTGAATCTTCACTCTGAAGTCTGAAGTTGAACCACTGAAGGAACAATGAGCTAGACATGAGGTCTATTAGTGGCTCCTGCTGGTGCTTGTTTTCTACCAACTACCATGGTCTGTTAGAATCAGCATAGCTAGTACTTTCCTCTTCTGTAGCAGCAGGAAGATTGAGATCAAG…
1307	TP234888	Skeleton	LG07	1.13	yes	yes	TCTGGGAGATTTCAAAACTAGTAACATTAGAGTAAATTGCATAAACCTAATATGTCAGATAATACAATGCACTCATGTTTCCAATTTTTTAAATTACATGAAGCAAAGTTAAAAATGATATTGATTTGTAAGTGGAAGAAACTCTGTTATCATCCAACAGCTATTTTTCAGATTTAGCACAACCACTCTGCAAACTTATAATCATGATTTCAAGTGTTTCCTCACATTAATAGATGCATCTCTTACATATCCTAGCATTCTCTACACAGCTCAAAAACTCTACTATACCCAAGTTATTCAGAACTTAAACCCTAAGACAATTGTCTAACCATCCACAGTACATTTAAGAACTGAACTGTCAGAAAGATATAAACAAGCCTGTTTTCTATAAATTTATCC…
1308	TP229641	Skeleton	LG07	2.36	yes	yes	AGGAAAATTGTTGTGATAGCAGCTAGAAGCATGCTCCAATCAGGTAACTGGTTGATAAAAGTCCTTGGTGGAGGCGATGGCAAATCCTCGTCATGCTTGAAGGTTTCTACAGATGTAGCAACTGCAGCTCCATTAATCTTGGGAGGGGCTTGCGCATTCGCCTTAACTTTCAAGCCACGACAAGACGTGTGTCTGGATTTGAATCCTCCAAGGTTAGTGGGGCCACCAGAATGTTTGTTGCCTTCTGCGCCAGAGTCTGGTGGGGGTGAAATAACAGGGAAAAGTGAAGCAGTAGCAGCAGTGGCCACCATAATGAATTATACAGCTTGTTGAAGAAAAGAGAAAAGAGAAAAGAAGAAAAGCGAAGGAAAAAGAGATAGAAGCGCTCAACAAACGCAG…
1309	TP114820	Skeleton	LG07	2.37	yes	no	CAGCCATTTATAACGTATCATAGAGAAGCCATGCCTAAACTCAAACGGTATGAAAGTATATGGA
1310	TP362092	Skeleton	LG07	2.38	yes	yes	TAATTTATAAAAAAAACGTATGGAGTTTAGTGTTTGGGCCAATGGCAGAGAGAGTGGTTTCTGTTTCTGTTTCTGTTTCTGTTTGGGTTCAGCTTTTTTATTATCACTTTTGAGATAGTATAGGTGTGTGTAATGTGTTATGTGTACCTTACAAAACCTCTACCCTCTACCATTTCCCCCACAATTCCCTTTCTTTTTATGGCATTTCGCCGGAAAATCCCTTCCACATTCTCTTCTCCTCTTCATTAATGAAACAACGAAACACTCACCTAATGGCGCTGATAATTTTCCTCCTCCTCCTCCTTTCGCATCATGAACTTAGTTTCCGAGTCAATTCAGAGCCAACTCAGGACAAGCAAGCTCTCCTTGCTTTCATTTCTAAAACCCCACACGCTAACC…
1311	TP188520	Skeleton	LG07	2.39	yes	yes	CAAAAACACCAGCTTGTTCCTCTCTGCCTCCATTGACCCACCCGTTATATCATCCTTCGACGACGACGTTCCTGCTTCCGCCGTAGGCACACTACGAGCTGCCGTTGATACTGGCTTTGCCGGCTTCGGTGGTTGCCCGCGCTGCCGCTTCCGTAAACAAAACAACAGAAGCAGCAGCAGTAACAACGCACCCGCTACACACCCTACCACAATTCCGATAATGGCACCGGTGGAAAGCTTCTTAGACTTCTCGTGCACCGAGTTTGACGGAACTTTATCCGACTCAGGTGACGGAGCAGGTGCCGGAAAAAAAGGTTTACACGCCTGTAACGGACCGCCACATAGATCTAAATTACCAGCAAAAGAAGACGAAGGGAATTTGGCAAGGGTTTCTGGAAT…
1312	TP4543	Skeleton	LG07	2.4	yes	no	CAGCAAAGAACTGAAAGCAAGCTAAAAAGGCAAAGCTCACCAATGCATTTATTGACATGAAACT
1313	TP100663	Skeleton	LG07	3.23	yes	yes	TTATGATTGCCTTATTGAGCATGTGAATCACATAATTATATTTGTTATTATCCATTTGAAATATCATGGGTTCACAGCTGTGTTATTTCTTGGATAATTGGCTGCTTTCTTGATACCAAAACTTAGGCAGAATGACATGAAACCTACTCTATATTGGAGCTCTTCACTTATCCTTGATTGCCTAGTTTCTTGTTACAGCCTTTCTTCCCTGTTTTCACTAGTCATTTAATCTTCATGCTATATTAAATTTCAATACTTGATTCAAAC
1314	TP235925	Skeleton	LG07	3.24	yes	no	CAGCTCAATGGATTATCGTGAGAGATACTTGGTCATTTTGTGCATGTTTTTTGCTATATTTTCA
1315	TP376552	Skeleton	LG07	3.25	yes	no	CTGCGATTCTCATCATATCTCTTACTTTATTTCCCTATAACTCAGGTAAAATGAAACCATCATT
1316	TP391059	Skeleton	LG07	3.26	yes	yes	CTTTATTTCATCGCTCACACATTTCTTCTTCTTTTTCCATCGTTTCTCTTTCTTCTTCTTCTTCAAATCCCTAGCTTGTAATAATAGTTCCAAACCTAGAGAGAGAAACTGGAGAGAGAAAATTACTGAAACTTTTCCCTCGCCATTCTCTTTCTGCTTCAACACCTCTCGATCTGTTCAAGGAATCTCATCCAGGTACCGTTGATCTATTCGGTTATAGATCTTTCCGACGGGTTCTGTTTTCAGATACACCGCCATGTCTTCGTTAAGCAGAGAACTGGTTTTTCTTATACTTCAGTTTCTCGATGAAGAGAAATTTAAGGAGACTGTTCACAAGTTGGAGCAAGAGTCAGGGTTTTTCTTCAACATGAGGTATTTCGAGGAAATGGTAACGAATGG…
1317	TP434794	Skeleton	LG07	3.27	yes	yes	CTTTATTTCATCGCTCACACATTTCTTCTTCTTTTTCCATCGTTTCTCTTTCTTCTTCTTCTTCAAATCCCTAGCTTGTAATAATAGTTCCAAACCTAGAGAGAGAAACTGGAGAGAGAAAATTACTGAAACTTTTCCCTCGCCATTCTCTTTCTGCTTCAACACCTCTCGATCTGTTCAAGGAATCTCATCCAGGTACCGTTGATCTATTCGGTTATAGATCTTTCCGACGGGTTCTGTTTTCAGATACACCGCCATGTCTTCGTTAAGCAGAGAACTGGTTTTTCTTATACTTCAGTTTCTCGATGAAGAGAAATTTAAGGAGACTGTTCACAAGTTGGAGCAAGAGTCAGGGTTTTTCTTCAACATGAGGTATTTCGAGGAAATGGTAACGAATGG…
1318	TP416804	Skeleton	LG07	3.28	yes	yes	TTAAACATTTATTATCCTTGATTCAACTTTAAAACAATGTAATATAAGAGTAAAATGCTACAATGATGTGTGCACCAATCACATGTCCAACATATACATTATTCTTTTCCTCTAATCAGTTTCACTCACTTTGTGAGTAACAATGGGATAAATAACTATAAGATAGTAACACTTTTAATAGAGAAAGTTGCTCCTCAGTTTGTTCTGTTTCTGTACTCTCAGGGGACAAGAAGATACTATTCAGTGCGACAGATGAAAATATGTACATAAACCATGCTTGAAAAAATAATCTGCAACATCATTTGCATTTCAGACAACAATGTTTTATCCTTCTAGCAGGCATTTAAGATTCTGAAGTCCCTCAGCAGATATACTTCTCCTGACTCTCATCCTCTCTAC…
1319	TP289599	Skeleton	LG07	3.29	yes	yes	AGAACCCAAGAACCAGGAGGAGCCTCAGATATTGGCATCCTATCTCTAGCTTGATACACCCACAACTTTGTCACTTCTTTTACAGTCATGTCCTCCTCGTCATCTGGTGAGTATCCTTCTCCTAGAACACGTACAGTCTGTCCTGTCTGTATCTTGCCACTATACACTCTACCAAAAACATCAAACACGCTGCAATCCGATTTTGGATACAGTTTGGTCACATTAACCATTAAGGGCCCAGAAGAATCACACTGTGACATGGCTTTGTAAATGGTTGAATCTTTAGGGCCGGTGTATATATTATCAACTTTCTTAATTGCAGCATCTCTTGGTGAAGGTATATGCTGAACAAGCATATCAGTGAAACCTGAAGCTGCACCAAATACTGAGCTACAAGCC…
1320	TP73741	Skeleton	LG07	3.3	yes	yes	GAGGAATTTACCTAGGCCTAGCGATGGAGCATTAAGATATGTTGGAGGGCTGACTAGGATTATTAGTGTTAGGAGAGATTTGAGTATGAATGATTTGTTGCAAAAGATGGTTGATACTTGTGGACAGCCTGTGGTTATTAAGTATCAGCTTCTTGTGGAGGATCTCGATGTGCTGGTGTCAGTTTCATGCGCTGACGATGTTGAGAATATGATGGACGAGTATGATAAATTGTGTGAGAGATCTCCTGATGGTTCTGCTAAACTGAGGGTTTTTCTTTTTCCTGCTTCAGAGCTTGAACTTTCTGGAGGGGTACAGTTCGTGGACTTACAAGATAGTGGGCAGAAATATATTGACGCAGTGAATGGGGCTACAGATGAGATTAGTAATGGAATCAATTG…
1321	TP111172	Skeleton	LG07	3.31	yes	no	CAGCCATAATTAAAATCATAACTTCATTAAAGTTACTGGGGAAATGTTAGTTAAAGTATGTTTC
1322	TP284123	Skeleton	LG07	3.32	yes	yes	TCTCCTTAAATTCATTCATTGTTTGTAGGAGTGAATTTAATGAGATAAATTATGTCGGAGCGTGAGAACACACTTTATTCTCTTTCTATATTTTGTTGTGAAAATAGTTTGGCACTTGGCATGACTCTATCTATAAGATTTGAGAAAAGCATTGTTGTTCTGAGAAAGTAGAATTGAGGAAATGGCAGGTGGGTCTTTCAATACAAGTGCTGTTGCTAATGAGAGAGCAGAACAATATAAGGGAAGAGTTACTGCTTATGTTATCATAGCTTGCATTGTTGCTGCCACTGGAGGTTCTCTATTTGGCTATGATATTGGGATTTCAGGTGGAGTTACTTCCATGGATGATTTTCTTCAAGATTTCTTCCCTGCAGTATACAAACAAAAAATGCATGCACA…
1323	TP266202	Skeleton	LG07	4.12	yes	yes	TCAGGCTACAGCAGCTTCTGATGAAAAGGCACTTCTGTAGTGTCCTTCTGCAGAAGACAGCAGAGAGAATCGACCCTTGACATGAGTGACTTTTCATCAGAAGCTGCTGTAGCCTGA
1324	TP270168	Skeleton	LG07	4.13	yes	yes	GTCGATTAATAGAATTATTAATTAATACGGCATACGTACACTCTCCAGTTAACCAGTGTGCCGATACTCCACCTGATATTCGACCAGCATTCAGGCATAGATTTAAAGCTGTATTAAAGAATCCAGGCGAAAAGATTTTGAAGAATTATGGCGTTATAGAGTGTGATCCCTTACTCCTTGTTGGACTTGATAAATCTGCTACACATATGTTGATGCCTTACATGCCAATGTTAATACCTCCGAAAAAGTGGAAAGGGTATGAAAAGGGTGGACACTTGTTATTACCATCTTATATCATGCGTACTCATGGATCTAGGAAGCAACAAGATTTAATGAAGAATGTCGATGGGACACAAATGCAAAAAGTTTTTGAGGCCTTGGATATTCTTGGCAACACCA…
1325	TP48419	Skeleton	LG07	6.68	yes	no	CAGCACTGATTCTGAATCTATGACATCACCTCAAGGTTCAAGTTTTTCTTCTTCTTCTTCTTCA
1326	TP227001	Skeleton	LG07	6.69	yes	yes	TGCAATTTCAAATTTATCATCTCAGCCTCTGGCTTTGGGTTTGCAGAAGAAGGAAGTATGTATTCGACGAGCCAGTTCGATGGAAACGCAGCCTTCTCCGGCGGTGGTTTCATGCCCTCTCAGGCTACTCAGTCCACTGACTCTTCCTCCTTTCCCTCCAGAAATCGTGATGCACAGTCCCTGCTTCCTCTAACAGTCAAGCAGATAAACGATGCGTTTCTGTCAAGTGATGATAAGACCAATTTGATTATTGATGGTGTTGACGTTAACAATGTCACTCTTGTGGGAAGAGTATGCAACAAAGCTGGAAGGATTACTGATGTTACTTTTGTGCTTGATGATGGCACTGGAAGGATTGAGTGTAATAAATGGCTTCAAGAAGCTGTAGATAGTAATGAA…
1327	TP246924	Skeleton	LG07	7.59	yes	no	CAGCTCTAGGAGGACGAGCTGTTCAATATCGTGAAGTACAAGGTCATGAAACTGAAAAATTCCT
1328	TP232924	Skeleton	LG07	7.6	yes	yes	TTCTTGTGGCCAGACGACTGCAGCAGCTATCGAATGAAATTGACACCACACAAAATAAGGTTCAGTCAGATTAAAACCTCAAATATAAAACAAAACCTGGGACGAAACACTTCAAGCAATTAACATCTTACCTTTTTTTTTGCTCTTGCTTTCTTCCTCATCTTCATTGTCGTCATCATCCTCTTCGTCAT
1329	TP45709	Skeleton	LG07	7.61	yes	yes	TTTTTATTGGGCTTGTATGTGATGATCCATAGACGTTGATCTACGTATCTGTGTATGATTTGGTTTCTGTGAGAACTGTGAAGCATGGAGAAGAGGAAAGAAGATGCAGTTGCAGCACGCGGCAAGAGGAAACGGAAACGGAAGAGTGATGTTCATGTTCGATGTTCTGATTCTAACGCCATATTCGCTGTGTTACTGGCATCAATCTCAAAATCCAACTCTCATCTCATTACTAATTGCTTACTTAAAATTCGTCCTTCTCTTCTCTCCCAACCCTCCACAATTAGGCCCATTCTAGCTTTGATTCCAACTCTTTTAACCTCAAAATGTTGTAAAATCGTGTCACGTGCTGCGGATATTGTTGGAGCTGCTTCACTTGTTTCGTTGGAGATGAATCAA…
1330	TP88903	Skeleton	LG07	7.62	yes	yes	GATTTAATTCAGTTGCGCTCATTAATATTATATGTGCATATCATTAAACATAGGTGGGAAGGAGTAGCGCATTTTGCACTTCATCGCTGGAGTGAAACCTGGAAACAACAATGTGATGACTTGAACTCTTTATCTCAAAAATTTGATCTTCTGTCTGTAAATCTGTTACATGCTGCAATTGGGATCATCGGAAATTTTGATCCTTGCTTTCGGAAAGCATGCTTGAGTGCTGCAGTTTCTTTGCCACCAGATGTTTATAATATCCTTGTTCAGAGTCAGAGAAATACTTTTATCCACTTAATTGATAAAATACGTACTGAATCTAGATTCTTGGAAGTGCTGAGTAACATAGAGGTGGCAATTCAGAAAAATGAAAATCCATTTCAACAAAACAGATGG…
1331	TP372446	Skeleton	LG07	7.63	yes	yes	AGTTATTCCAAATACTTAATGAATAAACTATTTAGTACTTTCAACCAATTTGTTTTATCTATATATGGTGTTGTTAGCCACATGATGAATACTCATTTTTTGCACCAGCGATTGGCTTTAGATTTTGACATACATATTTCATTTATCTTGTTATGATAAATAAGTGCCTCATTTATCATTTGCTGCAATGCATGAGCATCATTATTGGACTTCACAATCAAATACTTTCTATACTCAACCTAGTATATTTATTTGGTAAATTGTTGCATCAAAAGGTCCCTCCTAGCTGCATAGCGCCTCAACTGAGAACTTCTTTGCAGTCCCTGGACATGGATCTCCCCCAAAAACTGTAGGATCTACCGTTACGAAGCAAGATTGCTTGTCAATGCAGTTCTTTTC…
1332	TP273068	Skeleton	LG07	9.42	yes	no	CAGCTTTTCACTTTACCACCACTCTTCAAACACTTATAGTTAAACTTCACTCACTGTCCTCTCT
1333	TP82311	Skeleton	LG07	9.81	yes	yes	AAATACTACATAATATGAATTCAGGTTATATATTTACTTGTATAATAGGTGCTACAACTTGACCAGTGTGGACGCTGTGTACCTGATTATGCATTACCTGTTACTTTGGCAGAGTCACCAAGCTGGTTACCTAGATTAACTAGTCTGTCCCTCAGTGGTGCATGCCGTCTTTCAGATAAGGGGTTGCATGTACTAGTTTCTTATGCCCCAGCACTTAGATCGATAAATTTAAGCCAATGCTCCCTTCTCACACTTGCCAGTGTTCAGAGTCTGGCCGGATCATTAGGGTCGCTTCTGAAAGAGTTGTATCTGGACGATTGTCAAAACATGGATGCTGCAAAAATTGTGCCTGCGCTGAAGAAACTTGTCCACTTAGAAATCTTGTCATTGGCTGGCATT…
1334	TP258316	Skeleton	LG07	9.82	yes	yes	AAATACTACATAATATGAATTCAGGTTATATATTTACTTGTATAATAGGTGCTACAACTTGACCAGTGTGGACGCTGTGTACCTGATTATGCATTACCTGTTACTTTGGCAGAGTCACCAAGCTGGTTACCTAGATTAACTAGTCTGTCCCTCAGTGGTGCATGCCGTCTTTCAGATAAGGGGTTGCATGTACTAGTTTCTTATGCCCCAGCACTTAGATCGATAAATTTAAGCCAATGCTCCCTTCTCACACTTGCCAGTGTTCAGAGTCTGGCCGGATCATTAGGGTCGCTTCTGAAAGAGTTGTATCTGGACGATTGTCAAAACATGGATGCTGCAAAAATTGTGCCTGCGCTGAAGAAACTTGTCCACTTAGAAATCTTGTCATTGGCTGGCATT…
1335	TP16391	Skeleton	LG07	11.22	yes	no	CAGCAAGAATTGCAAGAGTTTTATGTGATACATTTGTGTTTTCCCTGTGTATGCTGGCTAAAAG
1336	TP340144	Skeleton	LG07	11.23	yes	no	CTGCCATTGTGAGAGAGTAAAATACCTGAAAAGTAGGAAATGAAATGATCAATGTTGGAAGGGT
1337	TP15135	Skeleton	LG07	11.24	yes	no	CAGCAACTGTAGTAGAGCGTACAATTGGATCAATTAGAACTGTAATAATAATACAGTCAATCTT
1338	TP150686	Skeleton	LG07	11.25	yes	yes	TTTCTTTCACTCTATTGTTAAATATGGTTAAATCACTTCAGTGGTGATTTTTTTATGGAAAAACTAACTCTACCTTAAATCACTGATCCTACTTTTGCAGCTATTTTTAAGTAGTGTTTGTAACCAGTAGAGGCCTTGCTTCTCGGAAATGGCCACCGAGGCCAGCTTGGACGATGGTACTAATCCAAGTGAGATGATAGGATCAGCAAGTAATCCTCAAGTTCCAGGCCCTGACAATACTCAAGAAATGAAAAGGAGGCTGCAGGATTCGAAGACAAACAAGGAGAAGGAAGGAAGCAAGAAAACGGTTTCGTTCTATAAGCTTTTCTCATTTGCGGATTCTTGGGATCATCTATTGATTTTTA
1339	TP328481	Skeleton	LG07	11.26	yes	yes	CTTTCAACGATCTAACAGAGAGGATGAACGTGTTATCTACAAGTTCCTCTCGTCTTCTTTTCAAGTCATTGAAGCTTTCAATTCCTATCTTACAAAGTTCTCCTCTTTCACCTGATGGACGCTCTCCCCTTTCTAAAGCCTTATCTGTTGCTATGCTTCTCGCTGATCTTCAGATGGATGCAGAAGTGATCTCTGCTGGAATATTGAGAGAGGTGTTGGAGGCAGGTGAAGTAACTATGCATGAAATTCGAAATGAGATAGGTGTAGGTACTGCTCATTTGCTTCATGAGAGCTTGCGTGTAAACAATATTCCATCTACAATCCAAGTTTTGGATGATGAGAATGCTGCTGCATTGAGAAAGTTCTGCCTCACTTACTATGACATAAGGGCTTTGATTT…
1340	TP432467	Skeleton	LG07	11.27	yes	yes	GAGATAGACAATGAAAAGAAATGGTAAAGAGCACACCACGTCAGAACCACAAAATAATACTGGTTGAGGAAGAGAAGAAGAACTTACTGAATTTGAATGAATGGAGCTCTTCTTACATTTCAACTCTCTCGATTTCCCTATACTCTATTCTCTCTCCAAACCCACTCTTTCAATTCCCATCACTCATTTACTCTATAGCCGCCGCCGGCGTCGGAGCTCATTGGGCAGCTTTCAGTTGGCATGCGGCGGCGATGTGTCAGCGATGACAGGAGGGAAGATGGTGATAGAGTTGGTGGGTGCTTTCAACGATCTAACAGAGAGGATGAACGTGTTATCTACAAGTTCCTCTCGTCTTCTTTTCAAGTCATTGAAGCTTTCAATTCCTATCTTACAAAGTTC…
1341	TP39863	Skeleton	LG07	11.28	yes	no	CAGCACCGTAAGTCCCACACCGAAGCGTTTCTAAACATGAGACAGGGGAGCTG
1342	TP234424	Skeleton	LG07	12.26	yes	no	CAGCTATTGCAAGCTTTGCTTCGAGCTGAATTTCCCATTCTCAAGATTTTAGTTGAAGTGGTAA
1343	TP233957	Skeleton	LG07	12.62	yes	no	CAGCTATGTTGAGTTATTTCAGTTATTGTAATTTTACCTCACTGCCTGTCATAGTTCTTTTACC
1344	TP323400	Skeleton	LG07	12.63	yes	yes	CGAATGGGCTACATTGCAAAATACATTTTAACGTTCTCACAATTTCAGCAAGTGGGCAAAAACAAATAAAGTTTGAATTTGCATAATATTCCTACAAAAAACATTACTTTTTTGTGGTGTGAAAAAAAAAGTGCTCAATTATTACCGGACGAAACAACAAGCACCTTAGAAATTTTCTCCCAAGTTTTTGTCCCTAAAACTATTGGTTTAAGCTAAAATTTATACATAAAGAAAACCATATTGCAGAAGAGGATCTAGGAGGTAAGGCATTTCCTTGGCATTGACCCACCCAGCCCAGAGAAGTGGGTTAATATGTGTTAGTAAAAATGTGAAACCTCAACAATGAGGACCCAAATAACTCATGAATGCAAATATGTTACATATCGCTTTGGGTCAAAA…
1345	TP284126	Skeleton	LG07	12.64	yes	yes	TTTTTTTATTCAACTTGCCTTTTTATTTTGTACCCTAAATCATAAGTTCTGAAAAAATAGTCGCAACTACTAAAGTTTGCTTTCGAAAGGAAACACTCCAAAAAATGCAGTGATTCACGCAATTGAAAACAAGAACATATTACATTTGAAACCACAACATATTGCTAACAAATTGAATCCTAGGAAATTCAACTTAAGCTTCTACGAGTATAACATCACAGTTCATGACACACAATTTATCAGCCTGAAGCAAATGTTAAGAGGGAAAGCGTTTAGAATATCCCAGTTAGAAGATTTGCAGCAGTGGAGATTGCTGCTCCAGTGATAGCACATTGCACAATCTGTTCATGAGATAAGTTGTCTGATGTAACTGCAAGTGCCGCTCCAGTAAGTGCTCCA…
1346	TP271859	Skeleton	LG07	12.65	yes	yes	TTTTTTTATTCAACTTGCCTTTTTATTTTGTACCCTAAATCATAAGTTCTGAAAAAATAGTCGCAACTACTAAAGTTTGCTTTCGAAAGGAAACACTCCAAAAAATGCAGTGATTCACGCAATTGAAAACAAGAACATATTACATTTGAAACCACAACATATTGCTAACAAATTGAATCCTAGGAAATTCAACTTAAGCTTCTACGAGTATAACATCACAGTTCATGACACACAATTTATCAGCCTGAAGCAAATGTTAAGAGGGAAAGCGTTTAGAATATCCCAGTTAGAAGATTTGCAGCAGTGGAGATTGCTGCTCCAGTGATAGCACATTGCACAATCTGTTCATGAGATAAGTTGTCTGATGTAACTGCAAGTGCCGCTCCAGTAAGTGCTCCA…
1347	TP259995	Skeleton	LG07	13.2	yes	no	CAGCTGTTGGAGCCGATGGAAATTGCTGAACATAAGTAAACAAAATAAAAGAAATTAAACATCC
1348	TP266563	Skeleton	LG07	13.77	yes	yes	AAATTTGTGATCTTTGAGTTAATGGGGTTCTTATGCAGTGTCCACTTATAAGGGTGTGATAATCAGCAACAAGATATTTTCATGTTTTACAATTCACATAGATGTGTCGCAATTTGATATTTTCTTTCTTCAATCTCAATCACTTATGCTTCAAATTGAGTTTCCTTCTTCACCAGTAATTTTTATTTTTTGTGGGGTAAAAGAGAGCAGTTTAAGAGACCTGAAGATAAAAACCCATTGTGTGCATACACATTTCCGATTTGATTATCGATTACCCATTGTGTGCATACAGACATGGTCTTGCTTTGATTATCGATTAACCCTTTTCTAATGTATCAGTGAGCTCAAATATGGGTCACATGTTGGCTATCTTCATCTCCCTTTTGGGATTGCAACCGT…
1349	TP33769	Skeleton	LG07	13.78	yes	no	CAGCACATCATTACTGAGTGGCTTGTTTGTATGAATTGTTTCTATTAATTGATAATCCAGGATC
1350	TP83880	Skeleton	LG07	15.04	yes	yes	TGTCAAATCAAGATCCTCACAGCATATTGGACATGAAGACGGCATTGTAGAGCGACTCCAAAGAGACCCTCCTCCATAATATCGATCTGGGTTCGTCATACTGAGCTGTTTTGACAAATTAGGCAAAGTCTGAGGGTGAAAAGCATCATCAGCCCTCCAAGCTCGGTTATGGCTGGATGCCAAAGGACCCAATCTAGCACTCTCCAGTTTTGTAGCTCCTGGATTCGACCCATCAGGCGGTACAATTTGCACAATGGGTTGAAGGGGCGAATCTGTACAATGGTTTAGATGCTGCTGCTTGTCATTGGCAGCTAAAGCATCAGCCAAAGCCTCCCAATCATCCAAACAATCTTCTTCTTCTTCATCATCTTCTGCTGTGATATTCCCAGAGCAGTGCCC…
1351	TP170291	Skeleton	LG07	15.05	yes	yes	CTTTTTCTCAGTGATCTTTGCAGCGATGGCACGAAGATAACGTCCACGAACGGATCCAGAAGCAGAAGCCCAATCTGCACCTCTGTTACGAGATAAAGCTGATTTGGCAGCAGCAACAGCAAGATCTACATCTTCCTTAGTAGCTGCTGGGATATCACCAATGATTTGTTGAGTGGAGGGATTGATGATTGGAATTCGTTTGTTGAGTAATGGAGCTTTCCATTCTCCATCAATGAATAGCTGTCGATTCGGTACAGAGATTGACATTTTCTCAAACAGTTTGTGTGTATCACTGAATTACTATTTAATGTGATTTGACTCTTGGGTCGAGGTTGAGTGAGCCTCCTTTTAATCCTCTTTAGTGGACTTCTCTTTTTATTGCCCATCATTAAAACATCA…
1352	TP53140	Skeleton	LG07	15.61	yes	yes	CGTCAAACGTTCCCCGACAACTCGATTTTCTTTAGAAGCAACAACAACATCTGTTTGACTCTGCACAGAGGATGATACATGTTTCTCAATCTTCTCTGTCTCACCAGTACTTCTATTGTGATCAGCATCATGATTCACCCCTGGACCCTTATGTCCTCTGAAAGGACCCCTCCTTCCTCTCCCTGTTACTGCATGATCTTTAATAACTGGAACAGAAACTGGAGCAGCAGAATCGTGATTGATGAGATTGCTTAAACCATCATGGTCACTGGAATCATTAAAATGTTTTGTTTGCCCTTTCACCAAGCCTGTTTCAGACTTATGATCTACATGATGCTCTGTTGGTCTCTGAACATTTGGAACAGAGTTTGAATCATGGTCCAGTGCATCTTGCATATC…
1353	TP22132	Skeleton	LG07	16.52	yes	yes	CAATCTTCTCTCTTGTCGATCTTGTTCATCATCCATATCTGGCGCATTTGTCTCAGACCTTTTTGCATCAGGAATGTCTAAATCCTTGTTGCTGGAGTTGGAATCTTCATCCACATGAATACCATTAGTGTTTGAAACAGGACTGTTGCAGATAAATGGTGACAAAAGCGGGTCAGTTATGGATTCTTGTTTGTTTCCCATGGCAGCAAGTTTCTTGCCAAGCATTGCTGAATTACCAGACCAGAAGCTAGATTTGTCAGACTTCCACATCCACTTTCGTGAGCTTGGATGTGTAAATTGCTTGATTGCATCCATCCCTAAGTTTTCTTCACACACAGGACAAACCAAATTTTCAAGCTCAGGGCAATGCTCCTCTTCCAAATTGCTGCAGGATAGATG…
1354	TP101926	Skeleton	LG07	17.74	yes	yes	ATGGATTATGGTATGAAACAGTATCATCCATCCATTTTACTCATATCAACTTTACCTATTTTACATTTTCTTGTAAATAAAAAATGACAACTTGACCCCTCTGAACAGCAGTTACCAGCAAAATATTATTTTCCTTTTAAGAGACTAAAATTGTGTAAAGCCAACTAAATTGTGCATTATGGATCTCAGAATTAAGTTACAAAGAAACTCTGGAACAAGGCAGAAAGCAATCTACAGGCCACGTGACGCCACATGAGAGAAGTCTTAGATATTGATTGTGTGTTGCCTATCTGCAGGAGCCACACATTGCCATAATGAACGGTAGGATGCAATATTTGGTGCTTCAACCCCAAGTGCAGAAAGGTTACGAGCATACTCCTGAATATCAAGGAACAACTG…
1355	TP415672	Skeleton	LG07	17.75	yes	yes	AAAATTTCTTCATCTTTATGGCTTAACAAATATATTTGTATAGGCTGAGACCCCTGCAGTTGAAGCAGTTACAGTTTGTTCATTACACTTTTGTAACTAAACAAAATAAATCCATTTTCTCTTCTACCAAATCAGACTCACGCGCGAAGCAAATGGCGGATCCGATCGTAACTCCACCCAGATCCGCCACAGACCTCTTCTCCGATCCACTTGACGCCCACCCTCTCTGGTTCAAACCGGCGTCATTCCTCTCTCCTGACTTCGATTCTGAATCCTACATTTCTGAGCTCCGAACCTTCGTTCCCTTCGACACTCTCCGTTCCGAACTCAATAATTATCTCTCTTCCCTCAACCACGAGCTCATCGATCTCATCAACCGCGATTATGCTGATTTCGTTA…
1356	TP416003	Skeleton	LG07	17.76	yes	no	CTGCTATTTGCTTTGTAAAATATAGGAAGCTTATTGGAGCAAGACGTTTTTACAAAGGATATCA
1357	TP338169	Skeleton	LG07	17.77	yes	no	CTGCCATAAGTGATGGGGTTGATGTGCTTTCGGTGTCATTGAGTGGAGAAAACGCAGAATTTTT
1358	TP230253	Skeleton	LG07	20.09	yes	no	CAGCTAGCACCTCAGCAGGTATTTTTCAAAGATTCCATTAATGTTTGCACTTTTGTATGCTTAT
1359	TP420529	Skeleton	LG07	20.46	yes	yes	TACATGGAACGCATTACTCATTGTAGTGTACATTATCCTATTATGTCTGATTCGTCGGTTTTTATATTATTATTACACAGGTCTTTGTTGTGACAGACCAGTACATACCCAATATACTGGCTGGACAGCCCATATAAATTACTTATATACTTGTTGATAAAGATTGCCTTCTCATTACAGGCTGCTCCCTCCCATGTATTGGGTTCACGGTTGTTATTCAGCATTGTCCCAACATTGTCTACAGTGCCCCCACGATACCCAGAATATGAGCCGGTAATGGTACATGCAGAAAAATCCACAACACATTTGCCAGTCATGTATATTAGATCACCAACTCCTGTCAACACGGGGCTAACAAAGCCGCTGCCTGTTTAGAGGTGGAAACCAGGCGACATGCCA…
1360	TP7260	Skeleton	LG07	20.47	yes	no	CAGCAAATGAAAAAAACAGACAAAATGAAGGTATACATCATAGTCAATTTTAAGGCAAAAAACC
1361	TP252985	Skeleton	LG07	20.48	yes	no	CAGCTGATTATTGTTCTTTGAGAAAGCATCATGCGGAAAATGAAAGAGTCTGAGATAAACTGAT
1362	TP248457	Skeleton	LG07	20.49	yes	yes	ATCAGGGGTCACATTAGGTTGATCCTCTTGCTTTGTGGGCCCCAACTCCAGTAAATCACTCTTCATGTTAGTCAGTTCTTCACCGACTGGCGCAATTGGTAGGGTTAAGTAAGGATCTTGAAGAAGAATCTCTTGAGAAACATTGAGCAGCTCTGGATTCCCAAACCAAGGTGCAAATTCATTTCCTTGAATACTGTCCAGATTGGAGTTTTCTAGCCAATCTTGCCATCTTACTGCAGGAGAACTAAAGGTGGTACGTTCCTTCGATGCTTGCAGATCACTCAATTTATTTGTTATGAGAATTAGTTGTTGCTCAACTTTAGTTTTCCA
1363	TP428963	Skeleton	LG07	20.5	yes	yes	TTTTTTTCAGCCTTTAGAAATAGGAATATTCTTTAACTGGAGACAAATAAAATCAGCCACATAATACGTCTAAACCAATGCTCTTTAAGGGAAGCAAACAACATGAACAAGGATTCATGTACCATTTATAATCTCACTTTTTCTGTCAACAAAATACTACAATTGATAAAGTCTCTTATAAGTTCTCTGGGAATTTATGTTTAATTACTGCTTTTAAGCTACAACAGTAGAGTAGGTTTCCCGAGTAATGAAACCAAGGAAAATCTTTTACATACAAACCAAATCACTCTTCATGGTCTTCCTTCTCTAATTTCCATCCACAATGCTGTGGTGCCTAAACCTCCTGAATGCATGCCTTCATTGCCTTGATTTCATGTAGCAGAACTAGATTCCATTACC…
1364	TP118576	Skeleton	LG07	20.88	yes	yes	CGGCCAGCAATATGGTTTGCACATTTCAACAAATTTTGAAGTGTTCACCTTTTTCACTGTGTCTCTTCTTTTTGAAGGCCTACAGGCTACAGTTATTTTTCTGGTAACGTAAAAATTATTCGAAAACTAGATGTCCTAGATGTTTTTTAGCCCCAATGGCATGGATTATGCATTACCCCATGGGCTGCCTACTGACAGTGAGACCCACATGTATTTTCATAAAATTTTAAGTAACATAGGAAACACTAA
1365	TP138043	Skeleton	LG07	22	yes	no	CAGCCGCGATGATCTGCATACACAGAATATGAATTTAGGATTTCATCGTTGAAAGGGGGAAAAA
1366	TP134594	Skeleton	LG07	22.47	yes	yes	CTATATTTGCTTATTTTCTCTCTCTCATTCCGTGTGTACAATGTAACGTGCTGTGGTGTTCCCTATGATATGATGCTTGCCTGAGACTCACTCTGTTCAACTTAAAGCTTTGTTCTTTGTAGCATTTTCTGAAGTGGGCTTCAACTTTCAATGGATATTAAGGGGAGACTTGTTGCTGGCTCTCATAACAGGAATGAGTTTGTTCTTATCAATGCTGATGAAACTTCCAGAGTGAACAATGTTACAGAATTGAGTGGCCAAATTTGCCAGATCTGTGGGGATGATATAGAAGTTACAGTAGATGGAGAGTCCTTTGTTGCTTGCAATGAGTGTGCATTCCCAGTGTGCAGACCTTGCTATGAGTATGAAAGAAGAGAGGGGAACCAAGTTTGCCCTCAG…
1367	TP256286	Skeleton	LG07	23.15	yes	no	CAGCTGGTAATCAACATAAGTAACACCCATTTTATTAAACATTGTAACAAAAAAATAACGTCGG
1368	TP24420	Skeleton	LG07	23.16	yes	no	CAGCAATCCACTTTCACCGACTGATGAGTCATGAGATTGATTTAAACTGCAAACCGCATCACTT
1369	M47E41A109	Skeleton	LG07	25.3	no	no
1370	TP272312	Skeleton	LG07	27.26	yes	no	CAGCTTTGGCCTCATCCATTAGTCTCAAAACTCCGGGTCTAGGTTTTACCTGTGCCAAAATGTA
1371	TP235563	Skeleton	LG07	27.74	yes	no	CAGCTCAAGATCTATTCTATTAAAGTTCAGAGGAACTTTCAAATAGGCTATGAAAGAGGTGAAA
1372	TP196941	Skeleton	LG07	27.75	yes	no	CAGCGGATTCTTGACATACCCGTTACCTGACTCGACTCCTGCATAATTAATTCAACAAGAAATA
1373	TP309685	Skeleton	LG07	27.76	yes	yes	GTAACATTGGAGCCTGGGCTGCAGATTCAGAGCGCGCCGAAGCTGAAGAGCGCGAAGCTGAAGTTATCGCTCAAACCGCCGCATCGCATAATTTCCCGAGCCTTAAGGAAGCTGTCAACGCAAAACAGCCTAAGAAGAAGAAAATGACGCTATCCAAGTTTACCAAACTCGCTGCCGGAAGCGGTGGTGGTGGTGCTGTTTCGTCTCAGTACGGTCGATTGACACCGGATGAGATGCTTCGTCTCCCTACCGGCCCCAAGGAGCGTTCCGCGGAGGAAATGCAGTTCAGCCGCGGTGGATTCTCTTCCTATGGCCGCTCTGGTGGACCTTCGAGAGACCGAGATGACAACCAC
1374	TP381896	Skeleton	LG07	27.77	yes	yes	AAATCCAGTAGTGATATGTAAGCTAAATGGGAGAAGAATGTAACCATGTTCTAAAATCCCCAAACAAAGAATCCTTAATTTAATGTAACATATCTGGCAAAGCTTAATTCAGTACACACACACATATATCAAATGAGTACAGGGTAGTAAACCCTATCTGCCATTAATGTGTATCATTTGCTCAATGGAAGATATTGGTTATGCAGACTTACTCTATCCGGGGTAGAATTAAAGACGTTGATTGTTGGAACTTTATTTTTTAAAACGGTGGAATCTGAAAGGGAAGTATATAGTATTTATTCTGTCCCAGATCAATCTTATTCTCCTGCAATTTGAGGTAAATGGGACAAAATCTACTCATTTGTTCGTAAATTCTTACCTTTTCAACCAATTTCAGTA…
1375	TP237691	Skeleton	LG07	28.68	yes	yes	TGGCCACAACCTTAGATGTAAGAAGTTCAGTCAAGAATCTAACATCTTGACGAATATATATTTTTTGCCTTTCATTGTAGGTTATTAAAGATCAAGGACTTTTGAGAGAAAAGGTGCAGCAGCTCAGTGGAGATGCTGGGATTGAGCATATGGAGTGTGCACTATCTGAAACACAATCTAAATACTATAGAGTGAAGCAAAGTGGAAGCCCATCTACAAGCCTGTCTATATTGCTAAACCAAACAAATGTATCTCCTCTCTCTACTGGTGCCAGCTCAAGTGAAAGAAACATTTCTGATGATAGTAGTCAAAGTACAAGCAATGTAGTTCGCTCACTATTTCAGGAGACCAATACTCAGTTCTCTGCAGGGTCCAGCTCCTCTGGACCTAGAACCAGTT…
1376	TP313123	Skeleton	LG07	29.68	yes	no	CTGCAGGGGTATGAGAGGATGAAATGCACAATAGAGAGATCGAGACTTCCAAATTTAAAGAGAT
1377	TP289047	Skeleton	LG07	29.69	yes	no	CTGCAATATTATTTTTTACTTCAACCTTGGCCATAGAATGGCACAAGAAATGTGTGTGCTATGC
1378	TP13987	Skeleton	LG07	30	yes	yes	CCAACACACCAAAAAATGAATAGAAAAGATAGACATTAACGGCATCTTTGACGGGAAAAAAAGAAGACTCGCCGTTTGTGGATGTAAGTCAACCCACTCACACCCTCATAAAACTTAACCATTTTAATCACTTTTTTCAATTCCCAATTTGGCAACAAAATTATAATCATAATTCTCATTCCCTTTTTAGCCTCTCAATCCAAACATGCCCCTACCCTCAAAATAGATCATAACAATTCCAATGCAATAACTTCTTCATCATTCTTACTTTCTCTTTCCATTGATTGATTATTTTCATTTATCAATTATGGAAAGCATTGCCGCGCAGCTTAAGCGCGGCATCTCCCGCCAATTCTCCTCAGGTGGCGGTGCATCTATGCGTCGCCAACTGAGCAGACA…
1379	TP183747	Skeleton	LG07	30.01	yes	no	CAGCGCGCAAAGTTCATCAGGTTAAACATATTTTCATCTACACTTTTCATAATCATCTAGCTTG
1380	TP267376	Skeleton	LG07	30.5	yes	yes	TTCCCTTGTTTAATAAATCTTAGCTCATAAACACTGCTCTTAATCTAGAAGCAAATATCTGCATTCCAATCCAAGCATAGAAACAAATCAACTGAAATGAGTTCAAGAAGTTGGCACCTTTCCTTATTCTCCTTGTTTCTTTTCTTCACTTCAGGTATATGTAGAGAAAAATTATTACTTGATGAAGAAAACAATGGAACATTCTTATCAGCTGAAATGGGTACTCAGTTAGATGATATTCCTATTATCAACCCCACAACTCCAGACACAGGAAATACTAATCAAGGGAATAACCCTACAACTCCAAACACTCAAAATCCTTATCAGGGTAGTAACCCTACAACTCCTCAATCACCTGACACATTAGGACAAAATCCTACAACACCAAACACAAGTCCT…
1381	TP304050	Skeleton	LG07	31.37	yes	no	CTGCACTGAGTTATCAGAGCCAGGTTTAGATCCTGGGACCTGTGGGTTATGGGCCCACCACGCT
1382	TP118808	Skeleton	LG07	31.38	yes	yes	CGTCCATCAAACTTTAGTAGTTCAAACCTCTCAAATGTGATTAGCATCATCAAATTAAATGGCATAAATTGGACCTATTTCTAAATCAGTTTCTGACCCAGAATTTGATCCACTCATAAAGTTCCTCTTAGCTCTTATATCACGTTTACTCTTAAGCACATAATATGTCATAGTGCTAAGGACCCCTACCATTATAATCCCCCCTATAATAATTACAACCATTGCAGCCCATTTGTTATGCCTACCAACTACTATATAAGATGCTGACATGAATGCAATAGTGGTGCATATTGAGGCCAACCACATTAACTTATTGATCACCTTTACAACCCTCATCTCAATCTTTGTCCTGCCTCTTACTACAGTGATTTGAACCAACACAACAGCCAGTGATGTGAAA
1383	TP187262	Skeleton	LG07	31.39	yes	no	CAGCGCGGCATGGTGATGTTGCCGCCATTAGGCAGATCACCAACAGGATCAATGAACAGATGGT
1384	TP264962	Skeleton	LG07	31.4	yes	no	CAGCTTCCTCTCAAATTTTTTTCCGAATTTTCTTCAACTTTCCAACTGCTTAAATCAGTTAAAT
1385	TP197074	Skeleton	LG07	31.41	yes	no	CAGCGGCAAATCCAGAAATTGTAGGTAATCAAGACAAAGATATACCAGTACAATATTTACGTAC
1386	TP270754	Skeleton	LG07	31.42	yes	yes	TTTTGGTTTTCAGAATTCAACTCGTAAGTTAGATTAAACATCTCATACCTGAAAGTGAAAGTTTTTTCATTCTTTCATTTATTGATGAGCAAGGAAGTAGAGTGATATCACATTTTTGGGATTCTATTACCATTATTAGATATTACAGTTGATGAACGAAATTCCCATAGGTTTTTGTACATTATAGGATAGCACCATGAATACAGTACTCTTCATTCAAAATTGAGACAAAGTTCAATTTATCAGCATTTGTTGTGTCTTATTTGTTGCATGCATTACTACTGTGAATCTTCATTAATGATCTCAGAAAAACCTTTTCTTTTAATGGGGAAAGCAAGAGGATAAAAGCAGCTTTATATAGGTAACACACTGAAGTGATAATAGACGATAAGGATGCGA…
1387	TP229642	Skeleton	LG07	32.17	yes	yes	ATGAAGCTTAATAAATCCATAAAATAAAGTGGAAAGTTGAACAATAAAAGTAAATGCTTCAATAGAAAACATATAGTACACTTCACAAGGAACATGTATGCAACATGGCGAGTTATTCACAGTCACATATTAACACGGGAATATGAGGAAGCCAAACCCAACAACCAACTTTGACCACCATCAAGACCCATCATCCTCTATCTGGGACCCTCCTTCCAGGTGAAGGGTTTAGTTCCCTTCCCCTTGACAGAAGCATTGTGACCAATTCAGGCCAACCACGATAGACTTCGACTTTTACGATGAACATTGAAGGGAAATCTATGTGTCAGGGGAAACATATCCACCAGAAGCAAGAGATATAGTAAGGTGTATGCTGATTGAAGTGATGGATCATCAGTA…
1388	TP448512	Skeleton	LG07	32.74	yes	no	CTGCTTGAATAATTTGTGTTAACATTTAAGTGAGGAATTGATATGATCTGTCTGAGTAAAAGGC
1389	M66E35B104	Skeleton	LG07	35.12	no	no
1390	TP93885	Skeleton	LG07	36.62	yes	yes	CGAGGATTCATCCAATTAATTAGTAATATTGTTATTTCTTATTACTTTTCTCCACAATTGTTGGGGAAAATTTGAAATGCAGTTTTTGATTAATTTTGGTTTTCTAGACTGCTAGGCTGCTTTGTAATTTGTATGGGTTAATGCTGAAGTTGTCTGGACCACTGAACCAGATAATTTTTTTCTGAATTTCTAAGTGATACCTTTTCTTTCTGAATTTTATTGTTAAAAAAGTTGCTTTTATTTCGTTATGCAGAGACTTCTGCTGGACGTAAACCAATTAATCAAAGATCCTTGACAATTCAGGGTCTGCATTTGACAATGACATCTTTTAGGAAGATGAGCCTTTTCACTGATAAGAAGGAAATTCAGCGATCTGCTACTGCCCTAGGATATGTCGCA…
1391	TP93293	Skeleton	LG07	36.63	yes	yes	GCACATTTCATTTATCATTCGAAATTAAGAGAAGAGATATCAAAGCCAAATCATTCACTAGTTAAAATGTGTTTTACATATGTGTTCCTTGAGTTAATAGTGAATACAGTACAATGTATCAAATATTTTTATTATTACTAAATATCGGCAACCCTAATATAGTTAACATGTTAAAGATAAGCCGTTATAAAATAAAATATTGCAAATTTGGGCTGTAGGATAGCAGAAGGATATTTGTTGATAATGAAGCAGCATTGGACATATCCTCTGATCTCATTTTTCATTAGAGCACCAAGCCATTAAGGTTCAATGTCATTTCATTAAAAGGAAAAACAAAATACTTTCCGGAGATACTGCAAATGGTTTTGACTATTAATAAAGCAGACGTTACACTTAATC…
1392	TP84810	Skeleton	LG07	36.64	yes	yes	ATCTATGACACTTTCTCGGTCTGCACTAAATAAAGTATCTCCTCGTACCAGAAGATAATTTATATTCTTAAAATATTAGTTGACATGTGTCAAACAATGAGTGAATTTAAGGAGATAAGTTATCTCATGATATAAGGAGATACTTTATTCTCTCATGGTAAATAGGAGTTCTATGTTACAAATCAAAACTGTGGTGAAGATTTAAAGGCCAGGTTTAGTTTCACTTACATTCTCAATTAGAAAGTGCAGCTCAGCTCTCAGAAAAAATAGAACAATCAAGTTGCACAAGCTTGTACCTCTCCCTTTCCTTCAACCTGTAAGCATGCCCCTATATATGAAGTCTTTCTGTCAAAATGAACTAACTATGGCATACAAAGGCGAGAATCGCACCCTGAACCT…
1393	TP214506	Skeleton	LG07	36.65	yes	yes	TAAGGAGATACTTTATTCTCTCATGGTAAATAGGAGTTCTATGTTACAAATCAAAACTGTGGTGAAGATTTAAAGGCCAGGTTTAGTTTCACTTACATTCTCAATTAGAAAGTGCAGCTCAGCTCTCAGAAAAAATAGAACAATCAAGTTGCACAAGCTTGTACCTCTCCCTTTCCTTCAACCTGTAAGCATGCCCCTATATATGAAGTCTTTCTGTCAAAATGAACTAACTATGGCATACAAAGGCGAGAATCGCACCCTGAACCTCACCTGGAGCAGCGTACCAAACATTCAACCACTCAGGACAGAGGTTTCCCTTCCAATCAGTACAGGACCCATGCATTCAGTTAGGCAGATGTTACCCTCCAATCAGTTTAAGATCAAAGGCAATCACTGATC…
1394	TP237780	Skeleton	LG07	36.66	yes	no	CAGCTCATAAAGATGTAAAAGACAACACCAACTGGTTTTTCAAGAAGGAATACACGACCAACCA
1395	TP251350	Skeleton	LG07	37.53	yes	yes	CTACACGGGAAGCTTTGGTAATGGTGAATAATTAATCCCATATTTAGTATTTTGATTACATTACTTGTGCATTAAACTTGTCTAATGCAATGTTCTGGTTGATCCAAGGTTTAGAAGAAGAATATCAAGGAGATAAACATTATGGTGAAGGGGGGAAATGAATACATGTCAATACTCTAGAACATAATCAATACTTTCTAGCAAATAAAACCTTACATTATTGGTGATTTCTGTGATTGGTACAATCAAAGTAATGTTGTAATGGCCACCATGAGTTTTACAAAAATTACTTGAACTAGTTAAATTAGCATCAAAACTAGACATCTACTTTGAGAAATTAAGGTGGTAGTAGAGATTATTGTGAAAAAGATTTATTAACTTGTTTTACCTTCTCAAAGT…
1396	TP323228	Skeleton	LG07	38.56	yes	no	CTGCATCGGAGGTTAGAAGGAATTGATATAGTTAACAGAACATTGCAGGCAAGGGTTGGGAGAG
1397	TP414925	Skeleton	LG07	38.57	yes	no	CTGCTATGCTATATTCAACGCAACATCCAAAAGCCTTAGATTGGCAGTTTAAATCGATAACTTA
1398	TP103828	Skeleton	LG07	39.57	yes	yes	GACACATCAACGCTTCCTCATTCCAAAACCCGCATCGACGCCATCTCAGCCTCCACCCTCCGTCGAAGATCTCTTCACTACGCTCAATAGACACATCAACGCTTCCTCATTCCAAAATGCGGTTAAACTCTCCGATCAGATTCTCGCAATCGCACCTTCTGATGAGGACGCTATACGATGCAAGGTCGTCGCGCTTATCAAAGAAGACCGCATCGAGGATGCGCTGTCAGCAATTCGATCTTCCAATAAGTCGCTTGATGATTTTGATTTCCTTAAGGCATACTGCTTATACAGACAAAACAAGTTGGATGAAGCCTTGGACTCATTGAAAGCACTAGAGAGAACCGATGAAACTATGCTTTTGGAATCTCAGATTTTGTATCGTCTTGGGAAAATGGA…
1399	lPms-515164	Attached	LG07	40.56	no	no
1400	Lup206	Skeleton	LG07	41.55	yes	no	TATTATGTTGGGGGTCGCCACGTGACGTCATTTCCATATCGGACTGTAAGTTGTTTGATATAATATAGATAGTCATCTAATGATTGTAATAAATAATCTAGGTTGTGCGAAATTGCATAAATTGCTCCCAAACAATAATAGTCTGATGTGAGATAAGTTTCTTAATGCAATTGCTTTACTGCATTGTCATTCAAAAAGTTATAGATCGAGAACTTTGGTGTACCTTCAATAGTTTATGATAATGGTAATATCTTTTATTGTATGTGATGAAGGGTCACACAGTTATAGCTTAAGCTTTGAGAATAAATTTATTGACATTTCTATAATCTAGGCTAGAGGGTGAGACTCGGCGCAACAGTACGTTTGCTTGTCTTGTGACTTGGAGGTCATGAGTTCAAA…
1401	TP43845	Skeleton	LG07	42.17	yes	yes	GCCAGGGCTATCTTCTTCACCATCTTTGCATGAGTCTGAGCTTTCATTTGATCAACTTTGGCCTCAATTCTTCTCATTTCTGCTTCTAATTTTGCCTTTTCCTGACTTTCCCATGCTTGAATCTTGATTTCCTCACGCTTGAATCTGGCAGTATGTTTAGATTTTTCAGCTTCTTCCCACAAAGCAGCACGCTTTTCAAATTCAATTCTCTCCTGTTCCTTAGTAGTTGCATCACGAAGAGAAGATTTTATCTTTTCCTGTTCATCTTTGCTTGCCCATGCAGCAATATTCATCTTACCAAGCCGCAAACCAAGGGCTGCAATCTCTCTTCTCGTCTTTTGCAACATTTCTTCTTCAGACAACTGCCTTTTGTTGTTTCCAAATTGTGAATCTTCATCC…
1402	TP325858	Skeleton	LG07	42.18	yes	yes	TACAAGCTTACTCAAAGAAAAATGCTGTGCATAACCAAGCAAATCGCTTGCCTACGAGCATGGCAAGGGTTGCCCCCGAGTCAGGTAATTATGACCATAAGCTACTAACAGGAAGCAAAGTGACGGAAACAAAGCTAGTTGATTTATGCCGACCAACATCACATATGGGATTGGAGAAGTTCTCTTTTATTCCATCTGAAAGTCATTCAGTTTCAGGACAGGCACACGGAAGAAATTTAGTAACGGATTGTTTTCCGCAAAGTAAAGATTTAAAGGATGTAAGTGAATTGGACTTATCTTGCTCGATAAGTACAGAAACAGATGATCAGACAGTTATGCCTGGGATAAGATCTGTTGCCATGAGAGATATGGGAACCGAAATGACCCCTGTGCCAAGTC…
1403	TP13162	Skeleton	LG07	44.61	yes	yes	GAAATGAAAAAGAAAAGCAAGAGGAGAACAAAGGCAACACCCCAAGGGGAACCACCAGCTGTGTGGATAGCACTAGGCTCAGATCCTGGCATGGGGAACCTTAAGTGGGTGCCAGTGGAAAGCCAGTGAACAATGATGATTAAGAGCAGTGGAGAAATTAGCAGCAACCTTTGCAGTAACTCAGATGCAGTAGCCATGATTGCATGATAGACTATGTAGCCAAGAAATGCAAAAATGAGAGCAATGGCTGCAAGTAAAAGCCAGTGCTCTGAGAAGCTGAAGCCTGAAGTTGATCTGCTTACTGAAGGAGCCATGGATGATGGATGTGAATAGTGGGAAGAGTGATTGCAAAGTAGCTCACTAACTAAAGCATAATAAGGAGTGTGTGAAGTGTGGAAT…
1404	TP257859	Skeleton	LG07	44.62	yes	yes	TTTTTGAATAGAATAGCACTTAGAATATAGCATGTTTCAAAAAAGCCATGTAACAAATTAGAGTACAAGTGAATTCAAAATGAACTAGGAACATTTGCTGGCTTCAGCATCAATTACAGATACCTCCCTAGTTAGAGGACTGACCAAAATCTTGCAAACAATACTAAGTATTATTTTGGGGGGTAGAAAAGGGAATCAGAAATTATAACAATTTTAAGCTATGGGTATTCAAAAGCAAAAGAAAATGAAGGAAAATAGAAAATCACATTGAATGTTCTAGCTTAATTTAACAAGCACAATACACCTTTAGTTCCATTAGGTGAAATTGACTAACAAGCACAATAGCTTTACCAAAATCATATCAGAGTTGTGTGTGTTTTTATAGCGATCACTTGCAAA…
1405	TP160703	Skeleton	LG07	45.71	yes	yes	TATTTAAGTATTAAAACACTCTAGTGTGAATTGAAACAGAGACAAACTATATATAAACTTCACATGTATTAAAACATATTTAATAAGGGTCAAATCTTTTAGTGTTCTAGTGTCAAGTGTATGATGTATGTCTAACATAGAAATGACACTTCTTTTTGTTCCATGATTCAGGTTAAGATATCTAACCCAAGCTCCAAATGCAATAATAGATTATCAAGCATTCAGATGAATCAAAGAACTATAGTATATACCTAGTTAAATTCATCATACAATGGCATCACCAACACTGAAACTTCTGTCAATAGCATAATCCACAAAACTGTAGAGAGGAAGGACTCGTTCACCATACTTCACAAATCCATCCAATTCTTCCTTAGCCTTTGCTCTAAGCTCTTCAGC…
1406	TP306521	Skeleton	LG07	46.28	yes	yes	CAATACTCCTTATGATGATAACTATTATGTTTCCTATAGCAGAACAAGTTGCAGCATTTTCATCCATTAGAACTGATGCAGAGTCTCTTCTCATGTTCAAAAAGATTTTGAAAGATCCAAACAAAATTCTATCAGGGTGGCAGATAAACAAGAATCCATGCACCTGGTATGGAGTTTCATGCACACAAGGAAGAGTTACTCAACTTGATATCAATGGCAATAGTGACTTAATTGGAACCACTATTTCTCTTGATCCTTTATCTTCACTAGATATGTTGTCTGTTCTGAAATTGTCTTTGAATGGCTTTTCTGTAAATTCTACTTCTTTGCTTCAGTTACCATATAGTTTGACTCAGCTGGATTTATCCTTTGGTGGAGTTTCAGGTCCTGTCCCTGACA…
1407	TP263941	Skeleton	LG07	47.97	yes	no	CAGCTTCATCAATCACCAAAATGTTTACAGGCTCCATGGCAACAGAATGCAACTTAAAGGAACT
1408	lPms-751979	Skeleton	LG07	48.66	no	no
1409	TP447564	Skeleton	LG07	48.67	yes	no	CTGCTTCTAGTTCCTTTAAGTTGCATTCTGTTGCCATGAAGCCTGTAAACATTTTGGTGATTGA
1410	TP229900	Skeleton	LG07	50.81	yes	yes	CCAGTAGACTAGGATACACGGAACTTTCAATTGCAAAATCGTATTGCTTATTGGGCATCATGGAGATATGCATTGAACTATGATATAATCTCTACGGTATATGGAAATAACCAACAGTTACACAGTTTGCTAATCAAAAAGCATGAGACTGTAGAATGAGGTTGCCAACAATTTTATCTTTCAAAATGGATCTAAAATATTGAGTTCCTGTATGCTCAAAACATCTTGAGATGGTAGAAAAAGTACAAGATACAATGAGCATCATGCAGACCAAGTTTACAAACACACTTGTACTTGTCTAGCAATGCAACTCAGTTGGTGTAAAATTAAAATGCAGCTAGAGATTTAACCCCAACAATTACTGTTATTTTGATAAGTTACAAACCAAACTGCCTAGAT…
1411	TP376534	Skeleton	LG07	51.89	yes	yes	TGAAAGAGCACACACACAGATCCAGATTCCAAAAGTTGTTAATGTAACATGCAACAAAAAGCACAACACAACATAAAATGTTGGTCCCAGGTAGTGAACATTATGTTTATGAATTTATTACTGTAACATACTAACATGCATCAAAAGTCACAACATAAGATGAACCAAAGAAACCGTTTTTTCCAATGCATCAATTTCAGTGCCTTTTCTTCCCTGTAGTTGTTTCCCAAGCTTGTAAAACATGATTCACAATTGCTTCAACCCCAACCTTGTGCTTCACCTGTGCAAAAACAAATGGCCCCCCATCTCGCATTCGAAGAGCATCCCGTTCCATGACTGCCAAGTCAGCCCCAACTGCTTGTGCAAGATCAGTCTTGTTTATCACTAGGAGATCGGCTT…
1412	TP54447	Skeleton	LG07	52.5	yes	yes	CTTTTTTCTTATAAATTTCATGGTTTCCACCATGCAATTATGTTAATGAATATTATGAGTAGGGAAGAGAAAAGGAAAGAGTATGCATGAAGGGAGGCTAAAGGGTACATTACATGATTGGGAAGGAATACTGAAACTTGAAATTTCAGACTCAGTTACTGCCTCAATATTGTACATAAACATGAGCTTCATAGGACAAGATTTCCCTTGTATTTCATCACTAGCAAGATATTAGTCCTATCCTTCTGCTGCTGCTGCTTTAAGCTTCATAAGGGTAGATAACACATCATGCATATTAGGTCTATCTTCAGGATTAGGGAAGGTACAACACAAGGATATCCTAAATAGCTCTGTGAATATGTCCATGTCGTCTTCCGTTACGTTCCACGTCAACATCGG…
1413	TP282947	Skeleton	LG07	52.51	yes	yes	GAAATAACTCACACCAGGAAAACTAGTAGTGTTTGTCAGCCACCAGCAATGATCCATCACATAAATAAGACAAATAGAATTTTACAATGTCTCCTATTCATATACAAAATTCAAGCAAACAAATCAAATGACCGACTAGGTTCGCCGATTAATCGATCATATCGCATACCAAATTTACTCTCCAGTCGTATATCGAGTTCATCATAAAGAAAGTCTCATAATAATAATAATAAGTAACAATAGCGTATCCAAATGAACCACGTACTTTTCTTAACAGCAAGAACAATTACAACAACCTAACCCTAACAACTGCCACAATGATTAACCAACGGTTCTAAATCCAATTGCTAAAGAAGTGTCTCCATTTAAAAAATTACGGAGTCTCACTTTGCTGAAAGG…
1414	M47E38B103	Skeleton	LG07	52.52	no	no
1415	TP268651	Skeleton	LG07	57.31	yes	no	CAGCTTGGATATTATATATTTGAGATTGACTAAATAAACAAAGTTTGTTTCCATCACAAACCAG
1416	TP224888	Skeleton	LG07	57.96	yes	no	CAGCTAACAATAATGCAATTGACTTACACACGAGTCACACTATCATCAGTGCATGTAACGTGAA
1417	TP398423	Skeleton	LG07	58.63	yes	no	CTGCGGGTAGCTACAGATAAAATTGTAGTGCATGAGGACCGATTAAAGCAGAATAATAGTATAA
1418	TP57566	Skeleton	LG07	59.31	yes	yes	CATAAGTGTGATTTGACTTTTTAAAATAAGCTCTTTATAACATAAAGAATGGAAACTTGCTATGAAGGATAACTATCTTCAAAAATATGCAACCAAAAGACTCATGATTCACTAATATAAAGGACCTCATATGATAATGTCAAAGACCTTTGCCCTGGGCATTGACACTACTAAGTACTCGCAGCAGATACCTAGGCATAAACAAGGACTGTCATTTTGGATATTCAAAAAGGGAATATATAGTAGACAAAAGACACATACACCAGTTTTTTCTGTTCTTTTTTGGTCCTATCTACCAGTACTATAAGCATAGAAAAGAACCTTAAATATAACAACCTTATTCCATGTTGTCACCAGATCTACGATATGGCATGTATCTATGGTCCTTTGCAGCATTCC…
1419	TP92763	Skeleton	LG07	59.32	yes	no	CAGCATTGACTTCTCGTGTTCATATTTGGGGTTAAGCAAGCCTTAAATTCTCTTGCAATGCAAA
1420	TP251713	Skeleton	LG07	59.33	yes	yes	GTTGGCTGCCTCGATCAATGCCTCTTCAATAGAGGATGAGCTAAACTTCTATGATTCTGGCCATCTCTTTGAGCATTCACAACTTTTATTGGTGCTTTTGCATTCTCTTCCATTTGCGCCTAGGCCTCTGCAGAGAAGAGCGTTACAGGATCTTCTATTCTTGACTTGCAGTCGTCCAGAAAATAGAAGCAGTCTGACAAATATGGAGGAATGGCCTGAATGGATTCTGGAACTCCTGATCTCAAACCATGAGATGGGTCCAAGCAAATCATCTGATTCGACAAGCGTAGGGGACATAGAGGACCTTATACATAACTTCCTTTTTATCATGCTAGAATATTCAATGCGCCAAAAGGATGGATGGAAGGATATTGAAGCAACAATTCATTGTGCAGAATG…
1421	TP264165	Skeleton	LG07	59.34	yes	yes	GTTGGCTGCCTCGATCAATGCCTCTTCAATAGAGGATGAGCTAAACTTCTATGATTCTGGCCATCTCTTTGAGCATTCACAACTTTTATTGGTGCTTTTGCATTCTCTTCCATTTGCGCCTAGGCCTCTGCAGAGAAGAGCGTTACAGGATCTTCTATTCTTGACTTGCAGTCGTCCAGAAAATAGAAGCAGTCTGACAAATATGGAGGAATGGCCTGAATGGATTCTGGAACTCCTGATCTCAAACCATGAGATGGGTCCAAGCAAATCATCTGATTCGACAAGCGTAGGGGACATAGAGGACCTTATACATAACTTCCTTTTTATCATGCTAGAATATTCAATGCGCCAAAAGGATGGATGGAAGGATATTGAAGCAACAATTCATTGTGCAGAATG…
1422	TP243116	Skeleton	LG07	59.35	yes	yes	CTCTCTGGCACCTTTTAGTCTCTGTTTCTCAGAATCAAGATCTCGCATTGCAGCAGTTATCGCAAGCTCAAGAACAGAGACTTTAGCCCATGCTTCTTCTCGAGCTGTCTTTTCACTCTCAAGCTCTTTCCTTAATCTTTTTGTCTCATGTTCAAGCTCTTCTACTTTCTTTAACTCATTTTCACAGGCTAGTTGCTCTTTATGTACTTGAGTTTCCAGTTGGCGAACTTTATTCTCAGAGAGAACCAATTTTTGCCTAGTATCCTCCAGCTTGGACCTCAAGGTTTCAACCAACAAAGACTGTTCTCTCTCAGATTCCTGAAGCTTATTTATTGCATCTTGCTGCTCTCTTTCTCTTCTTGAGGAAGCATAAGTGAGTCGTTTTAATTCCTCTTGGGA…
1423	TP223873	Skeleton	LG07	59.36	yes	no	CAGCTAAAACATATAAATTTAATGATGGTCGTTGAATTTTTACGAATTGGATATGGAAGGGAAA
1424	TP73633	Skeleton	LG07	59.37	yes	yes	CTCTCTGGCACCTTTTAGTCTCTGTTTCTCAGAATCAAGATCTCGCATTGCAGCAGTTATCGCAAGCTCAAGAACAGAGACTTTAGCCCATGCTTCTTCTCGAGCTGTCTTTTCACTCTCAAGCTCTTTCCTTAATCTTTTTGTCTCATGTTCAAGCTCTTCTACTTTCTTTAACTCATTTTCACAGGCTAGTTGCTCTTTATGTACTTGAGTTTCCAGTTGGCGAACTTTATTCTCAGAGAGAACCAATTTTTGCCTAGTATCCTCCAGCTTGGACCTCAAGGTTTCAACCAACAAAGACTGTTCTCTCTCAGATTCCTGAAGCTTATTTATTGCATCTTGCTGCTCTCTTTCTCTTCTTGAGGAAGCATAAGTGAGTCGTTTTAATTCCTCTTGGGA…
1425	M63E35A314	Skeleton	LG07	59.38	no	no
1426	Lup265	Skeleton	LG07	63.34	yes	yes	CGGAAGTGCTTTCGCCCATCCAGCAGGTAATTCACCGGTGATAAGAGACTTCAGCTCTGCAGCTTCCTCCTTGTATTTCTTTTCATATTCTGCAAACTTAGCATTCCACTCAGCTTCAAGTGCAGCACCCTCCGGGGTGTGGCGACTCCAATGCCTGTGGAAAGACAAACAACTCTCACTCAGTATCACATAAATATCAACAGTATGATGGGAAACAAAGAAATTTCTAATCACATTATCCATACTTTCTGACATCCTCAGGCACGTGGAAAGGCTCATATGGCCATCCAAGGTTATTCCTAGTGGCATCTACTTCCTTGGCACCCAGTGCACTTCCATGCACACTGTAAGAGTTGGCCTTGTTAGGAGAACCAAAACCAATGGTTGTTGTGACCTGTG…
1427	Lup121	Skeleton	LG07	65.01	yes	yes	CGGAAGTGCTTTCGCCCATCCAGCAGGTAATTCACCGGTGATAAGAGACTTCAGCTCTGCAGCTTCCTCCTTGTATTTCTTTTCATATTCTGCAAACTTAGCATTCCACTCAGCTTCAAGTGCAGCACCCTCCGGGGTGTGGCGACTCCAATGCCTGTGGAAAGACAAACAACTCTCACTCAGTATCACATAAATATCAACAGTATGATGGGAAACAAAGAAATTTCTAATCACATTATCCATACTTTCTGACATCCTCAGGCACGTGGAAAGGCTCATATGGCCATCCAAGGTTATTCCTAGTGGCATCTACTTCCTTGGCACCCAGTGCACTTCCATGCACACTGTAAGAGTTGGCCTTGTTAGGAGAACCAAAACCAATGGTTGTTGTGACCTGTG…
1428	TP410750	Skeleton	LG07	67.87	yes	yes	TAATCAACTGAAAAAAACATACATATTTGCATGCTGGTTGTTCAACAACATAAAAGTAGTAGACTTAAGCTTATAATTATTGATACACAAGTACAATCATAGCCGAAAGATTACATATGAAGACGTGAAAATAAAATACATGTCTTATTGATTCATTCAGTCCAAATTTGGAAATCAAACTATTGTATGATTTTTACTAAATTTTCTCAACAATTATACACTGCCACCAATCAGCATATGCTCGATCAGTCATAAATGCTACATTTCTAAAACTACAACAATTACAAATTCAGAGAAAAAGAATAAAAGAGAAGAATATGATGTTTATCGTTCTCTTTGACACTGCAAATAGGTGCCCTGGCATTAATCTCCCCAGCAACAACAACAAAACTTCCTCGG…
1429	TP413491	Skeleton	LG07	67.88	yes	no	CTGCTATAAAGGTTAAGGCACAGAATGTGGCAGAAGTTACTAGTAATGCATTAGCCTTGTTTGG
1430	TP250373	Skeleton	LG07	71.12	yes	yes	TTTTTTGATTGTTCATTCAAAGATTCAACTTTGTAGAATTTTAACATGGAGAGAACATGTTTCAGCTAAGCTAGTTCTCTTGCATTGTATTGTGCCTTTACACTTAATTTTGCAACAACATTTTATTTCTTGCTTCTCCATGAGATAAGGTTACCATCAATGAAAATACAATAACCTTAAGGAACCCACCCGAATCTACATCATAGTAGGCAAGAATATAACCTTTGTTCTCAAGATTCGAGCAACTGCATCTTACTGATTGTCAAATGGCGAATTAAGGAATTGAGTTACAACAAATGATATACTTTGTCTGATGATAGTCCAATAATTTAGTTTACCCACAAGTCTTCCATATCTCCTACGGTTCGAAAATGACTAAACATATGATGTCGTTCAGCC…
1431	TP94338	Skeleton	LG07	71.13	yes	no	CAGCATTTATGCAATAAAAGTATTCAAACAAACTCTTAAATTAGTACCTTAGGTGGATTTTCAC
1432	TP448861	Skeleton	LG07	71.9	yes	no	CTGCTTGATGGATAGCCTGACACGTGGCATAACATAATTGGCTGGATGTTGTGAGTGGAGTGTG
1433	TP413053	Skeleton	LG07	71.91	yes	no	CTGCTAGTAGCCTTCAATGCACCAGAACTCCGAGGAGGCAATGGAAGAGGTAAAGATTGTGGAG
1434	TP69322	Skeleton	LG07	72.18	yes	no	CAGCAGTAGGAGAAATTGAGGTGCCTTCACTGATTAGAAATCCACCTTGTGTTGCTCTTTGAGA
1435	TP170634	Skeleton	LG07	72.48	yes	yes	AAGAAGCAGCGTAGAAGGCGACGGAATATCCTGTTATTATTCTAGAATCTCCATTCCTACGTTAAAGCCACATAATAACTTGTTTGTTTTCTTTTAAAACAACGCCAACCTTCTTCTCTCTTCTCTTCATTGCACCCAATAACAAAGAACACAAAGAAAGGGCAAAACTTCTCAAATCAATCATTTTGAAGGTGTGCCTTGATTATATATTTTGCTTCTGAACAATTGAAAAGTTAACTAAGTGCTGCTTTATTCCTTGATTATTCTACAAAATTCTTGAGAAGTCCATATTTTTCAGTCTTCCCTAGTGCATCACAAAAATCAGGGAATGCTGAAAGATGTGCTTGATAGCAAAGGATTCCTTAATTGATAGTAATGAGGTTGTGCCTCTATCTAAAT…
1436	M65E41B133	Skeleton	LG07	75.82	no	no
1437	TP413682	Skeleton	LG07	80.48	yes	yes	AGATCCAACATGGTCAAATCACCACAATATATGGGGACAAGCTGAAATTCCTATCAAAACCTTCCACTACTACAATCCAGATACCAAGGGATTAGACTTTGCTGCACTCATAAATGATGTCAAGAATGCACCAGATTGTTCTTTCTTCTTGCTCCATCCGTGCGCTCATAACCCAACTGGTCTTGATCCTACTGAGGAACAATGGAGGGAGATATCATACCAGTTCAAGGTAAAAAACCACTTTCCCTTCTTCGACATGGCTTATCAAGGTTTTTCAACTGGGGATCTTGACAAGGATGCGATAGCGCTTCAAATTTTCCTTGAAGATGGACATTTAATAGGTTGTGCTCAAACATTTGCAAAGAATATGGGATTATTTGGCCATAAAGTTGGTTGTCT…
1438	TP234592	Skeleton	LG07	85.61	yes	yes	GTCCCAGCCTCCACAATCACACGATCCCCCATTTTTCCACCGATAGATCAATGATGAAGGTTCACCTTTATTTGGTGAACCGTGTAGAGCACCTGGAAGTATAACTGTAGTACTATCGGAGATCCGATTTACACCGGAGCTGCATAAGCATCTTTCGTCTGCCAAGCACTTTAAGCATTCCTTCTTCAACAAACTCTTATCACCATGCAGTCCTTCATTACTTAAGTTTTCAAAAGGGGTCTCAATAACAATAGCTGCAAGCTCCTGGCTCTGGATGAGCTTCAGTTGTCTTTGATCAGTATGGCCAACTTCAACGCCCGATAGAACGTACTCTCTAACCAGAGTCTGTCTCCCGGAGTTTTGAT
1439	TP46693	Skeleton	LG07	87.02	yes	no	CAGCACTAGAAATCTCTATTAGATATACCCCTAACATACTGGTATTGATAGGGTAATGAAAGTA
1440	TP19432	Skeleton	LG07	91.19	yes	yes	TTTTTTTTTAAGAGTGAGAAACCAACATTTTATGGATTACGGAGAAATCAACATTATTTGAAGAATACATTCATTTAGAGCAACCAGAATGATATATTTTCTCTTATTTATTTTTGAGAAAAATATGAAATTCTAGTTCTTAGCATTAGTACGTTTACAATAGTTTATACATGGAAAGTTTACACATAGTGAAATCCAAGGCATTTTTTAAGAAGCAACATCTAAGCTGAGATTGGTATTGCTTCATGTAGAACTGTGTAAGCAGAATTCTCATATTTACCATCTCACCTGCATTAATCTCTTTCTTAAATCTGCATCTCCAAATTATCCTGGAAGGGCTGAAAACACATCTTTTAAGCTATGCTAATTGTTGGAACTTATTTCGTGCCATTTAGAATT…
1441	TP156228	Skeleton	LG07	91.2	yes	no	CAGCCTTATAATTATTGTTGGCATATTATGTTTCTTATTGTTTATATGAATCTTATTATGATAA
1442	TP320461	Skeleton	LG07	91.96	yes	no	CTGCATATCCATTGTTGTGTTCCAATGCACTATTTGGCTCTTTTTCACGATCTCGCTCGACCGA
1443	TP329549	Skeleton	LG07	91.97	yes	no	CTGCATTTCAATCATCAGCTTCGGCCGAGCGAGATCGTGAAAAAGAGCCAAATAGTGCATTGGA
1444	TP59442	Skeleton	LG07	93.7	yes	yes	GATTCGAGTTATACCCTACAGTGCTGTTCAGCTTTTTGCTTATGAAATTTATAAGAAAATATTCAGAGGAAAGAATGGTGAACTCTCTGTTGTGGGAAGACTTGCTGCAGGTGCGTTTGCTGGCATGACATCCACTTTTATAACTTACCCATTAGATGTACTGAGATTACGATTAGCTGTTGAACCTGGTTGCCGAAGCATGTCAGAGGTTGCCTTGAGCATGCTAAAAGAGGAAGGATTTGCATCTTTCTACTATGGTCTTGGGCCTTCTCTCATTGGAATAGCTCCTTATATTGCAGTGAACTTTTGTGTTTTTGACTTGTGAGTACAAGATACTAATCTTTTAATCTTTCCAGTAAATTGGAGATTGGGACGTGGAAATTGAAACATCCCGATCTT…
1445	TP291784	Skeleton	LG07	93.71	yes	no	CTGCAATTCCTGAAAAGAAAGCTAAATTGCAAACATGCACGTCTTGCAATGCTTGCTTTCTTAG
1446	TP266967	Skeleton	LG07	93.72	yes	no	CAGCTTGAACTGTTAAGCCTAAGAAAGCAAGCATTGCAAGACGTGCATGTTTGCAAATTAGCTT
1447	TP233024	Skeleton	LG07	95.13	yes	no	CAGCTATCTATTAGTCCATTTCAACAAACAAATTGAAGATTGGTGATCAAAACAACTAAGCCAA
1448	TP444799	Skeleton	LG07	95.14	yes	no	CTGCTTACTCTATTCCAGCTTGGATATAGTCTCTTATAATTTAACTTTGATTTTGTGCTCTATG
1449	TP156042	Skeleton	LG07	96.56	yes	no	CAGCCTTACGCTCACAAGCGAAAAGGCTGTTTCCAGAATTTGAATCCATGACCTCCAGGTCACA
1450	TP314361	Skeleton	LG07	97.89	yes	no	CTGCAGGTTCATGTGATACATCAGCAATTGTTGACAACAACCTGTAAAATACTAACAATCATAA
1451	TP74354	Skeleton	LG07	99.49	yes	yes	CTCATCATACCTTCTAATTCTTCTTACTACCTTTCCCAATCTCACCATCATCATTCACCTTCACATCATCTTTAACATCAGCGTTGTCATTGCCATCTTTTGCCCCAAATGCTGCTCCTCTAGGCAGGGGCGCCGTTGACAGAGGAATCGAGAGCTGGATGGAGCGCTTGCTGATGCCCTTCGAGGGCAATAGGAAATAGAACTCCTTGTTGCCGATTTGGAGAAGGTCTTGGGAAGCGAGCTTCACCGGAGGGTCTCCAGGGAAATGGAGTACGCCCTTGACAAAGACGCCATTCTTTCCGAGCACCTCGAGGGCAAAGTGGTGGCACGTAAAGTCATAATATATGCGTGCGTGGTGGCGAGAGATTGTAGTGCCACCACCAAAGCGTGAAAGGTCGA…
1452	TP406355	Skeleton	LG07	99.5	yes	no	CTGCGTTGCGGCCACATCATTGTGATTCTGAGTCACACCACAATTGCGATGTGATGCGGTTGTG
1453	TP231254	Skeleton	LG07	100.85	yes	yes	AAAAAGTCCAATTCATACTTCACAACCAAAAGTAATTAACATCAACAAGTAATCTTACATCTTAATCTGATAGAGAAGCCAAGTTAGCATACAATGATTTGTCTAATCTGTGTGAAGGATATAGCATTGCATTTTCTATACATAGCAGCACATAATGGAGTAGATAACTATTTACTTTTACACAATGTAGGACAGTGATAACAATATGTACACTTCATAATAAGAACTCATGTCCAAAATCAGAACAATGAGGGGGGAATATAATTAACTAGTTACCAAACATGGCCACACTTACAAAAAACAGCATCATCCTACTGCATTTGTTGAATTGACAAAGTCTACCATTATATGTTACCTTGTAACTTAATCTACCTTGTAGGCCCACCCATGTTTGTCCAA…
1454	TP282345	Skeleton	LG07	103.04	yes	yes	GGTTCCTTGCTTGGAATTTGAGTTGGATGTTAACTACAATGAAGACAACCTCAGAAGCACTGAATAATGTTTCTTCTTCTTATTCTTCTTCTGTTGTTGAAGTAGCAGTAGATTGTAATAAGAATAAGGATACCCAGTTAGATAAAGGGAAAGAGAAATTGGAAGAACAATATATTATGGAAAATTCAGAATATGAAAAAGAATATTCTGATGATGATGATGATGAAGTTGATGAAAATGGAAAAGGACATTTTCATTTTTCTTCTGATTCTGAAATGTATCCTGTTCAAGCAATTCGGCGTAAGAGAATCAGAAAGGGTCAGGTTCAGTACCTAGTAAAGTGGCTTGGATGGCCTGAATCAGCCAACACTTGGGAACCTCTTGAACATCTTTCATATG…
1455	TP270541	Skeleton	LG07	103.05	yes	yes	CAAAATCATTGAATCCATAAACTACTTAAGGGAAAAAAGTTCATAATGTGAAAATAAATTTCCACCATATATGTCTAGAGAATTATAACAGTGTGTTATCTTTGTAGCACAGAATTGGGTCTAGAGAATAAAACTTATATATAATACTAACATTTATTTTAGGACAATAAAGTAAGGTATACTTACATATCGAAAGTGATCACATACCGAATTCTATCGCACATATTTTTTCAATCATTTTCCGTCTCGTGCTACGATAAGTTCCTCTAAGTTACCAGCATCACCGGTATCTATAGGTACCATTATGTCATCCTCGATCGTGAAATTATATTTACTCCCGATGGCTCTTAGAAGCTGGTACACTTCAAACATGCTGGGTCTCTCCTTTGGAGTTGCTCC…
1456	TP101054	Skeleton	LG07	103.06	yes	yes	GCTCAGTGAGCTTAAAGCAGCCACAACCAGCAGGCATGGTGCAGACAAGCCCACAATACATTATCGGGAAGGTAAGGTTGCAGCAGAAATTGATTAGATGAATGGTCACTCGAAGGGTGTTTCTGCCGAACAAGTTGAAAGTGACCACTCTAGAGGAGTTAAAAGGAAGAAATCTGGTTCTGCAAAGAAGTTGAAGGAAGACTCCCTTGCTAGTGAGCCTGTTAATGGCGAGCAACCAATTAGCACATCCGCTGGTACATTTGAATCCACACGAACCGAGAATATTCATCATGCGGGTAATAACAGTAAAAAGAAGACGGTTCTTGTTAAACCTATCTGCAATATTATCAAGATTTTGAAGCCATTAGGCTGTTCACCTACGGTATCCGGCAAAAACAT…
1457	TP99932	Skeleton	LG07	105.13	yes	yes	GAGCCATTGCTAAGAACACAAAAGCAAGTTCAAACAGATAAGAAGGGTAAAATGGGAGAAGTGAGGAACAAACAAGTGATTCTAAGAAACTATGTTTCTGGTTTTCCTAAAGAATCAGACATGTACCTTGTTGAAGGTAAAATCACTTTGAAGCTTCCAGAAGGTTCTAATGATGTATTGCTCAAGAATCTCTATTTGTCATGTGATCCATATATGAGAGGTCCTATGACTAAGTCTGAAGCCACCCAAAGTAAAGGGTCTCTTTCTTATACTCCTGCTTCTCCAATAGCTGGATATGGTGTGGCTAAAGTGATAGAATCAGGAGACCCAAAGTACAAGAAAGGTGATTATGTATGGGGA
1458	TP14085	Skeleton	LG07	105.14	yes	no	CAGCAACTAAAACGCGCGGAACATCAGAAAGGAAACAATAATAATAGCAATAATAACAATAATA
1459	TP388710	Skeleton	LG07	105.15	yes	yes	TGTGGTTAAAAAATTCAATTATTGTTTGGATAGATGATATAATGTAATTTGGTGATACTGTCAAAACTTTACAGCCACTGGTTCAAGTTAAATTCATCACTGGCTATGGCTAGAGAATAGTAATATATTAATGATTCAAGAGCTATTAAAACTACATCAATATATAACTTAAGACCACCTTCTTTGTATACAACTATGTGAATAATCTATTAAACAACCATCTACACTATTGTACAGAAACTCATACAATTACCTGAAATATGGACTTTGAATCTCTTTCACCATCCACAACAAGCTTCAACATTGTTCAACCAGTAGCAGAGTGTTCCTCATGATTCTGCATACGGTTTTCCAGACTCCGATAAATCGAAGAATCCATCCCGGGTTGTAAATACCCTT…
1460	TP401193	Skeleton	LG07	105.85	yes	yes	TGTTATGTTTCTGTTTATCCATTGTTGTTGTTGTTGTTCTTGTATTCATTAACTGCTTTTGTTGTCTAATGCAATTGTGAGTTACCAACATCTTATTTGGACATTTGTTATCATCACAATTCACTGCTTCTGCAAGTGTTTATGTCTATTGATTGAATTAGTGTGTTACTTGATTTGCTTCTTAAATTGATTTTTCAGTTATGTTTAAGCTCAATTGCTTCAATCCATGGTGTTCTTGAGATTTGTTATATTTTATAGCTTTTCACTCAACATATAGATGGCACTTGTAAGTAGAATCTCTCTTTTCTGATTGGAAAGTGCTTATTGGTCCATTCAAATGCAAATTGTATCCAGTTGAAGAGAGATCTTGGAAGAATGAGTGTCATGATTATTTTAATA…
1461	M47E35B306	Skeleton	LG07	111.52	no	no
[truncated: 2,563 more rows]
