# Supplementary material for: A high-density consensus linkage map of white lupin highlights synteny with narrow-leafed lupin and provides markers tagging key agronomic traits
Source: Sci Rep. 2017 Nov 10;7:15335. doi: 10.1038/s41598-017-15625-w (PMC5681670; doi:10.1038/s41598-017-15625-w)
Supplement: Supplementary file 7 — Supplementary Table S7 [file 41598_2017_15625_MOESM7_ESM.xlsx]

## Sheet: Arkusz1
A high-density consensus linkage map of white lupin highlights synteny with narrow-leafed lupin and provides markers tagging key agronomic traits
Michał Książkiewicz, Nelson Nazzicari, Hua’an Yang, Matthew N. Nelson, Daniel Renshaw, Sandra Rychel, Barbara Ferrari, Maria Carelli, Magdalena Tomaszewska, Stanisław Stawiński, Barbara Naganowska, Bogdan Wolko, Paolo Annicchiarico
Supplementary Table S7. Data on constructed alignments of white lupin markers to narrow-leafed lupin genome (nucleotide identity, score, e-value and start/end coordinates).
Marker No.	Marker name	Marker Type	Linkage group	Map position	Altered map position*	L. angustifolius chromosome	NLL start	NLL end	Sequence type	Percent ID	Bitscore	E-value
1	TP171308	Skeleton	ALB01	0	0	NLL-13	56316	56820	Long	91.44	695	0
2	M78E32B327	Attached	ALB01		0
3	TP81737	Skeleton	ALB01	0	0.01	NLL-13	70240	69860	Long	85.17	377	4e-103
4	TP386478	Skeleton	ALB01	0	0.02	NLL-13	116369	116110	Long	96.54	429	3e-118
5	TP214981	Skeleton	ALB01	0	0.03	NLL-13	155542	156018	Long	86.84	527	2e-147
6	TP74779	Skeleton	ALB01	0	0.04	NLL-13	189526	188862	Long	89	811	0
7	TP443704	Skeleton	ALB01	0	0.05	NLL-13	201488	199931	Long	95.51	2490	0
8	TP48530	Skeleton	ALB01	0	0.06	NLL-13	205841	205780	Short	95.31	97.6	1e-19
9	TP242727	Skeleton	ALB01	0	0.07	NLL-13	271905	271841	Short	92.31	81.8	7e-15
10	TP290333	Skeleton	ALB01	0	0.08	NLL-13	304081	303309	Long	91.28	1035	0
11	TP339928	Skeleton	ALB01	0	0.09	NLL-08	25303642	25304252	Long	94.51	946	0
12	TP57421	Skeleton	ALB01	0.96	0.96	NLL-13	394062	393217	Long	87.35	941	0
13	TP312205	Skeleton	ALB01	0.96	0.97	NLL-13	394062	393217	Long	87.35	941	0
14	TP270286	Skeleton	ALB01	0.96	0.98	NLL-13	394062	393217	Long	87.35	941	0
15	TP407001	Skeleton	ALB01	1.31	1.31
16	TP68685	Skeleton	ALB01	1.66	1.66	NLL-13	620963	621541	Long	91.88	798	0
17	TP99906	Skeleton	ALB01	2	2	NLL-13	678105	678828	Long	92.45	1027	0
18	TP263008	Skeleton	ALB01	2	2.01	NLL-13	679114	679050	Short	95.38	97.6	1e-19
19	TP231413	Skeleton	ALB01	2	2.02	NLL-13	680082	680145	Short	92.19	87.7	1e-16
20	TP288444	Skeleton	ALB01	2.66	2.66	NLL-13	715714	716034	Long	86.67	351	5e-95
21	TP272412	Skeleton	ALB01	3.27	3.27	NLL-13	899147	899084	Short	92.19	87.7	1e-16
22	TP60988	Skeleton	ALB01	3.27	3.28	NLL-13	899963	899323	Long	95.01	998	0
23	TP330964	Skeleton	ALB01	3.27	3.29	NLL-13	907232	907171	Short	90.32	75.8	4e-13
24	TP88829	Skeleton	ALB01	3.27	3.3	NLL-13	919916	919874	Short	90.7	54	2e-06
25	TP350781	Skeleton	ALB01	3.27	3.31
26	TP232342	Skeleton	ALB01	3.27	3.32
27	TP451535	Skeleton	ALB01	3.27	3.33
28	TP100635	Skeleton	ALB01	3.6	3.6	NLL-13	959013	958954	Short	93.33	87.7	1e-16
29	TP5508	Skeleton	ALB01	5.18	5.18	NLL-13	1102114	1102505	Long	90.82	523	9e-147
30	TP22448	Skeleton	ALB01	5.18	5.19
31	TP31976	Skeleton	ALB01	5.18	5.2	NLL-13	1108121	1108753	Long	89.26	798	0
32	TP281076	Skeleton	ALB01	5.18	5.21	NLL-13	1137341	1138615	Long	89.33	1589	0
33	TP76355	Skeleton	ALB01	5.73	5.73	NLL-13	1160973	1160909	Short	95.38	97.6	1e-19
34	TP327874	Skeleton	ALB01	8	8	NLL-13	1498574	1498228	Long	92.24	488	5e-136
35	TP262903	Skeleton	ALB01	8	8.01	NLL-13	1502205	1502268	Short	100	127	1e-28
36	TP129973	Skeleton	ALB01	8	8.02	NLL-13	1503103	1503038	Short	96.97	109	3e-23
37	TP46680	Skeleton	ALB01	8	8.03	NLL-13	1512013	1511967	Short	100	93.7	2e-18
38	TP259075	Skeleton	ALB01	8	8.04
39	TP164323	Skeleton	ALB01	8.67	8.67	NLL-13	1614942	1614881	Short	91.94	83.8	2e-15
40	TP146684	Skeleton	ALB01	9.34	9.34	NLL-13	1624342	1624281	Short	93.55	91.7	7e-18
41	TP452346	Skeleton	ALB01	9.34	9.35	NLL-13	1663551	1663285	Long	90.3	348	7e-94
42	TP6396	Skeleton	ALB01	9.34	9.36	NLL-13	1663551	1663285	Long	90.3	348	7e-94
43	TP340346	Skeleton	ALB01	9.34	9.37	NLL-13	1667879	1667635	Long	96.34	403	2e-110
44	TP100874	Skeleton	ALB01	9.34	9.38	NLL-13	1722160	1722123	Short	94.74	60	2e-08
45	TP234280	Skeleton	ALB01	9.34	9.39	NLL-13	1723119	1723182	Short	96.88	111	8e-24
46	TP439893	Skeleton	ALB01	9.34	9.4
47	TP232447	Skeleton	ALB01	9.64	9.64	NLL-13	1785588	1785529	Short	93.33	87.7	1e-16
48	TP137274	Skeleton	ALB01	10.55	10.55	NLL-13	1893360	1893905	Long	93.41	809	0
49	TP419686	Skeleton	ALB01	10.55	10.56	NLL-13	1897069	1895418	Long	93.41	2435	0
50	TP101951	Skeleton	ALB01	11.42	11.42	NLL-13	2007631	2007098	Long	91.01	721	0
51	TP266624	Skeleton	ALB01	12.93	12.93	NLL-13	2160329	2161058	Long	96.71	1214	0
52	TP261306	Skeleton	ALB01	13.83	13.83	NLL-13	2220060	2219672	Long	89.97	486	2e-135
53	TP48656	Skeleton	ALB01	13.83	13.84	NLL-13	2220565	2220631	Short	91.04	87.7	1e-16
54	TP432098	Skeleton	ALB01	13.83	13.85	NLL-13	2235617	2235063	Long	88.06	656	0
55	TP363297	Skeleton	ALB01	13.83	13.86	NLL-13	2279599	2279661	Short	88.89	69.9	3e-11
56	TP135761	Skeleton	ALB01	13.83	13.87	NLL-13	2285925	2285988	Short	90.63	79.8	3e-14
57	TP395623	Skeleton	ALB01	14.28	14.28	NLL-13	2288419	2289348	Long	90.23	1221	0
58	TP412191	Skeleton	ALB01	14.28	14.29	NLL-13	2337089	2337133	Short	100	89.7	3e-17
59	lPms-750254	Attached	ALB01		14.3
60	lPms-515485	Skeleton	ALB01	14.28	14.3
61	TP91328	Skeleton	ALB01	15.51	15.51	NLL-13	2363216	2363279	Short	96.88	111	8e-24
62	TP262359	Skeleton	ALB01	16.95	16.95	NLL-13	2575475	2574537	Long	90.56	1232	0
63	TP261377	Skeleton	ALB01	16.95	16.96	NLL-13	2634644	2634589	Short	91.07	71.9	7e-12
64	TP313101	Skeleton	ALB01	16.95	16.97	NLL-13	2638492	2636744	Long	92.58	2508	0
65	TP231406	Skeleton	ALB01	16.95	16.98	NLL-13	2639052	2636744	Long	93.38	3413	0
66	TP270997	Skeleton	ALB01	16.95	16.99	NLL-13	2639052	2636744	Long	93.38	3413	0
67	TP445109	Skeleton	ALB01	16.95	17
68	TP27635	Skeleton	ALB01	17.38	17.38	NLL-13	2740186	2739399	Long	90.21	1026	0
69	lPms-527212	Attached	ALB01		18.63
70	lPms-751996	Attached	ALB01		18.63
71	M66E38A153	Attached	ALB01		19.26
72	M66E32B151	Skeleton	ALB01	19.88	19.88
73	TP92554	Skeleton	ALB01	21.64	21.64	NLL-13	2740275	2740336	Short	95.16	99.6	3e-20
74	TP22172	Skeleton	ALB01	24.53	24.53	NLL-13	3103292	3103232	Short	95.16	91.7	7e-18
75	TP84482	Skeleton	ALB01	24.85	24.85	NLL-13	3221166	3221103	Short	98.44	119	3e-26
76	TP183561	Skeleton	ALB01	26.76	26.76	NLL-13	3400226	3400948	Long	95.02	1136	0
77	TP430668	Skeleton	ALB01	26.76	26.77	NLL-13	3400226	3400948	Long	95.02	1136	0
78	TP104592	Skeleton	ALB01	27.82	27.82	NLL-13	3424512	3426005	Long	89.63	1860	0
79	TP352329	Skeleton	ALB01	28.18	28.18	NLL-13	3565408	3564724	Long	88.84	815	0
80	TP157346	Skeleton	ALB01	28.18	28.19	NLL-07	3360840	3360781	Short	93.33	87.7	1e-16
81	TP271680	Skeleton	ALB01	28.47	28.47	NLL-13	3660760	3661139	Long	95	597	3e-169
82	TP16403	Skeleton	ALB01	29.39	29.39	NLL-13	3700795	3700578	Long	89.29	268	3e-70
83	TP295090	Skeleton	ALB01	29.39	29.4	NLL-13	3708201	3708262	Short	93.55	91.7	7e-18
84	TP332535	Skeleton	ALB01	29.97	29.97	NLL-13	3735809	3735351	Long	88.67	551	6e-155
85	TP232040	Skeleton	ALB01	29.97	29.98	NLL-13	3760750	3761074	Long	94.46	501	3e-140
86	TP119231	Skeleton	ALB01	30.79	30.79	NLL-13	3829384	3830449	Long	88.74	1277	0
87	TP82519	Skeleton	ALB01	30.79	30.8	NLL-13	3845281	3845218	Short	100	127	1e-28
88	TP277012	Skeleton	ALB01	30.79	30.81	NLL-13	3873871	3874833	Long	95.25	1530	0
89	TP193682	Skeleton	ALB01	30.79	30.82	NLL-13	3924038	3923975	Short	98.44	119	3e-26
90	TP149716	Skeleton	ALB01	30.79	30.83	NLL-13	3925203	3925166	Short	100	75.8	4e-13
91	Lup77	Skeleton	ALB01	32.49	32.49	NLL-13	3961251	3960996	Long	88.17	303	1e-80
92	TP114367	Skeleton	ALB01	34.46	34.46	NLL-13	4060849	4061409	Long	91.27	769	0
93	TP257231	Skeleton	ALB01	34.46	34.47	NLL-13	4060849	4061409	Long	91.27	769	0
94	TP28416	Skeleton	ALB01	34.46	34.48
95	TP101987	Skeleton	ALB01	35.5	35.5	Scaffold_643	16754	16918	Long	97.58	283	1e-74
96	TP242495	Skeleton	ALB01	37.33	37.33	NLL-13	4538153	4538203	Short	98.04	93.7	2e-18
97	TP242496	Skeleton	ALB01	37.33	37.34	NLL-13	4538297	4537797	Long	94.61	773	0
98	TP368800	Skeleton	ALB01	37.71	37.71	NLL-13	4550701	4551182	Long	93.37	712	0
99	TP225215	Skeleton	ALB01	38.15	38.15	NLL-13	4637524	4637587	Short	98.44	119	3e-26
100	TP57068	Skeleton	ALB01	38.55	38.55	NLL-13	4642590	4642527	Short	93.75	95.6	5e-19
101	TP131333	Skeleton	ALB01	39.78	39.78	NLL-13	4826328	4827537	Long	94.08	1832	0
102	TP10715	Skeleton	ALB01	39.78	39.79	NLL-13	4827537	4826451	Long	85.1	1081	0
103	M75E32B398	Attached	ALB01		40.41
104	M60E38C137	Skeleton	ALB01	41.04	41.04
105	TP58717	Skeleton	ALB01	41.67	41.67	NLL-13	5355222	5354608	Long	91.37	841	0
106	TP90465	Skeleton	ALB01	43.62	43.62	NLL-13	5627903	5627963	Short	91.8	81.8	7e-15
107	TP339536	Skeleton	ALB01	44.79	44.79	NLL-13	5719541	5718333	Long	94.05	1832	0
108	TP119747	Skeleton	ALB01	46.07	46.07	NLL-13	6777555	6776606	Long	92.13	1339	0
109	TP327807	Skeleton	ALB01	46.07	46.08	NLL-13	6777555	6776606	Long	92.13	1339	0
110	Lup8	Skeleton	ALB01	46.7	46.7	NLL-13	6826406	6826225	Long	93.41	270	3e-71
111	TP159944	Skeleton	ALB01	49.34	49.34	NLL-13	7007271	7007208	Short	95.31	103	2e-21
112	TP283195	Skeleton	ALB01	49.34	49.35	NLL-13	7016328	7015834	Long	88.14	588	2e-166
113	TP260385	Skeleton	ALB01	49.63	49.63	NLL-13	7097375	7096675	Long	90.46	924	0
114	TP105130	Skeleton	ALB01	49.96	49.96	NLL-13	7147807	7147867	Short	98.36	113	2e-24
115	TP416327	Skeleton	ALB01	49.96	49.97	NLL-13	7220971	7221618	Long	89.11	789	0
116	TP147262	Skeleton	ALB01	49.96	49.98	NLL-13	7220971	7221618	Long	89.11	789	0
117	TP289805	Skeleton	ALB01	50.68	50.68	NLL-13	7308245	7309231	Long	90.83	1306	0
118	M78E35B120	Skeleton	ALB01	52.76	52.76
119	M63E38A195	Skeleton	ALB01	54.41	54.41
120	TP101436	Skeleton	ALB01	55.15	55.15	NLL-08	15736801	15737659	Long	91.93	1206	0
121	TP313274	Skeleton	ALB01	55.15	55.16	NLL-07	7563442	7563383	Short	93.33	87.7	1e-16
122	TP24501	Skeleton	ALB01	55.15	55.17	NLL-13	7429916	7429980	Short	90.77	75.8	4e-13
123	TP88622	Skeleton	ALB01	55.15	55.18	NLL-13	7463052	7462988	Short	92.31	81.8	7e-15
124	TP439559	Skeleton	ALB01	55.99	55.99	Scaffold_16_53	4124	3004	Long	92.77	1622	0
125	TP365810	Skeleton	ALB01	55.99	56	Scaffold_16_53	3004	4124	Long	95.72	1805	0
126	TP275028	Skeleton	ALB01	57.24	57.24	NLL-13	8249371	8251026	Long	90.51	2180	0
127	TP408470	Skeleton	ALB01	57.24	57.25	NLL-13	8618970	8618917	Short	96.3	91.7	7e-18
128	TP444192	Skeleton	ALB01	57.24	57.26	NLL-13	8624502	8624439	Short	87.5	63.9	2e-09
129	TP264563	Skeleton	ALB01	57.24	57.27	NLL-13	8625670	8625730	Short	96.72	105	5e-22
130	TP408641	Skeleton	ALB01	57.54	57.54	NLL-13	8760069	8760677	Long	92.94	887	0
131	TP451957	Skeleton	ALB01	57.54	57.55	NLL-13	8816191	8816241	Short	94.34	75.8	4e-13
132	TP8063	Skeleton	ALB01	57.54	57.56	NLL-13	8816361	8816297	Short	89.23	65.9	4e-10
133	TP340374	Skeleton	ALB01	57.54	57.57	NLL-13	8817367	8817727	Long	94.01	551	6e-155
134	TP231849	Skeleton	ALB01	57.54	57.58	NLL-13	8880018	8880302	Long	96.49	470	4e-130
135	TP352547	Skeleton	ALB01	59.77	59.77
136	TP157565	Skeleton	ALB01	60.24	60.24
137	TP86855	Skeleton	ALB01	60.52	60.52	NLL-13	9014709	9014772	Short	98.44	119	3e-26
138	TP257264	Skeleton	ALB01	60.93	60.93	Scaffold_16_29	8925	9140	Long	99.54	394	2e-107
139	TP132728	Skeleton	ALB01	61.78	61.78	Scaffold_147_98	9271	10804	Long	90.71	2041	0
140	TP49091	Skeleton	ALB01	61.78	61.79	NLL-13	9131525	9130537	Long	91	1315	0
141	TP165522	Skeleton	ALB01	62.1	62.1	NLL-13	9843815	9843081	Long	91.5	1005	0
142	TP135053	Skeleton	ALB01	63.67	63.67	NLL-13	12521864	12522115	Long	90.04	327	3e-88
143	TP79813	Skeleton	ALB01	63.67	63.68	NLL-13	12520058	12519906	Long	96.73	255	2e-66
144	lPms-750422	Skeleton	ALB01	63.67	63.69
145	lPms-749504	Skeleton	ALB01	63.67	63.7
146	lPms-517360	Skeleton	ALB01	63.67	63.71
147	lPms-524410	Skeleton	ALB01	63.67	63.72
148	TP322208	Skeleton	ALB01	63.67	63.73	NLL-13	12331521	12331584	Short	92.19	79.8	3e-14
149	TP164946	Skeleton	ALB01	64.58	64.58	NLL-13	12221514	12220978	Long	95.17	848	0
150	TP98539	Skeleton	ALB01	64.58	64.59	NLL-13	12216113	12216050	Short	93.75	95.6	5e-19
151	TP240458	Skeleton	ALB01	68.38	68.38	NLL-11	31387324	31387261	Short	95.31	103	2e-21
152	TP36748	Skeleton	ALB01	69.88	69.88	NLL-13	11157309	11157038	Long	94.12	414	1e-113
153	TP432933	Skeleton	ALB01	69.88	69.89	NLL-13	11132317	11132380	Short	98.44	119	3e-26
154	TP250139	Skeleton	ALB01	69.88	69.9	NLL-13	11122724	11124764	Long	94.62	3157	0
155	TP252310	Skeleton	ALB01	70.17	70.17	Scaffold_204_13	13847	13903	Short	92.98	81.8	7e-15
156	TP290283	Skeleton	ALB01	70.6	70.6	NLL-16	2898183	2898239	Short	89.47	65.9	4e-10
157	TP278653	Skeleton	ALB01	71.51	71.51	NLL-11	31633235	31633859	Long	95.36	989	0
158	TP11923	Skeleton	ALB01	71.51	71.52	NLL-11	31633235	31633859	Long	95.36	989	0
159	TP92915	Skeleton	ALB01	71.51	71.53
160	M59E38A79	Skeleton	ALB01	72.21	72.21
161	TP270907	Skeleton	ALB01	74.91	74.91	NLL-14	5465617	5465943	Long	95.11	516	7e-145
162	M61E35A66	Skeleton	ALB01	76.91	76.91
163	lPms-525199	Attached	ALB01		76.91
164	TP270277	Skeleton	ALB01	76.91	76.92	NLL-09	9898222	9897468	Long	95.1	1190	0
165	TP429177	Skeleton	ALB01	77.82	77.82	NLL-09	8414120	8413058	Long	97.46	1812	0
166	TP250401	Skeleton	ALB01	80	80	Scaffold_5_45	8881	9127	Long	93.55	368	2e-100
167	TP252828	Skeleton	ALB01	82.03	82.03	NLL-09	8708250	8708187	Short	90.63	79.8	3e-14
168	TP155957	Skeleton	ALB01	84.5	84.5	NLL-09	9959925	9962732	Long	94.45	4316	0
169	TP273612	Skeleton	ALB01	85.43	85.43	NLL-09	9898222	9897468	Long	95.1	1190	0
170	TP24882	Skeleton	ALB01	88.91	88.91	NLL-09	9649063	9649000	Short	98.44	119	3e-26
171	TP447545	Skeleton	ALB01	88.91	88.92	Scaffold_9_209	10961	11019	Short	91.53	69.9	3e-11
172	TP408819	Skeleton	ALB01	91.06	91.06	NLL-09	9405245	9405583	Long	89.83	436	3e-120
173	TP407516	Skeleton	ALB01	91.06	91.07	NLL-09	9399390	9399654	Long	98.11	462	6e-128
174	TP229284	Skeleton	ALB01	91.06	91.08	NLL-09	9367545	9368499	Long	89.52	1190	0
175	TP23802	Skeleton	ALB01	91.96	91.96	NLL-09	9339106	9338000	Long	90.89	1487	0
176	TP7177	Skeleton	ALB01	91.96	91.97	NLL-09	9338000	9339112	Long	91.21	1515	0
177	TP75472	Skeleton	ALB01	94.85	94.85	Scaffold_415	148767	149386	Long	89.05	771	0
178	TP363688	Skeleton	ALB01	94.85	94.86
179	TP27636	Skeleton	ALB01	95.17	95.17	NLL-02	6182735	6182273	Long	93.6	695	0
180	TP234556	Skeleton	ALB01	95.53	95.53	NLL-01	33892068	33892686	Long	93.55	922	0
181	TP329514	Skeleton	ALB01	95.53	95.54	NLL-01	33892068	33892686	Long	93.55	922	0
182	TP25103	Skeleton	ALB01	95.53	95.55	Scaffold_65_53	19328	19377	Short	90	60	2e-08
183	TP27545	Skeleton	ALB01	95.53	95.56
184	TP274697	Skeleton	ALB01	95.53	95.57
185	TP197290	Skeleton	ALB01	95.53	95.58	NLL-09	10396473	10395402	Long	85.18	1053	0
186	lPms-751978	Attached	ALB01		95.58
187	lPms-515831	Skeleton	ALB01	95.53	95.59
188	lPms-516002	Skeleton	ALB01	96.11	96.11
189	lPms-749857	Skeleton	ALB01	96.11	96.12
190	lPms-516215	Attached	ALB01		96.12
191	lPms-751771	Attached	ALB01		96.12
192	lPms-750702	Attached	ALB01		96.12
193	lPms-515618	Skeleton	ALB01	96.11	96.13
194	lPms-515272	Skeleton	ALB01	96.69	96.69
195	M66E32B99	Skeleton	ALB01	101.47	101.47
196	M47E41A117	Skeleton	ALB01	103.12	103.12
197	TP281001	Skeleton	ALB01	103.12	103.13	NLL-09	2198902	2200273	Long	91	1832	0
198	TP413429	Skeleton	ALB01	103.12	103.14	NLL-09	2225744	2225631	Long	95.61	183	3e-45
199	TP274484	Skeleton	ALB01	103.12	103.15
200	TP150383	Skeleton	ALB01	103.12	103.16	NLL-09	2225736	2225803	Short	89.71	77.8	1e-13
201	TP380446	Skeleton	ALB01	103.12	103.17	NLL-09	2232330	2232274	Short	98.25	105	5e-22
202	TP290196	Skeleton	ALB01	103.12	103.18	Scaffold_271_10	3991	3940	Short	90.38	63.9	2e-09
203	TP281840	Skeleton	ALB01	103.12	103.19	NLL-09	2359821	2359863	Short	97.67	77.8	1e-13
204	TP309118	Skeleton	ALB01	103.94	103.94	NLL-03	9007927	9007144	Long	95.03	1232	0
205	TP341464	Skeleton	ALB01	104.28	104.28	NLL-03	8920171	8919670	Long	93.82	756	0
206	TP414709	Skeleton	ALB01	105.13	105.13	NLL-03	8669245	8669182	Short	95.31	103	2e-21
207	TP27980	Skeleton	ALB01	105.13	105.14	NLL-03	8660822	8662249	Long	93.65	2128	0
208	TP41390	Skeleton	ALB01	105.13	105.15	NLL-09	2090613	2091138	Long	92.82	756	0
209	TP411606	Skeleton	ALB01	105.56	105.56	NLL-09	2666834	2667004	Long	87.93	202	2e-50
210	TP27739	Skeleton	ALB01	106	106	Scaffold_7_11	65394	64559	Long	91.42	1146	0
211	TP101330	Skeleton	ALB01	106	106.01	Scaffold_7_11	75192	75129	Short	95.31	103	2e-21
212	TP406931	Skeleton	ALB01	106	106.02	NLL-09	2762836	2762773	Short	96.88	111	8e-24
213	TP292881	Skeleton	ALB01	107.45	107.45	NLL-09	2938984	2938607	Long	95.77	610	1e-172
214	TP254133	Skeleton	ALB01	111.31	111.31	NLL-09	3259863	3259966	Long	96.15	171	3e-41
215	TP54912	Skeleton	ALB01	111.31	111.32	NLL-09	3260519	3260456	Short	90.63	79.8	3e-14
216	TP124477	Skeleton	ALB01	111.31	111.33	NLL-09	3261052	3261115	Short	92.19	87.7	1e-16
217	TP263136	Skeleton	ALB01	114.39	114.39	NLL-09	3402928	3403594	Long	95.65	1072	0
218	TP97981	Skeleton	ALB01	114.39	114.4	NLL-09	3403594	3402782	Long	93.85	1221	0
219	TP451345	Skeleton	ALB01	114.39	114.41	NLL-09	3481254	3481201	Short	88.89	60	2e-08
220	TP235396	Skeleton	ALB01	114.39	114.42	NLL-06	29320493	29320433	Short	95.08	97.6	1e-19
221	TP65060	Skeleton	ALB01	115.56	115.56	NLL-09	3664395	3665077	Long	94.88	1062	0
222	TP12909	Skeleton	ALB01	115.56	115.57	NLL-09	3664395	3665077	Long	94.88	1062	0
223	TP233474	Skeleton	ALB01	115.94	115.94	NLL-09	3726308	3725759	Long	84.16	527	1e-147
224	TP158056	Skeleton	ALB01	117.58	117.58	Scaffold_267_5	47347	47410	Short	96.88	111	8e-24
225	TP80259	Skeleton	ALB01	117.58	117.59	Scaffold_267_5	17916	17816	Long	95.05	159	3e-38
226	TP299231	Skeleton	ALB01	117.58	117.6	NLL-09	4122808	4122745	Short	96.88	111	8e-24
227	TP104908	Skeleton	ALB01	117.58	117.61	NLL-09	4124292	4124248	Short	95.56	73.8	2e-12
228	TP248402	Skeleton	ALB01	117.58	117.62	NLL-09	5028333	5029826	Long	90.58	1958	0
229	TP147107	Skeleton	ALB01	118.25	118.25	NLL-09	5206885	5206825	Short	98.36	113	2e-24
230	TP91541	Skeleton	ALB01	119.25	119.25	NLL-09	5355848	5355905	Short	89.66	67.9	1e-10
231	TP56841	Skeleton	ALB01	120.42	120.42	Scaffold_114_29	73293	73230	Short	90.63	79.8	3e-14
232	TP276531	Skeleton	ALB01	120.71	120.71	Scaffold_114_29	103572	102452	Long	95.99	1821	0
233	TP148703	Skeleton	ALB01	120.71	120.72
234	TP39789	Skeleton	ALB01	120.71	120.73	Scaffold_114_29	103572	102452	Long	95.99	1821	0
235	TP327908	Skeleton	ALB01	120.71	120.74	Scaffold_114_30	8632	8471	Long	95.06	255	6e-66
236	TP266356	Skeleton	ALB01	121.3	121.3	NLL-09	5684100	5683560	Long	91.68	737	0
237	TP53875	Skeleton	ALB01	123.39	123.39	NLL-09	6024801	6024853	Short	92.45	73.8	2e-12
238	TP282433	Skeleton	ALB01	123.39	123.4	NLL-09	6022599	6022277	Long	92	449	7e-125
239	TP234755	Skeleton	ALB01	123.96	123.96	NLL-09	6209033	6208170	Long	90.36	1129	0
240	TP309662	Skeleton	ALB01	124.65	124.65	Scaffold_145_3	11254	12456	Long	91.91	1690	0
241	TP245990	Skeleton	ALB01	124.65	124.66	NLL-09	6681548	6681342	Long	90.34	272	1e-71
242	lPms-516200	Skeleton	ALB01	124.65	124.67
243	lPms-515816	Skeleton	ALB01	124.65	124.68
244	lPms-522744	Attached	ALB01		126.33
245	lPms-749866	Skeleton	ALB01	127.99	127.99
246	lPms-749124	Skeleton	ALB01	128.64	128.64
247	TP318284	Skeleton	ALB01	130.78	130.78	NLL-09	6710912	6710734	Long	95.53	287	4e-76
248	TP446168	Skeleton	ALB01	130.78	130.79	NLL-09	6710912	6710734	Long	95.53	287	4e-76
249	TP77424	Skeleton	ALB01	131.11	131.11	NLL-09	6898781	6897854	Long	88.52	1116	0
250	TP5681	Skeleton	ALB01	132.34	132.34	NLL-09	7005649	7006112	Long	85.23	477	2e-132
251	TP219497	Skeleton	ALB01	132.34	132.35	NLL-05	15714263	15714206	Short	89.66	67.9	1e-10
252	lPms-751673	Skeleton	ALB01	133.86	133.86
253	TP25188	Skeleton	ALB01	134.51	134.51	NLL-09	7261558	7262647	Long	92.66	1576	0
254	PT1b	Skeleton	ALB01	135.77	135.77
255	PT1a	Skeleton	ALB01	136.31	136.31
256	TP40700	Skeleton	ALB01	136.31	136.32
257	TP129700	Skeleton	ALB01	136.99	136.99	NLL-09	8083847	8085209	Long	96.04	2218	0
258	TP79057	Skeleton	ALB01	136.99	137	NLL-09	8087490	8086260	Long	95.88	1997	0
259	M65E41B298	Skeleton	ALB01	138.12	138.12
260	M77E35A125	Attached	ALB01		140.05
261	TP157026	Skeleton	ALB01	141.98	141.98	NLL-09	8131877	8132767	Long	95.17	1404	0
262	TP76111	Skeleton	ALB01	144.64	144.64	Scaffold_287	541286	541610	Long	92.33	462	1e-128
263	TP131198	Skeleton	ALB01	144.64	144.65	Scaffold_287	540158	540754	Long	83.31	510	1e-142
264	TP12611	Skeleton	ALB01	144.64	144.66
265	TP407751	Skeleton	ALB01	145.94	145.94	NLL-13	13855389	13855433	Short	93.33	65.9	4e-10
266	TP72454	Skeleton	ALB01	145.94	145.95	NLL-13	13855434	13855394	Short	95.12	65.9	4e-10
267	TP155904	Skeleton	ALB01	145.94	145.96
268	TP139553	Skeleton	ALB01	148.27	148.27
269	TP57652	Skeleton	ALB01	148.87	148.87	NLL-13	14052648	14052585	Short	98.44	119	3e-26
270	TP30276	Skeleton	ALB01	150.36	150.36	NLL-13	14558132	14558809	Long	93.81	1020	0
271	TP427019	Skeleton	ALB01	150.36	150.37	NLL-13	14558275	14558809	Long	93.46	795	0
272	TP277385	Skeleton	ALB01	150.36	150.38	NLL-13	14558798	14558861	Short	93.75	95.6	5e-19
273	TP240937	Skeleton	ALB01	150.36	150.39	NLL-13	14574884	14574835	Short	94	75.8	4e-13
274	TP445060	Skeleton	ALB01	151.71	151.71	NLL-13	14883182	14883322	Long	95.04	222	5e-56
275	TP157877	Skeleton	ALB01	151.71	151.72	NLL-13	14883322	14882875	Long	96.88	750	0
276	TP14409	Skeleton	ALB01	151.71	151.73	NLL-13	14950107	14950044	Short	93.75	95.6	5e-19
277	TP171606	Skeleton	ALB01	152.94	152.94	NLL-13	15655313	15655819	Long	95.07	798	0
278	TP131819	Skeleton	ALB01	152.94	152.95	NLL-13	15655408	15655819	Long	95.39	656	0
279	TP404521	Skeleton	ALB01	152.94	152.96	NLL-16	4628640	4628586	Short	87.27	54	2e-06
280	TP150735	Skeleton	ALB01	152.94	152.97	NLL-13	15183924	15183510	Long	92.11	586	7e-166
281	TP285078	Skeleton	ALB01	152.94	152.98	NLL-13	15184175	15184629	Long	94.07	691	0
282	TP258531	Skeleton	ALB01	152.94	152.99	NLL-13	15184641	15184580	Short	90.32	75.8	4e-13
283	TP251789	Skeleton	ALB01	154.82	154.82	NLL-13	16214939	16215664	Long	87.16	822	0
284	TP451856	Skeleton	ALB01	154.82	154.83	NLL-13	16241078	16239613	Long	91.69	2050	0
285	TP233010	Skeleton	ALB01	156.17	156.17	NLL-13	16537833	16537896	Short	96.88	111	8e-24
286	TP415517	Skeleton	ALB01	158.49	158.49	NLL-13	16902859	16903879	Long	90.56	1354	0
287	TP25772	Skeleton	ALB01	158.49	158.5	NLL-13	17111006	17111066	Short	93.44	89.7	3e-17
288	PDC	Skeleton	ALB01	161.28	161.28	NLL-13	17155370	17156026	Long	95.43	1048	0
289	TP268302	Skeleton	ALB01	163.2	163.2	NLL-13	17198958	17200932	Long	94.45	3040	0
290	TP372729	Skeleton	ALB01	163.2	163.21	NLL-13	17204393	17204456	Short	90.63	79.8	3e-14
291	TP370569	Skeleton	ALB01	163.2	163.22	NLL-13	17244664	17244601	Short	90.63	79.8	3e-14
292	M78E38B315	Skeleton	ALB01	165.08	165.08
293	TP268656	Skeleton	ALB01	166.33	166.33	NLL-13	17390413	17390670	Long	84.73	257	7e-67
294	Lup146	Skeleton	ALB01	171.07	171.07
295	TP23903	Skeleton	ALB02	0	0	NLL-20	189188	189251	Short	92.19	87.7	1e-16
296	TP229924	Skeleton	ALB02	0	0.01	NLL-20	535243	535990	Long	90.91	1007	0
297	TP222136	Skeleton	ALB02	0.38	0.38	NLL-20	588033	587797	Long	90	307	2e-81
298	WANR1	Skeleton	ALB02	0.38	0.39
299	TP24947	Skeleton	ALB02	0.38	0.4	NLL-20	629602	629650	Short	95.92	81.8	7e-15
300	TP272531	Skeleton	ALB02	0.38	0.41	NLL-20	687138	687915	Long	86.85	865	0
301	TP94529	Skeleton	ALB02	1.26	1.26	NLL-04	1361769	1361736	Short	100	67.9	1e-10
302	TP135791	Skeleton	ALB02	1.26	1.27	NLL-04	1361728	1361769	Short	97.62	75.8	4e-13
303	TP254603	Skeleton	ALB02	1.26	1.28	NLL-20	695971	695249	Long	89.36	894	0
304	TP47110	Skeleton	ALB02	1.26	1.29	NLL-20	696855	695930	Long	96.55	1535	0
305	TP458	Skeleton	ALB02	1.26	1.3	NLL-20	729092	729155	Short	96.88	111	8e-24
306	TP2471	Skeleton	ALB02	1.93	1.93	NLL-20	789797	789734	Short	95.31	103	2e-21
307	TP291372	Skeleton	ALB02	2.64	2.64	NLL-20	1091288	1091348	Short	91.8	81.8	7e-15
308	TP323017	Skeleton	ALB02	2.64	2.65	NLL-20	1091417	1091377	Short	97.56	73.8	2e-12
309	TP236266	Skeleton	ALB02	2.64	2.66	NLL-20	1091469	1091526	Short	91.53	69.9	3e-11
310	TP13313	Skeleton	ALB02	2.64	2.67
311	TP231214	Skeleton	ALB02	2.64	2.68	NLL-20	1107956	1108199	Long	94.67	377	1e-102
312	TP446132	Skeleton	ALB02	2.64	2.69	NLL-20	1192667	1196111	Long	95.21	5446	0
313	TP237794	Skeleton	ALB02	2.64	2.7	NLL-20	1192667	1194236	Long	95.41	2499	0
314	TP38227	Skeleton	ALB02	4.74	4.74	NLL-20	1377524	1378261	Long	93.94	1118	0
315	TP88533	Skeleton	ALB02	4.74	4.75	NLL-20	1378100	1377474	Long	92.38	885	0
316	TP152838	Skeleton	ALB02	4.74	4.76	NLL-20	1384852	1385091	Long	88.89	296	7e-79
317	TP68244	Skeleton	ALB02	4.74	4.77	NLL-20	1385374	1385156	Long	89.95	283	2e-74
318	TP8164	Skeleton	ALB02	6.05	6.05	NLL-20	1482204	1482159	Short	95.65	75.8	4e-13
319	TP22620	Skeleton	ALB02	6.52	6.52
320	TP262598	Skeleton	ALB02	6.52	6.53
321	TP258530	Skeleton	ALB02	6.52	6.54	NLL-20	1482610	1482648	Short	92.31	54	2e-06
322	M65E35C315	Skeleton	ALB02	6.52	6.55
323	TP330531	Skeleton	ALB02	10.88	10.88	NLL-20	2149469	2149510	Short	97.62	75.8	4e-13
324	TP418891	Skeleton	ALB02	10.88	10.89	NLL-20	2285891	2285622	Long	97.41	460	5e-128
325	TP156253	Skeleton	ALB02	11.67	11.67	NLL-20	2370377	2370622	Long	84.62	228	2e-58
326	TP76043	Skeleton	ALB02	12.13	12.13	NLL-20	2403430	2403486	Short	96.55	91.7	7e-18
327	Lup313	Skeleton	ALB02	12.13	12.14
328	TP52677	Skeleton	ALB02	12.13	12.15	NLL-20	2501631	2502641	Long	80.67	756	0
329	TP259052	Skeleton	ALB02	12.6	12.6	NLL-20	2549829	2551838	Long	90.59	2649	0
330	TP271235	Skeleton	ALB02	12.6	12.61	NLL-20	2612394	2612342	Short	98.11	97.6	1e-19
331	TP12213	Skeleton	ALB02	12.6	12.62	NLL-20	2612766	2614099	Long	88.78	1624	0
332	TP27066	Skeleton	ALB02	12.6	12.63	NLL-20	2614099	2612766	Long	88.35	1592	0
333	TP284610	Skeleton	ALB02	12.6	12.64	NLL-20	2638779	2638842	Short	95.31	103	2e-21
334	TP113073	Skeleton	ALB02	13.02	13.02	NLL-20	2730848	2730785	Short	93.75	95.6	5e-19
335	TP1839	Skeleton	ALB02	14.1	14.1	NLL-20	2996669	2996732	Short	95.31	103	2e-21
336	TP238590	Skeleton	ALB02	15.35	15.35	Scaffold_511	48928	48422	Long	94.87	793	0
337	TP325389	Skeleton	ALB02	15.97	15.97	NLL-20	3255519	3255574	Short	96.43	95.6	5e-19
338	TP47049	Skeleton	ALB02	15.97	15.98	NLL-20	3259177	3259376	Long	96	326	1e-86
339	TP235826	Skeleton	ALB02	15.97	15.99	NLL-20	3289812	3290214	Long	93.84	603	2e-170
340	TP390179	Skeleton	ALB02	16.41	16.41	NLL-20	3414481	3416120	Long	90.15	2104	0
341	TP280948	Skeleton	ALB02	16.41	16.42	NLL-20	3415905	3414384	Long	89.19	1881	0
342	TP274906	Skeleton	ALB02	16.41	16.43	NLL-20	3415905	3414384	Long	89.19	1881	0
343	TP73282	Skeleton	ALB02	16.41	16.44	NLL-20	3416120	3415262	Long	88.29	1011	0
344	TP29252	Skeleton	ALB02	16.41	16.45	NLL-20	3459355	3459536	Long	94.54	281	1e-73
345	TP413110	Skeleton	ALB02	16.98	16.98	NLL-20	3669751	3669798	Short	97.92	87.7	1e-16
346	TP23060	Skeleton	ALB02	16.98	16.99	NLL-20	3669872	3669811	Short	95.16	99.6	3e-20
347	TP435069	Skeleton	ALB02	16.98	17	NLL-20	3702726	3702668	Short	90	63.9	2e-09
348	TP281869	Skeleton	ALB02	18.66	18.66	NLL-20	3838584	3838633	Short	88	52	6e-06
349	TP263332	Skeleton	ALB02	18.66	18.67	NLL-20	3852552	3852674	Long	95.12	195	3e-48
350	TP275341	Skeleton	ALB02	18.66	18.68	NLL-20	3852880	3852817	Short	95.31	103	2e-21
351	DSI	Skeleton	ALB02	18.66	18.69
352	TP305240	Skeleton	ALB02	18.66	18.7	NLL-20	3945911	3947163	Long	90.64	1659	0
353	TP238723	Skeleton	ALB02	18.66	18.71	NLL-20	3947173	3945911	Long	90.71	1677	0
354	TP213551	Skeleton	ALB02	18.97	18.97	NLL-20	4020506	4019844	Long	91.29	904	0
355	LSSR1b	Skeleton	ALB02	18.97	18.98
356	TP5398	Skeleton	ALB02	18.97	18.99	NLL-07	17005897	17005936	Short	92.5	56	4e-07
357	LSSR1a	Skeleton	ALB02	18.97	19	NLL-20	4132967	4133241	Long	86.27	318	3e-85
358	TP74427	Skeleton	ALB02	18.97	19.01	NLL-20	4133461	4134217	Long	92.21	1074	0
359	TP78167	Skeleton	ALB02	18.97	19.02
360	TP261526	Skeleton	ALB02	19.31	19.31	NLL-20	4249623	4249684	Short	92.19	81.8	7e-15
361	TP287384	Skeleton	ALB02	19.31	19.32	NLL-20	4255534	4256059	Long	92.63	758	0
362	TP38832	Skeleton	ALB02	19.31	19.33	NLL-20	4255714	4256526	Long	92.34	1160	0
363	TP224508	Skeleton	ALB02	22.28	22.28	NLL-20	4412259	4412410	Long	95.39	243	2e-62
364	TP376433	Skeleton	ALB02	23.07	23.07	NLL-20	4444055	4444090	Short	97.22	63.9	2e-09
365	TP233016	Skeleton	ALB02	23.07	23.08	NLL-20	4488281	4487928	Long	89.61	448	1e-123
366	TP236229	Skeleton	ALB02	23.07	23.09	NLL-20	4582898	4585088	Long	89.34	2732	0
367	TP73833	Skeleton	ALB02	23.07	23.1	NLL-20	4698442	4698764	Long	96.28	531	1e-148
368	TP59439	Skeleton	ALB02	23.95	23.95	NLL-20	4890135	4890545	Long	97.08	693	0
369	CALTL	Skeleton	ALB02	23.95	23.96	NLL-20	4924429	4924931	Long	94.25	767	0
370	M77E32A159	Attached	ALB02		24.97
371	TP147007	Skeleton	ALB02	25.99	25.99	NLL-20	4994310	4993997	Long	91.02	427	7e-118
372	M48E32A188	Skeleton	ALB02	25.99	26
373	TP227862	Skeleton	ALB02	25.99	26.01	NLL-20	5012391	5011682	Long	94.52	1094	0
374	TP338512	Skeleton	ALB02	25.99	26.02	NLL-20	5012842	5013284	Long	96.84	741	0
375	TP70881	Skeleton	ALB02	26.3	26.3	NLL-20	5039098	5038967	Long	95.45	211	5e-53
376	TP266604	Skeleton	ALB02	26.3	26.31	NLL-20	5039098	5038967	Long	93.18	195	4e-48
377	TP414637	Skeleton	ALB02	27.42	27.42	NLL-20	5166849	5165788	Long	95.77	1712	0
378	TP2927	Skeleton	ALB02	28.66	28.66	NLL-20	5302809	5302560	Long	92.83	363	2e-98
379	TP376589	Skeleton	ALB02	28.66	28.67	NLL-20	5312590	5311764	Long	91.29	1138	0
380	TP340895	Skeleton	ALB02	28.66	28.68	NLL-04	7676386	7676329	Short	87.93	60	2e-08
381	TP270275	Skeleton	ALB02	29.58	29.58	NLL-20	5596586	5596523	Short	96.88	103	2e-21
382	TP275722	Skeleton	ALB02	29.58	29.59
383	TP15121	Skeleton	ALB02	30.67	30.67	NLL-20	5875223	5874735	Long	96.34	806	0
384	lPms-522526	Attached	ALB02		30.67
385	lPms-533193	Skeleton	ALB02	30.67	30.68
386	lPms-522533	Skeleton	ALB02	30.67	30.69
387	lPms-524434	Skeleton	ALB02	30.67	30.7
388	lPms-527037	Skeleton	ALB02	30.67	30.71
389	TP215446	Skeleton	ALB02	30.67	30.72
390	TP23177	Skeleton	ALB02	31.56	31.56	NLL-17	14413225	14412633	Long	94.1	902	0
391	TP242382	Skeleton	ALB02	32.03	32.03	NLL-20	6200844	6200781	Short	98.44	119	3e-26
392	TP73593	Skeleton	ALB02	32.34	32.34	NLL-20	6234057	6233997	Short	98.36	113	2e-24
393	TP91431	Skeleton	ALB02	32.77	32.77	NLL-20	6273842	6274300	Long	88.39	532	2e-149
394	TP70123	Skeleton	ALB02	32.77	32.78	NLL-20	6353229	6353288	Short	91.67	79.8	3e-14
395	TP409840	Skeleton	ALB02	32.77	32.79	NLL-20	6363882	6364552	Long	94.39	1035	0
396	TP156581	Skeleton	ALB02	34.16	34.16	NLL-20	6630770	6629992	Long	92.35	1112	0
397	TP113243	Skeleton	ALB02	34.16	34.17
398	TP99366	Skeleton	ALB02	34.16	34.18
399	TP79211	Skeleton	ALB02	34.16	34.19
400	TP265407	Skeleton	ALB02	39.39	39.39	NLL-20	6636552	6636612	Short	95.08	97.6	1e-19
401	TP90243	Skeleton	ALB02	49.19	49.19	NLL-20	7983945	7984008	Short	95.31	103	2e-21
402	lPms-524499	Skeleton	ALB02	49.19	49.2
403	lPms-525247	Skeleton	ALB02	49.19	49.21
404	lPms-532980	Skeleton	ALB02	49.19	49.22
405	lPms-517115	Skeleton	ALB02	49.19	49.23
406	lPms-525389	Skeleton	ALB02	49.19	49.24
407	lPms-525206	Skeleton	ALB02	49.19	49.25
408	TP292384	Skeleton	ALB02	49.96	49.96	NLL-20	8145871	8145808	Short	92.19	87.7	1e-16
409	TP74140	Skeleton	ALB02	49.96	49.97	NLL-20	8171570	8169346	Long	89.32	2734	0
410	TP230400	Skeleton	ALB02	49.96	49.98	NLL-20	8171570	8169346	Long	89.32	2734	0
411	TP99192	Skeleton	ALB02	52.74	52.74	NLL-20	8506618	8505338	Long	95	2012	0
412	TP251175	Skeleton	ALB02	53.23	53.23	NLL-20	8695554	8695617	Short	95.31	103	2e-21
413	TP413765	Skeleton	ALB02	53.23	53.24	NLL-20	8703130	8703504	Long	90.96	505	2e-141
414	TP243375	Skeleton	ALB02	53.23	53.25	NLL-20	8767981	8768424	Long	91.67	616	1e-174
415	TP246733	Skeleton	ALB02	53.23	53.26	NLL-19	12179622	12179655	Short	97.06	60	2e-08
416	TP437988	Skeleton	ALB02	55.62	55.62	NLL-20	9067696	9067915	Long	98.64	390	3e-107
417	TP28359	Skeleton	ALB02	56.87	56.87	NLL-20	9088986	9089042	Short	96.49	97.6	1e-19
418	TP225469	Skeleton	ALB02	58.45	58.45	Scaffold_25_109	22927	21879	Long	71.59	265	4e-68
419	TP154184	Skeleton	ALB02	58.94	58.94	Scaffold_25_109	22927	21879	Long	71.59	265	4e-68
420	TP28057	Skeleton	ALB02	58.94	58.95	Scaffold_25_109	22927	21879	Long	71.59	265	4e-68
421	TP94870	Skeleton	ALB02	58.94	58.96	NLL-20	9210194	9210131	Short	98.44	119	3e-26
422	TP24959	Skeleton	ALB02	60.47	60.47	NLL-20	9324959	9324296	Long	91.75	924	0
423	TP323343	Skeleton	ALB02	60.47	60.48	NLL-20	9325183	9324585	Long	92.65	859	0
424	TP128324	Skeleton	ALB02	63.77	63.77	NLL-20	10680423	10680199	Long	95.13	355	1e-95
425	TP224596	Skeleton	ALB02	63.77	63.78	NLL-20	10684234	10684015	Long	94.55	340	3e-92
426	TP151960	Skeleton	ALB02	63.77	63.79	NLL-20	10703112	10703056	Short	91.67	75.8	4e-13
427	TP248931	Skeleton	ALB02	64.38	64.38	NLL-20	10820982	10821573	Long	92.24	839	0
428	TP258773	Skeleton	ALB02	65.05	65.05	Scaffold_2_45	11372	11309	Short	100	127	1e-28
429	TP78536	Skeleton	ALB02	65.05	65.06	NLL-20	10872331	10872393	Short	95.24	101	7e-21
430	TP109912	Skeleton	ALB02	66.69	66.69	NLL-20	10948972	10949020	Short	93.88	73.8	1e-12
431	TP7383	Skeleton	ALB02	66.69	66.7
432	TP319284	Skeleton	ALB02	66.69	66.71	NLL-20	10949020	10948971	Short	94	75.8	3e-13
433	TP231446	Skeleton	ALB02	67.25	67.25	Scaffold_2_24	21609	21558	Short	92.31	65.9	4e-10
434	TP226595	Skeleton	ALB02	70.13	70.13	NLL-20	11105949	11107069	Long	91.22	1533	0
435	TP437050	Skeleton	ALB02	70.13	70.14	NLL-20	11369696	11370260	Long	95.93	917	0
436	TP63661	Skeleton	ALB02	70.13	70.15	NLL-20	11369696	11370260	Long	95.93	917	0
437	lPms-517297	Skeleton	ALB02	70.74	70.74
438	M76E32A128	Skeleton	ALB02	72.41	72.41
439	M65E32A100	Skeleton	ALB02	75.22	75.22
440	M75E38B244	Skeleton	ALB02	75.76	75.76
441	M63E38A204	Skeleton	ALB02	76.3	76.3
442	TP5188	Skeleton	ALB02	79.68	79.68	NLL-20	11370008	11370065	Short	100	115	5e-25
443	TP325533	Skeleton	ALB02	79.68	79.69	NLL-20	11370296	11370675	Long	87.89	444	5e-123
444	TP33442	Skeleton	ALB02	82.17	82.17	NLL-20	12033727	12035006	Long	94.53	1977	0
445	TP232432	Skeleton	ALB02	82.17	82.18
446	TP431257	Skeleton	ALB02	82.17	82.19	NLL-20	12124274	12124631	Long	94.69	556	1e-156
447	TP233650	Skeleton	ALB02	82.87	82.87
448	M64E41A148	Skeleton	ALB02	83.48	83.48
449	M63E38A202	Skeleton	ALB02	84.03	84.03
450	lPms-516239	Attached	ALB02		84.3
451	lPms-515855	Skeleton	ALB02	84.58	84.58
452	TP340809	Skeleton	ALB02	85.35	85.35	Scaffold_505	38151	38089	Short	90.63	71.9	7e-12
453	TP349407	Skeleton	ALB02	85.35	85.36
454	TP299131	Skeleton	ALB02	85.35	85.37	Scaffold_1_87	68419	68470	Short	92.31	71.9	7e-12
455	TP23446	Skeleton	ALB02	86.02	86.02	NLL-20	14235643	14235580	Short	90.63	79.8	3e-14
456	TP19741	Skeleton	ALB02	86.02	86.03	NLL-20	14505350	14505144	Long	86.49	230	6e-59
457	TP429721	Skeleton	ALB02	86.55	86.55
458	TP262063	Skeleton	ALB02	86.55	86.56
459	TP101421	Skeleton	ALB02	88.16	88.16	NLL-17	6096908	6096934	Short	100	54	2e-06
460	TP238828	Skeleton	ALB02	89.81	89.81	NLL-20	15385789	15385852	Short	92.19	87.7	1e-16
461	TP445667	Skeleton	ALB02	90.45	90.45	NLL-20	15697767	15698981	Long	93.44	1796	0
462	lPms-515626	Skeleton	ALB02	90.45	90.46
463	lPms-525122	Skeleton	ALB02	90.45	90.47
464	TP39614	Skeleton	ALB02	91.06	91.06	NLL-20	15697767	15698981	Long	93.44	1796	0
465	TP19988	Skeleton	ALB02	91.06	91.07	NLL-20	15867103	15867430	Long	87.23	374	2e-101
466	TP114572	Skeleton	ALB02	91.06	91.08	Scaffold_465	108682	108652	Short	96.77	54	2e-06
467	TP288585	Skeleton	ALB02	91.06	91.09	NLL-05	8431526	8431484	Short	90.7	54	2e-06
468	lPms-515411	Skeleton	ALB02	91.06	91.1
469	M59E32A413	Attached	ALB02		93.36
470	TP292201	Skeleton	ALB02	95.61	95.61	Scaffold_8_274	13480	11760	Long	93.24	2540	0
471	TP100999	Skeleton	ALB02	97.7	97.7	Scaffold_16_110	26023	25755	Long	89.22	326	3e-87
472	TP439845	Skeleton	ALB02	98.44	98.44	Scaffold_16_56	18513	19107	Long	92.63	852	0
473	TP25763	Skeleton	ALB02	98.92	98.92	NLL-17	15273522	15273585	Short	98.44	119	3e-26
474	TP256124	Skeleton	ALB02	100.29	100.29	Scaffold_41_47	10208	10484	Long	87.1	313	2e-83
475	TP95056	Skeleton	ALB02	100.29	100.3	Scaffold_41_47	10208	10484	Long	87.1	313	2e-83
476	TP12311	Skeleton	ALB02	100.6	100.6	Scaffold_66_180	13221	13704	Long	89.32	595	2e-168
477	TP241628	Skeleton	ALB02	101.94	101.94	NLL-20	11637593	11635898	Long	95.06	2673	0
478	M48E32B277	Skeleton	ALB02	103.23	103.23
479	M61E32B396	Skeleton	ALB02	106.05	106.05
480	M47E32A140	Attached	ALB02		106.83
481	TP56963	Skeleton	ALB02	107.61	107.61	Scaffold_41_2	9445	9622	Long	94.94	279	2e-73
482	TP58457	Skeleton	ALB02	108.05	108.05	NLL-20	16216857	16217071	Long	93.02	315	2e-84
483	TP264653	Skeleton	ALB02	109.19	109.19	NLL-20	21981735	21981465	Long	92.67	390	8e-107
484	TP408623	Skeleton	ALB02	110.07	110.07
485	TP15653	Skeleton	ALB02	111.44	111.44	NLL-20	21940580	21940627	Short	89.58	56	4e-07
486	TP235608	Skeleton	ALB02	111.44	111.45	NLL-20	21855627	21854865	Long	94.45	1182	0
487	TP94353	Skeleton	ALB02	113.72	113.72	NLL-20	21464629	21466023	Long	91.32	1903	0
488	TP278885	Skeleton	ALB02	113.72	113.73	NLL-20	21441245	21439909	Long	89.01	1655	0
489	TP115697	Skeleton	ALB02	114.05	114.05	NLL-20	21435832	21436140	Long	91.29	422	7e-116
490	TP450480	Skeleton	ALB02	116.17	116.17	NLL-11	16678571	16678513	Short	91.67	71.9	7e-12
491	TP237672	Skeleton	ALB02	116.17	116.18	NLL-15	4314964	4314908	Short	89.66	60	2e-08
492	TP285942	Skeleton	ALB02	116.17	116.19	NLL-20	21137610	21137570	Short	100	81.8	7e-15
493	TP250121	Skeleton	ALB02	116.17	116.2	NLL-20	21137394	21137457	Short	95.31	103	2e-21
494	TP119917	Skeleton	ALB02	116.62	116.62	NLL-20	21000778	21000841	Short	90.63	79.8	3e-14
495	TP94867	Skeleton	ALB02	118.98	118.98	NLL-20	20726482	20726540	Short	91.53	77.8	1e-13
496	TP114357	Skeleton	ALB02	119.61	119.61	NLL-20	20318139	20318511	Long	94.1	568	7e-160
497	TP54890	Skeleton	ALB02	121.66	121.66	NLL-20	20197787	20197108	Long	95.44	1085	0
498	TP100814	Skeleton	ALB02	121.66	121.67	NLL-20	20197388	20197108	Long	95.02	442	4e-122
499	TP27589	Skeleton	ALB02	121.66	121.68	NLL-20	20186241	20186200	Short	95.24	67.9	1e-10
500	TP152958	Skeleton	ALB02	123.32	123.32	NLL-20	19923931	19923991	Short	91.8	81.8	7e-15
501	TP283681	Skeleton	ALB02	123.32	123.33	NLL-20	19908126	19907716	Long	97.08	693	0
502	TP277893	Skeleton	ALB02	123.32	123.34	NLL-20	19908126	19907716	Long	97.08	693	0
503	TP92269	Skeleton	ALB02	124.86	124.86	NLL-20	19656946	19658137	Long	93.67	1788	0
504	TP130298	Skeleton	ALB02	124.86	124.87	NLL-20	19656946	19658137	Long	93.67	1788	0
505	TP260154	Skeleton	ALB02	124.86	124.88	NLL-20	19656946	19658137	Long	93.67	1788	0
506	TP405457	Skeleton	ALB02	126.71	126.71	NLL-20	19504721	19505978	Long	89.19	1561	0
507	TP447033	Skeleton	ALB02	127.12	127.12	NLL-20	19434980	19435350	Long	90.32	481	2e-133
508	M48E35A161	Skeleton	ALB02	129.9	129.9
509	TP447301	Skeleton	ALB02	131.24	131.24	NLL-20	18767692	18767629	Short	96.88	111	8e-24
510	TP271658	Skeleton	ALB02	131.55	131.55	NLL-20	18739165	18740005	Long	90.8	1120	0
511	TP327232	Skeleton	ALB02	131.55	131.56	NLL-20	18738777	18739628	Long	88.46	994	0
512	TP20987	Skeleton	ALB02	131.55	131.57	NLL-20	18732489	18733142	Long	87.36	758	0
513	TP261886	Skeleton	ALB02	134.33	134.33	NLL-20	17664976	17664563	Long	91.63	573	1e-161
514	TP234977	Skeleton	ALB02	134.33	134.34	NLL-02	10022927	10022978	Short	88.46	56	4e-07
515	TP128928	Skeleton	ALB03	0	0	NLL-07	187038	186977	Short	96.77	107	1e-22
516	Lup197	Attached	ALB03		0
517	TP335982	Skeleton	ALB03	0	0.01	NLL-07	206273	206748	Long	87.7	560	2e-157
518	TP8338	Skeleton	ALB03	0	0.02	NLL-07	268159	267554	Long	96.7	1009	0
519	TP257321	Skeleton	ALB03	0.33	0.33	NLL-07	353963	353652	Long	91.35	424	9e-117
520	TP155365	Skeleton	ALB03	0.33	0.34	NLL-07	407651	407683	Short	100	65.9	4e-10
521	TP803	Skeleton	ALB03	0.33	0.35
522	TP402853	Skeleton	ALB03	0.67	0.67
523	TP272557	Skeleton	ALB03	1.11	1.11	NLL-07	428787	428724	Short	96.88	111	8e-24
524	TP240180	Skeleton	ALB03	2.06	2.06	NLL-07	753718	753781	Short	93.75	95.6	5e-19
525	Lup156	Skeleton	ALB03	2.06	2.07	NLL-07	1059038	1058529	Long	83.37	457	7e-127
526	TP333178	Skeleton	ALB03	2.81	2.81	NLL-07	1257079	1257452	Long	95.99	608	1e-172
527	TP451940	Skeleton	ALB03	2.81	2.82	NLL-07	1258492	1256953	Long	91.57	2119	0
528	TP450681	Skeleton	ALB03	2.81	2.83	NLL-07	1341897	1340508	Long	96.55	2302	0
529	TP79535	Skeleton	ALB03	2.81	2.84	NLL-07	1368157	1368905	Long	93.06	1090	0
530	TP370295	Skeleton	ALB03	3.46	3.46	NLL-07	1402898	1401779	Long	96.25	1836	0
531	TP222728	Skeleton	ALB03	3.76	3.76	NLL-07	1445356	1444948	Long	86.68	455	8e-126
532	TP4484	Skeleton	ALB03	4.97	4.97	NLL-07	1495074	1495127	Short	90.74	61.9	6e-09
533	TP138604	Skeleton	ALB03	5.27	5.27	NLL-07	1530252	1529068	Long	93.01	1722	0
534	TP267090	Skeleton	ALB03	5.27	5.28	NLL-07	1538842	1538884	Short	95.35	69.9	3e-11
535	Lup104	Skeleton	ALB03	6.09	6.09	NLL-07	1652662	1652128	Long	85.27	544	8e-153
536	TP273148	Skeleton	ALB03	7.36	7.36	NLL-07	1680698	1682805	Long	89.49	2649	0
537	TP11116	Skeleton	ALB03	7.64	7.64	NLL-07	1697406	1696456	Long	94.23	1454	0
538	Lup294	Skeleton	ALB03	8.86	8.86	NLL-07	1752481	1752846	Long	87.03	399	2e-109
539	TP445110	Skeleton	ALB03	10.14	10.14	NLL-05	2817886	2817934	Short	97.96	89.7	3e-17
540	TP34611	Skeleton	ALB03	10.14	10.15	NLL-07	1819266	1820661	Long	88.07	1653	0
541	TP90768	Skeleton	ALB03	10.14	10.16	NLL-07	1835023	1836389	Long	94.88	2137	0
542	TP332700	Skeleton	ALB03	10.14	10.17	NLL-07	1907065	1907324	Long	91.15	351	6e-95
543	TP172568	Skeleton	ALB03	10.14	10.18	NLL-07	1907065	1907324	Long	91.15	351	6e-95
544	TP19376	Skeleton	ALB03	10.14	10.19	NLL-07	1908404	1908230	Long	93.14	257	8e-67
545	TP439505	Skeleton	ALB03	10.14	10.2	NLL-07	1951754	1951691	Short	93.75	95.6	5e-19
546	TP156062	Skeleton	ALB03	10.14	10.21	NLL-05	2817934	2817888	Short	97.87	85.7	4e-16
547	lPms-751770	Skeleton	ALB03	10.14	10.22
548	TP258328	Skeleton	ALB03	11.49	11.49	NLL-07	2079569	2079947	Long	85.19	363	4e-98
549	TP253381	Skeleton	ALB03	11.49	11.5	NLL-07	2230008	2228745	Long	88.3	1513	0
550	Lup52	Skeleton	ALB03	11.49	11.51
551	TP128862	Skeleton	ALB03	11.49	11.52	NLL-07	2255110	2255395	Long	94.1	435	4e-120
552	TP133001	Skeleton	ALB03	11.49	11.53	NLL-07	2400792	2401428	Long	91.84	876	0
553	TP36019	Skeleton	ALB03	11.49	11.54	NLL-07	2456420	2458543	Long	92.18	2990	0
554	TP328000	Skeleton	ALB03	11.49	11.55	NLL-07	2476427	2476486	Short	93.33	87.7	1e-16
555	TP154108	Skeleton	ALB03	11.49	11.56	NLL-07	2479872	2480782	Long	94.85	1417	0
556	TP155240	Skeleton	ALB03	11.49	11.57	NLL-07	2480907	2479872	Long	94.32	1574	0
557	TP66713	Skeleton	ALB03	11.84	11.84	NLL-07	2509381	2509660	Long	97.14	473	3e-131
558	TP131121	Skeleton	ALB03	11.84	11.85	NLL-07	2515275	2514925	Long	95.73	566	5e-159
559	TP160680	Skeleton	ALB03	12.21	12.21	NLL-07	2562536	2562827	Long	90.14	379	1e-103
560	TP231778	Skeleton	ALB03	12.92	12.92	NLL-07	2623984	2622730	Long	89.75	1578	0
561	TP33586	Skeleton	ALB03	12.92	12.93	NLL-07	2643231	2642452	Long	88.04	891	0
562	TP155748	Skeleton	ALB03	14.31	14.31	NLL-07	2698425	2696578	Long	88.7	2237	0
563	TP87816	Skeleton	ALB03	14.31	14.32
564	TP53423	Skeleton	ALB03	14.31	14.33
565	TP72879	Skeleton	ALB03	15.85	15.85	NLL-07	2777127	2777190	Short	96.88	111	8e-24
566	lPms-515231	Skeleton	ALB03	15.85	15.86
567	TP39655	Skeleton	ALB03	15.85	15.87	NLL-07	2783250	2782574	Long	90.26	893	0
568	TP416398	Skeleton	ALB03	15.85	15.88	NLL-07	2783275	2782574	Long	90.32	928	0
569	TP285888	Skeleton	ALB03	15.85	15.89	NLL-07	2886719	2886534	Long	94.62	289	4e-76
570	TP453148	Skeleton	ALB03	15.85	15.9	NLL-07	2886802	2886946	Long	93.79	219	3e-55
571	TP268125	Skeleton	ALB03	15.85	15.91	NLL-07	2903513	2903452	Short	95.16	99.6	3e-20
572	TP269857	Skeleton	ALB03	17.31	17.31	NLL-07	3026342	3025999	Long	93.9	520	5e-145
573	TP224895	Skeleton	ALB03	17.31	17.32
574	TP232460	Skeleton	ALB03	18.14	18.14
575	TP429602	Skeleton	ALB03	18.14	18.15
576	TP273919	Skeleton	ALB03	18.78	18.78	NLL-07	3214732	3215975	Long	95.53	1993	0
577	TP367413	Skeleton	ALB03	18.78	18.79	NLL-07	3217522	3217831	Long	94.3	475	1e-132
578	TP249705	Skeleton	ALB03	18.78	18.8	NLL-07	3223338	3224404	Long	95.69	1716	0
579	TP81912	Skeleton	ALB03	19.54	19.54	NLL-16	4729379	4729346	Short	94.12	52	6e-06
580	TP82656	Skeleton	ALB03	19.99	19.99	NLL-07	3273331	3270218	Long	93.37	4571	0
581	TP76774	Skeleton	ALB03	20.9	20.9	NLL-07	3391030	3390992	Short	92.31	54	2e-06
582	TP50680	Skeleton	ALB03	21.78	21.78	NLL-07	3520513	3520784	Long	92.73	394	3e-108
583	TP390456	Skeleton	ALB03	21.78	21.79	NLL-07	3520739	3519753	Long	89.68	1256	0
584	TP79521	Skeleton	ALB03	22.42	22.42	NLL-07	3700349	3700400	Short	96.15	87.7	1e-16
585	TP453290	Skeleton	ALB03	22.42	22.43
586	M62E38B364	Skeleton	ALB03	22.42	22.44
587	M62E38A395	Attached	ALB03		22.44
588	TP416255	Skeleton	ALB03	22.42	22.45	NLL-07	3841150	3842051	Long	91.7	1242	0
589	TP282973	Skeleton	ALB03	22.42	22.46	NLL-07	3842678	3843261	Long	94.18	891	0
590	TP283252	Skeleton	ALB03	22.42	22.47	NLL-07	3842678	3843261	Long	94.18	891	0
591	TP226263	Skeleton	ALB03	22.75	22.75
592	TP331161	Skeleton	ALB03	24.05	24.05	NLL-07	4175884	4176610	Long	94.09	1105	0
593	TP419544	Skeleton	ALB03	24.69	24.69	NLL-07	4219916	4220186	Long	88.81	335	1e-89
594	TP376722	Skeleton	ALB03	26.59	26.59	NLL-07	4470442	4472024	Long	95.64	2540	0
595	TP256700	Skeleton	ALB03	26.59	26.6	NLL-07	4470442	4471634	Long	95.64	1916	0
596	TP407503	Skeleton	ALB03	27.19	27.19	NLL-07	4574648	4574709	Short	91.94	83.8	2e-15
597	TP265782	Skeleton	ALB03	27.19	27.2	NLL-07	4628560	4628621	Short	95.16	99.6	3e-20
598	TP287966	Skeleton	ALB03	27.19	27.21	NLL-07	4685013	4685074	Short	96.77	107	1e-22
599	TP66371	Skeleton	ALB03	27.19	27.22	NLL-07	4690600	4690515	Long	89.66	110	7e-23
600	TP26104	Skeleton	ALB03	28.38	28.38	NLL-07	4848661	4848716	Short	98.21	103	2e-21
601	TP232403	Skeleton	ALB03	28.38	28.39	NLL-07	4890377	4889957	Long	96.91	706	0
602	TP98428	Skeleton	ALB03	28.75	28.75	NLL-07	4925568	4925616	Short	100	97.6	1e-19
603	TP28245	Skeleton	ALB03	28.75	28.76	NLL-07	4926085	4926386	Long	92.43	431	7e-119
604	TP75858	Skeleton	ALB03	28.75	28.77	NLL-07	4938096	4938365	Long	94.44	416	4e-114
605	TP19512	Skeleton	ALB03	28.75	28.78	NLL-07	4945949	4945655	Long	95.96	481	2e-133
606	TP78825	Skeleton	ALB03	28.75	28.79
607	TP12714	Skeleton	ALB03	29.43	29.43	NLL-07	4979534	4978666	Long	94.5	1338	0
608	TP86498	Skeleton	ALB03	29.43	29.44	NLL-07	5289023	5288613	Long	97.57	704	0
609	TP4424	Skeleton	ALB03	29.43	29.45	NLL-07	5436475	5436538	Short	92.19	87.7	1e-16
610	TP263488	Skeleton	ALB03	29.43	29.46	NLL-07	5436555	5436499	Short	96.49	97.6	1e-19
611	TP68322	Skeleton	ALB03	31.16	31.16	NLL-07	5725051	5725512	Long	89.63	577	1e-162
612	TP263916	Skeleton	ALB03	31.16	31.17	NLL-07	5746759	5746822	Short	92.19	87.7	1e-16
613	TP247927	Skeleton	ALB03	31.48	31.48	NLL-07	5758125	5757690	Long	94.74	678	0
614	TP9988	Skeleton	ALB03	32.33	32.33	NLL-07	5814635	5814202	Long	91.03	571	3e-161
615	TP414986	Skeleton	ALB03	33.92	33.92	NLL-07	5901370	5901311	Short	95	95.6	5e-19
616	TP260116	Skeleton	ALB03	33.92	33.93	NLL-07	5904698	5904641	Short	94.83	91.7	7e-18
617	TP252390	Skeleton	ALB03	34.99	34.99	NLL-07	6173599	6175105	Long	92.84	2165	0
618	TP260247	Skeleton	ALB03	36.24	36.24	NLL-07	6243593	6244280	Long	96.08	1122	0
619	TP218264	Skeleton	ALB03	36.52	36.52	NLL-07	6309679	6310489	Long	88.94	968	0
620	M64E35A68	Skeleton	ALB03	38.35	38.35
621	TP446844	Skeleton	ALB03	40.25	40.25	NLL-07	6310177	6310489	Long	90.73	407	6e-112
622	TP102237	Skeleton	ALB03	41.57	41.57	NLL-07	6573464	6573519	Short	92.86	79.8	3e-14
623	TP247066	Skeleton	ALB03	41.57	41.58	NLL-07	6581209	6582929	Long	96.75	2867	0
624	TP118776	Skeleton	ALB03	41.57	41.59	NLL-07	6582811	6581209	Long	96.63	2660	0
625	TP349546	Skeleton	ALB03	42.53	42.53	NLL-07	6944522	6945297	Long	97.55	1328	0
626	TP428573	Skeleton	ALB03	42.53	42.54	NLL-07	6961607	6961123	Long	94.64	749	0
627	TP89905	Skeleton	ALB03	43.14	43.14
628	TP38711	Skeleton	ALB03	43.73	43.73	NLL-07	7064964	7065019	Short	100	111	8e-24
629	TP123564	Skeleton	ALB03	45.27	45.27	NLL-07	7693532	7693859	Long	94.82	512	7e-143
630	TP411369	Skeleton	ALB03	45.27	45.28	NLL-07	7695443	7695380	Short	96.88	111	8e-24
631	TP105892	Skeleton	ALB03	45.79	45.79	NLL-07	7777559	7777507	Short	86.67	60	2e-08
632	TP284027	Skeleton	ALB03	46.31	46.31	NLL-07	7846458	7846405	Short	90.74	67.9	1e-10
633	TP26721	Skeleton	ALB03	47.91	47.91	NLL-07	7894080	7894143	Short	95.31	103	2e-21
634	TP153982	Skeleton	ALB03	48.45	48.45	NLL-07	8046386	8047199	Long	92.52	1166	0
635	TP349852	Skeleton	ALB03	48.45	48.46	NLL-07	8047924	8047868	Short	91.23	73.8	2e-12
636	TP93071	Skeleton	ALB03	48.45	48.47	NLL-07	8049454	8049959	Long	85.77	518	5e-145
637	TP283534	Skeleton	ALB03	48.45	48.48	NLL-07	8050778	8051838	Long	91.03	1432	0
638	TP241391	Skeleton	ALB03	48.45	48.49	NLL-12	6193910	6194598	Long	95.94	1116	0
639	TP8589	Skeleton	ALB03	49.26	49.26	NLL-07	8211616	8211560	Short	94.74	81.8	7e-15
640	TP113698	Skeleton	ALB03	49.26	49.27	NLL-07	8226628	8224018	Long	93.55	3882	0
641	TP26847	Skeleton	ALB03	52.02	52.02	NLL-07	9060543	9061267	Long	92.14	1022	0
642	TP98793	Skeleton	ALB03	52.02	52.03	NLL-07	9074000	9073937	Short	96.88	111	8e-24
643	TP246847	Skeleton	ALB03	52.73	52.73	NLL-07	9309409	9310130	Long	96.68	1201	0
644	M65E41C153	Skeleton	ALB03	52.73	52.74
645	TP259552	Skeleton	ALB03	52.73	52.75	NLL-07	9343627	9343020	Long	94.44	937	0
646	TP15266	Skeleton	ALB03	53.13	53.13	NLL-07	9450785	9451070	Long	98.6	507	4e-142
647	TP257228	Skeleton	ALB03	54.83	54.83	NLL-07	9655288	9655228	Short	93.55	75.8	4e-13
648	TP312170	Skeleton	ALB03	55.18	55.18	NLL-07	9954122	9954185	Short	96.88	111	8e-24
649	TP110501	Skeleton	ALB03	55.18	55.19	NLL-07	9983253	9983006	Long	97.58	425	2e-117
650	LG50IP	Skeleton	ALB03	55.82	55.82
651	TP324354	Skeleton	ALB03	56.44	56.44	NLL-07	9983478	9983516	Short	100	77.8	1e-13
652	TP449190	Skeleton	ALB03	57.09	57.09	NLL-07	10014320	10014370	Short	94.12	77.8	1e-13
653	TP270410	Skeleton	ALB03	57.09	57.1	NLL-07	10014370	10014327	Short	93.18	63.9	2e-09
654	TP252981	Skeleton	ALB03	58.11	58.11	Scaffold_497	47005	46495	Long	88.91	630	4e-179
655	TP81257	Skeleton	ALB03	58.11	58.12	Scaffold_497	145616	145553	Short	85.94	56	4e-07
656	TP154415	Skeleton	ALB03	58.11	58.13	Scaffold_497	44276	43729	Long	94.36	839	0
657	TP267812	Skeleton	ALB03	58.48	58.48
658	TP110905	Skeleton	ALB03	58.79	58.79	NLL-07	10747183	10746600	Long	92.75	846	0
659	TP49547	Skeleton	ALB03	58.79	58.8
660	TP296179	Skeleton	ALB03	60.91	60.91	NLL-07	10910567	10909321	Long	91.22	1696	0
661	TP448678	Skeleton	ALB03	60.91	60.92	NLL-07	10911905	10911861	Short	97.78	81.8	7e-15
662	TP139479	Skeleton	ALB03	61.78	61.78	NLL-07	11130672	11132140	Long	87.04	1659	0
663	TP86667	Skeleton	ALB03	61.78	61.79
664	TP405957	Skeleton	ALB03	61.78	61.8
665	TP22395	Skeleton	ALB03	61.78	61.81	NLL-07	11131336	11132412	Long	93.06	1576	0
666	TP236952	Skeleton	ALB03	61.78	61.82	Scaffold_9_171	51766	52737	Long	91.09	1315	0
667	TP427160	Skeleton	ALB03	64.59	64.59	Scaffold_911	2714	603	Long	93.99	3197	0
668	TP157368	Skeleton	ALB03	64.59	64.6	Scaffold_162_1	514177	514410	Long	82.98	191	4e-47
669	TP1620	Skeleton	ALB03	64.59	64.61	Scaffold_162_1	502514	502451	Short	93.75	95.6	5e-19
670	TP8096	Skeleton	ALB03	65.06	65.06
671	TP82195	Skeleton	ALB03	65.06	65.07
672	TP77244	Skeleton	ALB03	65.06	65.08	Scaffold_95_60	14241	13431	Long	88.56	983	0
673	TP231865	Skeleton	ALB03	65.06	65.09	Scaffold_95_50	8628	7717	Long	91.22	1214	0
674	TP286868	Skeleton	ALB03	68.43	68.43	NLL-07	14639821	14639883	Short	92.19	79.8	3e-14
675	TP77820	Skeleton	ALB03	68.43	68.44	NLL-07	14632809	14633778	Long	95.69	1561	0
676	TP210	Skeleton	ALB03	70.19	70.19	NLL-07	13669089	13670372	Long	88.26	1526	0
677	TP102199	Skeleton	ALB03	78.67	78.67	NLL-07	13169445	13170346	Long	85.43	913	0
678	TP271123	Skeleton	ALB03	78.98	78.98	NLL-07	12017296	12016898	Long	89.97	503	3e-140
679	TP15389	Skeleton	ALB03	80.07	80.07	Scaffold_200_28	12054	12609	Long	90.91	739	0
680	M48E38B197	Skeleton	ALB03	80.07	80.08
681	M63E38B399	Attached	ALB03		80.81
682	TP264530	Skeleton	ALB03	81.54	81.54	Scaffold_233_65	9942	9878	Short	90.77	73.8	2e-12
683	TP377151	Skeleton	ALB03	81.54	81.55	Scaffold_233_65	9870	9934	Short	90.77	73.8	2e-12
684	TP272713	Skeleton	ALB03	84.69	84.69	NLL-17	8758727	8758664	Short	93.75	95.6	5e-19
685	TP369146	Skeleton	ALB03	85.01	85.01
686	TP273406	Skeleton	ALB03	85.01	85.02
687	TP87087	Skeleton	ALB03	85.01	85.03	NLL-07	15273223	15272286	Long	95.95	1522	0
688	M61E35A376	Skeleton	ALB03	88.05	88.05
689	TP56929	Skeleton	ALB03	91.5	91.5	Scaffold_41_40	27738	26259	Long	90.61	1956	0
690	TP415001	Skeleton	ALB03	93.59	93.59	NLL-07	16442980	16442917	Short	93.75	95.6	5e-19
691	TP29429	Skeleton	ALB03	93.59	93.6
692	TP170249	Skeleton	ALB03	95.07	95.07
693	TP64007	Skeleton	ALB03	95.07	95.08	NLL-11	35334808	35335127	Long	89.39	401	5e-110
694	TP226526	Skeleton	ALB03	96.74	96.74	NLL-08	1068126	1068063	Short	96.88	111	8e-24
695	TP281995	Skeleton	ALB03	96.74	96.75	NLL-08	1067962	1068025	Short	95.31	103	2e-21
696	TP157167	Skeleton	ALB03	97.45	97.45	NLL-08	927587	929149	Long	90.92	2109	0
697	TP320598	Skeleton	ALB03	97.45	97.46	NLL-08	895330	895280	Short	94.12	77.8	1e-13
698	TP117976	Skeleton	ALB03	97.45	97.47	NLL-08	895134	895189	Short	87.5	56	4e-07
699	TP294049	Skeleton	ALB03	99.03	99.03	NLL-08	672471	672532	Short	93.55	91.7	7e-18
700	TP332551	Skeleton	ALB03	99.03	99.04	NLL-08	672341	672404	Short	93.75	95.6	5e-19
701	TP443040	Skeleton	ALB03	104.4	104.4	NLL-13	15826455	15826518	Short	87.5	63.9	2e-09
702	TP152909	Skeleton	ALB03	104.71	104.71	NLL-11	34689535	34689491	Short	93.33	65.9	4e-10
703	TP376818	Skeleton	ALB03	104.71	104.72
704	TP23563	Skeleton	ALB03	104.71	104.73	NLL-07	17354993	17354934	Short	88.33	63.9	2e-09
705	TP411840	Skeleton	ALB03	104.71	104.74
706	TP327986	Skeleton	ALB03	105.24	105.24	NLL-07	17424659	17422563	Long	94.55	3238	0
707	TP266562	Skeleton	ALB03	105.55	105.55
708	TP10889	Skeleton	ALB03	108.15	108.15	NLL-07	17548332	17549490	Long	90.35	1526	0
709	TP27550	Skeleton	ALB03	109.01	109.01
710	TP149558	Skeleton	ALB03	111.69	111.69	NLL-07	18068939	18069294	Long	88.48	425	2e-117
711	TP237673	Skeleton	ALB03	113.91	113.91
712	TP261652	Skeleton	ALB03	113.91	113.92	NLL-07	18407445	18407925	Long	79.6	322	2e-85
713	TP439908	Skeleton	ALB03	113.91	113.93	NLL-07	18592584	18593188	Long	91.01	817	0
714	TP97746	Skeleton	ALB03	114.23	114.23	NLL-07	18639990	18639938	Short	96.23	89.7	3e-17
715	TP114254	Skeleton	ALB03	114.23	114.24
716	TP224764	Skeleton	ALB03	116.2	116.2	NLL-07	18873241	18873187	Short	91.07	63.9	2e-09
717	TP369699	Skeleton	ALB03	119.54	119.54	NLL-07	19045254	19045308	Short	96.36	93.7	2e-18
718	TP302557	Skeleton	ALB03	119.54	119.55	NLL-07	19045308	19045254	Short	98.18	101	7e-21
719	TP291920	Skeleton	ALB03	121.35	121.35	NLL-07	19220403	19220113	Long	89.3	364	9e-99
720	TP94597	Skeleton	ALB03	121.35	121.36
721	TP3776	Skeleton	ALB03	121.35	121.37	NLL-07	19520583	19518964	Long	94.63	2507	0
722	TP86382	Skeleton	ALB03	122.02	122.02	NLL-07	19692474	19691704	Long	87.48	854	0
723	TP21657	Skeleton	ALB03	122.02	122.03	NLL-07	19702853	19702901	Short	90.38	60	2e-08
724	LSSR33a	Skeleton	ALB03	122.02	122.04
725	TP257259	Skeleton	ALB03	122.02	122.05	NLL-07	19729189	19729246	Short	88.33	58	1e-07
726	TP155726	Skeleton	ALB03	122.02	122.06
727	TP85114	Skeleton	ALB04	0	0	NLL-02	24627263	24625777	Long	92.9	2154	0
728	TP168090	Skeleton	ALB04	0	0.01	NLL-02	24627263	24625777	Long	92.9	2154	0
729	TP412583	Skeleton	ALB04	0	0.02	NLL-02	24569299	24569871	Long	87.54	652	0
730	TP429796	Skeleton	ALB04	0	0.03	NLL-02	24565422	24565123	Long	93.33	442	2e-122
731	TP291286	Skeleton	ALB04	1.3	1.3	NLL-02	24383050	24382994	Short	92.98	81.8	7e-15
732	TP236093	Skeleton	ALB04	3.93	3.93	NLL-02	24134819	24134009	Long	84.4	761	0
733	TP408444	Skeleton	ALB04	3.93	3.94	NLL-02	24092759	24093010	Long	96.43	416	4e-114
734	TP10304	Skeleton	ALB04	3.93	3.95	NLL-02	24091638	24091592	Short	93.62	69.9	3e-11
735	TP99002	Skeleton	ALB04	3.93	3.96	NLL-02	24047085	24047462	Long	97.62	649	0
736	TP264517	Skeleton	ALB04	3.93	3.97	NLL-02	24025245	24024729	Long	93.23	760	0
737	TP227947	Skeleton	ALB04	3.93	3.98	NLL-02	24001183	24001501	Long	96.55	529	4e-148
738	TP447720	Skeleton	ALB04	3.93	3.99	NLL-02	24001183	24001802	Long	94.7	965	0
739	TP1016	Skeleton	ALB04	4.84	4.84	NLL-02	23790815	23794055	Long	94.09	4918	0
740	TP270309	Skeleton	ALB04	5.81	5.81	NLL-02	23681314	23682287	Long	96.2	1594	0
741	TP320828	Skeleton	ALB04	5.81	5.82	NLL-02	23681314	23682287	Long	96.3	1600	0
742	TP95472	Skeleton	ALB04	6.38	6.38
743	TP430213	Skeleton	ALB04	7.05	7.05	NLL-02	23585625	23585936	Long	92.63	449	7e-125
744	TP271747	Skeleton	ALB04	7.05	7.06	NLL-02	23584639	23585759	Long	91.72	1552	0
745	TP34445	Skeleton	ALB04	7.05	7.07	NLL-02	23584639	23585759	Long	91.72	1552	0
746	TP111425	Skeleton	ALB04	7.44	7.44
747	TP390059	Skeleton	ALB04	7.44	7.45	NLL-02	23510760	23509953	Long	95.18	1277	0
748	TP95619	Skeleton	ALB04	7.44	7.46	NLL-02	23510760	23509953	Long	95.18	1277	0
749	TP54880	Skeleton	ALB04	8.45	8.45	NLL-02	23396778	23396745	Short	100	67.9	1e-10
750	M66E32A114	Skeleton	ALB04	9.53	9.53
751	lup93	Skeleton	ALB04	9.53	9.54
752	TP412857	Skeleton	ALB04	10.89	10.89	NLL-02	23396492	23396433	Short	96.67	103	2e-21
753	TP284785	Skeleton	ALB04	10.89	10.9	NLL-02	23327673	23327090	Long	95.21	924	0
754	TP90179	Skeleton	ALB04	10.89	10.91	NLL-02	22157609	22157669	Short	93.44	89.7	3e-17
755	TP402052	Skeleton	ALB04	10.89	10.92	NLL-02	23325565	23325665	Long	100	187	9e-46
756	TP27876	Skeleton	ALB04	13.29	13.29	NLL-02	23064031	23063999	Short	96.97	58	1e-07
757	TP333120	Skeleton	ALB04	13.29	13.3	NLL-02	22928184	22928213	Short	96.67	52	6e-06
758	TP333121	Skeleton	ALB04	13.29	13.31	NLL-02	22927934	22928522	Long	86.19	614	5e-174
759	TP116439	Skeleton	ALB04	13.29	13.32
760	TP288609	Skeleton	ALB04	13.58	13.58	NLL-02	22888755	22888493	Long	92.4	375	6e-102
761	TP409424	Skeleton	ALB04	14.19	14.19	NLL-02	22831498	22830535	Long	95.64	1548	0
762	TP28589	Skeleton	ALB04	14.19	14.2	NLL-02	22830535	22831498	Long	94.19	1471	0
763	TP45824	Skeleton	ALB04	14.19	14.21	NLL-02	22830535	22831498	Long	94.19	1471	0
764	TP294609	Skeleton	ALB04	14.71	14.71	NLL-02	22655259	22654933	Long	90.09	427	3e-118
765	TP296318	Skeleton	ALB04	16.25	16.25	NLL-11	1591488	1591548	Short	88.52	65.9	4e-10
766	TP236034	Skeleton	ALB04	18.34	18.34	NLL-02	22400627	22400690	Short	93.75	95.6	5e-19
767	TP11961	Skeleton	ALB04	19.29	19.29	NLL-02	22320945	22320882	Short	95.31	103	2e-21
768	TP6207	Skeleton	ALB04	19.29	19.3	NLL-02	22318042	22316516	Long	92.4	2170	0
769	TP152770	Skeleton	ALB04	19.29	19.31	NLL-02	22318042	22316516	Long	92.4	2170	0
770	TP294650	Skeleton	ALB04	19.29	19.32	NLL-02	22318042	22316516	Long	92.4	2170	0
771	TP213815	Skeleton	ALB04	19.29	19.33	NLL-02	22318042	22316516	Long	92.4	2170	0
772	TP7395	Skeleton	ALB04	21.22	21.22	NLL-02	22167101	22168266	Long	89.45	1469	0
773	TP26280	Skeleton	ALB04	21.59	21.59	NLL-02	22101580	22103248	Long	93.49	2484	0
774	TP451694	Skeleton	ALB04	23.15	23.15	NLL-02	21823324	21824452	Long	94.33	1731	0
775	TP433066	Skeleton	ALB04	23.15	23.16	NLL-02	21822526	21823260	Long	91.18	994	0
776	TP283602	Skeleton	ALB04	23.15	23.17	NLL-02	21822526	21823260	Long	91.18	994	0
777	TP49051	Skeleton	ALB04	25.99	25.99	NLL-02	21172253	21172312	Short	93.33	87.7	1e-16
778	TP226437	Skeleton	ALB04	26.62	26.62	NLL-02	21061619	21059955	Long	90.78	2196	0
779	TP51864	Skeleton	ALB04	26.62	26.63	NLL-02	21059192	21059975	Long	94.26	1195	0
780	TP215559	Skeleton	ALB04	26.62	26.64	NLL-02	21059192	21061584	Long	91.94	3321	0
781	TP432760	Skeleton	ALB04	26.62	26.65	NLL-02	21059192	21059975	Long	94.26	1195	0
782	TP83912	Skeleton	ALB04	27.76	27.76	NLL-02	20960461	20961676	Long	91.69	1670	0
783	TP281829	Skeleton	ALB04	27.76	27.77	NLL-02	20951287	20951350	Short	92.19	87.7	1e-16
784	TP366148	Skeleton	ALB04	27.76	27.78	NLL-02	20899786	20899723	Short	98.44	119	3e-26
785	TP147627	Skeleton	ALB04	28.09	28.09	NLL-02	20832222	20832159	Short	89.06	71.9	7e-12
786	TP36219	Skeleton	ALB04	29.38	29.38	NLL-02	20599522	20597918	Long	91.22	2170	0
787	TP297189	Skeleton	ALB04	29.38	29.39	NLL-02	20597868	20598553	Long	94.39	1053	0
788	TP7256	Skeleton	ALB04	29.66	29.66	NLL-02	20542489	20542426	Short	98.44	119	3e-26
789	TP85618	Skeleton	ALB04	29.66	29.67	NLL-02	20539689	20539888	Long	96	326	7e-88
790	TP450898	Skeleton	ALB04	29.66	29.68	NLL-02	20539141	20539561	Long	95.01	662	0
791	TP233363	Skeleton	ALB04	29.66	29.69
792	TP223390	Skeleton	ALB04	29.66	29.7	NLL-02	20518825	20518619	Long	96.62	344	1e-92
793	TP295274	Skeleton	ALB04	29.66	29.71	NLL-02	20425089	20424855	Long	94.47	363	5e-98
794	TP280013	Skeleton	ALB04	33.46	33.46
795	LSSR16-2	Skeleton	ALB04	34.2	34.2
796	TP26850	Skeleton	ALB04	39.22	39.22	NLL-02	20387988	20387925	Short	95.31	103	2e-21
797	TP13116	Skeleton	ALB04	39.22	39.23	NLL-02	20387423	20387360	Short	93.75	95.6	5e-19
798	TP10483	Skeleton	ALB04	43.13	43.13	NLL-02	19258563	19258626	Short	98.44	119	3e-26
799	TP406223	Skeleton	ALB04	46.19	46.19	NLL-02	19102580	19102631	Short	92.45	65.9	4e-10
800	TP98592	Skeleton	ALB04	46.57	46.57	NLL-02	18983543	18983151	Long	94.95	617	2e-175
801	TP353134	Skeleton	ALB04	48.96	48.96	Scaffold_45_35	14733	13201	Long	94.45	2361	0
802	TP330881	Skeleton	ALB04	49.69	49.69	NLL-17	17192572	17192624	Short	94.34	81.8	7e-15
803	TP380722	Skeleton	ALB04	49.69	49.7	NLL-17	17192624	17192577	Short	91.67	63.9	2e-09
804	TP91394	Skeleton	ALB04	50.25	50.25	NLL-17	16822258	16821953	Long	91.53	416	2e-114
805	TP262648	Skeleton	ALB04	51.61	51.61	NLL-02	18837367	18837667	Long	92.03	414	2e-113
806	TP274186	Skeleton	ALB04	51.61	51.62	NLL-02	18830681	18830722	Short	90.48	52	6e-06
807	TP20691	Skeleton	ALB04	51.61	51.63	NLL-02	18826536	18826707	Long	94.22	263	3e-68
808	TP447185	Skeleton	ALB04	52.68	52.68	NLL-02	18568008	18568304	Long	93.33	440	4e-122
809	TP76619	Skeleton	ALB04	52.68	52.69	NLL-02	18013053	18013309	Long	88.85	307	3e-82
810	TP226000	Skeleton	ALB04	53.37	53.37	NLL-02	16327364	16329447	Long	95.83	3367	0
811	TP271784	Skeleton	ALB04	54.95	54.95	NLL-02	16200497	16200434	Short	93.75	95.6	5e-19
812	TP104710	Skeleton	ALB04	54.95	54.96	NLL-02	16199416	16200181	Long	89.36	966	0
813	TP29570	Skeleton	ALB04	57.93	57.93	NLL-02	15979082	15979019	Short	93.75	87.7	1e-16
814	TP450471	Skeleton	ALB04	58.24	58.24	NLL-02	15878640	15878699	Short	91.67	79.8	3e-14
815	TP198678	Skeleton	ALB04	59.11	59.11	NLL-02	15546113	15545727	Long	93.54	577	4e-163
816	TP237496	Skeleton	ALB04	59.11	59.12	NLL-02	15537473	15535183	Long	94.03	3474	0
817	TP282223	Skeleton	ALB04	59.11	59.13	NLL-02	15523786	15524839	Long	96.02	1714	0
818	TP21756	Skeleton	ALB04	65.98	65.98	NLL-02	15166155	15166092	Short	95.31	103	2e-21
819	M76E35A194	Skeleton	ALB04	66.69	66.69
820	TP451781	Skeleton	ALB04	68.8	68.8	Scaffold_150_25	14959	14562	Long	96.48	658	0
821	TP429301	Skeleton	ALB04	70.95	70.95	NLL-02	12738193	12741269	Long	93.84	4617	0
822	M47E32A67	Attached	ALB04		71.29
823	lPms-750885	Skeleton	ALB04	71.63	71.63
824	lPms-750651	Skeleton	ALB04	71.63	71.64
825	TP2722	Skeleton	ALB04	72.51	72.51	Scaffold_397_8	39849	39878	Short	96.67	52	6e-06
826	TP377994	Skeleton	ALB04	72.51	72.52	Scaffold_397_11	1533	749	Long	89.46	968	0
827	TP36760	Skeleton	ALB04	72.51	72.53	NLL-02	12175035	12174588	Long	95.54	717	0
828	TP273308	Skeleton	ALB04	72.51	72.54	Scaffold_149_35	18866	18929	Short	93.75	95.6	5e-19
829	TP156702	Skeleton	ALB04	72.51	72.55	Scaffold_397_8	43716	43366	Long	86.35	372	5e-101
830	TP117990	Skeleton	ALB04	73.11	73.11
831	TP260170	Skeleton	ALB04	74.27	74.27	Scaffold_18_56	37626	37379	Long	90.32	326	2e-87
832	TP79477	Skeleton	ALB04	74.59	74.59	Scaffold_598	9697	9644	Short	90.74	60	2e-08
833	TP90046	Skeleton	ALB04	74.59	74.6	NLL-02	2768	2706	Short	95.24	101	7e-21
834	TP48165	Skeleton	ALB04	74.59	74.61	Scaffold_598	13829	13582	Long	92.83	361	6e-98
835	TP4085	Skeleton	ALB04	74.59	74.62	Scaffold_284_30	26328	25795	Long	89.67	682	0
836	M75E32A283	Skeleton	ALB04	74.59	74.63
837	TP330657	Skeleton	ALB04	74.59	74.64
838	lPms-516192	Skeleton	ALB04	76.11	76.11
839	lPms-515808	Skeleton	ALB04	76.11	76.12
840	lPms-515504	Attached	ALB04		76.12
841	lPms-515888	Skeleton	ALB04	76.11	76.13
842	M65E32B279	Skeleton	ALB04	79.09	79.09
843	TP101279	Skeleton	ALB04	81.04	81.04	NLL-02	123151	123829	Long	90.9	883	0
844	TP19090	Skeleton	ALB04	83.57	83.57	NLL-02	571854	573854	Long	90.4	2625	0
845	TP285116	Skeleton	ALB04	85.47	85.47	NLL-02	682796	682280	Long	86.25	540	2e-151
846	TP272393	Skeleton	ALB04	85.47	85.48	NLL-02	700043	699323	Long	89.59	902	0
847	TP370389	Skeleton	ALB04	85.47	85.49	NLL-02	707783	708126	Long	91.57	472	1e-130
848	M77E38A165	Skeleton	ALB04	85.47	85.5
849	TP362226	Skeleton	ALB04	85.47	85.51	NLL-02	805428	805637	Long	98.1	366	4e-100
850	TP46065	Skeleton	ALB04	85.47	85.52	NLL-02	806414	806135	Long	96.79	466	1e-129
851	TP96144	Skeleton	ALB04	86.41	86.41
852	TP87632	Skeleton	ALB04	86.41	86.42	NLL-02	858015	859046	Long	94.77	1607	0
853	TP4959	Skeleton	ALB04	88.99	88.99	NLL-02	1067619	1067362	Long	95.35	411	1e-112
854	TP97207	Skeleton	ALB04	88.99	89	NLL-02	1068169	1068538	Long	90.81	499	8e-140
855	TP156909	Skeleton	ALB04	89.98	89.98
856	TP340521	Skeleton	ALB04	89.98	89.99
857	M78E38A116	Skeleton	ALB04	90.75	90.75
858	M78E38B125	Attached	ALB04		92
859	TP1017	Skeleton	ALB04	93.32	93.32	NLL-02	1071191	1072491	Long	95	2039	0
860	TP140317	Skeleton	ALB04	93.32	93.33
861	TP21317	Skeleton	ALB04	94.27	94.27	NLL-02	1161288	1161191	Long	96.94	165	4e-39
862	TP3626	Skeleton	ALB04	94.27	94.28	NLL-02	1175873	1174295	Long	87.1	1781	0
863	TP76928	Skeleton	ALB04	94.27	94.29	NLL-02	1298297	1296977	Long	93.12	1934	0
864	TP174329	Skeleton	ALB04	94.27	94.3	NLL-02	1306378	1306014	Long	89.95	470	2e-130
865	TP240160	Skeleton	ALB04	97.04	97.04	NLL-02	1520977	1521038	Short	95.16	99.6	3e-20
866	TP31574	Skeleton	ALB04	99.43	99.43	Scaffold_1_87	88828	86816	Long	99.65	3679	0
867	TP5833	Skeleton	ALB04	100.01	100.01	NLL-02	1637841	1638280	Long	92.1	619	2e-175
868	M63E38A304	Skeleton	ALB04	100.01	100.02
869	TP156518	Skeleton	ALB04	100.63	100.63	NLL-02	1691075	1690307	Long	94.8	1199	0
870	TP6216	Skeleton	ALB04	100.63	100.64	NLL-02	1730771	1730181	Long	90.24	765	0
871	TP224974	Skeleton	ALB04	101.3	101.3	NLL-02	1768992	1768930	Short	95.24	101	7e-21
872	TP295286	Skeleton	ALB04	104.57	104.57	NLL-02	1944846	1944169	Long	92.19	959	0
873	TP257123	Skeleton	ALB04	104.57	104.58	NLL-02	1956874	1956937	Short	96.88	111	8e-24
874	TP309516	Skeleton	ALB04	104.93	104.93
875	TP47426	Skeleton	ALB04	104.93	104.94
876	WANR2	Skeleton	ALB04	104.93	104.95
877	TP81412	Skeleton	ALB04	104.93	104.96	NLL-02	2104767	2104821	Short	96.36	93.7	2e-18
878	TP100752	Skeleton	ALB04	104.93	104.97	NLL-19	14723231	14723257	Short	100	54	2e-06
879	TP449451	Skeleton	ALB04	106.35	106.35	NLL-17	15604066	15604095	Short	96.67	52	6e-06
880	TP260558	Skeleton	ALB04	106.35	106.36	NLL-02	2685841	2685779	Short	90.48	77.8	1e-13
881	TP410385	Skeleton	ALB04	106.35	106.37	NLL-02	2799564	2799619	Short	94.74	81.8	7e-15
882	TP116058	Skeleton	ALB04	106.35	106.38	NLL-02	2799640	2799597	Short	95.45	71.9	7e-12
883	TP71029	Skeleton	ALB04	106.93	106.93	Scaffold_113_50	17585	16666	Long	97.28	1559	0
884	M66E32B386	Skeleton	ALB04	107.55	107.55
885	TP27938	Skeleton	ALB04	107.55	107.56	NLL-02	3290737	3290394	Long	91.67	473	7e-132
886	TP9417	Skeleton	ALB04	108.05	108.05	NLL-02	3371332	3370537	Long	96.23	1304	0
887	TP400902	Skeleton	ALB04	108.05	108.06	NLL-02	3574289	3576549	Long	88.06	2676	0
888	TP22756	Skeleton	ALB04	108.05	108.07	NLL-02	3700966	3701466	Long	88.78	614	4e-174
889	TP26890	Skeleton	ALB04	109.39	109.39	Scaffold_113_38	6303	6602	Long	91.33	403	5e-111
890	TP155926	Skeleton	ALB04	109.72	109.72	NLL-17	20086261	20086319	Short	88.33	56	4e-07
891	TP445144	Skeleton	ALB04	109.72	109.73	NLL-05	1653036	1653091	Short	89.29	63.9	2e-09
892	TP232900	Skeleton	ALB04	111.51	111.51	Scaffold_50_88	50617	50676	Short	95	95.6	5e-19
893	TP102131	Skeleton	ALB04	111.51	111.52	Scaffold_50_88	102288	102226	Short	96.88	103	2e-21
894	TP152487	Skeleton	ALB04	111.51	111.53	Scaffold_50_88	50027	50089	Short	96.88	103	2e-21
895	TP333642	Skeleton	ALB04	111.84	111.84	Scaffold_6_175	5293	5344	Short	94.23	79.8	2e-14
896	TP390425	Skeleton	ALB04	111.84	111.85	Scaffold_6_175	8433	7709	Long	92.56	1040	0
897	M59E32B265	Skeleton	ALB04	111.84	111.86
898	TP210950	Skeleton	ALB04	111.84	111.87	Scaffold_6_175	5344	5293	Short	92.31	71.9	6e-12
899	TP276324	Skeleton	ALB04	111.84	111.88	NLL-01	7713147	7713210	Short	93.75	95.6	5e-19
900	TP61122	Skeleton	ALB04	113.03	113.03	NLL-02	4038514	4037367	Long	95.4	1829	0
901	TP96614	Skeleton	ALB04	113.53	113.53	NLL-02	4212077	4212014	Short	90.63	79.8	3e-14
902	TP445741	Skeleton	ALB04	113.53	113.54	NLL-02	4416921	4416851	Long	100	132	4e-29
903	TP21440	Skeleton	ALB04	113.53	113.55
904	TP11994	Skeleton	ALB04	115.38	115.38	NLL-02	4735492	4736334	Long	94.66	1308	0
905	TP270602	Skeleton	ALB04	115.99	115.99	NLL-02	4775646	4775710	Short	95.38	97.6	1e-19
906	TP154225	Skeleton	ALB04	115.99	116	NLL-02	4777100	4777163	Short	96.88	111	8e-24
907	TP89744	Skeleton	ALB04	115.99	116.01	NLL-02	4777196	4777133	Short	93.75	95.6	5e-19
908	TP149038	Skeleton	ALB04	115.99	116.02
909	TP416765	Skeleton	ALB04	117.41	117.41	NLL-02	5098001	5097402	Long	87.04	662	0
910	TP272081	Skeleton	ALB04	117.41	117.42	NLL-13	15443784	15443839	Short	96.43	95.6	5e-19
911	TP345661	Skeleton	ALB04	117.41	117.43	NLL-02	11469373	11469327	Short	89.36	54	2e-06
912	TP432453	Skeleton	ALB04	117.41	117.44	NLL-02	3980519	3980306	Long	90.5	283	5e-75
913	WANR3	Skeleton	ALB04	117.41	117.45
914	lPms-517067	Attached	ALB04		117.45
915	lPms-524687	Attached	ALB04		117.45
916	TP444157	Skeleton	ALB04	117.41	117.46	NLL-02	4212005	4212068	Short	87.5	63.9	2e-09
917	TP73498	Skeleton	ALB04	117.41	117.47	NLL-02	5099331	5099379	Short	95.92	81.8	7e-15
918	LG96	Skeleton	ALB04	120.89	120.89	NLL-02	5217080	5216726	Long	94.12	540	4e-152
919	TP3712	Skeleton	ALB04	125.39	125.39	NLL-02	5415689	5416037	Long	87.67	412	2e-113
920	TP364001	Skeleton	ALB04	125.39	125.4	NLL-02	5416037	5415356	Long	85.28	686	0
921	TP327093	Skeleton	ALB04	126.69	126.69	NLL-02	5733261	5734043	Long	87.17	869	0
922	TP277222	Skeleton	ALB04	126.69	126.7	NLL-02	5159104	5159075	Short	96.67	52	6e-06
923	TP26007	Skeleton	ALB04	127.3	127.3	NLL-02	5934667	5934344	Long	90.49	424	1e-116
924	TP37593	Skeleton	ALB04	127.3	127.31
925	TP338317	Skeleton	ALB04	127.3	127.32	NLL-02	5935893	5935617	Long	94.58	429	3e-118
926	TP106254	Skeleton	ALB04	127.94	127.94	NLL-02	11998558	11998963	Long	89.81	514	6e-144
927	TP93026	Skeleton	ALB04	128.41	128.41	NLL-02	10741586	10741536	Short	90.2	61.9	6e-09
928	TP287341	Skeleton	ALB04	128.41	128.42	NLL-02	10136819	10136757	Short	93.75	87.7	1e-16
929	TP440375	Skeleton	ALB04	128.41	128.43	NLL-02	9938940	9940028	Long	91.77	1517	0
930	TP338761	Skeleton	ALB04	128.41	128.44	NLL-02	8905324	8905651	Long	90.59	431	6e-119
931	TP9255	Skeleton	ALB04	128.75	128.75
932	lPms-527184	Attached	ALB04		128.75
933	M66E32A197	Skeleton	ALB05	0	0
934	M66E32B155	Skeleton	ALB05	0.54	0.54
935	TP9473	Skeleton	ALB05	3.07	3.07	NLL-06	112118	112065	Short	92.59	75.8	4e-13
936	TP242172	Skeleton	ALB05	3.66	3.66
937	TP82601	Skeleton	ALB05	3.66	3.67	NLL-06	293015	292965	Short	92.16	69.9	3e-11
938	TP261662	Skeleton	ALB05	3.66	3.68	NLL-06	329043	329406	Long	87.43	405	2e-111
939	TP58350	Skeleton	ALB05	3.66	3.69	NLL-06	329406	328945	Long	90.3	593	5e-168
940	TP128034	Skeleton	ALB05	3.66	3.7	NLL-06	517724	518386	Long	95.02	1038	0
941	TP368957	Skeleton	ALB05	3.66	3.71	NLL-17	271257	269734	Long	88.11	1766	0
942	TP81525	Skeleton	ALB05	3.66	3.72
943	TP102182	Skeleton	ALB05	7.03	7.03	NLL-06	963172	963235	Short	96.88	111	8e-24
944	lPms-525219	Skeleton	ALB05	7.03	7.04
945	lPms-517055	Skeleton	ALB05	7.03	7.05
946	TP267632	Skeleton	ALB05	7.03	7.06
947	TP79545	Skeleton	ALB05	7.03	7.07	NLL-06	1018058	1017348	Long	93.15	1042	0
948	TP14803	Skeleton	ALB05	7.03	7.08	NLL-06	1116574	1117676	Long	88.14	1303	0
949	TP305197	Skeleton	ALB05	8.95	8.95	NLL-06	1262760	1262698	Short	95.24	101	7e-21
950	TP102334	Skeleton	ALB05	9.43	9.43	NLL-06	1560183	1560128	Short	92.86	79.8	3e-14
951	TP270311	Skeleton	ALB05	9.43	9.44
952	TP14248	Skeleton	ALB05	10.25	10.25	NLL-06	1797098	1797294	Long	96.45	326	2e-87
953	TP262047	Skeleton	ALB05	16.09	16.09	NLL-06	1870956	1870893	Short	95.31	103	2e-21
954	TP48406	Skeleton	ALB05	16.09	16.1	NLL-06	2052426	2050480	Long	97.18	3291	0
955	TP94751	Skeleton	ALB05	16.09	16.11	NLL-06	2103948	2103724	Long	90.71	300	5e-80
956	TP261924	Skeleton	ALB05	16.09	16.12	NLL-06	2143540	2144184	Long	95.19	1020	0
957	TP275628	Skeleton	ALB05	16.09	16.13	NLL-06	2237773	2238574	Long	87.9	931	0
958	TP410280	Skeleton	ALB05	16.09	16.14
959	TP232429	Skeleton	ALB05	16.09	16.15
960	TP261735	Skeleton	ALB05	16.5	16.5	NLL-06	2320416	2320479	Short	92.19	87.7	1e-16
961	TP248683	Skeleton	ALB05	18.43	18.43	NLL-06	2631449	2632298	Long	95.3	1349	0
962	TP269664	Skeleton	ALB05	18.43	18.44
963	TP162850	Skeleton	ALB05	18.43	18.45	NLL-06	2692577	2691980	Long	95.99	972	0
964	TP98156	Skeleton	ALB05	19.19	19.19	NLL-06	2767321	2767360	Short	95	63.9	2e-09
965	TP21772	Skeleton	ALB05	19.19	19.2	NLL-06	2779023	2779319	Long	90.67	396	2e-108
966	TP158338	Skeleton	ALB05	19.79	19.79	NLL-06	2881034	2881097	Short	98.44	119	3e-26
967	TP155867	Skeleton	ALB05	19.79	19.8	NLL-06	2945708	2945771	Short	95.31	103	2e-21
968	TP96457	Skeleton	ALB05	20.73	20.73	NLL-06	3084172	3084816	Long	91.54	883	0
969	TP109491	Skeleton	ALB05	20.73	20.74
970	TP56563	Skeleton	ALB05	20.73	20.75	NLL-06	3091432	3090918	Long	91.91	723	0
971	TP147873	Skeleton	ALB05	20.73	20.76	NLL-06	3113732	3113684	Short	91.84	65.9	3e-10
972	TP80138	Skeleton	ALB05	20.73	20.77	NLL-06	3114842	3114355	Long	95.51	780	0
973	TP281176	Skeleton	ALB05	21.62	21.62	NLL-06	3231339	3231402	Short	87.5	63.9	2e-09
974	TP234034	Skeleton	ALB05	21.97	21.97
975	LSSR49	Skeleton	ALB05	22.73	22.73	NLL-06	3261784	3260700	Long	90.88	1432	0
976	TP52347	Skeleton	ALB05	27.09	27.09	NLL-06	3655999	3655936	Short	90.63	79.8	3e-14
977	TP286311	Skeleton	ALB05	27.09	27.1
978	TP56136	Skeleton	ALB05	27.09	27.11	NLL-06	3792312	3794577	Long	89.48	2856	0
979	TP118753	Skeleton	ALB05	27.09	27.12	NLL-06	3848054	3846543	Long	94.7	2357	0
980	TP51515	Skeleton	ALB05	27.77	27.77	NLL-06	3934417	3936450	Long	94.79	3153	0
981	TP350491	Skeleton	ALB05	27.77	27.78	NLL-06	3939292	3938218	Long	93.4	1589	0
982	TP191200	Skeleton	ALB05	27.77	27.79	NLL-06	3981451	3981692	Long	90.16	313	7e-84
983	Lup91	Skeleton	ALB05	28.44	28.44	NLL-06	4093353	4093583	Long	97.41	394	2e-108
984	lPms-515138	Skeleton	ALB05	29.59	29.59
985	lPms-750466	Skeleton	ALB05	29.59	29.6
986	M61E32B85	Attached	ALB05		31.03
987	Lup238	Skeleton	ALB05	32.47	32.47	NLL-06	4093411	4093586	Long	96.02	287	5e-76
988	TP345696	Skeleton	ALB05	34.6	34.6	NLL-06	4095125	4095989	Long	89.85	1109	0
989	TP450727	Skeleton	ALB05	34.6	34.61	NLL-06	4095153	4095989	Long	90.11	1085	0
990	TP121119	Skeleton	ALB05	34.6	34.62	NLL-06	4120530	4120842	Long	92.33	442	5e-122
991	TP151919	Skeleton	ALB05	34.6	34.63	NLL-06	4122525	4122903	Long	95.25	599	2e-169
992	TP277662	Skeleton	ALB05	34.93	34.93	NLL-18	13006633	13008745	Long	84.41	2043	0
993	TP123268	Skeleton	ALB05	34.93	34.94	NLL-18	13006633	13008745	Long	84.41	2043	0
994	TP430230	Skeleton	ALB05	36.01	36.01	NLL-06	4599026	4598963	Short	98.44	119	3e-26
995	TP275350	Skeleton	ALB05	36.01	36.02	NLL-06	4630404	4630259	Long	87.67	165	1e-39
996	TP233709	Skeleton	ALB05	36.32	36.32	NLL-06	4953112	4953975	Long	90.67	1144	0
997	TP9150	Skeleton	ALB05	36.32	36.33
998	TP230151	Skeleton	ALB05	38.06	38.06	NLL-06	5040676	5040627	Short	96	83.8	2e-15
999	TP1918	Skeleton	ALB05	38.06	38.07	NLL-06	5118312	5119027	Long	94.29	1096	0
1000	TP45277	Skeleton	ALB05	38.06	38.08	NLL-06	5218318	5217032	Long	94.12	1960	0
1001	TP154252	Skeleton	ALB05	38.06	38.09	NLL-06	5219334	5216951	Long	93.6	3546	0
1002	TP829	Skeleton	ALB05	40	40	NLL-06	5361830	5361874	Short	97.78	81.8	7e-15
1003	TP25587	Skeleton	ALB05	40.52	40.52	NLL-06	5379272	5379331	Short	96.67	103	2e-21
1004	M63E41B110	Skeleton	ALB05	42.91	42.91
1005	M78E41C222	Skeleton	ALB05	45.75	45.75
1006	TP22066	Skeleton	ALB05	46.4	46.4	NLL-06	5490791	5488208	Long	95.38	4108	0
1007	TP78720	Skeleton	ALB05	46.4	46.41	NLL-06	5490791	5488208	Long	95.38	4108	0
1008	TP132950	Skeleton	ALB05	46.4	46.42	NLL-06	5501290	5501260	Short	96.77	54	2e-06
1009	TP197715	Skeleton	ALB05	47.33	47.33	NLL-06	5556547	5556789	Long	92.62	350	5e-95
1010	TP226360	Skeleton	ALB05	47.33	47.34	NLL-06	5566814	5566856	Short	95.35	69.9	3e-11
1011	TP7779	Skeleton	ALB05	47.33	47.35	NLL-06	5816164	5815622	Long	89.87	688	0
1012	TP225718	Skeleton	ALB05	47.33	47.36	NLL-06	5885504	5884621	Long	94.25	1352	0
1013	TP292035	Skeleton	ALB05	47.33	47.37	NLL-06	5885504	5884621	Long	94.25	1352	0
1014	TP36490	Skeleton	ALB05	47.33	47.38	NLL-06	5986938	5986983	Short	97.83	83.8	2e-15
1015	TP131047	Skeleton	ALB05	47.33	47.39	NLL-06	5987293	5987230	Short	95.31	103	2e-21
1016	TP404437	Skeleton	ALB05	47.33	47.4	NLL-06	6021972	6020649	Long	90.7	1760	0
1017	TP427132	Skeleton	ALB05	47.83	47.83	NLL-06	6197662	6197266	Long	86.03	403	1e-110
1018	TP76600	Skeleton	ALB05	47.83	47.84	NLL-06	6201367	6199883	Long	89.2	1845	0
1019	M47E38B72	Skeleton	ALB05	48.48	48.48
1020	TP128105	Skeleton	ALB05	48.48	48.49
1021	TP285281	Skeleton	ALB05	48.48	48.5	NLL-06	6420182	6419269	Long	94.05	1391	0
1022	TP155195	Skeleton	ALB05	49.49	49.49	NLL-06	7164153	7163745	Long	94.13	623	1e-176
1023	TP115673	Skeleton	ALB05	49.49	49.5	NLL-06	7177280	7177332	Short	90.57	65.9	4e-10
1024	TP284066	Skeleton	ALB05	52.37	52.37	NLL-06	7387025	7385937	Long	90.59	1447	0
1025	TP97406	Skeleton	ALB05	54.07	54.07	NLL-06	7770711	7771211	Long	90.44	643	0
1026	TP330399	Skeleton	ALB05	54.07	54.08
1027	TP227047	Skeleton	ALB05	55.36	55.36	NLL-06	8284255	8282510	Long	96.05	2843	0
1028	TP333666	Skeleton	ALB05	55.36	55.37	NLL-06	8303809	8304449	Long	90.02	808	0
1029	TP4660	Skeleton	ALB05	55.36	55.38	NLL-06	8304449	8303809	Long	90.33	819	0
1030	TP229326	Skeleton	ALB05	55.36	55.39	NLL-06	8304449	8303809	Long	90.33	819	0
1031	TP76539	Skeleton	ALB05	55.36	55.4	NLL-06	8326072	8327575	Long	90.93	2021	0
1032	TP365893	Skeleton	ALB05	55.36	55.41	NLL-06	8328783	8328839	Short	91.23	73.8	2e-12
1033	TP114433	Skeleton	ALB05	56.96	56.96	NLL-06	8516006	8515275	Long	89.89	924	0
1034	TP80741	Skeleton	ALB05	56.96	56.97	NLL-06	8523621	8525353	Long	85.54	1757	0
1035	TP249845	Skeleton	ALB05	57.26	57.26	NLL-06	8631647	8634353	Long	94.98	4228	0
1036	TP337814	Skeleton	ALB05	57.26	57.27	NLL-06	8634353	8631647	Long	94.94	4222	0
1037	TP106823	Skeleton	ALB05	58.66	58.66	NLL-06	8954868	8954277	Long	88.37	712	0
1038	TP325004	Skeleton	ALB05	58.66	58.67	NLL-06	9056166	9055552	Long	89.45	778	0
1039	TP106731	Skeleton	ALB05	58.66	58.68	NLL-06	9056166	9055551	Long	89.94	798	0
1040	TP57682	Skeleton	ALB05	58.66	58.69	NLL-06	9161543	9161496	Short	95.83	79.8	3e-14
1041	TP75724	Skeleton	ALB05	58.66	58.7	NLL-06	9207438	9207674	Long	93.28	350	6e-95
1042	TP291142	Skeleton	ALB05	59.33	59.33	NLL-06	9500199	9501591	Long	91.96	1941	0
1043	TP147882	Skeleton	ALB05	59.33	59.34	NLL-06	9513914	9513851	Short	95.31	103	2e-21
1044	TP230332	Skeleton	ALB05	59.33	59.35	NLL-06	9562511	9562579	Short	89.86	81.8	7e-15
1045	TP249255	Skeleton	ALB05	59.92	59.92	NLL-06	9624845	9624259	Long	93.12	861	0
1046	TP115170	Skeleton	ALB05	60.61	60.61	NLL-06	9767976	9768960	Long	88.54	1179	0
1047	TP285916	Skeleton	ALB05	60.99	60.99	NLL-06	9802797	9803867	Long	91.7	1472	0
1048	TP234865	Skeleton	ALB05	61.38	61.38	NLL-06	9985819	9985760	Short	95	95.6	5e-19
1049	TP38737	Skeleton	ALB05	61.97	61.97	NLL-06	10151833	10152306	Long	93.93	719	0
1050	TP418716	Skeleton	ALB05	62.97	62.97	NLL-06	10489708	10489266	Long	89.84	566	9e-160
1051	TP256103	Skeleton	ALB05	62.97	62.98	NLL-06	10490346	10488987	Long	91.7	1882	0
1052	TP234172	Skeleton	ALB05	64.66	64.66	NLL-06	10852245	10851695	Long	90.24	710	0
1053	TP135001	Skeleton	ALB05	65.1	65.1	NLL-06	10960029	10961372	Long	88.63	1607	0
1054	TP447885	Skeleton	ALB05	65.1	65.11	NLL-06	10960845	10960029	Long	88.69	966	0
1055	TP157084	Skeleton	ALB05	66.91	66.91	NLL-06	11139712	11139770	Long	100	110	1e-22
1056	TP232592	Skeleton	ALB05	66.91	66.92	NLL-06	11140942	11141071	Long	98.46	230	2e-58
1057	TP133316	Skeleton	ALB05	67.23	67.23	NLL-06	11235950	11236596	Long	87.44	726	0
1058	TP418807	Skeleton	ALB05	67.23	67.24	NLL-06	11235950	11236489	Long	88.46	634	3e-180
1059	TP179409	Skeleton	ALB05	67.23	67.25	NLL-06	11501805	11501744	Short	98.39	115	5e-25
1060	TP235871	Skeleton	ALB05	67.81	67.81	NLL-06	11569526	11569578	Short	96.23	89.7	3e-17
1061	TP36330	Skeleton	ALB05	68.43	68.43	NLL-06	11670612	11670672	Short	98.36	113	2e-24
1062	TP262818	Skeleton	ALB05	68.43	68.44	NLL-06	11670986	11670923	Short	95.31	103	2e-21
1063	TP419546	Skeleton	ALB05	68.43	68.45	NLL-06	11792919	11791775	Long	96.33	1882	0
1064	TP320427	Skeleton	ALB05	68.43	68.46
1065	TP224694	Skeleton	ALB05	68.74	68.74	NLL-06	11840502	11840958	Long	92.86	665	0
1066	TP256126	Skeleton	ALB05	68.74	68.75	NLL-06	11842688	11842633	Short	94.64	87.7	1e-16
1067	TP231782	Skeleton	ALB05	68.74	68.76	NLL-06	12014370	12014433	Short	95.31	103	2e-21
1068	TP260835	Skeleton	ALB05	68.74	68.77	NLL-06	12050469	12050532	Short	93.75	95.6	5e-19
1069	TP408068	Skeleton	ALB05	69.16	69.16	NLL-06	12225696	12225634	Short	98.41	117	1e-25
1070	TP243113	Skeleton	ALB05	70.42	70.42	NLL-06	12618826	12620138	Long	95.52	2100	0
1071	TP367706	Skeleton	ALB05	70.42	70.43	NLL-06	12630024	12629964	Short	93.44	89.7	3e-17
1072	TP192493	Skeleton	ALB05	72.6	72.6	Scaffold_5_183	24281	24341	Short	91.8	81.8	7e-15
1073	TP365250	Skeleton	ALB05	72.6	72.61
1074	TP284563	Skeleton	ALB05	72.6	72.62
1075	TP271684	Skeleton	ALB05	73.06	73.06	Scaffold_5_161	12586	12523	Short	93.75	95.6	5e-19
1076	TP267776	Skeleton	ALB05	73.06	73.07	NLL-06	12924828	12924889	Short	91.94	83.8	2e-15
1077	TP76879	Skeleton	ALB05	73.98	73.98	NLL-06	13342571	13343279	Long	85.6	732	0
1078	EFGC	Skeleton	ALB05	75.28	75.28	NLL-06	13678862	13679035	Long	97.7	300	7e-80
1079	Lup120	Skeleton	ALB05	78.82	78.82	NLL-06	14633351	14633758	Long	90.49	536	7e-151
1080	TP158824	Skeleton	ALB05	78.82	78.83	NLL-06	24526053	24526024	Short	100	60	2e-08
1081	Lup264	Skeleton	ALB05	78.82	78.84	NLL-06	14633357	14633754	Long	90.25	516	8e-145
1082	TP446825	Skeleton	ALB05	80.27	80.27	NLL-17	18983614	18983649	Short	97.22	63.9	2e-09
1083	TP230059	Skeleton	ALB05	80.92	80.92	Scaffold_421	106413	105459	Long	92.31	1349	0
1084	TP405961	Skeleton	ALB05	83.67	83.67	NLL-06	20373698	20372826	Long	92.56	1260	0
1085	TP399811	Skeleton	ALB05	83.67	83.68	NLL-06	20373479	20372826	Long	94.65	1014	0
1086	TP451124	Skeleton	ALB05	84.35	84.35	NLL-06	20112281	20112221	Short	91.8	81.8	7e-15
1087	TP350254	Skeleton	ALB05	84.35	84.36	NLL-06	20112220	20112278	Short	93.22	85.7	4e-16
1088	TP274288	Skeleton	ALB05	84.35	84.37	NLL-06	19783229	19783167	Short	96.83	109	3e-23
1089	TP292155	Skeleton	ALB05	84.35	84.38
1090	M76E41C359	Skeleton	ALB05	85.57	85.57
1091	TP276008	Skeleton	ALB05	85.57	85.58	Scaffold_4_11	17381	14940	Long	95.13	3851	0
1092	TP263679	Skeleton	ALB05	85.57	85.59	NLL-06	18609081	18609705	Long	90.68	839	0
1093	TP448350	Skeleton	ALB05	85.57	85.6
1094	TP270261	Skeleton	ALB05	85.57	85.61
1095	TP47420	Skeleton	ALB05	85.57	85.62	NLL-06	17324939	17324879	Short	91.94	75.8	4e-13
1096	TP253426	Skeleton	ALB05	85.57	85.63	NLL-06	17324184	17324364	Long	91.16	244	5e-63
1097	TP272996	Skeleton	ALB05	85.57	85.64	NLL-06	17318953	17318890	Short	93.75	95.6	5e-19
1098	TP274286	Skeleton	ALB05	85.57	85.65	NLL-06	17309075	17309011	Short	95.38	97.6	1e-19
1099	TP287977	Skeleton	ALB05	85.57	85.66
1100	TP263254	Skeleton	ALB05	89	89	NLL-04	122338	122078	Long	94.25	399	2e-109
1101	TP239271	Skeleton	ALB05	89	89.01	NLL-04	120253	119809	Long	86.09	472	2e-130
1102	M63E38A171	Skeleton	ALB05	90.22	90.22
1103	TP22236	Skeleton	ALB05	92.64	92.64	NLL-06	15945792	15944354	Long	93.84	2163	0
1104	TP91374	Skeleton	ALB05	92.64	92.65	NLL-06	5252746	5252806	Short	88.52	65.9	4e-10
1105	TP4927	Skeleton	ALB05	92.64	92.66	NLL-04	122491	122428	Short	90.63	79.8	3e-14
1106	TP245701	Skeleton	ALB05	93.17	93.17
1107	lPms-515708	Skeleton	ALB05	93.17	93.18
1108	lPms-516092	Skeleton	ALB05	93.17	93.19
1109	TP134995	Skeleton	ALB05	94.48	94.48	NLL-04	251445	251679	Long	92.77	340	4e-92
1110	TP290990	Skeleton	ALB05	95.06	95.06	NLL-04	289092	289936	Long	92.47	1205	0
1111	TP263331	Skeleton	ALB05	95.06	95.07	NLL-04	347772	349076	Long	92.04	1831	0
1112	TP260043	Skeleton	ALB05	95.06	95.08	NLL-04	347772	349076	Long	92.04	1831	0
1113	TP53889	Skeleton	ALB05	95.06	95.09	NLL-04	347772	349076	Long	92.04	1831	0
1114	TP150426	Skeleton	ALB05	95.06	95.1	NLL-04	351681	352775	Long	92.28	1557	0
1115	TP80425	Skeleton	ALB05	96.31	96.31	NLL-04	405549	404933	Long	93.35	913	0
1116	TP450544	Skeleton	ALB05	96.31	96.32	NLL-04	407556	408344	Long	92.65	1136	0
1117	TP321218	Skeleton	ALB05	96.77	96.77	NLL-09	890457	890411	Short	95.74	77.8	1e-13
1118	TP234226	Skeleton	ALB05	97.26	97.26	NLL-04	407556	408344	Long	92.65	1136	0
1119	M60E41B70	Skeleton	ALB05	98	98
1120	TP10295	Skeleton	ALB05	99.22	99.22	NLL-06	22890981	22890930	Short	98.08	95.6	5e-19
1121	lPms-751741	Skeleton	ALB05	100.55	100.55
1122	lPms-751020	Attached	ALB05		102.29
1123	lPms-750587	Attached	ALB05		102.29
1124	TP12641	Skeleton	ALB05	104.03	104.03	NLL-06	22583666	22582824	Long	91.71	1149	0
1125	TP270665	Skeleton	ALB05	104.03	104.04	NLL-06	22552433	22552370	Short	93.75	95.6	5e-19
1126	TP407073	Skeleton	ALB05	104.03	104.05	NLL-06	22552215	22552155	Short	96.72	105	5e-22
1127	TP47392	Skeleton	ALB05	105.69	105.69	NLL-17	20646711	20646769	Short	90	63.9	2e-09
1128	TP442523	Skeleton	ALB05	106.86	106.86	NLL-06	22303774	22303724	Short	96.08	85.7	4e-16
1129	TP452677	Skeleton	ALB05	106.86	106.87	NLL-06	22230545	22230079	Long	94.22	712	0
1130	TP86858	Skeleton	ALB05	106.86	106.88	NLL-06	22193813	22193758	Short	91.07	71.9	7e-12
1131	TP156363	Skeleton	ALB05	106.86	106.89	NLL-02	2398570	2398540	Short	100	61.9	6e-09
1132	TP148065	Skeleton	ALB05	108.42	108.42	Scaffold_134_50	1117	1158	Short	92.86	60	2e-08
1133	TP70170	Skeleton	ALB05	108.42	108.43	NLL-06	21624707	21624746	Short	97.5	71.9	7e-12
1134	TP327098	Skeleton	ALB05	108.42	108.44	Scaffold_25_166	7135	8363	Long	93.82	1838	0
1135	TP369780	Skeleton	ALB05	109.11	109.11
1136	M59E32A160	Skeleton	ALB05	110.61	110.61
1137	TP233214	Skeleton	ALB06	0	0	NLL-04	27086272	27087219	Long	94.41	1458	0
1138	TP28472	Skeleton	ALB06	0.64	0.64	NLL-04	27028842	27029615	Long	86.73	850	0
1139	TP16670	Skeleton	ALB06	0.64	0.65	NLL-04	26965728	26965671	Short	94.83	91.7	7e-18
1140	TP303216	Skeleton	ALB06	0.64	0.66	NLL-04	26965651	26965714	Short	93.75	95.6	5e-19
1141	TP114818	Skeleton	ALB06	0.64	0.67	NLL-04	26900293	26899193	Long	92.55	1580	0
1142	TP368840	Skeleton	ALB06	1.22	1.22	NLL-04	26766244	26766074	Long	87.7	204	1e-50
1143	M62E38C178	Skeleton	ALB06	1.22	1.23
1144	TP283152	Skeleton	ALB06	2.18	2.18
1145	TP83191	Skeleton	ALB06	5.58	5.58	NLL-04	26713980	26713940	Short	92.68	58	1e-07
1146	TP364213	Skeleton	ALB06	9.84	9.84	NLL-20	1004247	1005398	Long	95.92	1868	0
1147	TP276093	Skeleton	ALB06	9.84	9.85	Scaffold_243_29	86285	86033	Long	95.26	401	8e-110
1148	TP91575	Skeleton	ALB06	9.84	9.86	Scaffold_243_29	59213	58583	Long	93.34	922	0
1149	TP320848	Skeleton	ALB06	9.84	9.87	Scaffold_243_29	58780	59098	Long	95.3	507	4e-142
1150	TP106637	Skeleton	ALB06	10.79	10.79	NLL-04	26021488	26020288	Long	96.43	1982	0
1151	TP130931	Skeleton	ALB06	11.12	11.12	NLL-04	25980795	25980732	Short	96.88	111	8e-24
1152	TP97541	Skeleton	ALB06	11.49	11.49	NLL-04	25904177	25904132	Short	93.48	67.9	6e-11
1153	TP268752	Skeleton	ALB06	11.49	11.5	NLL-04	25904132	25904177	Short	95.65	75.8	3e-13
1154	TP340373	Skeleton	ALB06	11.49	11.51	NLL-04	25903226	25903165	Short	96.77	107	1e-22
1155	TP253104	Skeleton	ALB06	12.07	12.07	NLL-04	25860593	25861296	Long	93.91	1062	0
1156	TP2432	Skeleton	ALB06	12.67	12.67	NLL-04	25770733	25772158	Long	95.66	2290	0
1157	M47E35C134	Skeleton	ALB06	12.67	12.68
1158	TP367772	Skeleton	ALB06	12.67	12.69	NLL-04	25766019	25765956	Short	93.75	95.6	5e-19
1159	TP2955	Skeleton	ALB06	12.67	12.7	NLL-04	25765946	25766005	Short	95	95.6	5e-19
1160	TP453165	Skeleton	ALB06	13.19	13.19	NLL-04	25636981	25637044	Short	93.75	95.6	5e-19
1161	TP131145	Skeleton	ALB06	13.19	13.2	NLL-04	25606549	25606486	Short	96.88	111	8e-24
1162	TP229588	Skeleton	ALB06	13.95	13.95	NLL-04	25502933	25503624	Long	94.22	1055	0
1163	TP413910	Skeleton	ALB06	14.63	14.63	NLL-04	25444509	25445810	Long	95.39	2067	0
1164	TP73971	Skeleton	ALB06	14.63	14.64	NLL-04	25443693	25445810	Long	94.58	3267	0
1165	TP227748	Skeleton	ALB06	14.63	14.65	NLL-04	25364779	25364840	Short	90.63	73.8	2e-12
1166	TP254064	Skeleton	ALB06	15.09	15.09	NLL-04	25326132	25325988	Long	96.55	241	2e-61
1167	TP220245	Skeleton	ALB06	15.09	15.1
1168	TP223751	Skeleton	ALB06	15.09	15.11	NLL-04	25274337	25274395	Short	94.92	93.7	2e-18
1169	TP97609	Skeleton	ALB06	15.09	15.12
1170	TP275922	Skeleton	ALB06	15.09	15.13	NLL-04	25255369	25255428	Short	93.33	87.7	1e-16
1171	TP102394	Skeleton	ALB06	16.03	16.03	NLL-04	24991082	24991019	Short	95.31	103	2e-21
1172	TP265944	Skeleton	ALB06	16.34	16.34	NLL-04	24954313	24957433	Long	94.59	4824	0
1173	TP111753	Skeleton	ALB06	16.34	16.35	NLL-04	24953612	24952785	Long	91.41	1140	0
1174	TP226088	Skeleton	ALB06	20.11	20.11	NLL-04	24686601	24686343	Long	95.75	418	6e-115
1175	TP321736	Skeleton	ALB06	20.11	20.12
1176	TP155915	Skeleton	ALB06	20.46	20.46	NLL-04	24648080	24648155	Long	93.42	113	1e-23
1177	TP14791	Skeleton	ALB06	20.46	20.47	NLL-04	24613527	24613040	Long	91.6	675	0
1178	TP307485	Skeleton	ALB06	20.46	20.48	NLL-04	24611419	24611078	Long	96.78	571	4e-161
1179	TP4356	Skeleton	ALB06	20.46	20.49	NLL-04	24611078	24611419	Long	96.49	566	1e-159
1180	TP75958	Skeleton	ALB06	20.46	20.5	NLL-04	24607910	24607970	Short	95.08	97.6	1e-19
1181	TP253328	Skeleton	ALB06	20.46	20.51	NLL-04	24476643	24477907	Long	88.45	1491	0
1182	TP27365	Skeleton	ALB06	22.14	22.14	NLL-04	24068870	24069344	Long	90.81	638	0
1183	LSSR9a	Skeleton	ALB06	23.4	23.4
1184	LSSR9b	Attached	ALB06		24.2
1185	TP78429	Skeleton	ALB06	24.97	24.97	NLL-04	23967106	23967043	Short	96.88	111	8e-24
1186	TP121412	Skeleton	ALB06	24.97	24.98	NLL-04	23966577	23966637	Short	96.72	105	5e-22
1187	TP27867	Skeleton	ALB06	24.97	24.99	NLL-04	23959336	23957988	Long	92.43	1916	0
1188	TP4078	Skeleton	ALB06	26.19	26.19	NLL-04	23832434	23833017	Long	95.21	924	0
1189	ATP2	Skeleton	ALB06	28.28	28.28	NLL-04	23823878	23824701	Long	89.6	1042	0
1190	TP418431	Skeleton	ALB06	29.56	29.56
1191	TP54020	Skeleton	ALB06	31.32	31.32	NLL-04	23710121	23710572	Long	95.81	732	0
1192	TP238248	Skeleton	ALB06	31.32	31.33	NLL-04	23691016	23691683	Long	95.96	1085	0
1193	TP145135	Skeleton	ALB06	31.32	31.34	NLL-04	23590723	23589813	Long	88.98	1112	0
1194	TP352084	Skeleton	ALB06	33.7	33.7	NLL-04	23083517	23083576	Short	95	95.6	5e-19
1195	TP315194	Skeleton	ALB06	33.7	33.71	NLL-04	23005198	23005135	Short	95.31	103	2e-21
1196	TP414078	Skeleton	ALB06	33.7	33.72	NLL-04	22988655	22989491	Long	88.22	996	0
1197	M65E32A208	Skeleton	ALB06	35.05	35.05
1198	TP376210	Skeleton	ALB06	37.75	37.75	NLL-04	22883474	22883985	Long	94.14	778	0
1199	TP252448	Skeleton	ALB06	40.7	40.7	NLL-04	22581299	22580085	Long	94.75	1871	0
1200	TP263854	Skeleton	ALB06	40.7	40.71	NLL-04	22581299	22580085	Long	95	1888	0
1201	TP406552	Skeleton	ALB06	40.7	40.72	NLL-04	22558410	22556914	Long	92.16	2124	0
1202	TP453097	Skeleton	ALB06	40.7	40.73	NLL-04	22506547	22505911	Long	86.96	710	0
1203	TP415323	Skeleton	ALB06	41.08	41.08	NLL-04	22482672	22482840	Long	97.63	291	2e-76
1204	TP100786	Skeleton	ALB06	41.41	41.41
1205	TP148424	Skeleton	ALB06	41.41	41.42	NLL-04	22469127	22469378	Long	89.72	315	6e-84
1206	TP230336	Skeleton	ALB06	42.1	42.1	NLL-04	24836359	24836389	Short	96.77	54	2e-06
1207	TP291114	Skeleton	ALB06	42.1	42.11	NLL-04	24836407	24836359	Short	93.88	73.8	2e-12
1208	TP266678	Skeleton	ALB06	42.43	42.43	NLL-04	22362884	22361912	Long	93.53	1441	0
1209	TP263857	Skeleton	ALB06	43.73	43.73	NLL-04	22287675	22287306	Long	93.1	540	8e-152
1210	TP13173	Skeleton	ALB06	43.73	43.74	NLL-04	22287653	22287913	Long	89.59	335	2e-90
1211	TP234539	Skeleton	ALB06	44.39	44.39	NLL-04	22079463	22079000	Long	94.61	719	0
1212	TP96352	Skeleton	ALB06	44.39	44.4	NLL-04	22075174	22074158	Long	93.31	1491	0
1213	TP111365	Skeleton	ALB06	44.39	44.41	NLL-04	22075174	22074158	Long	93.31	1491	0
1214	TP155405	Skeleton	ALB06	45.46	45.46	NLL-04	21963346	21963080	Long	98.5	472	1e-130
1215	TP342721	Skeleton	ALB06	45.46	45.47	NLL-04	21963080	21963346	Long	98.13	466	5e-129
1216	TP304906	Skeleton	ALB06	45.46	45.48	NLL-04	21798107	21797064	Long	92.65	1498	0
1217	TP306518	Skeleton	ALB06	46.79	46.79	NLL-04	21615504	21615567	Short	93.75	95.6	5e-19
1218	TP335967	Skeleton	ALB06	46.79	46.8	NLL-04	21615306	21614586	Long	90.86	965	0
1219	TP170437	Skeleton	ALB06	46.79	46.81	NLL-04	21565851	21566179	Long	87.83	388	2e-106
1220	TP363857	Skeleton	ALB06	49.34	49.34	NLL-04	7423606	7422974	Long	91.39	865	0
1221	TP18227	Skeleton	ALB06	49.62	49.62	NLL-04	7344376	7343957	Long	92.86	610	6e-173
1222	TP14170	Skeleton	ALB06	49.62	49.63	NLL-04	7341859	7341640	Long	94.12	335	7e-90
1223	TP263205	Skeleton	ALB06	50.08	50.08	NLL-04	7149319	7149777	Long	95.42	730	0
1224	TP274971	Skeleton	ALB06	51.89	51.89	NLL-04	6968795	6968858	Short	98.44	119	3e-26
1225	TP23022	Skeleton	ALB06	52.37	52.37	NLL-04	6813353	6813414	Short	87.1	54	2e-06
1226	TP430030	Skeleton	ALB06	52.37	52.38	Scaffold_26_28	69409	69465	Short	93.1	75.8	4e-13
1227	TP116279	Skeleton	ALB06	52.37	52.39	NLL-04	6795553	6795490	Short	95.31	103	2e-21
1228	TP76272	Skeleton	ALB06	54.77	54.77	NLL-04	21149525	21149588	Short	89.06	71.9	7e-12
1229	TP75946	Skeleton	ALB06	56.63	56.63	NLL-04	21415641	21415578	Short	95.31	103	2e-21
1230	TP339671	Skeleton	ALB06	56.63	56.64	Scaffold_9_143	10000	9866	Long	92.7	196	2e-48
1231	TP229869	Skeleton	ALB06	57.88	57.88	NLL-07	11809253	11807315	Long	94.08	2946	0
1232	TP266588	Skeleton	ALB06	57.88	57.89	NLL-07	11807343	11809253	Long	93.99	2894	0
1233	TP275778	Skeleton	ALB06	57.88	57.9	Scaffold_1_741	10936	10873	Short	92.19	87.7	1e-16
1234	TP129245	Skeleton	ALB06	57.88	57.91	Scaffold_1_741	7858	7911	Short	92.59	75.8	4e-13
1235	TP283551	Skeleton	ALB06	59.6	59.6	Scaffold_90_15	17737	18169	Long	94.69	673	0
1236	TP144610	Skeleton	ALB06	59.6	59.61	NLL-02	10137892	10137842	Short	94.12	77.8	1e-13
1237	TP279961	Skeleton	ALB06	59.89	59.89	NLL-04	20185987	20186088	Long	95.1	161	1e-37
1238	TP14896	Skeleton	ALB06	59.89	59.9	NLL-04	20165075	20165260	Long	94.09	283	7e-75
1239	TP91054	Skeleton	ALB06	59.89	59.91	NLL-04	20157615	20158579	Long	92.34	1371	0
1240	TP147582	Skeleton	ALB06	59.89	59.92	NLL-04	20152040	20152003	Short	92.11	52	6e-06
1241	TP314612	Skeleton	ALB06	60.19	60.19	NLL-04	20009168	20008737	Long	90.83	582	3e-164
1242	TP156325	Skeleton	ALB06	60.62	60.62	Scaffold_184_41	102323	102285	Short	97.44	69.9	3e-11
1243	TP239265	Skeleton	ALB06	60.62	60.63	NLL-04	20157615	20158579	Long	92.34	1371	0
1244	M47E41A208	Skeleton	ALB06	62.34	62.34
1245	TP278901	Skeleton	ALB06	64.72	64.72	NLL-04	19656973	19656916	Short	94.83	91.7	7e-18
1246	TP135953	Skeleton	ALB06	67.5	67.5	NLL-06	31602292	31602327	Short	94.44	56	3e-07
1247	TP156348	Skeleton	ALB06	67.5	67.51
1248	TP85779	Skeleton	ALB06	68.21	68.21
1249	TP82790	Skeleton	ALB06	69.88	69.88	Scaffold_332	337791	337854	Short	93.75	95.6	5e-19
1250	TP271913	Skeleton	ALB06	69.88	69.89	Scaffold_332	240634	239343	Long	95.43	2050	0
1251	TP4274	Skeleton	ALB06	70.64	70.64	Scaffold_8_171	9562	9533	Short	100	60	2e-08
1252	TP155342	Skeleton	ALB06	70.64	70.65	Scaffold_8_168	4738	5367	Long	91.44	865	0
1253	TP85575	Skeleton	ALB06	74.38	74.38	NLL-18	5143909	5143846	Short	93.75	95.6	5e-19
1254	TP30262	Skeleton	ALB06	74.38	74.39	NLL-18	5188310	5187885	Long	89.26	540	1e-151
1255	TP130218	Skeleton	ALB06	74.38	74.4	NLL-18	5188310	5187885	Long	89.26	540	1e-151
1256	TP72283	Skeleton	ALB06	76.55	76.55	NLL-04	17301512	17301141	Long	87.79	436	3e-120
1257	TP253457	Skeleton	ALB06	77.25	77.25	NLL-05	5490199	5490429	Long	95.67	372	1e-101
1258	TP161192	Skeleton	ALB06	77.25	77.26	NLL-05	5513651	5514281	Long	91.13	854	0
1259	TP7440	Skeleton	ALB06	78.53	78.53	NLL-05	5608919	5608982	Short	95.31	103	2e-21
1260	TP44932	Skeleton	ALB06	78.53	78.54	NLL-05	5630665	5630272	Long	96.45	651	0
1261	TP87693	Skeleton	ALB06	78.53	78.55
1262	TP253551	Skeleton	ALB06	79.4	79.4	NLL-05	6051231	6050568	Long	87.85	774	0
1263	TP328623	Skeleton	ALB06	79.4	79.41	Scaffold_83_16	16087	17596	Long	93.92	2278	0
1264	TP418665	Skeleton	ALB06	80.87	80.87	Scaffold_146_6	32541	32489	Short	88.68	58	1e-07
1265	TP121843	Skeleton	ALB06	81.33	81.33	NLL-14	6767497	6767743	Long	87.45	285	2e-75
1266	M49E32A92	Skeleton	ALB06	82.57	82.57
1267	M47E32A106	Skeleton	ALB06	87.23	87.23
1268	TP80444	Skeleton	ALB06	92.46	92.46	NLL-05	5014031	5014091	Short	93.44	89.7	3e-17
1269	TP152954	Skeleton	ALB06	92.46	92.47	NLL-09	20111075	20111020	Short	94.64	87.7	1e-16
1270	TP22267	Skeleton	ALB06	92.46	92.48
1271	M59E32C206	Skeleton	ALB06	92.46	92.49
1272	M66E38A386	Skeleton	ALB06	92.46	92.5
1273	M62E41B183	Skeleton	ALB06	94.11	94.11
1274	TP446574	Skeleton	ALB06	95.78	95.78
1275	TP56347	Skeleton	ALB06	98.98	98.98	Scaffold_578	30643	29737	Long	89.51	1122	0
1276	TP252411	Skeleton	ALB06	98.98	98.99	Scaffold_26_8	25005	24942	Short	95.31	103	2e-21
1277	TP11454	Skeleton	ALB06	98.98	99	NLL-05	3405668	3405730	Short	87.3	61.9	6e-09
1278	TP49316	Skeleton	ALB06	104.37	104.37	NLL-08	11882122	11882190	Short	86.96	65.9	4e-10
1279	TP368378	Skeleton	ALB06	104.37	104.38	NLL-08	11889224	11888098	Long	89.18	1400	0
1280	TP97687	Skeleton	ALB06	107.42	107.42	NLL-05	2401092	2401155	Short	90.63	79.8	3e-14
1281	TP75179	Skeleton	ALB06	107.42	107.43	NLL-05	2396243	2396180	Short	96.88	111	8e-24
1282	TP250366	Skeleton	ALB06	107.42	107.44	NLL-05	2350285	2350157	Long	94.57	200	7e-50
1283	TP133138	Skeleton	ALB06	107.42	107.45	NLL-05	2350262	2351147	Long	90.41	1164	0
1284	TP92281	Skeleton	ALB06	109.08	109.08	NLL-05	2206456	2206934	Long	92.13	675	0
1285	TP256717	Skeleton	ALB06	109.99	109.99	NLL-05	2178456	2178260	Long	95.94	320	2e-85
1286	TP6944	Skeleton	ALB06	109.99	110	NLL-05	2178456	2178260	Long	95.94	320	3e-85
1287	TP273655	Skeleton	ALB06	111.58	111.58	NLL-05	1974216	1974179	Short	94.74	60	2e-08
1288	TP309184	Skeleton	ALB06	111.9	111.9
1289	TP170848	Skeleton	ALB06	115.67	115.67	NLL-05	1635062	1634998	Short	92.31	81.8	7e-15
1290	TP336423	Skeleton	ALB06	116.31	116.31	NLL-20	19570547	19569993	Long	93.68	839	0
1291	TP174962	Skeleton	ALB06	116.31	116.32	NLL-08	10923456	10923335	Long	92.62	176	5e-43
1292	TP8187	Skeleton	ALB06	116.31	116.33	NLL-05	1382319	1382988	Long	85.84	686	0
1293	TP85502	Skeleton	ALB06	117.61	117.61	NLL-05	1308918	1308980	Short	98.41	117	1e-25
1294	TP12366	Skeleton	ALB06	118.01	118.01	NLL-05	1264817	1265085	Long	92.94	390	1e-106
1295	TP251990	Skeleton	ALB06	118.01	118.02	NLL-05	1263487	1263796	Long	90.03	401	7e-110
1296	M63E41C120	Skeleton	ALB06	118.01	118.03
1297	TP326481	Skeleton	ALB06	122.75	122.75
1298	TP165873	Skeleton	ALB06	124.01	124.01	NLL-05	335769	336953	Long	96.3	1947	0
1299	TP85280	Skeleton	ALB06	124.01	124.02
1300	TP148477	Skeleton	ALB06	124.01	124.03
1301	TP327309	Skeleton	ALB06	124.01	124.04	NLL-05	346429	345036	Long	92.83	2032	0
1302	TP323927	Skeleton	ALB06	124.01	124.05	NLL-05	346429	345034	Long	92.77	2030	0
1303	TP58499	Skeleton	ALB06	124.01	124.06	NLL-05	347207	347620	Long	89.13	505	4e-141
1304	TP2352	Skeleton	ALB06	124.46	124.46
1305	M63E35B267	Skeleton	ALB06	127.47	127.47
1306	TP234358	Skeleton	ALB06	130.13	130.13	NLL-05	659288	659557	Long	90.78	364	1e-98
1307	TP288028	Skeleton	ALB06	130.13	130.14	NLL-05	661919	662155	Long	94.51	364	9e-99
1308	TP294978	Skeleton	ALB06	132.11	132.11	NLL-05	750217	753320	Long	94.77	4833	0
1309	M61E35A91	Attached	ALB06		132.11
1310	TP86163	Skeleton	ALB07	0	0	NLL-12	18740857	18740920	Short	90.63	79.8	3e-14
1311	TP317842	Skeleton	ALB07	0.46	0.46	NLL-12	18706708	18706275	Long	86.99	468	1e-129
1312	TP64299	Skeleton	ALB07	0.46	0.47	NLL-12	18575776	18576352	Long	83.14	523	2e-146
1313	TP22334	Skeleton	ALB07	0.46	0.48	NLL-12	18540608	18541712	Long	91.44	1502	0
1314	TP37654	Skeleton	ALB07	0.46	0.49	NLL-12	18523532	18523816	Long	93.03	416	6e-115
1315	TP428189	Skeleton	ALB07	0.76	0.76	NLL-12	18426949	18427368	Long	95	660	0
1316	TP314182	Skeleton	ALB07	0.76	0.77	NLL-12	18426575	18428407	Long	88.61	2215	0
1317	TP273496	Skeleton	ALB07	1.12	1.12	NLL-12	18343004	18340779	Long	90.47	2948	0
1318	TP234888	Skeleton	ALB07	1.12	1.13	NLL-12	18328995	18329272	Long	93.17	407	2e-111
1319	TP229641	Skeleton	ALB07	2.36	2.36	NLL-12	18098394	18098720	Long	92.35	466	1e-129
1320	TP114820	Skeleton	ALB07	2.36	2.37
1321	TP362092	Skeleton	ALB07	2.36	2.38	NLL-12	18070944	18069383	Long	90.67	2069	0
1322	TP188520	Skeleton	ALB07	2.36	2.39	NLL-12	18069682	18070168	Long	87.76	564	4e-159
1323	TP4543	Skeleton	ALB07	2.36	2.4
1324	TP100663	Skeleton	ALB07	3.23	3.23	NLL-12	17953914	17954179	Long	88.35	318	2e-85
1325	TP235925	Skeleton	ALB07	3.23	3.24	NLL-12	17940047	17940105	Short	91.8	75.8	4e-13
1326	TP376552	Skeleton	ALB07	3.23	3.25	NLL-12	17902133	17902074	Short	93.33	87.7	1e-16
1327	TP391059	Skeleton	ALB07	3.23	3.26	NLL-12	17847941	17848117	Long	96.61	294	1e-77
1328	TP434794	Skeleton	ALB07	3.23	3.27	NLL-12	17847941	17848117	Long	96.61	294	1e-77
1329	TP416804	Skeleton	ALB07	3.23	3.28	NLL-12	17634691	17635568	Long	89.59	1116	0
1330	TP289599	Skeleton	ALB07	3.23	3.29	NLL-12	17630340	17629769	Long	98.08	996	0
1331	TP73741	Skeleton	ALB07	3.23	3.3	NLL-12	17623684	17621171	Long	92.49	3592	0
1332	TP111172	Skeleton	ALB07	3.23	3.31
1333	TP284123	Skeleton	ALB07	3.23	3.32	NLL-12	17585165	17584535	Long	88.11	750	0
1334	TP266202	Skeleton	ALB07	4.12	4.12
1335	TP270168	Skeleton	ALB07	4.12	4.13	NLL-12	17404576	17403918	Long	93.63	981	0
1336	TP48419	Skeleton	ALB07	6.68	6.68	NLL-12	17032732	17032794	Short	95.24	101	7e-21
1337	TP227001	Skeleton	ALB07	6.68	6.69	NLL-12	17029115	17028472	Long	91.74	893	0
1338	TP246924	Skeleton	ALB07	7.59	7.59	NLL-12	16961476	16961535	Short	98.33	111	8e-24
1339	TP232924	Skeleton	ALB07	7.59	7.6
1340	TP45709	Skeleton	ALB07	7.59	7.61	NLL-12	16809335	16808628	Long	88.15	830	0
1341	TP88903	Skeleton	ALB07	7.59	7.62	NLL-12	16806508	16805734	Long	93.94	1164	0
1342	TP372446	Skeleton	ALB07	7.59	7.63	NLL-12	16764289	16764617	Long	96.66	547	2e-153
1343	TP273068	Skeleton	ALB07	9.42	9.42	NLL-12	16584620	16584559	Short	93.75	89.7	3e-17
1344	TP82311	Skeleton	ALB07	9.81	9.81	NLL-12	16516211	16515730	Long	96.89	808	0
1345	TP258316	Skeleton	ALB07	9.81	9.82	NLL-12	16516211	16515730	Long	96.89	808	0
1346	TP16391	Skeleton	ALB07	11.22	11.22	NLL-12	16429812	16429875	Short	98.44	119	3e-26
1347	TP340144	Skeleton	ALB07	11.22	11.23	NLL-12	16232947	16232892	Short	96.43	95.6	5e-19
1348	TP15135	Skeleton	ALB07	11.22	11.24	NLL-12	16229767	16229813	Short	93.62	69.9	3e-11
1349	TP150686	Skeleton	ALB07	11.22	11.25	NLL-12	16228456	16228791	Long	91.99	472	2e-131
1350	TP328481	Skeleton	ALB07	11.22	11.26	NLL-12	16192366	16193308	Long	95.44	1504	0
1351	TP432467	Skeleton	ALB07	11.22	11.27	NLL-12	16192366	16193308	Long	95.34	1498	0
1352	TP39863	Skeleton	ALB07	11.22	11.28
1353	TP234424	Skeleton	ALB07	12.26	12.26	NLL-12	16119864	16119802	Short	98.41	117	1e-25
1354	TP233957	Skeleton	ALB07	12.62	12.62	NLL-12	16021874	16021811	Short	93.75	95.6	5e-19
1355	TP323400	Skeleton	ALB07	12.62	12.63	NLL-12	16012852	16013177	Long	92.02	453	2e-125
1356	TP284126	Skeleton	ALB07	12.62	12.64	NLL-12	15938300	15938027	Long	89.42	342	4e-92
1357	TP271859	Skeleton	ALB07	12.62	12.65	NLL-12	15938300	15938027	Long	89.42	342	4e-92
1358	TP259995	Skeleton	ALB07	13.2	13.2	NLL-12	15851356	15851293	Short	95.31	103	2e-21
1359	TP266563	Skeleton	ALB07	13.77	13.77	NLL-12	15723072	15722658	Long	86.09	446	2e-123
1360	TP33769	Skeleton	ALB07	13.77	13.78	NLL-12	15685321	15685383	Short	90.48	69.9	3e-11
1361	TP83880	Skeleton	ALB07	15.04	15.04	NLL-12	15651099	15651758	Long	89.24	821	0
1362	TP170291	Skeleton	ALB07	15.04	15.05	NLL-12	15606141	15605859	Long	86.62	296	2e-78
1363	TP53140	Skeleton	ALB07	15.61	15.61	NLL-12	15398109	15397661	Long	94.25	688	0
1364	TP22132	Skeleton	ALB07	16.52	16.52	NLL-12	15241471	15241689	Long	91.32	300	2e-79
1365	TP101926	Skeleton	ALB07	17.74	17.74	NLL-12	15023450	15022841	Long	94.93	955	0
1366	TP415672	Skeleton	ALB07	17.74	17.75	NLL-12	15022841	15023450	Long	94.6	944	0
1367	TP416003	Skeleton	ALB07	17.74	17.76	NLL-12	14975728	14975671	Short	96.55	99.6	3e-20
1368	TP338169	Skeleton	ALB07	17.74	17.77	NLL-12	14975440	14975377	Short	90.63	79.8	3e-14
1369	TP230253	Skeleton	ALB07	20.09	20.09	NLL-12	14530236	14530299	Short	93.75	95.6	5e-19
1370	TP420529	Skeleton	ALB07	20.46	20.46	NLL-12	14491242	14492400	Long	92.6	1652	0
1371	TP7260	Skeleton	ALB07	20.46	20.47	NLL-12	14490654	14490694	Short	92.86	52	6e-06
1372	TP252985	Skeleton	ALB07	20.46	20.48	Scaffold_75_79	256411	256473	Short	90.48	71.9	7e-12
1373	TP248457	Skeleton	ALB07	20.46	20.49	Scaffold_75_79	270032	270303	Long	94.12	414	3e-114
1374	TP428963	Skeleton	ALB07	20.46	20.5	Scaffold_75_79	301118	300466	Long	93.89	974	0
1375	TP118576	Skeleton	ALB07	20.88	20.88	NLL-12	13923276	13923509	Long	85.23	239	1e-61
1376	TP138043	Skeleton	ALB07	22	22	NLL-12	13711377	13711435	Short	94.92	93.7	2e-18
1377	TP134594	Skeleton	ALB07	22.47	22.47	NLL-12	13506858	13505608	Long	93.28	1844	0
1378	TP256286	Skeleton	ALB07	23.15	23.15	NLL-12	13177581	13177621	Short	97.56	73.8	2e-12
1379	TP24420	Skeleton	ALB07	23.15	23.16
1380	M47E41A109	Skeleton	ALB07	25.3	25.3
1381	TP272312	Skeleton	ALB07	27.26	27.26	NLL-12	13030046	13029983	Short	95.31	103	2e-21
1382	TP235563	Skeleton	ALB07	27.74	27.74
1383	TP196941	Skeleton	ALB07	27.74	27.75	NLL-12	12857874	12857937	Short	92.19	87.7	1e-16
1384	TP309685	Skeleton	ALB07	27.74	27.76	NLL-12	12836918	12837262	Long	92.02	488	2e-136
1385	TP381896	Skeleton	ALB07	27.74	27.77	NLL-12	12802329	12800666	Long	93.05	2425	0
1386	TP237691	Skeleton	ALB07	28.68	28.68	NLL-12	12461198	12460675	Long	94.66	808	0
1387	TP313123	Skeleton	ALB07	29.68	29.68	NLL-12	12430385	12430445	Short	91.8	81.8	7e-15
1388	TP289047	Skeleton	ALB07	29.68	29.69	NLL-12	12340784	12340742	Short	95.35	69.9	3e-11
1389	TP13987	Skeleton	ALB07	30	30	NLL-12	12299653	12298891	Long	93.32	1110	0
1390	TP183747	Skeleton	ALB07	30	30.01	NLL-12	12212777	12212825	Short	93.88	73.8	2e-12
1391	TP267376	Skeleton	ALB07	30.5	30.5	NLL-12	12170916	12170428	Long	84.59	488	5e-136
1392	TP304050	Skeleton	ALB07	31.37	31.37	NLL-12	13227185	13227127	Short	96.61	101	7e-21
1393	TP118808	Skeleton	ALB07	31.37	31.38	NLL-12	12534041	12533665	Long	91.12	503	7e-141
1394	TP187262	Skeleton	ALB07	31.37	31.39	NLL-12	12531704	12531767	Short	90.63	79.8	3e-14
1395	TP264962	Skeleton	ALB07	31.37	31.4
1396	TP197074	Skeleton	ALB07	31.37	31.41
1397	TP270754	Skeleton	ALB07	31.37	31.42	NLL-12	12529001	12528420	Long	89.82	752	0
1398	TP229642	Skeleton	ALB07	32.17	32.17	NLL-12	11908535	11907936	Long	91.57	822	0
1399	TP448512	Skeleton	ALB07	32.74	32.74	NLL-12	11756997	11757057	Short	93.44	89.7	3e-17
1400	M66E35B104	Skeleton	ALB07	35.12	35.12
1401	TP93885	Skeleton	ALB07	36.62	36.62	NLL-12	11213767	11213419	Long	92.39	499	2e-139
1402	TP93293	Skeleton	ALB07	36.62	36.63
1403	TP84810	Skeleton	ALB07	36.62	36.64	NLL-12	11091501	11090435	Long	89.56	1354	0
1404	TP214506	Skeleton	ALB07	36.62	36.65	NLL-12	11091501	11090426	Long	89.83	1382	0
1405	TP237780	Skeleton	ALB07	36.62	36.66	NLL-13	7948367	7948407	Short	100	81.8	7e-15
1406	TP251350	Skeleton	ALB07	37.53	37.53	Scaffold_313_24	48200	49464	Long	91.2	1725	0
1407	TP323228	Skeleton	ALB07	38.56	38.56
1408	TP414925	Skeleton	ALB07	38.56	38.57	NLL-12	10735356	10735391	Short	97.3	58	1e-07
1409	TP103828	Skeleton	ALB07	39.57	39.57	NLL-12	10460066	10458856	Long	92.83	1759	0
1410	lPms-515164	Attached	ALB07		40.56
1411	Lup206	Skeleton	ALB07	41.55	41.55	NLL-12	10279302	10280081	Long	91.85	1081	0
1412	TP43845	Skeleton	ALB07	42.17	42.17	NLL-12	10255580	10255063	Long	94.99	811	0
1413	TP325858	Skeleton	ALB07	42.17	42.18	NLL-12	10255136	10255574	Long	92.05	614	9e-174
1414	TP13162	Skeleton	ALB07	44.61	44.61	NLL-12	9905157	9904727	Long	94.06	656	0
1415	TP257859	Skeleton	ALB07	44.61	44.62	NLL-12	9893856	9894342	Long	92.65	697	0
1416	TP160703	Skeleton	ALB07	45.71	45.71	NLL-12	9327329	9326595	Long	95.92	1190	0
1417	TP306521	Skeleton	ALB07	46.28	46.28	NLL-12	9113940	9117508	Long	92.92	5173	0
1418	TP263941	Skeleton	ALB07	47.97	47.97	NLL-12	8880738	8880675	Short	90.63	79.8	3e-14
1419	lPms-751979	Skeleton	ALB07	48.66	48.66
1420	TP447564	Skeleton	ALB07	48.66	48.67	NLL-12	8880667	8880730	Short	87.5	63.9	2e-09
1421	TP229900	Skeleton	ALB07	50.81	50.81	NLL-12	7974578	7974152	Long	89.12	525	1e-147
1422	TP376534	Skeleton	ALB07	51.89	51.89	NLL-12	7858240	7858446	Long	95.65	333	2e-89
1423	TP54447	Skeleton	ALB07	52.5	52.5	NLL-12	7182772	7184992	Long	95.01	3489	0
1424	TP282947	Skeleton	ALB07	52.5	52.51	NLL-12	7171479	7172121	Long	89.52	802	0
1425	M47E38B103	Skeleton	ALB07	52.5	52.52
1426	TP268651	Skeleton	ALB07	57.31	57.31	NLL-04	19195204	19195148	Short	91.23	73.8	2e-12
1427	TP224888	Skeleton	ALB07	57.96	57.96	Scaffold_1_399	12250	12187	Short	89.06	71.9	7e-12
1428	TP398423	Skeleton	ALB07	58.63	58.63	NLL-12	6328348	6328400	Short	88.68	58	1e-07
1429	TP57566	Skeleton	ALB07	59.31	59.31	Scaffold_32_82	106014	106283	Long	95.56	433	9e-120
1430	TP92763	Skeleton	ALB07	59.31	59.32	Scaffold_32_82	106804	106868	Short	93.85	89.7	3e-17
1431	TP251713	Skeleton	ALB07	59.31	59.33	Scaffold_32_84	26163	26728	Long	97.35	963	0
1432	TP264165	Skeleton	ALB07	59.31	59.34	Scaffold_32_84	26163	26728	Long	97.35	963	0
1433	TP243116	Skeleton	ALB07	59.31	59.35	Scaffold_32_85	17275	17070	Long	97.57	353	3e-95
1434	TP223873	Skeleton	ALB07	59.31	59.36
1435	TP73633	Skeleton	ALB07	59.31	59.37	Scaffold_32_85	17275	17070	Long	97.57	353	3e-95
1436	M63E35A314	Skeleton	ALB07	59.31	59.38
1437	Lup265	Skeleton	ALB07	63.34	63.34	NLL-12	6098174	6099102	Long	94.32	1424	0
1438	Lup121	Skeleton	ALB07	65.01	65.01	NLL-12	6098174	6099102	Long	94.32	1424	0
1439	TP410750	Skeleton	ALB07	67.87	67.87	NLL-12	6080207	6082224	Long	96.34	3321	0
1440	TP413491	Skeleton	ALB07	67.87	67.88	NLL-12	1751613	1751560	Short	96.3	91.7	7e-18
1441	TP250373	Skeleton	ALB07	71.12	71.12	NLL-12	2396557	2394581	Long	96.05	3219	0
1442	TP94338	Skeleton	ALB07	71.12	71.13	NLL-12	2394339	2394279	Short	93.55	83.8	2e-15
1443	TP448861	Skeleton	ALB07	71.9	71.9
1444	TP413053	Skeleton	ALB07	71.9	71.91	NLL-12	2568462	2568525	Short	90.63	79.8	3e-14
1445	TP69322	Skeleton	ALB07	72.18	72.18	NLL-12	16532497	16532556	Short	90	71.9	7e-12
1446	TP170634	Skeleton	ALB07	72.48	72.48	NLL-12	3018977	3016748	Long	95.29	3548	0
1447	M65E41B133	Skeleton	ALB07	75.82	75.82
1448	TP413682	Skeleton	ALB07	80.48	80.48	NLL-12	3059805	3059631	Long	96	285	7e-75
1449	TP234592	Skeleton	ALB07	85.61	85.61	Scaffold_17_75	11388	11024	Long	93.7	547	3e-154
1450	TP46693	Skeleton	ALB07	87.02	87.02
1451	TP19432	Skeleton	ALB07	91.19	91.19
1452	TP156228	Skeleton	ALB07	91.19	91.2	NLL-12	4949126	4949185	Short	96.67	103	2e-21
1453	TP320461	Skeleton	ALB07	91.96	91.96
1454	TP329549	Skeleton	ALB07	91.96	91.97
1455	TP59442	Skeleton	ALB07	93.7	93.7	NLL-12	4950704	4951082	Long	96.32	623	2e-176
1456	TP291784	Skeleton	ALB07	93.7	93.71	NLL-12	5034605	5034635	Short	96.77	54	2e-06
1457	TP266967	Skeleton	ALB07	93.7	93.72	NLL-12	5034657	5034605	Short	90.57	65.9	4e-10
1458	TP233024	Skeleton	ALB07	95.13	95.13	NLL-12	16119	16146	Short	100	56	4e-07
1459	TP444799	Skeleton	ALB07	95.13	95.14	NLL-12	45187	45247	Short	91.8	81.8	7e-15
1460	TP156042	Skeleton	ALB07	96.56	96.56	NLL-12	143078	143141	Short	90.63	79.8	3e-14
1461	TP314361	Skeleton	ALB07	97.89	97.89	NLL-12	188400	188463	Short	95.31	103	2e-21
1462	TP74354	Skeleton	ALB07	99.49	99.49	NLL-12	258799	259491	Long	90.6	926	0
1463	TP406355	Skeleton	ALB07	99.49	99.5	NLL-10	9397989	9398044	Short	92.86	79.8	3e-14
1464	TP231254	Skeleton	ALB07	100.85	100.85	NLL-12	398408	398774	Long	92.97	536	2e-150
1465	TP282345	Skeleton	ALB07	103.04	103.04	NLL-01	35587031	35587779	Long	83.51	697	0
1466	TP270541	Skeleton	ALB07	103.04	103.05	NLL-12	505049	506489	Long	89.99	1855	0
1467	TP101054	Skeleton	ALB07	103.04	103.06
1468	TP99932	Skeleton	ALB07	105.13	105.13	NLL-12	580661	580409	Long	83.79	239	2e-61
1469	TP14085	Skeleton	ALB07	105.13	105.14	NLL-12	585404	585362	Short	93.02	61.9	6e-09
1470	TP388710	Skeleton	ALB07	105.13	105.15	NLL-12	602070	598714	Long	96.84	5611	0
1471	TP401193	Skeleton	ALB07	105.85	105.85	NLL-12	649942	650840	Long	95.58	1443	0
1472	M47E35B306	Skeleton	ALB07	111.52	111.52
1473	TP37587	Skeleton	ALB07	114.77	114.77	NLL-12	1608430	1607259	Long	90.79	1592	0
1474	TP279256	Skeleton	ALB07	114.77	114.78	NLL-12	1587310	1586667	Long	94.19	985	0
1475	TP275518	Skeleton	ALB07	114.77	114.79	NLL-12	1560746	1560683	Short	92.19	87.7	1e-16
1476	TP11868	Skeleton	ALB07	114.77	114.8	NLL-12	1553740	1553678	Short	98.41	117	1e-25
1477	M48E38A179	Skeleton	ALB07	115.77	115.77
1478	TP266045	Skeleton	ALB07	117.89	117.89	NLL-12	1358968	1358654	Long	90.25	411	8e-113
1479	TP98227	Skeleton	ALB07	117.89	117.9	NLL-12	1356662	1356599	Short	93.75	95.6	5e-19
1480	TP4042	Skeleton	ALB07	117.89	117.91	NLL-12	1301261	1298537	Long	90.98	3670	0
1481	TP362352	Skeleton	ALB07	117.89	117.92	NLL-12	1291274	1291323	Short	94	75.8	4e-13
1482	TP382560	Attached	ALB08		0
1483	TP88379	Skeleton	ALB08	0	0	NLL-15	84146	82551	Long	90.43	2082	0
1484	TP156236	Skeleton	ALB08	0	0.01
1485	TP113870	Skeleton	ALB08	1.01	1.01	NLL-15	225207	225523	Long	89.31	387	9e-106
1486	TP418232	Skeleton	ALB08	1.62	1.62
1487	TP234481	Skeleton	ALB08	1.62	1.63	NLL-15	308547	308579	Short	96.97	58	1e-07
1488	TP129744	Skeleton	ALB08	1.62	1.64	NLL-15	308853	309251	Long	92.98	579	3e-163
1489	TP73560	Skeleton	ALB08	1.96	1.96	NLL-15	339536	339597	Short	90.32	75.8	4e-13
1490	TP287932	Skeleton	ALB08	1.96	1.97	NLL-15	342985	342755	Long	97.84	399	5e-110
1491	TP361665	Skeleton	ALB08	1.96	1.98	NLL-14	2336726	2336663	Short	93.75	95.6	5e-19
1492	TP407436	Skeleton	ALB08	3.48	3.48	NLL-15	506063	505857	Long	97.58	355	9e-97
1493	TP89722	Skeleton	ALB08	3.48	3.49	NLL-15	508676	508156	Long	96.35	857	0
1494	TP332883	Skeleton	ALB08	3.48	3.5	NLL-15	510717	507667	Long	89.06	3779	0
1495	TP326951	Skeleton	ALB08	4.11	4.11	NLL-15	600764	600703	Short	90.32	75.8	4e-13
1496	TP367630	Skeleton	ALB08	5.57	5.57	NLL-15	688522	689384	Long	88.8	1048	0
1497	TP445756	Skeleton	ALB08	5.57	5.58	NLL-03	21437030	21437090	Short	91.8	81.8	7e-15
1498	TP103984	Skeleton	ALB08	5.57	5.59	NLL-16	4563864	4563923	Short	95	95.6	5e-19
1499	TP6678	Skeleton	ALB08	5.91	5.91	NLL-15	751939	751876	Short	95.31	103	2e-21
1500	TP292833	Skeleton	ALB08	8.99	8.99	NLL-06	605283	605323	Short	92.68	58	1e-07
1501	TP408345	Skeleton	ALB08	8.99	9
1502	TP63598	Skeleton	ALB08	8.99	9.01	NLL-15	1713936	1713999	Short	100	127	1e-28
1503	TP22239	Skeleton	ALB08	9.69	9.69
1504	TP196606	Skeleton	ALB08	11.47	11.47	NLL-15	1714984	1715042	Short	96.61	101	7e-21
1505	TP157023	Skeleton	ALB08	11.47	11.48	NLL-15	1718960	1718898	Short	98.41	117	1e-25
1506	TP266099	Skeleton	ALB08	16.06	16.06	NLL-15	2087738	2088338	Long	95.17	948	0
1507	TP453110	Skeleton	ALB08	21.71	21.71	NLL-15	2404123	2404296	Long	85.56	182	2e-44
1508	TP340821	Skeleton	ALB08	21.71	21.72	NLL-15	2427059	2427114	Short	89.29	63.9	2e-09
1509	TP228597	Skeleton	ALB08	21.71	21.73
1510	TP182500	Skeleton	ALB08	21.71	21.74
1511	TP275226	Skeleton	ALB08	21.71	21.75	NLL-15	2550127	2550959	Long	89.01	1035	0
1512	TP29178	Skeleton	ALB08	21.71	21.76	NLL-15	2550143	2550959	Long	88.68	1000	0
1513	TP427105	Skeleton	ALB08	21.71	21.77	NLL-15	2550143	2550959	Long	88.68	1000	0
1514	TP432461	Skeleton	ALB08	21.71	21.78	NLL-15	2550143	2550959	Long	88.68	1000	0
1515	TP114207	Skeleton	ALB08	21.71	21.79	NLL-15	2628126	2628189	Short	96.88	111	8e-24
1516	TP271247	Skeleton	ALB08	22.05	22.05	NLL-15	2707885	2707948	Short	93.75	95.6	5e-19
1517	TP449961	Skeleton	ALB08	22.05	22.06
1518	TP446207	Skeleton	ALB08	22.78	22.78	NLL-15	2801821	2804571	Long	93.38	4071	0
1519	TP152392	Skeleton	ALB08	23.45	23.45	NLL-15	2825638	2824732	Long	97.35	1543	0
1520	TP33895	Skeleton	ALB08	23.45	23.46	NLL-15	2846895	2846448	Long	88.74	547	5e-154
1521	TP225442	Skeleton	ALB08	23.45	23.47	NLL-15	2847320	2847605	Long	97.9	496	2e-138
1522	TP57036	Skeleton	ALB08	23.45	23.48	NLL-15	2847320	2847605	Long	97.9	496	2e-138
1523	TP284845	Skeleton	ALB08	26.36	26.36	NLL-15	3511035	3510648	Long	94.36	597	3e-169
1524	TP51187	Skeleton	ALB08	26.84	26.84	NLL-15	3589187	3589895	Long	92.96	1033	0
1525	TP110800	Skeleton	ALB08	26.84	26.85	NLL-15	3589912	3589187	Long	94.23	1107	0
1526	TP235908	Skeleton	ALB08	29.01	29.01	NLL-15	3704800	3704583	Long	92.2	309	8e-83
1527	M66E32B189	Skeleton	ALB08	35.1	35.1
1528	lPms-525141	Attached	ALB08		35.1
1529	TP135849	Skeleton	ALB08	35.1	35.11	Scaffold_27_3	19605	20360	Long	82.67	665	0
1530	TP238286	Skeleton	ALB08	35.5	35.5	Scaffold_59_12	32392	32454	Short	93.65	93.7	2e-18
1531	TP231981	Skeleton	ALB08	35.5	35.51	Scaffold_59_12	28010	27762	Long	89.64	318	9e-85
1532	TP25294	Skeleton	ALB08	38.92	38.92	NLL-15	8417642	8417582	Short	93.44	81.8	7e-15
1533	TP154888	Skeleton	ALB08	38.92	38.93	NLL-15	8422773	8421658	Long	96.59	1851	0
1534	TP111233	Skeleton	ALB08	39.49	39.49	NLL-15	8874146	8875206	Long	95.57	1698	0
1535	TP281772	Skeleton	ALB08	39.49	39.5	NLL-15	8874146	8875206	Long	95.57	1698	0
1536	TP268432	Skeleton	ALB08	39.49	39.51	NLL-15	8952540	8952601	Short	88.71	67.9	1e-10
1537	TP287993	Skeleton	ALB08	39.49	39.52	NLL-15	8952869	8952922	Short	92.59	75.8	4e-13
1538	TP412235	Skeleton	ALB08	39.49	39.53	NLL-15	8982960	8983016	Short	87.93	52	6e-06
1539	M47E35B125	Skeleton	ALB08	40.74	40.74
1540	Lup191	Attached	ALB08		42.17	NLL-15	6352972	6353178	Long	93.78	313	6e-84
1541	M78E32A260	Attached	ALB08		42.17
1542	TP161126	Skeleton	ALB08	43.6	43.6	NLL-16	2040747	2040801	Short	88.14	60	2e-08
1543	TP369692	Skeleton	ALB08	44.34	44.34	Scaffold_1_921	43789	45438	Long	90.79	2191	0
1544	M49E38A129	Skeleton	ALB08	44.34	44.35
1545	TP170621	Skeleton	ALB08	44.34	44.36	Scaffold_1_499	12156	12215	Short	91.67	79.8	3e-14
1546	TP130678	Skeleton	ALB08	44.34	44.37	Scaffold_1_922	64250	64218	Short	100	65.9	4e-10
1547	TP91902	Skeleton	ALB08	45.74	45.74	NLL-15	10165827	10166034	Long	89.9	265	8e-69
1548	TP453399	Skeleton	ALB08	47.33	47.33	Scaffold_1_784	28562	28511	Short	90.38	56	4e-07
1549	TP419601	Skeleton	ALB08	49.55	49.55
1550	TP447098	Skeleton	ALB08	49.55	49.56
1551	TP288355	Skeleton	ALB08	51.74	51.74	NLL-15	5856392	5857200	Long	92.83	1162	0
1552	TP399124	Skeleton	ALB08	51.74	51.75	NLL-15	5935349	5934930	Long	93.59	621	3e-175
1553	TP261615	Skeleton	ALB08	51.74	51.76
1554	TP41490	Skeleton	ALB08	51.74	51.77	NLL-15	5948328	5948391	Short	90.63	79.8	3e-14
1555	TP273354	Skeleton	ALB08	51.74	51.78	NLL-15	5973497	5973434	Short	95.31	103	2e-21
1556	TP332051	Skeleton	ALB08	51.74	51.79
1557	TP77970	Skeleton	ALB08	52.05	52.05	NLL-15	5973912	5973881	Short	100	63.9	2e-09
1558	TP247134	Skeleton	ALB08	53.26	53.26	Scaffold_489	157592	157643	Short	88.89	54	2e-06
1559	TP101996	Skeleton	ALB08	53.26	53.27	NLL-15	7803837	7802795	Long	91.95	1461	0
1560	TP412140	Skeleton	ALB08	53.26	53.28
1561	TP401347	Skeleton	ALB08	53.73	53.73	NLL-15	10240223	10240424	Long	95.12	320	3e-86
1562	TP25972	Skeleton	ALB08	53.73	53.74	NLL-15	10240223	10240424	Long	95.12	320	3e-86
1563	TP232623	Skeleton	ALB08	53.73	53.75	NLL-15	10252381	10252444	Short	98.44	119	3e-26
1564	TP234596	Skeleton	ALB08	55.48	55.48	NLL-06	21637106	21637159	Short	94.44	83.8	2e-15
1565	TP211295	Skeleton	ALB08	56.57	56.57	NLL-16	3368741	3368698	Short	97.73	79.8	3e-14
1566	Lup137	Skeleton	ALB08	56.57	56.58	Scaffold_1_768	5548	6627	Long	86.39	1147	0
1567	M49E38B215	Skeleton	ALB08	56.57	56.59
1568	TP155040	Skeleton	ALB08	57.3	57.3	NLL-15	11870476	11870524	Short	97.96	89.7	3e-17
1569	TP31598	Skeleton	ALB08	58.43	58.43	Scaffold_215_48	33764	33826	Short	98.41	117	1e-25
1570	TP20919	Skeleton	ALB08	60.42	60.42	NLL-15	11403353	11403303	Short	94.12	77.8	1e-13
1571	TP230786	Skeleton	ALB08	60.78	60.78	NLL-15	11525746	11525805	Short	95	95.6	5e-19
1572	TP57855	Skeleton	ALB08	60.78	60.79	NLL-15	11528993	11529213	Long	94.17	339	1e-91
1573	TP289366	Skeleton	ALB08	60.78	60.8	NLL-15	11528993	11529213	Long	94.17	339	1e-91
1574	TP77911	Skeleton	ALB08	62.42	62.42
1575	TP400217	Skeleton	ALB08	65.11	65.11	Scaffold_9_22	74772	72785	Long	94.27	3046	0
1576	TP5936	Skeleton	ALB08	65.98	65.98	NLL-15	12339493	12340674	Long	95.6	1895	0
1577	TP243338	Skeleton	ALB08	65.98	65.99	NLL-15	12339493	12340674	Long	95.6	1895	0
1578	TP450592	Skeleton	ALB08	67.24	67.24	NLL-01	15021871	15021921	Short	90.2	61.9	6e-09
1579	TP27512	Skeleton	ALB08	67.24	67.25	NLL-15	12513406	12512800	Long	95.06	955	0
1580	TP239862	Skeleton	ALB08	67.68	67.68	Scaffold_9_109	5015	4950	Short	92.42	85.7	4e-16
1581	TP146724	Skeleton	ALB08	67.68	67.69	Scaffold_9_110	23492	23430	Short	95.24	101	7e-21
1582	TP11018	Skeleton	ALB08	69.7	69.7	Scaffold_9_134	24088	24056	Short	96.97	58	1e-07
1583	TP289125	Skeleton	ALB08	71.13	71.13	NLL-15	12762060	12762252	Long	89.12	239	1e-61
1584	TP232586	Skeleton	ALB08	71.62	71.62	NLL-15	13009349	13009000	Long	88.17	424	5e-117
1585	TP23491	Skeleton	ALB08	71.62	71.63	NLL-15	13009943	13009327	Long	90.65	830	0
1586	TP317011	Skeleton	ALB08	71.62	71.64	NLL-15	13009943	13009327	Long	90.65	830	0
1587	TP114449	Skeleton	ALB08	71.62	71.65	NLL-15	13009943	13009327	Long	90.65	830	0
1588	TP415434	Skeleton	ALB08	71.62	71.66	NLL-15	13078208	13078272	Short	92.31	81.8	7e-15
1589	TP58125	Skeleton	ALB08	71.62	71.67	NLL-15	13085875	13086717	Long	86.98	935	0
1590	TP27203	Skeleton	ALB08	71.62	71.68	NLL-15	13089692	13089631	Short	91.94	83.8	2e-15
1591	Lup22	Skeleton	ALB08	72.26	72.26	NLL-15	13256075	13256628	Long	94.77	861	0
1592	TP288927	Skeleton	ALB08	75.47	75.47	NLL-15	15147346	15150145	Long	95.51	4473	0
1593	TP37423	Skeleton	ALB08	80.41	80.41	NLL-15	15566183	15566117	Short	88.06	56	4e-07
1594	TP262670	Skeleton	ALB08	81.78	81.78	NLL-15	15738719	15738670	Short	94	75.8	4e-13
1595	TP11331	Skeleton	ALB08	84.94	84.94	Scaffold_311_2	14986	15968	Long	94.51	1509	0
1596	TP270998	Skeleton	ALB08	86.65	86.65	NLL-15	16671613	16670251	Long	95.74	2196	0
1597	TP178985	Skeleton	ALB08	87.58	87.58	NLL-15	17021958	17022751	Long	93.11	1157	0
1598	TP310176	Skeleton	ALB08	87.58	87.59	NLL-15	17167242	17167005	Long	91.25	324	5e-87
1599	TP158633	Skeleton	ALB08	87.91	87.91	NLL-15	17172467	17172103	Long	96.16	597	1e-168
1600	TP212765	Skeleton	ALB08	88.2	88.2	NLL-15	17320381	17321121	Long	92.44	1046	0
1601	TP406625	Skeleton	ALB08	88.2	88.21	NLL-15	17320428	17321121	Long	92.43	990	0
1602	TP51426	Skeleton	ALB08	88.2	88.22	NLL-15	17320428	17321121	Long	92.43	990	0
1603	TP239140	Skeleton	ALB08	88.72	88.72	NLL-15	17403942	17402295	Long	92.13	2338	0
1604	TP422930	Skeleton	ALB08	88.72	88.73	NLL-15	17412886	17412163	Long	88.04	850	0
1605	TP80310	Skeleton	ALB08	88.72	88.74	NLL-15	17440206	17440269	Short	98.44	119	3e-26
1606	TP338182	Skeleton	ALB08	90.66	90.66	NLL-15	17578486	17578538	Short	92.45	73.8	2e-12
1607	TP152233	Skeleton	ALB08	92.56	92.56	NLL-15	17803896	17802143	Long	94.37	2689	0
1608	TP398781	Skeleton	ALB08	92.56	92.57
1609	TP427378	Skeleton	ALB08	92.56	92.58
1610	TP50296	Skeleton	ALB08	93.42	93.42	NLL-15	17806131	17806385	Long	88.33	303	7e-81
1611	TP89964	Skeleton	ALB08	93.42	93.43
1612	TP67672	Skeleton	ALB08	93.42	93.44	NLL-15	17838104	17839526	Long	91.66	1925	0
1613	TP267954	Skeleton	ALB08	95.61	95.61	NLL-15	18175467	18175530	Short	98.44	119	3e-26
1614	TP102206	Skeleton	ALB08	95.61	95.62	NLL-15	18266228	18265800	Long	95.8	693	0
1615	TP309381	Skeleton	ALB08	95.61	95.63	NLL-15	18271046	18271109	Short	100	127	1e-28
1616	TP78623	Skeleton	ALB08	97.84	97.84	NLL-15	18470519	18470142	Long	91	512	7e-143
1617	TP169190	Skeleton	ALB08	98.36	98.36	NLL-15	18595626	18596249	Long	89.85	808	0
1618	TP296991	Skeleton	ALB08	98.9	98.9	NLL-15	18718301	18718511	Long	92.89	307	3e-82
1619	TP74042	Skeleton	ALB08	98.9	98.91	NLL-15	18718489	18719743	Long	89.14	1528	0
1620	TP252777	Skeleton	ALB08	102.34	102.34	NLL-15	19008322	19008385	Short	96.88	111	8e-24
1621	JUNBP	Skeleton	ALB08	103.69	103.69	NLL-15	19115551	19114735	Long	89.15	1000	0
1622	Lup125	Skeleton	ALB08	104.28	104.28
1623	TP84071	Skeleton	ALB08	105.82	105.82	NLL-15	19184245	19185219	Long	90.9	1290	0
1624	TP147794	Skeleton	ALB08	105.82	105.83	NLL-15	19185415	19185124	Long	91.44	401	2e-110
1625	TP338528	Skeleton	ALB08	106.52	106.52	Scaffold_66_3	60295	60355	Short	100	121	8e-27
1626	TP92854	Skeleton	ALB08	106.91	106.91	Scaffold_66_3	15980	16304	Long	89.33	401	5e-110
1627	TP23819	Skeleton	ALB08	109.96	109.96	NLL-15	19361948	19361897	Short	90.38	63.9	2e-09
1628	TP284354	Skeleton	ALB08	109.96	109.97	NLL-15	19408385	19409376	Long	91.74	1375	0
1629	TP92147	Skeleton	ALB08	109.96	109.98	NLL-15	19408385	19409376	Long	91.74	1375	0
1630	TP133908	Skeleton	ALB08	109.96	109.99	NLL-15	19440294	19441052	Long	94.73	1179	0
1631	TP276951	Skeleton	ALB08	109.96	110	NLL-15	19440294	19441052	Long	94.73	1179	0
1632	TP247163	Skeleton	ALB08	110.86	110.86	NLL-15	19598698	19599132	Long	90.16	555	2e-156
1633	TP295865	Skeleton	ALB08	110.86	110.87	NLL-15	19601536	19601599	Short	93.75	95.6	5e-19
1634	TP107374	Skeleton	ALB08	112.45	112.45
1635	TP17070	Skeleton	ALB08	113.67	113.67	NLL-15	19951910	19952393	Long	90.55	634	4e-180
1636	TP445889	Skeleton	ALB08	113.67	113.68
1637	TP26960	Skeleton	ALB08	114.88	114.88	NLL-15	20154106	20154060	Short	95.74	77.8	1e-13
1638	TP246998	Skeleton	ALB08	114.88	114.89	NLL-15	20293471	20292422	Long	92.31	1491	0
1639	TP378026	Skeleton	ALB08	115.18	115.18	NLL-15	20403719	20403489	Long	95.71	374	6e-102
1640	TP205002	Skeleton	ALB08	115.48	115.48	NLL-15	20485127	20485340	Long	87.61	244	2e-63
1641	TP443605	Skeleton	ALB08	115.48	115.49	NLL-15	20556788	20556851	Short	95.31	103	2e-21
1642	TP251908	Skeleton	ALB08	115.48	115.5	NLL-15	20557581	20557641	Short	93.44	89.7	3e-17
1643	TP383253	Skeleton	ALB08	115.48	115.51
1644	TP8417	Skeleton	ALB08	115.48	115.52
1645	TP239266	Skeleton	ALB08	115.89	115.89	NLL-15	20558211	20558274	Short	92.19	87.7	1e-16
1646	TP67133	Skeleton	ALB08	116.65	116.65	NLL-03	25111092	25110633	Long	87.5	525	6e-147
1647	TP51403	Skeleton	ALB08	116.65	116.66	NLL-15	20788899	20788548	Long	95.45	562	2e-158
1648	Lup87	Skeleton	ALB08	120.71	120.71	NLL-15	20826787	20827126	Long	84.53	337	7e-91
1649	TP81572	Skeleton	ALB08	124.57	124.57	NLL-15	20883469	20883094	Long	89.97	483	8e-135
1650	TP440317	Skeleton	ALB09	0	0	NLL-17	211717	211780	Short	89.06	71.9	7e-12
1651	AnMtS45	Attached	ALB09		0
1652	TP364854	Skeleton	ALB09	0	0.01	NLL-17	265745	264856	Long	88.04	1046	0
1653	TP293073	Skeleton	ALB09	0	0.02	NLL-17	281191	280906	Long	95.45	457	4e-127
1654	lPms-751987	Skeleton	ALB09	0	0.03
1655	M77E32A112	Skeleton	ALB09	1.11	1.11
1656	TP275240	Skeleton	ALB09	1.11	1.12	NLL-17	281523	281348	Long	97.16	298	1e-79
1657	TP25283	Skeleton	ALB09	1.11	1.13	NLL-17	752161	751651	Long	91.44	691	0
1658	lPms-749830	Skeleton	ALB09	5.67	5.67
1659	lPms-751788	Skeleton	ALB09	5.67	5.68
1660	lPms-749854	Skeleton	ALB09	5.67	5.69
1661	lPms-749067	Skeleton	ALB09	5.67	5.7
1662	TP116334	Skeleton	ALB09	7.7	7.7	NLL-17	914577	912695	Long	93.76	2811	0
1663	TP411328	Skeleton	ALB09	9.46	9.46	NLL-17	1289970	1289907	Short	98.44	119	3e-26
1664	TP411143	Skeleton	ALB09	12.32	12.32	NLL-17	2024314	2024285	Short	96.67	52	6e-06
1665	TP223692	Skeleton	ALB09	13.52	13.52	NLL-17	2131461	2131754	Long	90.52	392	1e-107
1666	TP315097	Skeleton	ALB09	13.52	13.53	NLL-17	2259399	2258447	Long	92.66	1373	0
1667	TP52928	Skeleton	ALB09	13.52	13.54	NLL-17	2284034	2283970	Short	92.31	81.8	7e-15
1668	TP2161	Skeleton	ALB09	15.86	15.86	NLL-17	2363639	2363848	Long	89.3	263	6e-69
1669	TP168450	Skeleton	ALB09	15.86	15.87	NLL-17	2368897	2369437	Long	89.98	689	0
1670	TP5154	Skeleton	ALB09	16.25	16.25	NLL-17	2545215	2545041	Long	90.96	237	6e-61
1671	TP102699	Skeleton	ALB09	16.25	16.26	NLL-17	2550259	2549746	Long	94.77	802	0
1672	TP170018	Skeleton	ALB09	16.25	16.27
1673	TP272387	Skeleton	ALB09	16.62	16.62	NLL-17	2694039	2693067	Long	92.21	1371	0
1674	TP236974	Skeleton	ALB09	16.93	16.93	NLL-18	14703422	14703396	Short	100	54	2e-06
1675	TP264675	Skeleton	ALB09	16.93	16.94	NLL-17	2725925	2726272	Long	90.26	444	1e-122
1676	TP5821	Skeleton	ALB09	17.65	17.65	NLL-17	2872497	2872202	Long	88.89	361	3e-98
1677	TP70878	Skeleton	ALB09	17.65	17.66	NLL-17	2874728	2874008	Long	90.23	926	0
1678	TP100159	Skeleton	ALB09	18.52	18.52	NLL-17	2984253	2984456	Long	96.57	339	1e-91
1679	TP402228	Skeleton	ALB09	18.52	18.53	NLL-17	3046058	3046381	Long	92	455	3e-126
1680	TP6145	Skeleton	ALB09	18.88	18.88	NLL-17	3093771	3094113	Long	96.21	562	6e-158
1681	TP423363	Skeleton	ALB09	18.88	18.89	NLL-17	3096478	3096956	Long	96.67	797	0
1682	TP441423	Skeleton	ALB09	19.33	19.33	NLL-17	3292531	3292568	Short	92.11	52	6e-06
1683	TP87917	Skeleton	ALB09	22.8	22.8	NLL-17	3698906	3699252	Long	86.46	359	2e-97
1684	TP12950	Skeleton	ALB09	22.8	22.81	NLL-18	13717250	13718268	Long	93.13	1485	0
1685	TP327766	Skeleton	ALB09	23.43	23.43	NLL-17	3828594	3828306	Long	93.43	429	3e-118
1686	TP394564	Skeleton	ALB09	23.43	23.44	NLL-17	3910745	3910706	Short	92.5	56	4e-07
1687	TP113275	Skeleton	ALB09	23.43	23.45	NLL-17	4020608	4020987	Long	91.6	521	9e-146
1688	TP1138	Skeleton	ALB09	24.39	24.39	NLL-17	4131502	4131759	Long	89.96	331	2e-89
1689	TP242005	Skeleton	ALB09	25.92	25.92
1690	TP286849	Skeleton	ALB09	26.38	26.38	NLL-17	4420158	4420760	Long	93.57	902	0
1691	TP283611	Skeleton	ALB09	26.38	26.39	NLL-17	4423707	4423903	Long	92.89	287	8e-76
1692	TP340411	Skeleton	ALB09	27.38	27.38	NLL-17	4646630	4645437	Long	94.74	1858	0
1693	TP254336	Skeleton	ALB09	27.38	27.39	NLL-17	4651317	4651258	Short	96.67	103	2e-21
1694	TP135066	Skeleton	ALB09	29.12	29.12	NLL-17	4805821	4806219	Long	97.49	682	0
1695	TP249246	Skeleton	ALB09	29.12	29.13	NLL-17	4806201	4807499	Long	95.17	2054	0
1696	TP270450	Skeleton	ALB09	29.12	29.14	NLL-17	4810459	4810501	Short	93.02	61.9	6e-09
1697	TP322495	Skeleton	ALB09	31.03	31.03	NLL-17	5111506	5112040	Long	93.25	795	0
1698	TP229365	Skeleton	ALB09	31.03	31.04	NLL-17	5112399	5112139	Long	91.57	361	2e-97
1699	TP366981	Skeleton	ALB09	31.03	31.05	NLL-17	5117051	5116536	Long	79.62	353	2e-95
1700	TP446455	Skeleton	ALB09	32.01	32.01	NLL-17	5294705	5295791	Long	91.1	1476	0
1701	TP170271	Skeleton	ALB09	32.01	32.02	NLL-17	5294705	5295791	Long	91.1	1476	0
1702	TP210495	Skeleton	ALB09	32.3	32.3	NLL-17	5582395	5582211	Long	89.73	233	2e-59
1703	TP323711	Skeleton	ALB09	32.3	32.31	NLL-17	5582683	5582211	Long	89.79	603	1e-170
1704	TP448429	Skeleton	ALB09	32.3	32.32	NLL-17	5627553	5627491	Short	95.24	93.7	2e-18
1705	TP279984	Skeleton	ALB09	32.3	32.33	NLL-17	5635505	5635886	Long	90.08	488	1e-135
1706	TP280198	Skeleton	ALB09	32.95	32.95	NLL-17	5711662	5710301	Long	94.79	2109	0
1707	TP226653	Skeleton	ALB09	33.97	33.97	NLL-17	5813490	5809801	Long	95.7	5938	0
1708	TP265668	Skeleton	ALB09	36.57	36.57	NLL-17	6241612	6241673	Short	93.55	91.7	7e-18
1709	lPms-524418	Skeleton	ALB09	36.57	36.58
1710	lPms-527032	Skeleton	ALB09	36.57	36.59
1711	lPms-750420	Skeleton	ALB09	36.57	36.6
1712	M63E32B73	Skeleton	ALB09	40.43	40.43
1713	TP417565	Skeleton	ALB09	43.82	43.82	NLL-17	6319350	6319528	Long	93.33	261	9e-68
1714	TP282313	Skeleton	ALB09	43.82	43.83
1715	TP147863	Skeleton	ALB09	46.83	46.83	NLL-15	7343113	7342896	Long	92.66	315	2e-84
1716	TP46190	Skeleton	ALB09	46.83	46.84	NLL-15	7567740	7567684	Short	94.74	89.7	3e-17
1717	TP352093	Skeleton	ALB09	46.83	46.85	NLL-04	9248029	9249121	Long	87.2	1243	0
1718	TP439838	Skeleton	ALB09	47.77	47.77	NLL-17	6608167	6608111	Short	94.74	89.7	3e-17
1719	TP135970	Skeleton	ALB09	47.77	47.78	NLL-17	6608938	6608985	Short	95.83	79.8	3e-14
1720	TP158300	Skeleton	ALB09	47.77	47.79	NLL-17	6640212	6637031	Long	95.38	5064	0
1721	TP89789	Skeleton	ALB09	47.77	47.8	NLL-17	6713016	6714420	Long	91.5	1914	0
1722	TP28567	Skeleton	ALB09	47.77	47.81
1723	TP300373	Skeleton	ALB09	49.56	49.56	NLL-17	10321194	10316245	Long	95.91	8021	0
1724	TP274630	Skeleton	ALB09	50.03	50.03	NLL-17	9756206	9757352	Long	94.12	1749	0
1725	TP241768	Skeleton	ALB09	50.03	50.04	NLL-17	9751489	9751426	Short	90.63	79.8	3e-14
1726	TP51528	Skeleton	ALB09	50.03	50.05	NLL-17	9749495	9748976	Long	89.33	641	0
1727	TP4415	Skeleton	ALB09	50.03	50.06
1728	TP374190	Skeleton	ALB09	50.03	50.07
1729	TP325231	Skeleton	ALB09	50.03	50.08	NLL-17	9622372	9620064	Long	90.91	3096	0
1730	TP267322	Skeleton	ALB09	50.03	50.09	NLL-17	9622372	9620064	Long	90.91	3096	0
1731	TP338331	Skeleton	ALB09	51.04	51.04	NLL-17	9563578	9563637	Short	95	87.7	1e-16
1732	TP250162	Skeleton	ALB09	51.04	51.05	NLL-17	9561396	9562406	Long	90.62	1325	0
1733	TP33502	Skeleton	ALB09	51.32	51.32	Scaffold_174_24	8283	8346	Short	92.19	87.7	1e-16
1734	TP180454	Skeleton	ALB09	51.32	51.33	NLL-02	10186683	10186624	Short	93.44	81.8	7e-15
1735	TP12713	Skeleton	ALB09	51.32	51.34	NLL-17	9494250	9493716	Long	89.76	671	0
1736	TP336544	Skeleton	ALB09	51.32	51.35	NLL-18	6905805	6906208	Long	90.31	525	1e-147
1737	TP348677	Skeleton	ALB09	51.32	51.36	NLL-17	14665545	14665501	Short	93.33	65.9	4e-10
1738	TP88600	Skeleton	ALB09	51.32	51.37	NLL-17	14665468	14665516	Short	90	52	6e-06
1739	TP445690	Skeleton	ALB09	51.96	51.96	Scaffold_147_59	7570	8488	Long	95.43	1465	0
1740	TP262334	Skeleton	ALB09	51.96	51.97	NLL-17	14386400	14386776	Long	90.19	490	5e-137
1741	TP6653	Skeleton	ALB09	53.1	53.1
1742	TP6408	Skeleton	ALB09	54.41	54.41	NLL-17	13226455	13226518	Short	98.44	119	3e-26
1743	TP251889	Skeleton	ALB09	54.41	54.42	NLL-17	13225878	13225756	Long	96.75	206	1e-51
1744	TP129144	Skeleton	ALB09	54.41	54.43	NLL-17	13225556	13225610	Short	98.18	101	6e-21
1745	TP4861	Skeleton	ALB09	55.21	55.21	NLL-17	13157166	13157373	Long	95.19	327	8e-88
1746	TP174266	Skeleton	ALB09	56.95	56.95
1747	Lup74	Skeleton	ALB09	59.19	59.19	NLL-17	11874377	11874586	Long	92.89	305	1e-81
1748	TP280401	Skeleton	ALB09	59.91	59.91	NLL-17	11593665	11594009	Long	91.14	466	3e-129
1749	TP114684	Skeleton	ALB09	59.91	59.92	NLL-17	11593190	11593253	Short	90.63	79.8	3e-14
1750	Lup327	Skeleton	ALB09	60.52	60.52	NLL-17	11592386	11592526	Long	97.87	243	6e-63
1751	lPms-518028	Skeleton	ALB09	60.52	60.53
1752	lPms-522674	Skeleton	ALB09	60.52	60.54
1753	lPms-533295	Skeleton	ALB09	62	62
1754	Lup193	Attached	ALB09		65.59
1755	TP30087	Skeleton	ALB09	69.19	69.19	NLL-17	11319576	11319639	Short	90.63	79.8	3e-14
1756	TP363534	Skeleton	ALB09	70.1	70.1	NLL-17	11114009	11113950	Short	90	71.9	7e-12
1757	TP260078	Skeleton	ALB09	70.74	70.74	NLL-17	10780230	10780275	Short	93.48	67.9	1e-10
1758	TP155777	Skeleton	ALB09	71.14	71.14
1759	TP334518	Skeleton	ALB09	72.8	72.8	NLL-17	10447758	10447695	Short	96.88	111	8e-24
1760	TP237071	Skeleton	ALB09	80.19	80.19	Scaffold_87_9	4147	4210	Short	92.19	87.7	1e-16
1761	TP36211	Skeleton	ALB09	80.19	80.2	Scaffold_87_9	10853	11128	Long	92.39	394	5e-108
1762	TP395687	Skeleton	ALB09	81.5	81.5	Scaffold_172_19	68058	68618	Long	91.13	760	0
1763	TP94560	Skeleton	ALB09	81.5	81.51	NLL-06	10667618	10667901	Long	91.93	396	1e-108
1764	TP82861	Skeleton	ALB09	82.85	82.85	NLL-06	11588551	11589838	Long	95.35	2049	0
1765	TP387275	Skeleton	ALB09	83.71	83.71	NLL-17	19325600	19325648	Short	91.84	65.9	4e-10
1766	TP7085	Skeleton	ALB09	84.12	84.12	NLL-17	19393783	19393164	Long	93.71	929	0
1767	TP281154	Skeleton	ALB09	84.12	84.13	NLL-17	19397969	19398032	Short	95.31	103	2e-21
1768	TP283960	Skeleton	ALB09	86.9	86.9	NLL-17	19801507	19803920	Long	93.95	3650	0
1769	TP366672	Skeleton	ALB09	86.9	86.91	NLL-17	19900423	19901021	Long	86.76	667	0
1770	TP99009	Skeleton	ALB09	86.9	86.92	NLL-17	19902938	19902659	Long	84.07	270	5e-71
1771	TP224074	Skeleton	ALB09	86.9	86.93	NLL-17	19927474	19927412	Short	95.31	95.6	5e-19
1772	TP5494	Skeleton	ALB09	86.9	86.94	NLL-17	19928592	19928655	Short	93.75	95.6	5e-19
1773	TP330490	Skeleton	ALB09	86.9	86.95	NLL-17	19929499	19929561	Short	95.24	101	7e-21
1774	TP96505	Skeleton	ALB09	87.25	87.25	Scaffold_14_2	8902	8663	Long	83.98	228	1e-57
1775	TP276269	Skeleton	ALB09	87.25	87.26
1776	TP22381	Skeleton	ALB09	88.03	88.03
1777	TP123507	Skeleton	ALB09	88.65	88.65	NLL-17	15768233	15768411	Long	94.41	276	2e-72
1778	TP111130	Skeleton	ALB09	88.65	88.66
1779	TP7761	Skeleton	ALB09	89.15	89.15
1780	TP155912	Skeleton	ALB09	90.15	90.15	NLL-06	12254686	12255483	Long	81.37	621	9e-176
1781	M47E32A355	Skeleton	ALB09	92.2	92.2
1782	M59E41A85	Skeleton	ALB09	95.02	95.02
1783	M48E32B334	Skeleton	ALB09	96.67	96.67
1784	M62E35A342	Attached	ALB09		96.94
1785	M62E38A244	Skeleton	ALB09	97.2	97.2
1786	TP223558	Skeleton	ALB09	97.86	97.86	Scaffold_10_96	46899	46850	Short	88	52	6e-06
1787	TP4559	Skeleton	ALB09	98.19	98.19
1788	TP362355	Skeleton	ALB09	98.19	98.2	NLL-17	15334840	15334895	Short	92.86	79.8	3e-14
1789	TP101263	Skeleton	ALB09	98.19	98.21	NLL-13	15180120	15180171	Short	94.23	79.8	3e-14
1790	TP282579	Skeleton	ALB09	98.19	98.22
1791	TP238367	Skeleton	ALB09	98.57	98.57	NLL-17	18372537	18372598	Short	98.39	115	5e-25
1792	TP10059	Skeleton	ALB09	98.86	98.86	NLL-17	18209452	18207821	Long	90.83	2165	0
1793	TP288352	Skeleton	ALB09	99.31	99.31	Scaffold_162_1	718657	718594	Short	93.75	95.6	5e-19
1794	M47E38C151	Skeleton	ALB09	100.33	100.33
1795	TP157546	Skeleton	ALB09	100.33	100.34	NLL-17	19018277	19019078	Long	85.43	833	0
1796	M48E41B440	Attached	ALB09		101.72
1797	M47E32B145	Attached	ALB09		101.72
1798	M64E38B78	Skeleton	ALB09	103.11	103.11
1799	TP445298	Skeleton	ALB09	103.72	103.72	NLL-17	20953302	20953342	Short	92.68	58	1e-07
1800	TP271948	Skeleton	ALB09	106.16	106.16
1801	TP158507	Skeleton	ALB09	107.37	107.37
1802	TP331176	Skeleton	ALB09	108.04	108.04
1803	TP245783	Skeleton	ALB09	108.04	108.05	NLL-17	21143624	21143441	Long	94.05	279	1e-73
1804	TP339678	Skeleton	ALB09	114.7	114.7	NLL-17	20722703	20722763	Short	90.16	73.8	2e-12
1805	TP149796	Skeleton	ALB09	115.32	115.32	NLL-06	5885199	5885241	Short	93.02	61.9	6e-09
1806	TP270061	Skeleton	ALB09	116.24	116.24	NLL-17	20725209	20725146	Short	98.44	119	3e-26
1807	TP319317	Skeleton	ALB09	116.24	116.25
1808	TP78511	Skeleton	ALB09	116.24	116.26	NLL-18	10103353	10103411	Short	94.92	93.7	2e-18
1809	TP10579	Skeleton	ALB09	116.24	116.27	NLL-17	20494763	20494303	Long	95.66	741	0
1810	TP266817	Skeleton	ALB09	118.08	118.08	NLL-17	20281097	20281052	Short	93.48	67.9	1e-10
1811	TP78238	Skeleton	ALB09	118.8	118.8	NLL-17	20215496	20215555	Short	88.52	58	1e-07
1812	TP71046	Skeleton	ALB09	118.8	118.81	NLL-17	17637851	17638391	Long	83.25	484	5e-135
1813	TP332826	Skeleton	ALB09	119.13	119.13
1814	M47E35B193	Attached	ALB09		119.13
1815	M49E32A103	Attached	ALB09		119.13
1816	TP150413	Skeleton	ALB10	0	0	NLL-08	194411	193740	Long	95.54	1075	0
1817	TP155774	Skeleton	ALB10	0	0.01	NLL-08	213724	213661	Short	100	127	1e-28
1818	TP418693	Skeleton	ALB10	0	0.02	NLL-08	214167	214230	Short	95.31	103	2e-21
1819	TP259407	Skeleton	ALB10	4.01	4.01	NLL-08	339024	338964	Short	93.44	89.7	3e-17
1820	TP315716	Skeleton	ALB10	4.34	4.34	NLL-08	1565111	1564578	Long	94.76	832	0
1821	TP69581	Skeleton	ALB10	5.66	5.66	NLL-08	1652719	1652422	Long	90.55	398	6e-109
1822	TP183141	Skeleton	ALB10	7.1	7.1	NLL-08	1769048	1769489	Long	93.44	656	0
1823	TP333320	Skeleton	ALB10	8.19	8.19	NLL-08	1783372	1783115	Long	88.37	302	9e-80
1824	TP394297	Skeleton	ALB10	8.19	8.2	NLL-08	1798452	1797722	Long	91.71	1014	0
1825	TP208459	Skeleton	ALB10	10.27	10.27	NLL-08	1980160	1979915	Long	90.73	329	8e-89
1826	TP265952	Skeleton	ALB10	10.27	10.28
1827	TP293007	Skeleton	ALB10	11.16	11.16	NLL-08	2180999	2183790	Long	94.78	4348	0
1828	TP371402	Skeleton	ALB10	13.12	13.12	NLL-08	2372020	2372661	Long	88.99	798	0
1829	TP30198	Skeleton	ALB10	13.6	13.6	NLL-08	2381952	2381909	Short	95.45	71.9	7e-12
1830	TP154176	Skeleton	ALB10	21.36	21.36	NLL-06	23220503	23220457	Short	91.49	61.9	6e-09
1831	TP415338	Skeleton	ALB10	23.06	23.06	NLL-11	17250376	17250315	Short	91.94	83.8	2e-15
1832	TP251482	Skeleton	ALB10	23.95	23.95	NLL-11	17066300	17066897	Long	91.47	819	0
1833	TP101023	Skeleton	ALB10	24.24	24.24	NLL-11	16960846	16960242	Long	92.57	859	0
1834	TP160847	Skeleton	ALB10	26.86	26.86	NLL-11	12307133	12307192	Short	93.33	87.7	1e-16
1835	TP439816	Skeleton	ALB10	26.86	26.87
1836	TP252015	Skeleton	ALB10	30.29	30.29	NLL-11	15088039	15088401	Long	93.39	538	1e-150
1837	TP392354	Skeleton	ALB10	33.05	33.05	NLL-11	14476352	14475782	Long	94.05	867	0
1838	TP76966	Skeleton	ALB10	34.38	34.38
1839	TP147637	Skeleton	ALB10	37.31	37.31	NLL-11	16162430	16161698	Long	85.05	737	0
1840	TP231893	Skeleton	ALB10	38.87	38.87
1841	TP236807	Skeleton	ALB10	38.87	38.88	NLL-11	14088460	14088406	Short	94.55	85.7	4e-16
1842	TP32841	Skeleton	ALB10	38.87	38.89	NLL-11	14088136	14088197	Short	96.77	107	1e-22
1843	TP1928	Skeleton	ALB10	39.31	39.31	NLL-11	13969962	13969561	Long	90.57	531	5e-149
1844	TP190356	Skeleton	ALB10	39.31	39.32	NLL-11	13851129	13850873	Long	92.22	364	2e-99
1845	TP331432	Skeleton	ALB10	39.31	39.33	NLL-11	13851129	13850873	Long	92.22	364	2e-99
1846	TP85392	Skeleton	ALB10	39.78	39.78	NLL-11	13701659	13701137	Long	95.03	822	0
1847	TP35009	Skeleton	ALB10	43.78	43.78	NLL-11	11298082	11295828	Long	93.61	3382	0
1848	TP83199	Skeleton	ALB10	45.61	45.61	NLL-11	10459032	10456960	Long	89.45	2560	0
1849	TP430331	Skeleton	ALB10	45.61	45.62	NLL-11	10035349	10034713	Long	94.66	989	0
1850	TP83472	Skeleton	ALB10	49.37	49.37	Scaffold_7_164	3622	3462	Long	98.14	281	1e-74
1851	TP234139	Skeleton	ALB10	49.37	49.38	NLL-11	9663741	9663681	Short	90.16	73.8	2e-12
1852	TP11712	Skeleton	ALB10	49.37	49.39	NLL-11	9661214	9661569	Long	96.07	580	6e-164
1853	TP9291	Skeleton	ALB10	49.37	49.4	NLL-11	9661159	9661220	Short	90.32	75.8	4e-13
1854	TP291983	Skeleton	ALB10	49.37	49.41
1855	TP297655	Skeleton	ALB10	49.37	49.42	NLL-11	9661214	9661569	Long	96.07	580	6e-164
1856	TP330204	Skeleton	ALB10	49.67	49.67	Scaffold_244_68	5181	6511	Long	95.34	2111	0
1857	TP11304	Skeleton	ALB10	49.67	49.68	Scaffold_244_68	3592	3655	Short	96.88	111	8e-24
1858	TP194755	Skeleton	ALB10	49.67	49.69	Scaffold_244_68	10456	10396	Short	96.72	105	5e-22
1859	TP290427	Skeleton	ALB10	53.15	53.15	NLL-11	9460647	9460921	Long	96.74	459	1e-127
1860	TP1155	Skeleton	ALB10	54.79	54.79	NLL-11	9428252	9428313	Short	95.16	99.6	3e-20
1861	TP289112	Skeleton	ALB10	55.21	55.21	NLL-01	20094507	20094450	Short	93.1	83.8	2e-15
1862	TP11173	Skeleton	ALB10	55.21	55.22	Scaffold_262_3	38971	38798	Long	97.71	300	2e-79
1863	TP257672	Skeleton	ALB10	58.45	58.45	NLL-11	8666498	8666553	Short	96.43	95.6	5e-19
1864	TP202270	Skeleton	ALB10	58.45	58.46	NLL-11	8589171	8589223	Short	96.23	89.7	3e-17
1865	TP373024	Skeleton	ALB10	60.68	60.68	Scaffold_58_12	12602	12659	Short	100	115	5e-25
1866	TP412010	Skeleton	ALB10	60.68	60.69
1867	TP95283	Skeleton	ALB10	60.68	60.7
1868	TP190827	Skeleton	ALB10	61.64	61.64	NLL-11	7901873	7901931	Short	95	87.7	1e-16
1869	TP229792	Skeleton	ALB10	61.64	61.65
1870	TP181726	Skeleton	ALB10	61.64	61.66
1871	TP81130	Skeleton	ALB10	61.64	61.67	NLL-11	7896804	7895514	Long	94.58	1997	0
1872	TP92430	Skeleton	ALB10	61.64	61.68	NLL-11	7895514	7896804	Long	94.66	2002	0
1873	TP234721	Skeleton	ALB10	62.56	62.56	NLL-11	7817163	7817134	Short	96.67	52	6e-06
1874	TP450404	Skeleton	ALB10	62.56	62.57	NLL-11	7810790	7810727	Short	85.94	56	4e-07
1875	TP324018	Skeleton	ALB10	64.94	64.94	NLL-11	7694707	7694922	Long	96.76	361	2e-98
1876	TP281781	Skeleton	ALB10	64.94	64.95	NLL-11	7694537	7695555	Long	96.28	1674	0
1877	TP443534	Skeleton	ALB10	65.87	65.87	NLL-11	7580546	7580487	Short	98.33	111	8e-24
1878	TP225224	Skeleton	ALB10	65.87	65.88
1879	TP213062	Skeleton	ALB10	66.44	66.44	NLL-11	7567973	7568714	Long	90.79	1000	0
1880	TP58319	Skeleton	ALB10	66.74	66.74	NLL-11	7546605	7546647	Short	93.02	61.9	6e-09
1881	TP410872	Skeleton	ALB10	66.74	66.75	NLL-11	7535139	7535512	Long	91.73	505	7e-141
1882	TP327342	Skeleton	ALB10	66.74	66.76
1883	TP264266	Skeleton	ALB10	67.41	67.41	NLL-11	7314769	7314486	Long	96.83	475	1e-132
1884	TP113417	Skeleton	ALB10	68.16	68.16	NLL-11	6819591	6817263	Long	95.67	3736	0
1885	TP282787	Skeleton	ALB10	68.16	68.17	NLL-11	6815625	6816843	Long	96.88	2041	0
1886	TP273367	Skeleton	ALB10	68.16	68.18	NLL-11	6815625	6816843	Long	96.88	2041	0
1887	TP148455	Skeleton	ALB10	68.5	68.5
1888	TP46714	Skeleton	ALB10	70.13	70.13	NLL-11	6344818	6344870	Short	96.23	89.7	3e-17
1889	lPms-751624	Skeleton	ALB10	70.82	70.82
1890	LSSR4a	Skeleton	ALB10	70.82	70.83
1891	TP165040	Skeleton	ALB10	71.45	71.45	NLL-11	6088694	6088167	Long	95.45	843	0
1892	TP130284	Skeleton	ALB10	74.63	74.63	NLL-11	5565948	5565888	Short	90.16	73.8	2e-12
1893	TP310988	Skeleton	ALB10	75.25	75.25	NLL-11	5372276	5370054	Long	95.46	3542	0
1894	TP360418	Skeleton	ALB10	75.25	75.26	NLL-11	5355080	5355357	Long	94.6	431	2e-119
1895	TP331096	Skeleton	ALB10	75.82	75.82	NLL-11	5002994	5002931	Short	98.44	119	3e-26
1896	TP93017	Skeleton	ALB10	75.82	75.83	NLL-11	4998721	4998862	Long	97.18	241	4e-62
1897	TP288578	Skeleton	ALB10	76.79	76.79	NLL-11	4786302	4786817	Long	98.06	898	0
1898	TP224542	Skeleton	ALB10	77.13	77.13	NLL-11	4673806	4673744	Short	95.24	101	7e-21
1899	TP253861	Skeleton	ALB10	77.44	77.44	NLL-11	4617603	4618931	Long	92.8	1919	0
1900	TP2653	Skeleton	ALB10	77.44	77.45	NLL-11	4495685	4495745	Short	93.44	89.7	3e-17
1901	TP196529	Skeleton	ALB10	78.97	78.97	NLL-11	4158209	4155150	Long	96.14	4998	0
1902	TP79120	Skeleton	ALB10	79.28	79.28
1903	TP228149	Skeleton	ALB10	79.28	79.29	NLL-11	3908010	3908871	Long	94.8	1339	0
1904	TP449428	Skeleton	ALB10	79.28	79.3	NLL-11	3883361	3883130	Long	93.1	340	3e-92
1905	TP52019	Skeleton	ALB10	79.28	79.31	NLL-11	3750393	3750334	Short	92.19	85.7	4e-16
1906	TP17550	Skeleton	ALB10	79.28	79.32
1907	TP283384	Skeleton	ALB10	79.28	79.33
1908	TP226821	Skeleton	ALB10	80.69	80.69	NLL-11	3723098	3723160	Short	92.19	79.8	3e-14
1909	TP155352	Skeleton	ALB10	80.69	80.7	NLL-11	3594494	3594450	Short	91.11	58	1e-07
1910	TP79513	Skeleton	ALB10	80.69	80.71	NLL-11	3524747	3524810	Short	98.44	119	3e-26
1911	TP272169	Skeleton	ALB10	82.33	82.33	NLL-11	3315393	3315456	Short	87.5	63.9	2e-09
1912	TP416859	Skeleton	ALB10	82.33	82.34	Scaffold_233_3	18022	17959	Short	98.44	119	3e-26
1913	TP233443	Skeleton	ALB10	82.33	82.35	Scaffold_233_3	17959	18022	Short	96.88	111	8e-24
1914	lPms-527209	Skeleton	ALB10	82.33	82.36
1915	lPms-524440	Skeleton	ALB10	83.58	83.58
1916	TP376296	Skeleton	ALB10	86.13	86.13	NLL-11	3245774	3244767	Long	92.86	1458	0
1917	TP445206	Skeleton	ALB10	87.01	87.01	NLL-11	3202630	3202567	Short	95.31	103	2e-21
1918	TP239981	Skeleton	ALB10	87.44	87.44	NLL-11	3182965	3183027	Short	93.65	93.7	2e-18
1919	TP259756	Skeleton	ALB10	87.44	87.45	NLL-11	3065191	3064604	Long	89.24	721	0
1920	TP262266	Skeleton	ALB10	87.44	87.46	NLL-11	3061074	3060820	Long	92.55	363	7e-99
1921	TP169338	Skeleton	ALB10	87.44	87.47	NLL-11	3060749	3060687	Short	92.06	85.7	4e-16
1922	TP85250	Skeleton	ALB10	87.44	87.48	NLL-11	3057931	3059490	Long	92.38	2220	0
1923	TP148935	Skeleton	ALB10	89.5	89.5	NLL-11	2972761	2972819	Short	88.89	67.9	1e-10
1924	TP334372	Skeleton	ALB10	89.83	89.83	NLL-11	2884768	2885863	Long	93.03	1605	0
1925	TP259747	Skeleton	ALB10	89.83	89.84	NLL-11	2875557	2876030	Long	92.56	686	0
1926	TP137832	Skeleton	ALB10	89.83	89.85	NLL-11	2854278	2854512	Long	87.66	263	2e-68
1927	TP278672	Skeleton	ALB10	89.83	89.86	NLL-11	2839258	2839726	Long	92.34	667	0
1928	TP268159	Skeleton	ALB10	91.7	91.7	NLL-11	2716539	2715705	Long	89.71	1031	0
1929	TP351545	Skeleton	ALB10	91.7	91.71	NLL-11	2716539	2715705	Long	89.71	1031	0
1930	TP273026	Skeleton	ALB10	91.7	91.72	NLL-11	2713484	2713544	Short	93.44	89.7	3e-17
1931	TP321446	Skeleton	ALB10	92.51	92.51
1932	lPms-525326	Skeleton	ALB10	97.63	97.63
1933	TP427677	Skeleton	ALB10	105.04	105.04	NLL-11	2414567	2413380	Long	92.51	1701	0
1934	TP69418	Skeleton	ALB10	105.04	105.05	NLL-11	2354892	2354955	Short	92.19	87.7	1e-16
1935	TP110015	Skeleton	ALB10	105.04	105.06	NLL-11	2119774	2120363	Long	93.39	870	0
1936	TP314424	Skeleton	ALB10	105.04	105.07	NLL-11	2119278	2119341	Short	96.88	111	8e-24
1937	TP236560	Skeleton	ALB10	105.04	105.08
1938	TP238696	Skeleton	ALB10	105.65	105.65	NLL-11	2112337	2111760	Long	91.13	780	0
1939	TP413608	Skeleton	ALB10	105.65	105.66
1940	TP65538	Skeleton	ALB10	105.65	105.67	NLL-11	2068948	2068606	Long	96.79	573	4e-161
1941	TP327968	Skeleton	ALB10	107.12	107.12	NLL-11	1948122	1947467	Long	92.07	928	0
1942	TP426986	Skeleton	ALB10	107.12	107.13	NLL-11	1930713	1931105	Long	83.01	344	4e-92
1943	TP115225	Skeleton	ALB10	107.12	107.14	NLL-11	1930713	1931105	Long	83.01	344	4e-92
1944	TP331387	Skeleton	ALB10	107.12	107.15	NLL-11	1895459	1896005	Long	93.05	800	0
1945	TP96582	Skeleton	ALB10	107.12	107.16	NLL-11	1889053	1889008	Short	91.3	60	2e-08
1946	TP78564	Skeleton	ALB10	107.12	107.17	NLL-11	1883870	1883432	Long	85.34	455	2e-126
1947	TP154927	Skeleton	ALB10	107.12	107.18	NLL-11	1847387	1847674	Long	90.72	381	7e-104
1948	TP54883	Skeleton	ALB10	108.29	108.29	NLL-11	1770594	1770862	Long	97.4	459	9e-128
1949	TP27914	Skeleton	ALB10	108.79	108.79	NLL-11	1766523	1766796	Long	89.82	348	2e-94
1950	TP328787	Skeleton	ALB10	109.36	109.36	NLL-11	1589850	1590299	Long	92.44	636	2e-180
1951	TP273457	Skeleton	ALB10	109.36	109.37	NLL-02	22617796	22617861	Short	87.88	61.9	6e-09
1952	TP112193	Skeleton	ALB10	109.36	109.38	NLL-11	1516662	1516725	Short	98.44	119	3e-26
1953	TP430151	Skeleton	ALB10	109.36	109.39	NLL-11	1515539	1514545	Long	95.49	1589	0
1954	lPms-517357	Skeleton	ALB10	111.99	111.99
1955	lPms-749109	Skeleton	ALB10	111.99	112
1956	lPms-751807	Skeleton	ALB10	113.14	113.14
1957	lPms-527103	Skeleton	ALB10	113.14	113.15
1958	TP412453	Skeleton	ALB10	113.83	113.83	NLL-11	1147313	1147360	Short	89.58	56	4e-07
1959	TP3139	Skeleton	ALB10	113.83	113.84	NLL-11	1071688	1071993	Long	91.96	431	4e-119
1960	TP156259	Skeleton	ALB10	113.83	113.85	NLL-11	1045364	1045036	Long	97.26	555	1e-156
1961	TP266431	Skeleton	ALB10	113.83	113.86	NLL-11	10852436	10851786	Long	94.16	992	0
1962	TP339356	Skeleton	ALB10	113.83	113.87	NLL-11	1045364	1045036	Long	97.26	555	1e-156
1963	TP332354	Skeleton	ALB10	113.83	113.88	NLL-11	1035427	1035176	Long	89.68	322	1e-86
1964	TP226874	Skeleton	ALB10	114.2	114.2	NLL-11	962238	963168	Long	93.98	1408	0
1965	TP71232	Skeleton	ALB10	114.2	114.21	NLL-11	955850	955888	Short	94.87	61.9	6e-09
1966	TP449025	Skeleton	ALB10	114.2	114.22	NLL-11	936505	936442	Short	96.88	111	8e-24
1967	TP16222	Skeleton	ALB10	115.26	115.26	NLL-11	936401	936464	Short	100	127	1e-28
1968	TP213930	Skeleton	ALB10	115.26	115.27
1969	TP285383	Skeleton	ALB10	116.06	116.06	NLL-11	769692	770022	Long	93.96	501	2e-139
1970	TP409157	Skeleton	ALB10	116.06	116.07	NLL-11	763224	763266	Short	97.67	77.8	1e-13
1971	TP86630	Skeleton	ALB10	116.34	116.34	NLL-11	630118	629710	Long	92.18	579	4e-163
1972	TP150205	Skeleton	ALB10	116.34	116.35	NLL-11	628826	630118	Long	91.58	1770	0
1973	TP105957	Skeleton	ALB10	116.95	116.95	NLL-11	459158	459504	Long	93.37	510	3e-143
1974	TP2912	Skeleton	ALB10	116.95	116.96	NLL-11	458798	458736	Short	93.75	87.7	1e-16
1975	TP388402	Skeleton	ALB10	117.41	117.41	NLL-11	216708	216237	Long	87.99	534	8e-150
1976	TP432323	Skeleton	ALB10	117.41	117.42	NLL-11	198455	197690	Long	92.32	1079	0
1977	TP255468	Skeleton	ALB10	117.41	117.43	NLL-11	181346	180693	Long	91.86	911	0
1978	lPms-750988	Skeleton	ALB10	118.03	118.03
1979	TP365433	Skeleton	ALB10	119.12	119.12	NLL-11	143433	141599	Long	97.17	3101	0
1980	TP247294	Skeleton	ALB11	0	0	NLL-14	16228629	16229043	Long	94.55	645	0
1981	TP207057	Skeleton	ALB11	0	0.01	NLL-13	1088087	1087819	Long	86.99	303	1e-80
1982	TP243366	Skeleton	ALB11	0	0.02
1983	TP6625	Skeleton	ALB11	0	0.03
1984	TP102988	Skeleton	ALB11	0	0.04	NLL-14	16166916	16167248	Long	82.18	276	3e-72
1985	TP391017	Skeleton	ALB11	0	0.05	NLL-14	15908951	15908406	Long	94.15	832	0
1986	TP408415	Skeleton	ALB11	0.4	0.4	NLL-14	15898835	15898773	Short	96.88	103	2e-21
1987	TP174817	Skeleton	ALB11	0.4	0.41	NLL-14	15896873	15896226	Long	93.4	963	0
1988	TP265844	Skeleton	ALB11	0.4	0.42	NLL-14	15854707	15854644	Short	93.75	95.6	5e-19
1989	TP267754	Skeleton	ALB11	0.4	0.43	NLL-14	15854104	15854046	Short	96.61	101	7e-21
1990	TP151962	Skeleton	ALB11	0.4	0.44	NLL-14	15784092	15784520	Long	90.3	551	6e-155
1991	TP218266	Skeleton	ALB11	0.4	0.45	NLL-15	20544196	20545312	Long	92.95	1626	0
1992	TP80080	Skeleton	ALB11	0.4	0.46	NLL-14	15784092	15784520	Long	90.3	551	6e-155
1993	TP314933	Skeleton	ALB11	0.4	0.47	NLL-15	20544196	20545312	Long	92.95	1626	0
1994	TP256002	Skeleton	ALB11	0.76	0.76	NLL-14	15769490	15768995	Long	91.13	662	0
1995	TP3710	Skeleton	ALB11	0.76	0.77	NLL-14	15766659	15766251	Long	94.62	632	4e-179
1996	TP144348	Skeleton	ALB11	0.76	0.78	NLL-14	15740593	15740530	Short	95.31	103	2e-21
[truncated: 2,055 more rows]
