# Supplementary material for: A high-density consensus linkage map of white lupin highlights synteny with narrow-leafed lupin and provides markers tagging key agronomic traits
Source: Sci Rep. 2017 Nov 10;7:15335. doi: 10.1038/s41598-017-15625-w (PMC5681670; doi:10.1038/s41598-017-15625-w)
Supplement: Supplementary file 8 — Supplementary Table S8 [file 41598_2017_15625_MOESM8_ESM.xlsx]

## Sheet: LALB_vs_NLL
A high-density consensus linkage map of white lupin highlights synteny with narrow-leafed lupin and provides markers tagging key agronomic traits
Michał Książkiewicz, Nelson Nazzicari, Hua’an Yang, Matthew N. Nelson, Daniel Renshaw, Sandra Rychel, Barbara Ferrari, Maria Carelli, Magdalena Tomaszewska, Stanisław Stawiński, Barbara Naganowska, Bogdan Wolko, Paolo Annicchiarico
Supplementary Table S8. Major syntenic blocks shared between the genomes of white and narrow-leafed lupins.
LALB	LALB start (cM)	LALB end (cM)	NLL	NLL start (Mb)	NLL end (Mb)	Orientation	Length cM	Length Mb	cM/Mb
LALB01	0	62.1	NLL-13	0.06	9.84	+	62.1	9.7875	6.34483
LALB01	69.9	63.67	NLL-13	11.12	12.52	-	6.23	1.39939	4.45194
LALB01	77.82	95.58	NLL-09	8.41	10.4	+	17.76	1.98341	8.95425
LALB01	103.13	141.98	NLL-09	2.2	8.13	+	38.85	5.93386	6.54717
LALB01	145.94	166.33	NLL-13	13.86	17.39	+	20.39	3.53528	5.76758
LALB02	0	91.07	NLL-20	0.19	15.87	+	91.07	15.6782	5.80869
LALB02	134.33	109.19	NLL-20	17.66	21.98	-	25.14	4.31717	5.82326
LALB03	0	61.81	NLL-07	0.19	11.13	+	61.81	10.9454	5.6471
LALB03	78.98	68.43	NLL-07	12.02	14.64	-	10.55	2.62298	4.02214
LALB03	85.03	93.59	NLL-07	15.27	16.44	+	8.56	1.17069	7.3119
LALB03	99.04	96.74	NLL-08	0.67	1.07	-	2.3	0.395785	5.81124
LALB03	104.73	122.05	NLL-07	17.35	19.73	+	17.32	2.37431	7.29474
LALB04	72.53	0	NLL-02	12.17	24.63	-	72.53	12.4527	5.82445
LALB04	74.6	81.04	NLL-02	0	0.12	+	6.44	0.121123	53.1691
LALB04	83.57	127.32	NLL-02	0.57	5.94	+	43.75	5.36404	8.15617
LALB04	128.44	127.94	NLL-02	8.91	12	-	0.5	3.09364	0.161622
LALB05	3.07	78.84	NLL-06	0.11	14.63	+	75.77	14.5217	5.21771
LALB05	92.64	83.67	NLL-06	15.94	20.37	-	8.97	4.42934	2.02513
LALB05	92.66	97.26	NLL-04	0.12	0.41	+	4.6	0.285916	16.0886
LALB05	108.43	99.22	NLL-06	21.62	22.89	-	9.21	1.26627	7.27331
LALB06	46.81	0	NLL-04	21.57	27.09	-	46.81	5.52137	8.47797
LALB06	52.39	49.34	NLL-04	6.8	7.42	-	3.05	0.628116	4.85579
LALB06	64.72	59.89	NLL-04	19.66	20.19	-	4.83	0.529172	9.12747
LALB06	77.25	79.4	NLL-05	5.49	6.05	+	2.15	0.561032	3.83222
LALB06	118.02	92.46	NLL-05	1.26	5.01	-	25.56	3.7506	6.8149
LALB06	124.01	132.11	NLL-05	0.34	0.75	+	8.1	0.417551	19.3988
LALB07	67.87	0	NLL-12	6.08	18.74	-	67.87	12.6607	5.36068
LALB07	67.88	93.72	NLL-12	1.75	5.03	+	25.84	3.2831	7.87062
LALB07	95.13	105.85	NLL-12	0.02	0.65	+	10.72	0.634721	16.8893
LALB07	117.92	114.77	NLL-12	1.29	1.61	-	3.15	0.317156	9.93202
LALB08	0	29.01	NLL-15	0.08	3.7	+	29.01	3.62225	8.00884
LALB08	38.92	39.53	NLL-15	8.42	8.98	+	0.61	0.565434	1.07882
LALB08	51.74	53.27	NLL-15	5.86	7.8	+	1.53	1.94745	0.785645
LALB08	60.42	124.57	NLL-15	11.4	20.88	+	64.15	9.48017	6.76676
LALB09	0	47.8	NLL-17	0.21	6.71	+	47.8	6.5027	7.35079
LALB09	51.34	49.56	NLL-17	9.49	10.32	-	1.78	0.827478	2.15111
LALB09	72.8	51.36	NLL-17	10.45	14.67	-	21.44	4.21785	5.08316
LALB09	83.71	86.95	NLL-17	19.33	19.93	+	3.24	0.603961	5.36458
LALB09	118.8	108.05	NLL-17	20.22	21.14	-	10.75	0.928128	11.5825
LALB10	0	4.01	NLL-08	0.19	0.34	+	4.01	0.145284	27.6011
LALB10	4.34	13.6	NLL-08	1.56	2.38	+	9.26	0.817374	11.329
LALB10	119.12	23.06	NLL-11	0.14	17.25	-	96.06	17.1088	5.61466
LALB11	67.85	0	NLL-14	3.39	16.23	-	67.85	12.8424	5.28329
LALB11	81.87	109.32	NLL-14	0.52	2.67	+	27.45	2.15332	12.7477
LALB12	0	49.45	NLL-01	20.24	27.68	+	49.45	7.44385	6.64307
LALB12	53.17	53.19	NLL-01	28.98	29.13	+	0.02	0.153052	0.130675
LALB12	60.6	100.86	NLL-01	8.36	20.11	+	40.26	11.7535	3.42537
LALB13	5.27	0	NLL-01	35.37	35.93	-	5.27	0.554227	9.50874
LALB13	22.68	51.75	NLL-01	30.49	35.26	+	29.07	4.76845	6.09632
LALB13	59.26	55.1	NLL-16	17.04	17.47	-	4.16	0.432917	9.60923
LALB13	101.31	61.95	NLL-01	0.03	3.79	-	39.36	3.76208	10.4623
LALB14	8.41	27.52	NLL-10	14.03	15.88	+	19.11	1.85308	10.3126
LALB14	55.55	71.59	NLL-10	10.41	13.77	+	16.04	3.36093	4.77249
LALB14	123.76	79.28	NLL-10	0.46	6.7	-	44.48	6.24097	7.1271
LALB15	3.03	19.23	NLL-04	10.12	11.99	+	16.2	1.86908	8.66738
LALB15	19.53	45.03	NLL-04	13.59	16.81	+	25.5	3.21777	7.92474
LALB15	47.85	46.83	NLL-04	12.22	12.7	-	1.02	0.485145	2.10246
LALB15	69.97	51.3	NLL-06	23	25.33	-	18.67	2.32417	8.03297
LALB15	72.31	102.99	NLL-04	0.57	6.37	+	30.68	5.80018	5.28949
LALB15	105.54	124.55	NLL-04	7.92	9.77	+	19.01	1.84427	10.3076
LALB16	121.59	0.3	NLL-18	0.16	16.34	-	121.29	16.1769	7.49771
LALB17	0	10.27	NLL-09	0.04	0.71	+	10.27	0.667303	15.3903
LALB17	11.14	22.39	NLL-09	1.25	1.91	+	11.25	0.656995	17.1234
LALB17	25.5	109.52	NLL-09	11.45	21.57	+	84.02	10.1233	8.29968
LALB18	7.4	2.96	NLL-16	17.84	18.4	-	4.44	0.563559	7.8785
LALB18	44.73	17.12	NLL-16	13.8	16.74	-	27.61	2.9392	9.39371
LALB18	67.39	63.22	NLL-16	18.72	19.88	-	4.17	1.15978	3.59551
LALB18	108.29	73.79	NLL-16	6.2	9.71	-	34.5	3.51392	9.8181
LALB18	109.35	110.67	NLL-16	19.36	19.76	+	1.32	0.395555	3.33708
LALB18	155.86	113.3	NLL-16	0.14	5.29	-	42.56	5.14479	8.27244
LALB19	0	32.96	NLL-11	32.13	35.95	+	32.96	3.81749	8.63395
LALB19	42.56	48.51	NLL-11	26.9	31.09	+	5.95	4.18346	1.42227
LALB19	54.11	107.55	NLL-08	14.15	25.43	+	53.44	11.2831	4.73627
LALB20	0	107.93	NLL-19	0.13	18.15	+	107.93	18.0198	5.98953
LALB21	67.8	2.27	NLL-08	2.68	10.01	-	65.53	7.33492	8.93398
LALB21	68.39	85.43	NLL-11	18.08	23.13	+	17.04	5.04954	3.37457
LALB21	118.49	96.52	NLL-08	10.44	12.93	-	21.97	2.49051	8.82149
LALB22	0	50.77	NLL-03	0.3	7.43	+	50.77	7.13417	7.11645
LALB22	59.22	57.25	NLL-17	7.37	7.9	-	1.97	0.535688	3.67751
LALB22	70.68	86.99	NLL-03	28.32	29.94	+	16.31	1.62763	10.0207
LALB23	20.76	2.02	NLL-03	22.69	25.54	-	18.74	2.84213	6.59364
LALB23	20.77	30.01	NLL-03	26.25	27.55	+	9.24	1.30305	7.09107
LALB23	51.25	36.39	NLL-03	12.8	15.61	-	14.86	2.80942	5.28935
LALB23	51.26	51.28	NLL-15	11.13	11.14	+	0.02	0.014407	1.38821
LALB23	56.8	57.59	NLL-02	0.35	0.39	+	0.79	0.046265	17.0755
LALB23	82.36	84.13	NLL-03	21.47	22.38	+	1.77	0.908931	1.94734
LALB23	90.41	93.34	NLL-03	25.81	26.11	+	2.93	0.303431	9.65623
LALB24	2.95	0.98	NLL-06	29.48	30.06	-	1.97	0.57846	3.40559
LALB24	12.78	5.01	NLL-06	30.08	30.81	-	7.77	0.732507	10.6074
LALB24	14.17	30.83	NLL-06	31.12	32.65	+	16.66	1.52333	10.9366
LALB24	51.56	34.66	NLL-05	8.38	10.16	-	16.9	1.77393	9.52686
LALB24	65.9	55.69	NLL-06	26.73	27.3	-	10.21	0.567506	17.991
LALB24	78.88	69.24	NLL-06	27.47	29.24	-	9.64	1.77617	5.42741
LALB25	0.95	121.41	NLL-05	10.39	26.28	+	120.46	15.8873	7.58216
