# Supplementary material for: A high-density consensus linkage map of white lupin highlights synteny with narrow-leafed lupin and provides markers tagging key agronomic traits
Source: Sci Rep. 2017 Nov 10;7:15335. doi: 10.1038/s41598-017-15625-w (PMC5681670; doi:10.1038/s41598-017-15625-w)
Supplement: Supplementary file 9 — Supplementary Table S9 [file 41598_2017_15625_MOESM9_ESM.xlsx]

## Sheet: Arkusz1
A high-density consensus linkage map of white lupin highlights synteny with narrow-leafed lupin and provides markers tagging key agronomic traits
Michał Książkiewicz, Nelson Nazzicari, Hua’an Yang, Matthew N. Nelson, Daniel Renshaw, Sandra Rychel, Barbara Ferrari, Maria Carelli, Magdalena Tomaszewska, Stanisław Stawiński, Barbara Naganowska, Bogdan Wolko, Paolo Annicchiarico
Supplementary Table S9. Phenotype scores used for white lupin QTL mapping.
nonv_05	Time to flowering (1-early, 6-late) of non-vernalized plants in Perth, Australia
nonv_15	Time to flowering (days) of non-vernalized plants in Przebędowo, Poland
nonv_16	Time to flowering (days) of non-vernalized plants in Poznań, Poland
vern_15	Time to flowering (days) of vernalized plants in Przebędowo, Poland
antr_04	Anthracnose resistance in Perth, Australia, 2004 (1-resistant, 5-susceptible)
antr_05	Anthracnose resistance in Perth, Australia, 2005 (1-resistant, 5-susceptible)
RIL	nonv_05	nonv_15	nonv_16	vern_15	antr_04	antr_05
1	4	70	61	57	3.5	3.78
2	3	68	-	50	2	2.22
3	3	68	55	57	3	2.94
4	3.67	67	57	57	2.5	2.61
5	4	71	61.5	56	4.33	3.5
6	3.67	63	58	52	-	2.11
7	4.33	73	-	62	2	1.94
8	3	-	54	49	5	4.89
9	4	72	65	59	-	2.94
10	3	66	58	56	4	3.33
11	4	69	65	60	-	1.83
12	3	66	57.5	61	4.67	3.83
13	-	-	57.5	-	5	4.89
14	2.67	65	54	59	4.67	3.72
15	2.33	65	57	59	5	4.22
16	4	68	60.5	52	-	2.11
18	2.67	65	54	52	4	3.06
19	3.33	67	57	52	3.83	2.33
20	4	72	57	60	5	4.44
21	3	65	54	53	5	2.78
22	3.67	70	56	54	4	3.94
23	3.67	65	57	58	-	2.83
25	3.67	70	61.5	58	3.67	3.17
26	3	65	61	59	4.33	2.72
27	4	70	61	53	4.33	3.89
28	5	73	-	59	-	1.44
29	3.67	70	62	53	3.67	3.61
30	3	69	58	52	5	4.67
31	2.33	65	54	53	4.67	3.61
32	4	70	66	62	4.5	3.83
33	3.67	70	62	59	2.17	3.28
34	1	-	53	53	4.17	4.28
35	3.67	68	61	54	-	2.83
36	3	72	59	53	-	3.86
37	2.33	65	54.5	52	4.33	3.83
38	3.67	68	64.5	58	4.67	3.39
39	3.33	67	57	54	2.67	2.89
40	4.33	72	62	59	3.5	4.06
41	4	70	66	54	4	3.83
42	3.33	72	60	54	5	4.72
43	1.67	-	54.5	-	4.83	4.17
44	4.33	72	68	62	-	2.94
45	-	75	71	60	-	-
46	2.33	68	58	58	5	3.89
47	3.33	70	58	54	3.33	3.72
48	4.33	73	-	54	2.67	3.11
49	4	72	62	53	-	2.83
50	2.67	66	55.5	61	1.67	2.78
51	3	-	55.5	-	4.5	3.91
52	3	-	55.5	-	5	3.78
53	-	-	53.5	-	-	-
54	4	-	61	-	4.33	3.89
55	3.33	-	59	-	4.17	3.39
56	4.33	-	65	-	2.33	2.33
57	3.67	-	55.5	-	-	2.44
58	2.67	-	54	-	2	1.94
59	3	-	57.5	-	4.67	4.44
60	3.67	-	61	-	-	4.06
61	3.67	68	59	58	3	3
62	3.67	70	66	58	-	3.72
63	4	71	62	56	3	2.61
64	3.67	66	55	56	-	2.39
65	2.33	66	53.5	58	3.67	3.22
66	3.33	63	62	58	5	4.28
67	4	70	61	59	3.83	3.06
68	3.33	70	57	60	1.33	2.11
69	3.33	70	62.5	60	4	3.56
70	2.33	70	57.5	54	4.67	4.17
71	2.67	66	55.5	53	2.67	2.56
72	4.33	70	66	60	2	1.28
73	4	72	62	59	3.67	2.94
74	3	65	54	55	-	3
75	3.67	72	62	61	-	4.33
76	1.33	68	53	53	5	4.72
77	3.67	68	66	58	4.67	4.22
78	3.33	68	66	55	4	3.61
79	2.67	65	54	55	3.33	3.11
80	4.33	70	74	55	2.83	2.56
81	3.33	70	60	54	4.33	3.89
82	4	70	59	60	3.33	2.61
83	4	72	66	62	4	3.72
84	3.67	68	63	54	3.33	3.56
86	1	65	53	54	5	4.89
87	3	67	55	53	3.17	2.83
88	3	65	54	55	3	2.72
89	4.33	69	72	56	2	1.5
90	3	70	57.5	62	4.33	3.61
91	-	72	72	56	-	-
92	4.33	75	75	54	3.5	2.94
93	4	68	59	55	3.67	3.5
94	2.33	66	53.5	-	2.17	2.44
96	-	71	75	63	-	-
97	3.33	73	57.5	62	5	4.61
98	3	65	57.5	59	5	4.11
99	3	68	57.5	57	-	2.78
100	3.33	70	57.5	53	3.33	3.22
101	3.67	70	57.5	64	2	2.22
102	3	72	62	62	4.67	4.5
103	4	67	60	57	-	2.72
104	3	73	57.5	54	4.67	3.86
105	3.33	68	59	60	4.67	3.94
106	3	76	55	60	4	2.94
107	3.67	70	65.5	60	-	2.17
108	3.67	73	68	58	4.67	4
109	4	70	62	60	-	1.94
110	4.67	70	65.5	58	4.67	3.83
111	4	73	60.5	58	2.17	2.61
112	3.33	70	62	58	3.67	3.78
113	3.67	72	62	63	4.33	4.44
114	3.33	66	54	53	3.83	2.22
115	4.67	73	74	55	4.17	4.28
117	4.33	76	74	74	4	3.54
118	3	70	59	55	-	3.44
119	4	73	65	58	-	2.22
120	2.67	65	54	53	4.33	4.06
121	2.67	68	56.5	55	4.33	3.56
122	4.33	70	67	62	-	3.94
123	-	69	56.5	60	-	-
124	3	65	59	54	5	4.11
125	4.33	75	67	58	-	2.89
126	3.33	66	56.5	59	3.5	3.1
127	4.33	73	66	59	-	4
128	4.67	68	61.5	60	-	1.78
129	4.33	75	64	72	2.17	2.28
130	3	65	53.5	55	-	2.28
131	3	68	54	58	4	2.89
132	3.33	64	57	54	2.67	2.56
134	5	75	68	59	-	1.83
135	4.33	73	65	59	1.67	1.89
136	3.33	76	62	60	5	4.56
137	4	70	59	58	2.83	2.67
138	2.67	68	54.5	62	-	2.22
139	4	73	66.5	67	4.67	4.33
140	4	72	57	67	4.17	3.61
141	3.33	66	59	58	2.67	2.67
142	3	73	59	58	4.83	4.61
143	4.33	66	66	-	-	2.83
144	-	73	74	58	-	-
145	4	73	68	58	-	3.5
146	2.67	70	56	72	5	4.61
147	3.33	65	55.5	54	2.17	2
148	2.67	65	54	56	5	3.83
149	3	65	57	57	2.33	3.11
150	2.33	-	56.5	60	5	4
151	3.67	73	61	64	-	1.67
152	3.33	65	60	56	2.5	3.06
153	4	70	69	70	4.67	4.56
154	3.67	73	64.5	62	3.17	3.94
155	3.67	-	67	57	4.33	3.72
156	2.67	65	56	54	4.33	3
157	3.67	68	56	55	3.67	2.56
158	4.33	68	67	58	-	3.56
159	3.67	70	72	57	4.67	4.61
160	3.67	70	66.5	59	2.83	2.78
161	2.33	70	57	62	5	4.67
162	4.33	73	67	58	1.83	1.61
163	3	71	59	61	3.17	2.78
164	4	65	60.5	55	2.17	2.72
165	3.67	68	59	56	3.33	3.56
166	3	64	59	56	2.33	2.78
167	3.67	71	59	68	2.17	1.94
168	3.33	70	60	56	5	4.17
169	4.33	76	67	61	2	2.56
170	4	68	60	62	1.67	2.17
171	2.33	65	55	55	4.67	3.94
172	4	66	63	60	-	3.06
173	4	70	63	62	3	3.11
174	4	66	66	62	3.33	4
175	3	72	56.5	56	3.5	3.33
176	4	-	69	61	-	1.83
177	4.33	73	61	65	2.17	2.89
178	3.67	64	61	56	2	2
179	2.67	65	56.5	56	4	2.44
180	1.33	67	54	53	4.33	4.44
181	2.33	64	56.5	55	2.83	3
182	3	64	60	66	4.67	4.56
183	2.67	64	55	53	-	3.28
184	2.67	68	60	57	4	3.39
185	5	76	72	70	2	2.06
186	4	68	66	70	2.33	2.78
187	4.67	73	71.5	66	3	2.67
188	4.67	72	71.5	56	-	2.61
189	4.67	73	72	61	4	2.56
190	3.67	70	61	56	5	4
191	4	68	63	55	-	1.89
192	4.33	72	72	68	3.5	2.78
193	2.67	68	56.5	53	3.67	3.11
194	3	72	59	55	4	3.56
195	2.33	65	56.5	54	5	4.72
196	4	73	61	68	4.33	3.44
197	2.33	66	56	53	4.33	3.72
198	3	67	60	55	2.83	2.33
199	3.67	70	61	55	-	2.06
200	-	70	58	54	-	-
201	5	76	72	55	2.67	2.89
202	2	68	55.5	55	5	4.89
Kiev_Mutant	1	63	52	49	5	4.83
P27174	6	77	76	74	1.67	1.33
