# Supplementary material for: A high-density consensus linkage map of white lupin highlights synteny with narrow-leafed lupin and provides markers tagging key agronomic traits
Source: Sci Rep. 2017 Nov 10;7:15335. doi: 10.1038/s41598-017-15625-w (PMC5681670; doi:10.1038/s41598-017-15625-w)
Supplement: Supplementary file 10 — Supplementary Table S10 [file 41598_2017_15625_MOESM10_ESM.xlsx]

## Sheet: im
A high-density consensus linkage map of white lupin highlights synteny with narrow-leafed lupin and provides markers tagging key agronomic traits
Michał Książkiewicz, Nelson Nazzicari, Hua’an Yang, Matthew N. Nelson, Daniel Renshaw, Sandra Rychel, Barbara Ferrari, Maria Carelli, Magdalena Tomaszewska, Stanisław Stawiński, Barbara Naganowska, Bogdan Wolko, Paolo Annicchiarico
Supplementary Table S10. White lupin QTL mapping results (LOD, explained phenotypic variance, additive effect and genotypic information coefficient) - interval mapping
nonv_05	Time to flowering (1-early, 6-late) of non-vernalized plants in Perth, Australia
nonv_15	Time to flowering (days) of non-vernalized plants in Przebędowo, Poland
nonv_16	Time to flowering (days) of non-vernalized plants in Poznań, Poland
vern_15	Time to flowering (days) of vernalized plants in Przebędowo, Poland
antr_04	Anthracnose resistance in Perth, Australia, 2004 (1-resistant, 5-susceptible)
antr_05	Anthracnose resistance in Perth, Australia, 2005 (1-resistant, 5-susceptible)
Trait	No.	Group	Position	Locus	LOD	Additive	PVE	GIC
nonv_05	1	LG01	0	TP171308	0.06	0.0311917	0.2	0.926
nonv_05	2	LG01	0.1		0.06	0.0315795	0.2	0.924
nonv_05	3	LG01	0.2		0.07	0.0319421	0.2	0.923
nonv_05	4	LG01	0.3		0.07	0.0322791	0.2	0.922
nonv_05	5	LG01	0.4		0.07	0.03259	0.2	0.923
nonv_05	6	LG01	0.5		0.07	0.0328746	0.2	0.925
nonv_05	7	LG01	0.6		0.07	0.0331326	0.2	0.928
nonv_05	8	LG01	0.7		0.07	0.0333641	0.2	0.931
nonv_05	9	LG01	0.8		0.07	0.0335692	0.2	0.936
nonv_05	10	LG01	0.9		0.07	0.0337481	0.2	0.941
nonv_05	11	LG01	0.96	TP57421	0.08	0.033843	0.2	0.945
nonv_05	12	LG01	1.06		0.08	0.035265	0.2	0.938
nonv_05	13	LG01	1.16		0.09	0.0365195	0.2	0.935
nonv_05	14	LG01	1.26		0.09	0.0376007	0.2	0.938
nonv_05	15	LG01	1.31	TP407001	0.1	0.0380762	0.3	0.941
nonv_05	16	LG01	1.41		0.09	0.037091	0.2	0.937
nonv_05	17	LG01	1.51		0.09	0.036065	0.2	0.937
nonv_05	18	LG01	1.61		0.08	0.0350018	0.2	0.943
nonv_05	19	LG01	1.66	TP68685	0.08	0.0344573	0.2	0.948
nonv_05	20	LG01	1.76		0.08	0.0351988	0.2	0.944
nonv_05	21	LG01	1.86		0.09	0.0359288	0.2	0.943
nonv_05	22	LG01	1.96		0.09	0.0366469	0.2	0.946
nonv_05	23	LG01	2	TP99906	0.09	0.0369307	0.2	0.948
nonv_05	24	LG01	2.1		0.09	0.0362319	0.2	0.943
nonv_05	25	LG01	2.2		0.08	0.035484	0.2	0.939
nonv_05	26	LG01	2.3		0.08	0.0346874	0.2	0.937
nonv_05	27	LG01	2.4		0.08	0.0338434	0.2	0.938
nonv_05	28	LG01	2.5		0.07	0.0329536	0.2	0.941
nonv_05	29	LG01	2.6		0.07	0.0320205	0.2	0.946
nonv_05	30	LG01	2.66	TP288444	0.07	0.0314409	0.2	0.95
nonv_05	31	LG01	2.76		0.06	0.0290741	0.1	0.943
nonv_05	32	LG01	2.86		0.05	0.0266642	0.1	0.94
nonv_05	33	LG01	2.96		0.04	0.0242194	0.1	0.938
nonv_05	34	LG01	3.06		0.03	0.0217485	0.1	0.94
nonv_05	35	LG01	3.16		0.02	0.0192604	0.1	0.944
nonv_05	36	LG01	3.26		0.02	0.0167664	0	0.95
nonv_05	37	LG01	3.27	TP272412	0.02	0.016517	0	0.951
nonv_05	38	LG01	3.37		0.02	0.0162062	0	0.945
nonv_05	39	LG01	3.47		0.02	0.0158331	0	0.945
nonv_05	40	LG01	3.57		0.02	0.0154012	0	0.949
nonv_05	41	LG01	3.6	TP100635	0.02	0.0152609	0	0.951
nonv_05	42	LG01	3.7		0.02	0.0153959	0	0.945
nonv_05	43	LG01	3.8		0.02	0.0155247	0	0.939
nonv_05	44	LG01	3.9		0.02	0.015647	0	0.934
nonv_05	45	LG01	4		0.02	0.0157627	0	0.93
nonv_05	46	LG01	4.1		0.02	0.0158715	0	0.927
nonv_05	47	LG01	4.2		0.02	0.0159733	0	0.925
nonv_05	48	LG01	4.3		0.02	0.0160681	0	0.924
nonv_05	49	LG01	4.4		0.02	0.0161556	0	0.924
nonv_05	50	LG01	4.5		0.02	0.0162359	0	0.924
nonv_05	51	LG01	4.6		0.02	0.0163089	0	0.926
nonv_05	52	LG01	4.7		0.02	0.0163744	0	0.928
nonv_05	53	LG01	4.8		0.02	0.0164326	0	0.932
nonv_05	54	LG01	4.9		0.02	0.0164833	0	0.936
nonv_05	55	LG01	5		0.02	0.0165266	0	0.941
nonv_05	56	LG01	5.1		0.02	0.0165626	0	0.947
nonv_05	57	LG01	5.18	TP5508	0.02	0.016586	0	0.952
nonv_05	58	LG01	5.28		0.02	0.0163056	0	0.948
nonv_05	59	LG01	5.38		0.02	0.0160241	0	0.946
nonv_05	60	LG01	5.48		0.02	0.0157415	0	0.944
nonv_05	61	LG01	5.58		0.02	0.0154579	0	0.945
nonv_05	62	LG01	5.68		0.02	0.0151734	0	0.946
nonv_05	63	LG01	5.73	TP76355	0.02	0.0150308	0	0.948
nonv_05	64	LG01	5.83		0.01	0.0144617	0	0.941
nonv_05	65	LG01	5.93		0.01	0.013878	0	0.935
nonv_05	66	LG01	6.03		0.01	0.0132802	0	0.93
nonv_05	67	LG01	6.13		0.01	0.0126689	0	0.925
nonv_05	68	LG01	6.23		0.01	0.0120445	0	0.921
nonv_05	69	LG01	6.33		0.01	0.0114078	0	0.917
nonv_05	70	LG01	6.43		0.01	0.0107596	0	0.914
nonv_05	71	LG01	6.53		0.01	0.0101007	0	0.912
nonv_05	72	LG01	6.63		0.01	0.00943186	0	0.91
nonv_05	73	LG01	6.73		0	0.00875421	0	0.908
nonv_05	74	LG01	6.83		0	0.00806873	0	0.907
nonv_05	75	LG01	6.93		0	0.00737652	0	0.907
nonv_05	76	LG01	7.03		0	0.00667872	0	0.907
nonv_05	77	LG01	7.13		0	0.00597652	0	0.908
nonv_05	78	LG01	7.23		0	0.00527115	0	0.909
nonv_05	79	LG01	7.33		0	0.00456383	0	0.911
nonv_05	80	LG01	7.43		0	0.00385585	0	0.913
nonv_05	81	LG01	7.53		0	0.00314844	0	0.916
nonv_05	82	LG01	7.63		0	0.00244287	0	0.919
nonv_05	83	LG01	7.73		0	0.00174036	0	0.923
nonv_05	84	LG01	7.83		0	0.00104114	0	0.928
nonv_05	85	LG01	7.93		0	0.000349042	0	0.933
nonv_05	86	LG01	8	TP327874	0	-0.000131682	0	0.937
nonv_05	87	LG01	8.1		0	-0.00165793	0	0.936
nonv_05	88	LG01	8.2		0	-0.00317173	0	0.936
nonv_05	89	LG01	8.3		0	-0.00466951	0	0.937
nonv_05	90	LG01	8.4		0	-0.00614785	0	0.94
nonv_05	91	LG01	8.5		0	-0.0076036	0	0.944
nonv_05	92	LG01	8.6		0.01	-0.00903391	0	0.949
nonv_05	93	LG01	8.67	TP164323	0.01	-0.0100186	0	0.953
nonv_05	94	LG01	8.77		0.01	-0.0124162	0	0.943
nonv_05	95	LG01	8.87		0.01	-0.0148239	0	0.937
nonv_05	96	LG01	8.97		0.02	-0.0172243	0.1	0.933
nonv_05	97	LG01	9.07		0.03	-0.0195999	0.1	0.932
nonv_05	98	LG01	9.17		0.03	-0.0219345	0.1	0.933
nonv_05	99	LG01	9.27		0.04	-0.0242113	0.1	0.938
nonv_05	100	LG01	9.34	TP146684	0.04	-0.0257634	0.1	0.942
nonv_05	101	LG01	9.44		0.04	-0.0245575	0.1	0.943
nonv_05	102	LG01	9.54		0.04	-0.0233312	0.1	0.948
nonv_05	103	LG01	9.64		0.03	-0.0220903	0.1	0.957
nonv_05	104	LG01	9.64	TP232447	0.03	-0.0220903	0.1	0.957
nonv_05	105	LG01	9.74		0.03	-0.0219781	0.1	0.951
nonv_05	106	LG01	9.84		0.03	-0.021852	0.1	0.946
nonv_05	107	LG01	9.94		0.03	-0.0217119	0.1	0.943
nonv_05	108	LG01	10.04		0.03	-0.021558	0.1	0.942
nonv_05	109	LG01	10.14		0.03	-0.0213905	0.1	0.942
nonv_05	110	LG01	10.24		0.03	-0.0212097	0.1	0.944
nonv_05	111	LG01	10.34		0.03	-0.0210158	0.1	0.948
nonv_05	112	LG01	10.44		0.03	-0.0208093	0.1	0.954
nonv_05	113	LG01	10.54		0.03	-0.0205906	0.1	0.961
nonv_05	114	LG01	10.55	TP137274	0.03	-0.020568	0.1	0.962
nonv_05	115	LG01	10.65		0.03	-0.0217793	0.1	0.955
nonv_05	116	LG01	10.75		0.04	-0.0229758	0.1	0.95
nonv_05	117	LG01	10.85		0.04	-0.024154	0.1	0.947
nonv_05	118	LG01	10.95		0.04	-0.0253106	0.1	0.945
nonv_05	119	LG01	11.05		0.05	-0.0264428	0.1	0.946
nonv_05	120	LG01	11.15		0.05	-0.0275476	0.1	0.948
nonv_05	121	LG01	11.25		0.06	-0.0286224	0.1	0.952
nonv_05	122	LG01	11.35		0.06	-0.0296648	0.2	0.958
nonv_05	123	LG01	11.42	TP101951	0.06	-0.0303742	0.2	0.963
nonv_05	124	LG01	11.52		0.06	-0.0300349	0.2	0.957
nonv_05	125	LG01	11.62		0.06	-0.029671	0.2	0.952
nonv_05	126	LG01	11.72		0.06	-0.0292822	0.2	0.947
nonv_05	127	LG01	11.82		0.06	-0.0288693	0.1	0.944
nonv_05	128	LG01	11.92		0.05	-0.0284326	0.1	0.941
nonv_05	129	LG01	12.02		0.05	-0.0279729	0.1	0.939
nonv_05	130	LG01	12.12		0.05	-0.0274909	0.1	0.938
nonv_05	131	LG01	12.22		0.05	-0.0269874	0.1	0.937
nonv_05	132	LG01	12.32		0.05	-0.0264634	0.1	0.938
nonv_05	133	LG01	12.42		0.04	-0.02592	0.1	0.939
nonv_05	134	LG01	12.52		0.04	-0.0253582	0.1	0.941
nonv_05	135	LG01	12.62		0.04	-0.0247794	0.1	0.944
nonv_05	136	LG01	12.72		0.04	-0.0241847	0.1	0.948
nonv_05	137	LG01	12.82		0.04	-0.0235751	0.1	0.953
nonv_05	138	LG01	12.92		0.04	-0.0229532	0.1	0.958
nonv_05	139	LG01	12.93	TP266624	0.04	-0.0228904	0.1	0.959
nonv_05	140	LG01	13.03		0.04	-0.0236246	0.1	0.955
nonv_05	141	LG01	13.13		0.04	-0.024337	0.1	0.952
nonv_05	142	LG01	13.23		0.04	-0.0250243	0.1	0.95
nonv_05	143	LG01	13.33		0.04	-0.0256847	0.1	0.95
nonv_05	144	LG01	13.43		0.05	-0.0263165	0.1	0.951
nonv_05	145	LG01	13.53		0.05	-0.026918	0.1	0.952
nonv_05	146	LG01	13.63		0.05	-0.0274878	0.1	0.955
nonv_05	147	LG01	13.73		0.05	-0.0280245	0.1	0.959
nonv_05	148	LG01	13.83		0.06	-0.0285278	0.1	0.964
nonv_05	149	LG01	13.83	TP261306	0.06	-0.0285278	0.1	0.964
nonv_05	150	LG01	13.93		0.07	-0.0331715	0.2	0.958
nonv_05	151	LG01	14.03		0.09	-0.0374184	0.2	0.956
nonv_05	152	LG01	14.13		0.11	-0.0411236	0.3	0.958
nonv_05	153	LG01	14.23		0.13	-0.0442367	0.3	0.964
nonv_05	154	LG01	14.28	TP395623	0.14	-0.0455756	0.4	0.968
nonv_05	155	LG01	14.38		0.14	-0.0459721	0.4	0.968
nonv_05	156	LG01	14.48		0.15	-0.0463662	0.4	0.967
nonv_05	157	LG01	14.58		0.15	-0.0467581	0.4	0.966
nonv_05	158	LG01	14.68		0.15	-0.0471471	0.4	0.966
nonv_05	159	LG01	14.78		0.15	-0.0475335	0.4	0.966
nonv_05	160	LG01	14.88		0.16	-0.0479172	0.4	0.966
nonv_05	161	LG01	14.98		0.16	-0.0482982	0.4	0.967
nonv_05	162	LG01	15.08		0.16	-0.0486764	0.4	0.967
nonv_05	163	LG01	15.18		0.16	-0.0490517	0.4	0.968
nonv_05	164	LG01	15.28		0.17	-0.0494241	0.4	0.969
nonv_05	165	LG01	15.38		0.17	-0.0497933	0.4	0.97
nonv_05	166	LG01	15.48		0.17	-0.0501598	0.4	0.971
nonv_05	167	LG01	15.51	TP91328	0.17	-0.0502691	0.4	0.971
nonv_05	168	LG01	15.61		0.18	-0.0514442	0.5	0.962
nonv_05	169	LG01	15.71		0.19	-0.0525742	0.5	0.953
nonv_05	170	LG01	15.81		0.19	-0.0536539	0.5	0.946
nonv_05	171	LG01	15.91		0.2	-0.0546784	0.5	0.94
nonv_05	172	LG01	16.01		0.2	-0.055643	0.5	0.935
nonv_05	173	LG01	16.11		0.21	-0.0565435	0.6	0.932
nonv_05	174	LG01	16.21		0.22	-0.0573758	0.6	0.93
nonv_05	175	LG01	16.31		0.22	-0.0581364	0.6	0.929
nonv_05	176	LG01	16.41		0.23	-0.0588223	0.6	0.929
nonv_05	177	LG01	16.51		0.23	-0.0594308	0.6	0.931
nonv_05	178	LG01	16.61		0.24	-0.0599597	0.6	0.934
nonv_05	179	LG01	16.71		0.24	-0.0604074	0.6	0.939
nonv_05	180	LG01	16.81		0.25	-0.0607725	0.7	0.944
nonv_05	181	LG01	16.91		0.25	-0.0610544	0.7	0.951
nonv_05	182	LG01	16.95	TP262359	0.25	-0.0611437	0.7	0.954
nonv_05	183	LG01	17.05		0.26	-0.0618089	0.7	0.957
nonv_05	184	LG01	17.15		0.27	-0.0624169	0.7	0.962
nonv_05	185	LG01	17.25		0.27	-0.0629671	0.7	0.966
nonv_05	186	LG01	17.35		0.28	-0.0634588	0.7	0.972
nonv_05	187	LG01	17.38	TP27635	0.28	-0.0635948	0.7	0.973
nonv_05	188	LG01	17.48		0.28	-0.064084	0.7	0.969
nonv_05	189	LG01	17.58		0.29	-0.064555	0.7	0.966
nonv_05	190	LG01	17.68		0.29	-0.0650076	0.7	0.962
nonv_05	191	LG01	17.78		0.29	-0.0654417	0.8	0.959
nonv_05	192	LG01	17.88		0.3	-0.0658573	0.8	0.957
nonv_05	193	LG01	17.98		0.3	-0.0662543	0.8	0.954
nonv_05	194	LG01	18.08		0.3	-0.0666328	0.8	0.952
nonv_05	195	LG01	18.18		0.31	-0.0669928	0.8	0.95
nonv_05	196	LG01	18.28		0.31	-0.0673344	0.8	0.949
nonv_05	197	LG01	18.38		0.31	-0.0676578	0.8	0.948
nonv_05	198	LG01	18.48		0.31	-0.067963	0.8	0.947
nonv_05	199	LG01	18.58		0.32	-0.0682502	0.8	0.946
nonv_05	200	LG01	18.68		0.32	-0.0685198	0.8	0.946
nonv_05	201	LG01	18.78		0.32	-0.0687718	0.8	0.946
nonv_05	202	LG01	18.88		0.32	-0.0690064	0.8	0.947
nonv_05	203	LG01	18.98		0.33	-0.069224	0.8	0.947
nonv_05	204	LG01	19.08		0.33	-0.0694248	0.9	0.948
nonv_05	205	LG01	19.18		0.33	-0.069609	0.9	0.95
nonv_05	206	LG01	19.28		0.33	-0.0697769	0.9	0.951
nonv_05	207	LG01	19.38		0.33	-0.0699288	0.9	0.953
nonv_05	208	LG01	19.48		0.34	-0.0700649	0.9	0.956
nonv_05	209	LG01	19.58		0.34	-0.0701856	0.9	0.958
nonv_05	210	LG01	19.68		0.34	-0.0702911	0.9	0.961
nonv_05	211	LG01	19.78		0.34	-0.0703817	0.9	0.964
nonv_05	212	LG01	19.88	M66E32B151	0.34	-0.0704576	0.9	0.968
nonv_05	213	LG01	19.98		0.35	-0.0709253	0.9	0.965
nonv_05	214	LG01	20.08		0.35	-0.0713853	0.9	0.963
nonv_05	215	LG01	20.18		0.36	-0.0718374	0.9	0.96
nonv_05	216	LG01	20.28		0.36	-0.0722816	0.9	0.958
nonv_05	217	LG01	20.38		0.37	-0.0727179	0.9	0.957
nonv_05	218	LG01	20.48		0.37	-0.0731462	0.9	0.956
nonv_05	219	LG01	20.58		0.37	-0.0735666	1	0.955
nonv_05	220	LG01	20.68		0.38	-0.0739789	1	0.954
nonv_05	221	LG01	20.78		0.38	-0.0743832	1	0.954
nonv_05	222	LG01	20.88		0.39	-0.0747795	1	0.954
nonv_05	223	LG01	20.98		0.39	-0.0751678	1	0.954
nonv_05	224	LG01	21.08		0.39	-0.0755481	1	0.955
nonv_05	225	LG01	21.18		0.4	-0.0759205	1	0.956
nonv_05	226	LG01	21.28		0.4	-0.0762848	1	0.957
nonv_05	227	LG01	21.38		0.41	-0.0766412	1	0.959
nonv_05	228	LG01	21.48		0.41	-0.0769897	1	0.961
nonv_05	229	LG01	21.58		0.41	-0.0773303	1.1	0.963
nonv_05	230	LG01	21.64	TP92554	0.42	-0.0775309	1.1	0.964
nonv_05	231	LG01	21.74		0.41	-0.0767773	1	0.96
nonv_05	232	LG01	21.84		0.4	-0.0760064	1	0.956
nonv_05	233	LG01	21.94		0.39	-0.0752183	1	0.952
nonv_05	234	LG01	22.04		0.38	-0.0744128	1	0.948
nonv_05	235	LG01	22.14		0.37	-0.07359	1	0.945
nonv_05	236	LG01	22.24		0.36	-0.0727499	0.9	0.942
nonv_05	237	LG01	22.34		0.35	-0.0718925	0.9	0.94
nonv_05	238	LG01	22.44		0.34	-0.0710179	0.9	0.937
nonv_05	239	LG01	22.54		0.33	-0.0701262	0.9	0.936
nonv_05	240	LG01	22.64		0.33	-0.0692176	0.8	0.934
nonv_05	241	LG01	22.74		0.32	-0.0682922	0.8	0.933
nonv_05	242	LG01	22.84		0.31	-0.0673503	0.8	0.932
nonv_05	243	LG01	22.94		0.3	-0.0663923	0.8	0.932
nonv_05	244	LG01	23.04		0.29	-0.0654183	0.8	0.932
nonv_05	245	LG01	23.14		0.28	-0.0644287	0.7	0.932
nonv_05	246	LG01	23.24		0.27	-0.0634241	0.7	0.933
nonv_05	247	LG01	23.34		0.26	-0.0624048	0.7	0.933
nonv_05	248	LG01	23.44		0.26	-0.0613713	0.7	0.935
nonv_05	249	LG01	23.54		0.25	-0.0603243	0.6	0.936
nonv_05	250	LG01	23.64		0.24	-0.0592643	0.6	0.938
nonv_05	251	LG01	23.74		0.23	-0.058192	0.6	0.941
nonv_05	252	LG01	23.84		0.22	-0.0571081	0.6	0.943
nonv_05	253	LG01	23.94		0.21	-0.0560134	0.6	0.946
nonv_05	254	LG01	24.04		0.21	-0.0549086	0.5	0.95
nonv_05	255	LG01	24.14		0.2	-0.0537947	0.5	0.953
nonv_05	256	LG01	24.24		0.19	-0.0526725	0.5	0.957
nonv_05	257	LG01	24.34		0.18	-0.0515429	0.5	0.962
nonv_05	258	LG01	24.44		0.18	-0.0504067	0.4	0.967
nonv_05	259	LG01	24.53	TP22172	0.17	-0.0493796	0.4	0.971
nonv_05	260	LG01	24.63		0.18	-0.0502438	0.4	0.967
nonv_05	261	LG01	24.73		0.18	-0.0510905	0.5	0.967
nonv_05	262	LG01	24.83		0.19	-0.0519192	0.5	0.97
nonv_05	263	LG01	24.85	TP84482	0.19	-0.0520827	0.5	0.972
nonv_05	264	LG01	24.95		0.19	-0.0527652	0.5	0.967
nonv_05	265	LG01	25.05		0.2	-0.0534251	0.5	0.963
nonv_05	266	LG01	25.15		0.2	-0.0540611	0.5	0.96
nonv_05	267	LG01	25.25		0.2	-0.0546724	0.5	0.957
nonv_05	268	LG01	25.35		0.21	-0.0552582	0.5	0.954
nonv_05	269	LG01	25.45		0.21	-0.0558178	0.6	0.952
nonv_05	270	LG01	25.55		0.22	-0.0563506	0.6	0.951
nonv_05	271	LG01	25.65		0.22	-0.056856	0.6	0.95
nonv_05	272	LG01	25.75		0.22	-0.0573336	0.6	0.95
nonv_05	273	LG01	25.85		0.23	-0.0577832	0.6	0.95
nonv_05	274	LG01	25.95		0.23	-0.0582044	0.6	0.95
nonv_05	275	LG01	26.05		0.23	-0.058597	0.6	0.951
nonv_05	276	LG01	26.15		0.24	-0.058961	0.6	0.953
nonv_05	277	LG01	26.25		0.24	-0.0592965	0.6	0.955
nonv_05	278	LG01	26.35		0.24	-0.0596033	0.6	0.957
nonv_05	279	LG01	26.45		0.25	-0.0598817	0.6	0.96
nonv_05	280	LG01	26.55		0.25	-0.0601318	0.6	0.964
nonv_05	281	LG01	26.65		0.25	-0.0603539	0.6	0.968
nonv_05	282	LG01	26.75		0.26	-0.0605482	0.6	0.972
nonv_05	283	LG01	26.76	TP183561	0.26	-0.0605661	0.6	0.973
nonv_05	284	LG01	26.86		0.26	-0.0611327	0.7	0.967
nonv_05	285	LG01	26.96		0.26	-0.0616721	0.7	0.963
nonv_05	286	LG01	27.06		0.27	-0.0621831	0.7	0.96
nonv_05	287	LG01	27.16		0.27	-0.062665	0.7	0.958
nonv_05	288	LG01	27.26		0.28	-0.0631172	0.7	0.957
nonv_05	289	LG01	27.36		0.28	-0.0635391	0.7	0.958
nonv_05	290	LG01	27.46		0.28	-0.0639299	0.7	0.959
nonv_05	291	LG01	27.56		0.29	-0.0642892	0.7	0.962
nonv_05	292	LG01	27.66		0.29	-0.0646165	0.7	0.966
nonv_05	293	LG01	27.76		0.29	-0.0649111	0.7	0.972
nonv_05	294	LG01	27.82	TP104592	0.29	-0.0650722	0.7	0.975
nonv_05	295	LG01	27.92		0.3	-0.0655371	0.8	0.969
nonv_05	296	LG01	28.02		0.3	-0.0657769	0.8	0.966
nonv_05	297	LG01	28.12		0.3	-0.0657857	0.8	0.968
nonv_05	298	LG01	28.18	TP352329	0.3	-0.0656786	0.8	0.972
nonv_05	299	LG01	28.28		0.3	-0.0655483	0.8	0.967
nonv_05	300	LG01	28.38		0.3	-0.0652755	0.8	0.969
nonv_05	301	LG01	28.47	TP271680	0.29	-0.0649137	0.7	0.977
nonv_05	302	LG01	28.57		0.3	-0.0657287	0.8	0.97
nonv_05	303	LG01	28.67		0.31	-0.0664876	0.8	0.964
nonv_05	304	LG01	28.77		0.31	-0.0671879	0.8	0.96
nonv_05	305	LG01	28.87		0.32	-0.0678277	0.8	0.957
nonv_05	306	LG01	28.97		0.32	-0.0684054	0.8	0.956
nonv_05	307	LG01	29.07		0.33	-0.0689194	0.8	0.956
nonv_05	308	LG01	29.17		0.33	-0.0693686	0.8	0.957
nonv_05	309	LG01	29.27		0.34	-0.069752	0.9	0.96
nonv_05	310	LG01	29.37		0.34	-0.0700688	0.9	0.965
nonv_05	311	LG01	29.39	TP16403	0.34	-0.0701241	0.9	0.966
nonv_05	312	LG01	29.49		0.34	-0.0705247	0.9	0.966
nonv_05	313	LG01	29.59		0.35	-0.0709008	0.9	0.966
nonv_05	314	LG01	29.69		0.35	-0.0712523	0.9	0.967
nonv_05	315	LG01	29.79		0.35	-0.0715789	0.9	0.968
nonv_05	316	LG01	29.89		0.36	-0.0718805	0.9	0.97
nonv_05	317	LG01	29.97	TP332535	0.36	-0.0721036	0.9	0.971
nonv_05	318	LG01	30.07		0.36	-0.0720894	0.9	0.969
nonv_05	319	LG01	30.17		0.36	-0.0720488	0.9	0.967
nonv_05	320	LG01	30.27		0.36	-0.0719816	0.9	0.966
nonv_05	321	LG01	30.37		0.36	-0.0718876	0.9	0.965
nonv_05	322	LG01	30.47		0.35	-0.0717668	0.9	0.965
nonv_05	323	LG01	30.57		0.35	-0.0716191	0.9	0.965
nonv_05	324	LG01	30.67		0.35	-0.0714445	0.9	0.965
nonv_05	325	LG01	30.77		0.35	-0.071243	0.9	0.966
nonv_05	326	LG01	30.79	TP119231	0.35	-0.0711994	0.9	0.967
nonv_05	327	LG01	30.89		0.35	-0.0711224	0.9	0.965
nonv_05	328	LG01	30.99		0.35	-0.0710367	0.9	0.964
nonv_05	329	LG01	31.09		0.35	-0.0709422	0.9	0.963
nonv_05	330	LG01	31.19		0.35	-0.0708392	0.9	0.962
nonv_05	331	LG01	31.29		0.34	-0.0707275	0.9	0.961
nonv_05	332	LG01	31.39		0.34	-0.0706072	0.9	0.961
nonv_05	333	LG01	31.49		0.34	-0.0704784	0.9	0.961
nonv_05	334	LG01	31.59		0.34	-0.0703411	0.9	0.961
nonv_05	335	LG01	31.69		0.34	-0.0701953	0.9	0.962
nonv_05	336	LG01	31.79		0.34	-0.0700412	0.9	0.962
nonv_05	337	LG01	31.89		0.34	-0.0698788	0.9	0.963
nonv_05	338	LG01	31.99		0.34	-0.0697081	0.9	0.964
nonv_05	339	LG01	32.09		0.33	-0.0695292	0.9	0.965
nonv_05	340	LG01	32.19		0.33	-0.0693422	0.8	0.967
nonv_05	341	LG01	32.29		0.33	-0.0691472	0.8	0.968
nonv_05	342	LG01	32.39		0.33	-0.0689442	0.8	0.97
nonv_05	343	LG01	32.49		0.33	-0.0687333	0.8	0.973
nonv_05	344	LG01	32.49	Lup77	0.33	-0.0687333	0.8	0.973
nonv_05	345	LG01	32.59		0.33	-0.0687281	0.8	0.969
nonv_05	346	LG01	32.69		0.33	-0.0687019	0.8	0.966
nonv_05	347	LG01	32.79		0.32	-0.0686542	0.8	0.963
nonv_05	348	LG01	32.89		0.32	-0.0685845	0.8	0.961
nonv_05	349	LG01	32.99		0.32	-0.0684923	0.8	0.959
nonv_05	350	LG01	33.09		0.32	-0.0683772	0.8	0.958
nonv_05	351	LG01	33.19		0.32	-0.0682387	0.8	0.957
nonv_05	352	LG01	33.29		0.32	-0.0680762	0.8	0.956
nonv_05	353	LG01	33.39		0.32	-0.0678895	0.8	0.956
nonv_05	354	LG01	33.49		0.31	-0.067678	0.8	0.956
nonv_05	355	LG01	33.59		0.31	-0.0674414	0.8	0.957
nonv_05	356	LG01	33.69		0.31	-0.0671792	0.8	0.958
nonv_05	357	LG01	33.79		0.31	-0.0668913	0.8	0.959
nonv_05	358	LG01	33.89		0.3	-0.0665773	0.8	0.961
nonv_05	359	LG01	33.99		0.3	-0.0662369	0.8	0.963
nonv_05	360	LG01	34.09		0.3	-0.0658701	0.8	0.966
nonv_05	361	LG01	34.19		0.3	-0.0654766	0.8	0.969
nonv_05	362	LG01	34.29		0.29	-0.0650564	0.7	0.972
nonv_05	363	LG01	34.39		0.29	-0.0646095	0.7	0.976
nonv_05	364	LG01	34.46	TP114367	0.29	-0.0642811	0.7	0.979
nonv_05	365	LG01	34.56		0.29	-0.0645658	0.7	0.969
nonv_05	366	LG01	34.66		0.29	-0.0648038	0.7	0.961
nonv_05	367	LG01	34.76		0.29	-0.0649931	0.7	0.955
nonv_05	368	LG01	34.86		0.29	-0.0651318	0.7	0.949
nonv_05	369	LG01	34.96		0.29	-0.0652182	0.8	0.946
nonv_05	370	LG01	35.06		0.29	-0.0652504	0.8	0.944
nonv_05	371	LG01	35.16		0.29	-0.0652269	0.7	0.943
nonv_05	372	LG01	35.26		0.29	-0.0651463	0.7	0.944
nonv_05	373	LG01	35.36		0.29	-0.0650073	0.7	0.947
nonv_05	374	LG01	35.46		0.29	-0.0648088	0.7	0.951
nonv_05	375	LG01	35.5	TP101987	0.29	-0.0647126	0.7	0.953
nonv_05	376	LG01	35.6		0.28	-0.0643292	0.7	0.947
nonv_05	377	LG01	35.7		0.28	-0.0639221	0.7	0.942
nonv_05	378	LG01	35.8		0.27	-0.0634914	0.7	0.938
nonv_05	379	LG01	35.9		0.27	-0.0630376	0.7	0.935
nonv_05	380	LG01	36		0.27	-0.062561	0.7	0.932
nonv_05	381	LG01	36.1		0.26	-0.062062	0.7	0.93
nonv_05	382	LG01	36.2		0.26	-0.0615411	0.7	0.929
nonv_05	383	LG01	36.3		0.25	-0.0609988	0.7	0.929
nonv_05	384	LG01	36.4		0.25	-0.0604356	0.6	0.929
nonv_05	385	LG01	36.5		0.24	-0.0598521	0.6	0.93
nonv_05	386	LG01	36.6		0.24	-0.059249	0.6	0.932
nonv_05	387	LG01	36.7		0.23	-0.0586268	0.6	0.935
nonv_05	388	LG01	36.8		0.23	-0.0579864	0.6	0.938
nonv_05	389	LG01	36.9		0.22	-0.0573283	0.6	0.943
nonv_05	390	LG01	37		0.22	-0.0566534	0.6	0.947
nonv_05	391	LG01	37.1		0.22	-0.0559625	0.6	0.953
nonv_05	392	LG01	37.2		0.21	-0.0552562	0.5	0.96
nonv_05	393	LG01	37.3		0.21	-0.0545358	0.5	0.967
nonv_05	394	LG01	37.33	TP242495	0.2	-0.054317	0.5	0.969
nonv_05	395	LG01	37.43		0.21	-0.0544424	0.5	0.971
nonv_05	396	LG01	37.53		0.21	-0.0545626	0.5	0.973
nonv_05	397	LG01	37.63		0.21	-0.0546777	0.5	0.975
nonv_05	398	LG01	37.71	TP368800	0.21	-0.054766	0.5	0.977
nonv_05	399	LG01	37.81		0.23	-0.0569961	0.6	0.973
nonv_05	400	LG01	37.91		0.24	-0.0590765	0.6	0.972
nonv_05	401	LG01	38.01		0.26	-0.0610057	0.7	0.973
nonv_05	402	LG01	38.11		0.27	-0.062787	0.7	0.975
nonv_05	403	LG01	38.15	TP225215	0.28	-0.0634594	0.7	0.977
nonv_05	404	LG01	38.25		0.27	-0.0620854	0.7	0.973
nonv_05	405	LG01	38.35		0.26	-0.0606237	0.6	0.972
nonv_05	406	LG01	38.45		0.24	-0.059073	0.6	0.974
nonv_05	407	LG01	38.55	TP57068	0.23	-0.0574332	0.6	0.978
nonv_05	408	LG01	38.65		0.21	-0.0554402	0.5	0.971
nonv_05	409	LG01	38.75		0.19	-0.0532418	0.5	0.965
nonv_05	410	LG01	38.85		0.17	-0.050828	0.5	0.961
nonv_05	411	LG01	38.95		0.15	-0.0481927	0.4	0.957
nonv_05	412	LG01	39.05		0.13	-0.0453356	0.4	0.955
nonv_05	413	LG01	39.15		0.12	-0.042265	0.3	0.955
nonv_05	414	LG01	39.25		0.1	-0.0389991	0.3	0.955
nonv_05	415	LG01	39.35		0.08	-0.0355672	0.2	0.957
nonv_05	416	LG01	39.45		0.07	-0.0320095	0.2	0.96
nonv_05	417	LG01	39.55		0.05	-0.0283746	0.1	0.965
nonv_05	418	LG01	39.65		0.04	-0.0247155	0.1	0.971
nonv_05	419	LG01	39.75		0.03	-0.0210863	0.1	0.978
nonv_05	420	LG01	39.78	TP131333	0.03	-0.0200106	0.1	0.98
nonv_05	421	LG01	39.88		0.03	-0.0216266	0.1	0.968
nonv_05	422	LG01	39.98		0.04	-0.0232434	0.1	0.958
nonv_05	423	LG01	40.08		0.04	-0.0248524	0.1	0.949
nonv_05	424	LG01	40.18		0.05	-0.0264452	0.1	0.942
nonv_05	425	LG01	40.28		0.05	-0.0280116	0.1	0.936
nonv_05	426	LG01	40.38		0.06	-0.0295431	0.2	0.932
nonv_05	427	LG01	40.48		0.06	-0.0310315	0.2	0.929
nonv_05	428	LG01	40.58		0.07	-0.0324688	0.2	0.929
nonv_05	429	LG01	40.68		0.07	-0.0338479	0.2	0.929
nonv_05	430	LG01	40.78		0.08	-0.0351624	0.2	0.932
nonv_05	431	LG01	40.88		0.09	-0.0364071	0.2	0.935
nonv_05	432	LG01	40.98		0.09	-0.0375776	0.2	0.941
nonv_05	433	LG01	41.04	M60E38C137	0.1	-0.0382427	0.3	0.945
nonv_05	434	LG01	41.14		0.11	-0.0399124	0.3	0.945
nonv_05	435	LG01	41.24		0.12	-0.0415027	0.3	0.947
nonv_05	436	LG01	41.34		0.12	-0.0430075	0.3	0.952
nonv_05	437	LG01	41.44		0.13	-0.0444224	0.3	0.959
nonv_05	438	LG01	41.54		0.14	-0.045744	0.4	0.968
nonv_05	439	LG01	41.64		0.15	-0.0469706	0.4	0.979
nonv_05	440	LG01	41.67	TP58717	0.16	-0.0473199	0.4	0.983
nonv_05	441	LG01	41.77		0.16	-0.0486073	0.4	0.977
nonv_05	442	LG01	41.87		0.17	-0.0498908	0.4	0.971
nonv_05	443	LG01	41.97		0.18	-0.0511697	0.5	0.967
nonv_05	444	LG01	42.07		0.19	-0.0524429	0.5	0.962
nonv_05	445	LG01	42.17		0.2	-0.0537096	0.5	0.959
nonv_05	446	LG01	42.27		0.21	-0.054969	0.5	0.956
nonv_05	447	LG01	42.37		0.22	-0.0562205	0.6	0.953
nonv_05	448	LG01	42.47		0.23	-0.0574629	0.6	0.952
nonv_05	449	LG01	42.57		0.24	-0.0586954	0.6	0.95
nonv_05	450	LG01	42.67		0.24	-0.0599176	0.6	0.95
nonv_05	451	LG01	42.77		0.25	-0.0611285	0.7	0.95
nonv_05	452	LG01	42.87		0.26	-0.0623275	0.7	0.951
nonv_05	453	LG01	42.97		0.27	-0.063514	0.7	0.952
nonv_05	454	LG01	43.07		0.29	-0.0646874	0.7	0.954
nonv_05	455	LG01	43.17		0.3	-0.0658471	0.8	0.957
nonv_05	456	LG01	43.27		0.31	-0.0669926	0.8	0.96
nonv_05	457	LG01	43.37		0.32	-0.0681233	0.8	0.964
nonv_05	458	LG01	43.47		0.33	-0.0692389	0.8	0.969
nonv_05	459	LG01	43.57		0.34	-0.0703387	0.9	0.974
nonv_05	460	LG01	43.62	TP90465	0.34	-0.0708827	0.9	0.977
nonv_05	461	LG01	43.72		0.33	-0.0693714	0.8	0.97
nonv_05	462	LG01	43.82		0.31	-0.0678169	0.8	0.965
nonv_05	463	LG01	43.92		0.3	-0.0662193	0.8	0.96
nonv_05	464	LG01	44.02		0.28	-0.0645792	0.7	0.957
nonv_05	465	LG01	44.12		0.27	-0.0628972	0.7	0.955
nonv_05	466	LG01	44.22		0.25	-0.0611745	0.6	0.954
nonv_05	467	LG01	44.32		0.24	-0.0594123	0.6	0.954
nonv_05	468	LG01	44.42		0.22	-0.0576125	0.6	0.955
nonv_05	469	LG01	44.52		0.21	-0.0557771	0.5	0.957
nonv_05	470	LG01	44.62		0.2	-0.0539088	0.5	0.96
nonv_05	471	LG01	44.72		0.18	-0.0520102	0.5	0.964
nonv_05	472	LG01	44.79	TP339536	0.17	-0.0506648	0.4	0.968
nonv_05	473	LG01	44.89		0.17	-0.0513114	0.5	0.962
nonv_05	474	LG01	44.99		0.17	-0.0517576	0.5	0.957
nonv_05	475	LG01	45.09		0.17	-0.052005	0.5	0.953
nonv_05	476	LG01	45.19		0.17	-0.0520602	0.5	0.951
nonv_05	477	LG01	45.29		0.17	-0.051933	0.5	0.949
nonv_05	478	LG01	45.39		0.17	-0.0516358	0.5	0.95
nonv_05	479	LG01	45.49		0.17	-0.0511826	0.5	0.951
nonv_05	480	LG01	45.59		0.17	-0.0505878	0.4	0.953
nonv_05	481	LG01	45.69		0.16	-0.0498661	0.4	0.957
nonv_05	482	LG01	45.79		0.16	-0.0490319	0.4	0.962
nonv_05	483	LG01	45.89		0.15	-0.0480992	0.4	0.969
nonv_05	484	LG01	45.99		0.15	-0.0470812	0.4	0.977
nonv_05	485	LG01	46.07	TP119747	0.15	-0.0462144	0.4	0.984
nonv_05	486	LG01	46.17		0.14	-0.0452811	0.4	0.981
nonv_05	487	LG01	46.27		0.13	-0.0443197	0.3	0.979
nonv_05	488	LG01	46.37		0.13	-0.0433308	0.3	0.978
nonv_05	489	LG01	46.47		0.12	-0.0423151	0.3	0.978
nonv_05	490	LG01	46.57		0.12	-0.0412739	0.3	0.979
nonv_05	491	LG01	46.67		0.11	-0.0402083	0.3	0.981
nonv_05	492	LG01	46.7	Lup8	0.11	-0.0398841	0.3	0.982
nonv_05	493	LG01	46.8		0.11	-0.0400534	0.3	0.979
nonv_05	494	LG01	46.9		0.11	-0.0402153	0.3	0.976
nonv_05	495	LG01	47		0.11	-0.0403697	0.3	0.973
nonv_05	496	LG01	47.1		0.11	-0.0405167	0.3	0.97
nonv_05	497	LG01	47.2		0.11	-0.040656	0.3	0.968
nonv_05	498	LG01	47.3		0.11	-0.0407876	0.3	0.966
nonv_05	499	LG01	47.4		0.11	-0.0409113	0.3	0.964
nonv_05	500	LG01	47.5		0.11	-0.0410273	0.3	0.962
nonv_05	501	LG01	47.6		0.11	-0.0411353	0.3	0.961
nonv_05	502	LG01	47.7		0.11	-0.0412353	0.3	0.96
nonv_05	503	LG01	47.8		0.12	-0.0413273	0.3	0.96
nonv_05	504	LG01	47.9		0.12	-0.0414113	0.3	0.959
nonv_05	505	LG01	48		0.12	-0.0414872	0.3	0.959
nonv_05	506	LG01	48.1		0.12	-0.041555	0.3	0.959
nonv_05	507	LG01	48.2		0.12	-0.0416147	0.3	0.96
nonv_05	508	LG01	48.3		0.12	-0.0416663	0.3	0.96
nonv_05	509	LG01	48.4		0.12	-0.0417098	0.3	0.961
nonv_05	510	LG01	48.5		0.12	-0.0417453	0.3	0.962
nonv_05	511	LG01	48.6		0.12	-0.0417727	0.3	0.964
nonv_05	512	LG01	48.7		0.12	-0.0417922	0.3	0.966
nonv_05	513	LG01	48.8		0.12	-0.0418036	0.3	0.968
nonv_05	514	LG01	48.9		0.12	-0.0418071	0.3	0.97
nonv_05	515	LG01	49		0.12	-0.0418028	0.3	0.973
nonv_05	516	LG01	49.1		0.12	-0.0417906	0.3	0.975
nonv_05	517	LG01	49.2		0.12	-0.0417707	0.3	0.979
nonv_05	518	LG01	49.3		0.12	-0.0417432	0.3	0.982
nonv_05	519	LG01	49.34	TP159944	0.12	-0.04173	0.3	0.983
nonv_05	520	LG01	49.44		0.12	-0.040833	0.3	0.979
nonv_05	521	LG01	49.54		0.11	-0.039919	0.3	0.979
nonv_05	522	LG01	49.63	TP260385	0.11	-0.0390827	0.3	0.984
nonv_05	523	LG01	49.73		0.08	-0.0345242	0.2	0.979
nonv_05	524	LG01	49.83		0.06	-0.0293105	0.2	0.978
nonv_05	525	LG01	49.93		0.04	-0.0236126	0.1	0.981
nonv_05	526	LG01	49.96	TP105130	0.03	-0.0218524	0.1	0.982
nonv_05	527	LG01	50.06		0.04	-0.0225727	0.1	0.976
nonv_05	528	LG01	50.16		0.04	-0.0232852	0.1	0.972
nonv_05	529	LG01	50.26		0.04	-0.023989	0.1	0.97
nonv_05	530	LG01	50.36		0.04	-0.0246836	0.1	0.969
nonv_05	531	LG01	50.46		0.04	-0.0253683	0.1	0.971
nonv_05	532	LG01	50.56		0.05	-0.0260426	0.1	0.974
nonv_05	533	LG01	50.66		0.05	-0.0267059	0.1	0.979
nonv_05	534	LG01	50.68	TP289805	0.05	-0.0268372	0.1	0.98
nonv_05	535	LG01	50.78		0.05	-0.0264926	0.1	0.975
nonv_05	536	LG01	50.88		0.05	-0.0261303	0.1	0.97
nonv_05	537	LG01	50.98		0.05	-0.0257501	0.1	0.965
nonv_05	538	LG01	51.08		0.04	-0.0253521	0.1	0.961
nonv_05	539	LG01	51.18		0.04	-0.0249366	0.1	0.957
nonv_05	540	LG01	51.28		0.04	-0.0245036	0.1	0.954
nonv_05	541	LG01	51.38		0.04	-0.0240536	0.1	0.951
nonv_05	542	LG01	51.48		0.04	-0.0235876	0.1	0.948
nonv_05	543	LG01	51.58		0.04	-0.0231047	0.1	0.946
nonv_05	544	LG01	51.68		0.03	-0.0226063	0.1	0.944
nonv_05	545	LG01	51.78		0.03	-0.0220928	0.1	0.943
nonv_05	546	LG01	51.88		0.03	-0.021565	0.1	0.942
nonv_05	547	LG01	51.98		0.03	-0.0210237	0.1	0.941
nonv_05	548	LG01	52.08		0.03	-0.0204692	0.1	0.941
nonv_05	549	LG01	52.18		0.03	-0.0199038	0.1	0.941
nonv_05	550	LG01	52.28		0.02	-0.0193277	0.1	0.942
nonv_05	551	LG01	52.38		0.02	-0.0187422	0.1	0.943
nonv_05	552	LG01	52.48		0.02	-0.0181482	0.1	0.944
nonv_05	553	LG01	52.58		0.02	-0.0175471	0.1	0.946
nonv_05	554	LG01	52.68		0.02	-0.01694	0.1	0.948
nonv_05	555	LG01	52.76	M78E35B120	0.02	-0.0164508	0	0.951
nonv_05	556	LG01	52.86		0.02	-0.0160779	0	0.946
nonv_05	557	LG01	52.96		0.02	-0.0156927	0	0.943
nonv_05	558	LG01	53.06		0.02	-0.0152955	0	0.94
nonv_05	559	LG01	53.16		0.01	-0.0148868	0	0.938
nonv_05	560	LG01	53.26		0.01	-0.0144672	0	0.936
nonv_05	561	LG01	53.36		0.01	-0.0140372	0	0.935
nonv_05	562	LG01	53.46		0.01	-0.0135975	0	0.934
nonv_05	563	LG01	53.56		0.01	-0.0131488	0	0.934
nonv_05	564	LG01	53.66		0.01	-0.0126918	0	0.935
nonv_05	565	LG01	53.76		0.01	-0.0122273	0	0.936
nonv_05	566	LG01	53.86		0.01	-0.011756	0	0.937
nonv_05	567	LG01	53.96		0.01	-0.011279	0	0.939
nonv_05	568	LG01	54.06		0.01	-0.0107969	0	0.942
nonv_05	569	LG01	54.16		0.01	-0.0103108	0	0.946
nonv_05	570	LG01	54.26		0.01	-0.0098215	0	0.949
nonv_05	571	LG01	54.36		0.01	-0.00932994	0	0.954
nonv_05	572	LG01	54.41	M63E38A195	0.01	-0.0090836	0	0.956
nonv_05	573	LG01	54.51		0.01	-0.00891377	0	0.953
nonv_05	574	LG01	54.61		0.01	-0.00873821	0	0.952
nonv_05	575	LG01	54.71		0	-0.00855717	0	0.951
nonv_05	576	LG01	54.81		0	-0.00837091	0	0.951
nonv_05	577	LG01	54.91		0	-0.00817973	0	0.952
nonv_05	578	LG01	55.01		0	-0.00798395	0	0.954
nonv_05	579	LG01	55.11		0	-0.00778389	0	0.958
nonv_05	580	LG01	55.15	TP101436	0	-0.00770274	0	0.959
nonv_05	581	LG01	55.25		0.01	-0.00882878	0	0.958
nonv_05	582	LG01	55.35		0.01	-0.00995639	0	0.957
nonv_05	583	LG01	55.45		0.01	-0.0110843	0	0.957
nonv_05	584	LG01	55.55		0.01	-0.0122113	0	0.957
nonv_05	585	LG01	55.65		0.01	-0.0133362	0	0.958
nonv_05	586	LG01	55.75		0.01	-0.0144576	0	0.959
nonv_05	587	LG01	55.85		0.02	-0.0155744	0	0.961
nonv_05	588	LG01	55.95		0.02	-0.0166854	0	0.963
nonv_05	589	LG01	55.99	TP439559	0.02	-0.0171279	0.1	0.964
nonv_05	590	LG01	56.09		0.02	-0.0152349	0	0.958
nonv_05	591	LG01	56.19		0.01	-0.0133093	0	0.952
nonv_05	592	LG01	56.29		0.01	-0.0113551	0	0.948
nonv_05	593	LG01	56.39		0.01	-0.00937719	0	0.944
nonv_05	594	LG01	56.49		0	-0.00738052	0	0.942
nonv_05	595	LG01	56.59		0	-0.00537054	0	0.94
nonv_05	596	LG01	56.69		0	-0.00335289	0	0.94
nonv_05	597	LG01	56.79		0	-0.00133272	0	0.941
nonv_05	598	LG01	56.89		0	0.00068206	0	0.942
nonv_05	599	LG01	56.99		0	0.00268847	0	0.945
nonv_05	600	LG01	57.09		0	0.00467954	0	0.949
nonv_05	601	LG01	57.19		0	0.00665036	0	0.954
nonv_05	602	LG01	57.24	TP275028	0	0.00762665	0	0.956
nonv_05	603	LG01	57.34		0	0.00415014	0	0.953
nonv_05	604	LG01	57.44		0	0.000595458	0	0.954
nonv_05	605	LG01	57.54	TP408641	0	-0.0029134	0	0.959
nonv_05	606	LG01	57.64		0	-0.00150557	0	0.951
nonv_05	607	LG01	57.74		0	-7.81211e-05	0	0.943
nonv_05	608	LG01	57.84		0	0.00136639	0	0.936
nonv_05	609	LG01	57.94		0	0.00282888	0	0.929
nonv_05	610	LG01	58.04		0	0.00430449	0	0.923
nonv_05	611	LG01	58.14		0	0.00579154	0	0.918
nonv_05	612	LG01	58.24		0	0.00728755	0	0.914
nonv_05	613	LG01	58.34		0	0.00878994	0	0.911
nonv_05	614	LG01	58.44		0.01	0.0102961	0	0.908
nonv_05	615	LG01	58.54		0.01	0.0118045	0	0.906
nonv_05	616	LG01	58.64		0.01	0.0133102	0	0.905
nonv_05	617	LG01	58.74		0.01	0.0148115	0	0.904
nonv_05	618	LG01	58.84		0.02	0.0163057	0	0.904
nonv_05	619	LG01	58.94		0.02	0.0177902	0.1	0.905
nonv_05	620	LG01	59.04		0.02	0.0192624	0.1	0.907
nonv_05	621	LG01	59.14		0.03	0.0207199	0.1	0.909
nonv_05	622	LG01	59.24		0.03	0.0221603	0.1	0.912
nonv_05	623	LG01	59.34		0.04	0.0235813	0.1	0.916
nonv_05	624	LG01	59.44		0.04	0.0249811	0.1	0.921
nonv_05	625	LG01	59.54		0.05	0.0263576	0.1	0.926
nonv_05	626	LG01	59.64		0.05	0.027709	0.1	0.932
nonv_05	627	LG01	59.74		0.06	0.0290339	0.1	0.939
nonv_05	628	LG01	59.77	TP352547	0.06	0.029426	0.2	0.941
nonv_05	629	LG01	59.87		0.06	0.0308812	0.2	0.941
nonv_05	630	LG01	59.97		0.07	0.0322983	0.2	0.943
nonv_05	631	LG01	60.07		0.07	0.0336737	0.2	0.948
nonv_05	632	LG01	60.17		0.08	0.0350044	0.2	0.956
nonv_05	633	LG01	60.24	TP157565	0.09	0.0359079	0.2	0.963
nonv_05	634	LG01	60.34		0.08	0.0337147	0.2	0.958
nonv_05	635	LG01	60.44		0.07	0.0314121	0.2	0.958
nonv_05	636	LG01	60.52	TP86855	0.06	0.0295008	0.2	0.962
nonv_05	637	LG01	60.62		0.06	0.0295134	0.2	0.952
nonv_05	638	LG01	60.72		0.06	0.0294622	0.2	0.946
nonv_05	639	LG01	60.82		0.06	0.0293478	0.2	0.944
nonv_05	640	LG01	60.92		0.06	0.0291716	0.1	0.946
nonv_05	641	LG01	60.93	TP257264	0.06	0.0291507	0.1	0.946
nonv_05	642	LG01	61.03		0.04	0.0257749	0.1	0.937
nonv_05	643	LG01	61.13		0.03	0.0223331	0.1	0.93
nonv_05	644	LG01	61.23		0.02	0.0188365	0.1	0.926
nonv_05	645	LG01	61.33		0.01	0.0152974	0	0.923
nonv_05	646	LG01	61.43		0.01	0.011728	0	0.924
nonv_05	647	LG01	61.53		0	0.00814422	0	0.926
nonv_05	648	LG01	61.63		0	0.00455876	0	0.931
nonv_05	649	LG01	61.73		0	0.000984767	0	0.938
nonv_05	650	LG01	61.78	TP132728	0	-0.000792025	0	0.942
nonv_05	651	LG01	61.88		0	0.000696359	0	0.939
nonv_05	652	LG01	61.98		0	0.00218628	0	0.941
nonv_05	653	LG01	62.08		0	0.00365158	0	0.949
nonv_05	654	LG01	62.1	TP165522	0	0.00393971	0	0.951
nonv_05	655	LG01	62.2		0	0.00549193	0	0.944
nonv_05	656	LG01	62.3		0	0.00708846	0	0.939
nonv_05	657	LG01	62.4		0	0.00871941	0	0.934
nonv_05	658	LG01	62.5		0.01	0.0103674	0	0.931
nonv_05	659	LG01	62.6		0.01	0.0120183	0	0.928
nonv_05	660	LG01	62.7		0.01	0.013656	0	0.927
nonv_05	661	LG01	62.8		0.01	0.0152647	0	0.926
nonv_05	662	LG01	62.9		0.02	0.0168291	0	0.926
nonv_05	663	LG01	63		0.02	0.0183357	0.1	0.928
nonv_05	664	LG01	63.1		0.02	0.0197726	0.1	0.93
nonv_05	665	LG01	63.2		0.03	0.0211307	0.1	0.933
nonv_05	666	LG01	63.3		0.03	0.022403	0.1	0.937
nonv_05	667	LG01	63.4		0.03	0.023585	0.1	0.943
nonv_05	668	LG01	63.5		0.04	0.0246745	0.1	0.949
nonv_05	669	LG01	63.6		0.04	0.0256711	0.1	0.956
nonv_05	670	LG01	63.67	TP135053	0.05	0.0263139	0.1	0.962
nonv_05	671	LG01	63.77		0.04	0.0260977	0.1	0.955
nonv_05	672	LG01	63.87		0.04	0.0258566	0.1	0.95
nonv_05	673	LG01	63.97		0.04	0.0255912	0.1	0.946
nonv_05	674	LG01	64.07		0.04	0.0253017	0.1	0.945
nonv_05	675	LG01	64.17		0.04	0.0249887	0.1	0.944
nonv_05	676	LG01	64.27		0.04	0.024653	0.1	0.945
nonv_05	677	LG01	64.37		0.04	0.0242953	0.1	0.948
nonv_05	678	LG01	64.47		0.04	0.0239167	0.1	0.952
nonv_05	679	LG01	64.57		0.04	0.0235178	0.1	0.958
nonv_05	680	LG01	64.58	TP164946	0.04	0.0234769	0.1	0.959
nonv_05	681	LG01	64.68		0.03	0.0228412	0.1	0.952
nonv_05	682	LG01	64.78		0.03	0.0221952	0.1	0.946
nonv_05	683	LG01	64.88		0.03	0.021538	0.1	0.94
nonv_05	684	LG01	64.98		0.03	0.0208707	0.1	0.935
nonv_05	685	LG01	65.08		0.03	0.0201936	0.1	0.93
nonv_05	686	LG01	65.18		0.02	0.019507	0.1	0.925
nonv_05	687	LG01	65.28		0.02	0.0188115	0.1	0.921
nonv_05	688	LG01	65.38		0.02	0.0181075	0.1	0.917
nonv_05	689	LG01	65.48		0.02	0.0173955	0.1	0.913
nonv_05	690	LG01	65.58		0.02	0.016676	0	0.91
nonv_05	691	LG01	65.68		0.02	0.0159494	0	0.907
nonv_05	692	LG01	65.78		0.01	0.0152164	0	0.904
nonv_05	693	LG01	65.88		0.01	0.0144775	0	0.902
nonv_05	694	LG01	65.98		0.01	0.0137333	0	0.9
nonv_05	695	LG01	66.08		0.01	0.0129844	0	0.899
nonv_05	696	LG01	66.18		0.01	0.0122313	0	0.898
nonv_05	697	LG01	66.28		0.01	0.0114746	0	0.897
nonv_05	698	LG01	66.38		0.01	0.0107139	0	0.897
nonv_05	699	LG01	66.48		0.01	0.00995216	0	0.897
nonv_05	700	LG01	66.58		0.01	0.00918876	0	0.898
nonv_05	701	LG01	66.68		0	0.00842434	0	0.898
nonv_05	702	LG01	66.78		0	0.00765952	0	0.9
nonv_05	703	LG01	66.88		0	0.00689494	0	0.901
nonv_05	704	LG01	66.98		0	0.00613123	0	0.903
nonv_05	705	LG01	67.08		0	0.00536899	0	0.905
nonv_05	706	LG01	67.18		0	0.00460886	0	0.908
nonv_05	707	LG01	67.28		0	0.00385143	0	0.911
nonv_05	708	LG01	67.38		0	0.00309731	0	0.915
nonv_05	709	LG01	67.48		0	0.00234706	0	0.918
nonv_05	710	LG01	67.58		0	0.00160128	0	0.923
nonv_05	711	LG01	67.68		0	0.000860076	0	0.927
nonv_05	712	LG01	67.78		0	0.00012522	0	0.932
nonv_05	713	LG01	67.88		0	-0.00060366	0	0.937
nonv_05	714	LG01	67.98		0	-0.00132606	0	0.943
nonv_05	715	LG01	68.08		0	-0.00204202	0	0.949
nonv_05	716	LG01	68.18		0	-0.00275006	0	0.955
nonv_05	717	LG01	68.28		0	-0.00345015	0	0.962
nonv_05	718	LG01	68.38	TP240458	0	-0.00414189	0	0.969
nonv_05	719	LG01	68.48		0	-0.00331544	0	0.963
nonv_05	720	LG01	68.58		0	-0.00246909	0	0.957
nonv_05	721	LG01	68.68		0	-0.00160613	0	0.952
nonv_05	722	LG01	68.78		0	-0.000729815	0	0.949
nonv_05	723	LG01	68.88		0	0.000155027	0	0.946
nonv_05	724	LG01	68.98		0	0.0010451	0	0.944
nonv_05	725	LG01	69.08		0	0.00193754	0	0.944
nonv_05	726	LG01	69.18		0	0.00282661	0	0.944
nonv_05	727	LG01	69.28		0	0.00370882	0	0.946
nonv_05	728	LG01	69.38		0	0.00458021	0	0.948
nonv_05	729	LG01	69.48		0	0.00543695	0	0.952
nonv_05	730	LG01	69.58		0	0.0062754	0	0.956
nonv_05	731	LG01	69.68		0	0.0070922	0	0.961
nonv_05	732	LG01	69.78		0	0.00788426	0	0.968
nonv_05	733	LG01	69.88	TP36748	0.01	0.00864883	0	0.975
nonv_05	734	LG01	69.98		0	0.00687648	0	0.97
nonv_05	735	LG01	70.08		0	0.00508624	0	0.971
nonv_05	736	LG01	70.17	TP252310	0	0.00346888	0	0.975
nonv_05	737	LG01	70.27		0	0.00196167	0	0.971
nonv_05	738	LG01	70.37		0	0.000444761	0	0.97
nonv_05	739	LG01	70.47		0	-0.00107596	0	0.971
nonv_05	740	LG01	70.57		0	-0.00259449	0	0.974
nonv_05	741	LG01	70.6	TP290283	0	-0.00304862	0	0.975
nonv_05	742	LG01	70.7		0	-0.00409468	0	0.971
nonv_05	743	LG01	70.8		0	-0.00514279	0	0.968
nonv_05	744	LG01	70.9		0	-0.00619159	0	0.966
nonv_05	745	LG01	71		0	-0.00723971	0	0.965
nonv_05	746	LG01	71.1		0	-0.0082858	0	0.966
nonv_05	747	LG01	71.2		0.01	-0.0093285	0	0.967
nonv_05	748	LG01	71.3		0.01	-0.0103665	0	0.969
nonv_05	749	LG01	71.4		0.01	-0.0113984	0	0.973
nonv_05	750	LG01	71.5		0.01	-0.0124231	0	0.977
nonv_05	751	LG01	71.51	TP278653	0.01	-0.0125252	0	0.978
nonv_05	752	LG01	71.61		0.01	-0.0117173	0	0.975
nonv_05	753	LG01	71.71		0.01	-0.010902	0	0.974
nonv_05	754	LG01	71.81		0.01	-0.0100809	0	0.973
nonv_05	755	LG01	71.91		0.01	-0.00925509	0	0.974
nonv_05	756	LG01	72.01		0	-0.0084262	0	0.975
nonv_05	757	LG01	72.11		0	-0.00759566	0	0.977
nonv_05	758	LG01	72.21	M59E38A79	0	-0.00676493	0	0.98
nonv_05	759	LG01	72.31		0	-0.00720609	0	0.976
nonv_05	760	LG01	72.41		0	-0.00764877	0	0.973
nonv_05	761	LG01	72.51		0	-0.0080926	0	0.969
nonv_05	762	LG01	72.61		0	-0.00853724	0	0.966
nonv_05	763	LG01	72.71		0.01	-0.00898233	0	0.964
nonv_05	764	LG01	72.81		0.01	-0.0094275	0	0.961
nonv_05	765	LG01	72.91		0.01	-0.00987239	0	0.959
nonv_05	766	LG01	73.01		0.01	-0.0103166	0	0.957
nonv_05	767	LG01	73.11		0.01	-0.0107598	0	0.956
nonv_05	768	LG01	73.21		0.01	-0.0112016	0	0.955
nonv_05	769	LG01	73.31		0.01	-0.0116416	0	0.954
nonv_05	770	LG01	73.41		0.01	-0.0120794	0	0.953
nonv_05	771	LG01	73.51		0.01	-0.0125147	0	0.953
nonv_05	772	LG01	73.61		0.01	-0.0129471	0	0.953
nonv_05	773	LG01	73.71		0.01	-0.0133762	0	0.953
nonv_05	774	LG01	73.81		0.01	-0.0138016	0	0.953
nonv_05	775	LG01	73.91		0.01	-0.014223	0	0.954
nonv_05	776	LG01	74.01		0.01	-0.01464	0	0.955
nonv_05	777	LG01	74.11		0.02	-0.0150523	0	0.956
nonv_05	778	LG01	74.21		0.02	-0.0154596	0	0.958
nonv_05	779	LG01	74.31		0.02	-0.0158614	0	0.96
nonv_05	780	LG01	74.41		0.02	-0.0162575	0	0.962
nonv_05	781	LG01	74.51		0.02	-0.0166476	0	0.965
nonv_05	782	LG01	74.61		0.02	-0.0170313	0.1	0.967
nonv_05	783	LG01	74.71		0.02	-0.0174084	0.1	0.97
nonv_05	784	LG01	74.81		0.02	-0.0177786	0.1	0.974
nonv_05	785	LG01	74.91		0.02	-0.0181416	0.1	0.977
nonv_05	786	LG01	74.91	TP270907	0.02	-0.0181416	0.1	0.977
nonv_05	787	LG01	75.01		0.03	-0.0207645	0.1	0.969
nonv_05	788	LG01	75.11		0.04	-0.0234462	0.1	0.961
nonv_05	789	LG01	75.21		0.04	-0.0261748	0.1	0.954
nonv_05	790	LG01	75.31		0.05	-0.0289381	0.1	0.948
nonv_05	791	LG01	75.41		0.06	-0.0317227	0.2	0.942
nonv_05	792	LG01	75.51		0.07	-0.0345141	0.2	0.937
nonv_05	793	LG01	75.61		0.09	-0.0372973	0.2	0.933
nonv_05	794	LG01	75.71		0.1	-0.0400576	0.3	0.929
nonv_05	795	LG01	75.81		0.11	-0.0427823	0.3	0.926
nonv_05	796	LG01	75.91		0.13	-0.0454537	0.4	0.924
nonv_05	797	LG01	76.01		0.14	-0.0480606	0.4	0.923
nonv_05	798	LG01	76.11		0.16	-0.0505913	0.4	0.922
nonv_05	799	LG01	76.21		0.17	-0.0530358	0.5	0.923
nonv_05	800	LG01	76.31		0.19	-0.0553856	0.5	0.923
nonv_05	801	LG01	76.41		0.2	-0.0576338	0.6	0.925
nonv_05	802	LG01	76.51		0.22	-0.0597751	0.6	0.927
nonv_05	803	LG01	76.61		0.24	-0.0618057	0.7	0.93
nonv_05	804	LG01	76.71		0.26	-0.0637219	0.7	0.934
nonv_05	805	LG01	76.81		0.27	-0.0655254	0.7	0.938
nonv_05	806	LG01	76.91	M61E35A66	0.29	-0.0672144	0.8	0.943
nonv_05	807	LG01	77.01		0.26	-0.0635351	0.7	0.936
nonv_05	808	LG01	77.11		0.22	-0.0595159	0.6	0.931
nonv_05	809	LG01	77.21		0.19	-0.0551652	0.5	0.929
nonv_05	810	LG01	77.31		0.16	-0.0505006	0.4	0.929
nonv_05	811	LG01	77.41		0.13	-0.0455695	0.4	0.931
nonv_05	812	LG01	77.51		0.1	-0.0404327	0.3	0.936
nonv_05	813	LG01	77.61		0.08	-0.0351702	0.2	0.943
nonv_05	814	LG01	77.71		0.06	-0.029873	0.2	0.953
nonv_05	815	LG01	77.81		0.04	-0.0246342	0.1	0.965
nonv_05	816	LG01	77.82	TP429177	0.04	-0.0241169	0.1	0.967
nonv_05	817	LG01	77.92		0.03	-0.0220377	0.1	0.962
nonv_05	818	LG01	78.02		0.03	-0.0199046	0.1	0.958
nonv_05	819	LG01	78.12		0.02	-0.0177207	0.1	0.954
nonv_05	820	LG01	78.22		0.02	-0.0154901	0	0.951
nonv_05	821	LG01	78.32		0.01	-0.0132174	0	0.948
nonv_05	822	LG01	78.42		0.01	-0.010908	0	0.946
nonv_05	823	LG01	78.52		0	-0.00856688	0	0.943
nonv_05	824	LG01	78.62		0	-0.00620337	0	0.942
nonv_05	825	LG01	78.72		0	-0.00382334	0	0.94
nonv_05	826	LG01	78.82		0	-0.00143433	0	0.939
nonv_05	827	LG01	78.92		0	0.000954538	0	0.939
nonv_05	828	LG01	79.02		0	0.00333954	0	0.938
nonv_05	829	LG01	79.12		0	0.00570895	0	0.939
nonv_05	830	LG01	79.22		0	0.00805675	0	0.939
nonv_05	831	LG01	79.32		0.01	0.010376	0	0.94
nonv_05	832	LG01	79.42		0.01	0.0126616	0	0.941
nonv_05	833	LG01	79.52		0.01	0.0149053	0	0.943
nonv_05	834	LG01	79.62		0.02	0.0171034	0.1	0.945
nonv_05	835	LG01	79.72		0.02	0.0192516	0.1	0.948
nonv_05	836	LG01	79.82		0.03	0.0213461	0.1	0.95
nonv_05	837	LG01	79.92		0.04	0.0233855	0.1	0.954
nonv_05	838	LG01	80	TP250401	0.04	0.0249754	0.1	0.957
nonv_05	839	LG01	80.1		0.04	0.0253837	0.1	0.952
nonv_05	840	LG01	80.2		0.04	0.0257899	0.1	0.948
nonv_05	841	LG01	80.3		0.05	0.0261938	0.1	0.945
nonv_05	842	LG01	80.4		0.05	0.0265953	0.1	0.942
nonv_05	843	LG01	80.5		0.05	0.0269941	0.1	0.939
nonv_05	844	LG01	80.6		0.05	0.0273901	0.1	0.937
nonv_05	845	LG01	80.7		0.05	0.0277836	0.1	0.935
nonv_05	846	LG01	80.8		0.05	0.0281735	0.1	0.934
nonv_05	847	LG01	80.9		0.05	0.0285601	0.1	0.933
nonv_05	848	LG01	81		0.06	0.0289432	0.1	0.932
nonv_05	849	LG01	81.1		0.06	0.0293227	0.2	0.932
nonv_05	850	LG01	81.2		0.06	0.0296983	0.2	0.932
nonv_05	851	LG01	81.3		0.06	0.03007	0.2	0.932
nonv_05	852	LG01	81.4		0.06	0.0304376	0.2	0.933
nonv_05	853	LG01	81.5		0.06	0.0308009	0.2	0.934
nonv_05	854	LG01	81.6		0.06	0.0311598	0.2	0.936
nonv_05	855	LG01	81.7		0.07	0.0315142	0.2	0.938
nonv_05	856	LG01	81.8		0.07	0.0318639	0.2	0.94
nonv_05	857	LG01	81.9		0.07	0.0322087	0.2	0.943
nonv_05	858	LG01	82		0.07	0.0325486	0.2	0.946
nonv_05	859	LG01	82.03	TP252828	0.07	0.0326496	0.2	0.947
nonv_05	860	LG01	82.13		0.07	0.0318437	0.2	0.942
nonv_05	861	LG01	82.23		0.06	0.03102	0.2	0.937
nonv_05	862	LG01	82.33		0.06	0.030179	0.2	0.932
nonv_05	863	LG01	82.43		0.06	0.0293213	0.2	0.928
nonv_05	864	LG01	82.53		0.05	0.0284474	0.1	0.924
nonv_05	865	LG01	82.63		0.05	0.0275579	0.1	0.921
nonv_05	866	LG01	82.73		0.05	0.0266537	0.1	0.918
nonv_05	867	LG01	82.83		0.04	0.0257355	0.1	0.916
nonv_05	868	LG01	82.93		0.04	0.0248042	0.1	0.914
nonv_05	869	LG01	83.03		0.04	0.0238606	0.1	0.912
nonv_05	870	LG01	83.13		0.03	0.0229058	0.1	0.911
nonv_05	871	LG01	83.23		0.03	0.0219407	0.1	0.911
nonv_05	872	LG01	83.33		0.03	0.0209663	0.1	0.911
nonv_05	873	LG01	83.43		0.03	0.0199838	0.1	0.911
nonv_05	874	LG01	83.53		0.02	0.0189943	0.1	0.912
nonv_05	875	LG01	83.63		0.02	0.017999	0.1	0.913
nonv_05	876	LG01	83.73		0.02	0.016999	0.1	0.914
nonv_05	877	LG01	83.83		0.02	0.0159955	0	0.916
nonv_05	878	LG01	83.93		0.01	0.0149891	0	0.919
nonv_05	879	LG01	84.03		0.01	0.0139824	0	0.922
nonv_05	880	LG01	84.13		0.01	0.012976	0	0.925
nonv_05	881	LG01	84.23		0.01	0.0119709	0	0.929
nonv_05	882	LG01	84.33		0.01	0.0109684	0	0.933
nonv_05	883	LG01	84.43		0.01	0.00996957	0	0.937
nonv_05	884	LG01	84.5	TP155957	0.01	0.00927322	0	0.941
nonv_05	885	LG01	84.6		0.01	0.0109254	0	0.937
nonv_05	886	LG01	84.7		0.01	0.0125825	0	0.933
nonv_05	887	LG01	84.8		0.01	0.0142401	0	0.93
nonv_05	888	LG01	84.9		0.02	0.015894	0	0.928
nonv_05	889	LG01	85		0.02	0.0175399	0.1	0.927
nonv_05	890	LG01	85.1		0.02	0.0191747	0.1	0.926
nonv_05	891	LG01	85.2		0.03	0.0207928	0.1	0.925
nonv_05	892	LG01	85.3		0.03	0.0223915	0.1	0.926
nonv_05	893	LG01	85.4		0.04	0.0239674	0.1	0.927
nonv_05	894	LG01	85.43	TP273612	0.04	0.0244352	0.1	0.927
nonv_05	895	LG01	85.53		0.04	0.0248606	0.1	0.923
nonv_05	896	LG01	85.63		0.04	0.0252826	0.1	0.919
nonv_05	897	LG01	85.73		0.04	0.0257008	0.1	0.915
nonv_05	898	LG01	85.83		0.04	0.0261147	0.1	0.911
nonv_05	899	LG01	85.93		0.05	0.0265239	0.1	0.908
nonv_05	900	LG01	86.03		0.05	0.0269279	0.1	0.905
nonv_05	901	LG01	86.13		0.05	0.0273262	0.1	0.903
nonv_05	902	LG01	86.23		0.05	0.0277183	0.1	0.9
nonv_05	903	LG01	86.33		0.05	0.0281037	0.1	0.898
nonv_05	904	LG01	86.43		0.05	0.0284821	0.1	0.897
nonv_05	905	LG01	86.53		0.05	0.0288528	0.1	0.895
nonv_05	906	LG01	86.63		0.05	0.0292155	0.1	0.894
nonv_05	907	LG01	86.73		0.05	0.0295696	0.2	0.893
nonv_05	908	LG01	86.83		0.06	0.0299148	0.2	0.893
nonv_05	909	LG01	86.93		0.06	0.0302506	0.2	0.893
nonv_05	910	LG01	87.03		0.06	0.0305766	0.2	0.893
nonv_05	911	LG01	87.13		0.06	0.0308923	0.2	0.893
nonv_05	912	LG01	87.23		0.06	0.0311973	0.2	0.894
nonv_05	913	LG01	87.33		0.06	0.0314913	0.2	0.895
nonv_05	914	LG01	87.43		0.06	0.0317738	0.2	0.897
nonv_05	915	LG01	87.53		0.06	0.0320445	0.2	0.898
nonv_05	916	LG01	87.63		0.07	0.0323031	0.2	0.9
nonv_05	917	LG01	87.73		0.07	0.0325493	0.2	0.903
nonv_05	918	LG01	87.83		0.07	0.0327826	0.2	0.905
nonv_05	919	LG01	87.93		0.07	0.033003	0.2	0.908
nonv_05	920	LG01	88.03		0.07	0.03321	0.2	0.912
nonv_05	921	LG01	88.13		0.07	0.0334035	0.2	0.915
nonv_05	922	LG01	88.23		0.07	0.0335833	0.2	0.919
nonv_05	923	LG01	88.33		0.07	0.0337491	0.2	0.923
nonv_05	924	LG01	88.43		0.07	0.0339009	0.2	0.928
nonv_05	925	LG01	88.53		0.08	0.0340385	0.2	0.932
nonv_05	926	LG01	88.63		0.08	0.0341619	0.2	0.938
nonv_05	927	LG01	88.73		0.08	0.0342708	0.2	0.943
nonv_05	928	LG01	88.83		0.08	0.0343655	0.2	0.949
nonv_05	929	LG01	88.91	TP24882	0.08	0.0344308	0.2	0.954
nonv_05	930	LG01	89.01		0.09	0.036222	0.2	0.944
nonv_05	931	LG01	89.11		0.09	0.0380081	0.3	0.935
nonv_05	932	LG01	89.21		0.1	0.0397833	0.3	0.928
nonv_05	933	LG01	89.31		0.11	0.0415416	0.3	0.921
nonv_05	934	LG01	89.41		0.12	0.0432772	0.3	0.915
nonv_05	935	LG01	89.51		0.13	0.0449845	0.4	0.91
nonv_05	936	LG01	89.61		0.14	0.046658	0.4	0.906
nonv_05	937	LG01	89.71		0.15	0.0482928	0.4	0.903
nonv_05	938	LG01	89.81		0.16	0.0498842	0.4	0.901
nonv_05	939	LG01	89.91		0.17	0.0514281	0.5	0.9
nonv_05	940	LG01	90.01		0.18	0.0529207	0.5	0.9
nonv_05	941	LG01	90.11		0.19	0.0543589	0.5	0.901
nonv_05	942	LG01	90.21		0.2	0.0557401	0.5	0.903
nonv_05	943	LG01	90.31		0.21	0.0570622	0.6	0.905
nonv_05	944	LG01	90.41		0.22	0.0583234	0.6	0.909
nonv_05	945	LG01	90.51		0.23	0.0595227	0.6	0.914
nonv_05	946	LG01	90.61		0.24	0.0606594	0.6	0.919
nonv_05	947	LG01	90.71		0.25	0.061733	0.7	0.926
nonv_05	948	LG01	90.81		0.26	0.0627436	0.7	0.933
nonv_05	949	LG01	90.91		0.27	0.0636916	0.7	0.942
nonv_05	950	LG01	91.01		0.28	0.0645775	0.7	0.951
nonv_05	951	LG01	91.06	TP408819	0.28	0.0649975	0.7	0.956
nonv_05	952	LG01	91.16		0.28	0.0644858	0.7	0.951
nonv_05	953	LG01	91.26		0.27	0.063884	0.7	0.947
nonv_05	954	LG01	91.36		0.27	0.0631887	0.7	0.944
nonv_05	955	LG01	91.46		0.26	0.062397	0.7	0.942
nonv_05	956	LG01	91.56		0.25	0.0615062	0.7	0.942
nonv_05	957	LG01	91.66		0.24	0.0605148	0.6	0.942
nonv_05	958	LG01	91.76		0.24	0.059422	0.6	0.944
nonv_05	959	LG01	91.86		0.23	0.0582284	0.6	0.947
nonv_05	960	LG01	91.96	TP23802	0.22	0.0569361	0.6	0.95
nonv_05	961	LG01	92.06		0.22	0.0576423	0.6	0.945
nonv_05	962	LG01	92.16		0.23	0.0583383	0.6	0.94
nonv_05	963	LG01	92.26		0.23	0.0590236	0.6	0.936
nonv_05	964	LG01	92.36		0.24	0.0596977	0.6	0.932
nonv_05	965	LG01	92.46		0.24	0.0603602	0.6	0.928
nonv_05	966	LG01	92.56		0.25	0.0610107	0.7	0.925
nonv_05	967	LG01	92.66		0.25	0.0616488	0.7	0.922
nonv_05	968	LG01	92.76		0.26	0.0622741	0.7	0.92
nonv_05	969	LG01	92.86		0.26	0.0628865	0.7	0.918
nonv_05	970	LG01	92.96		0.27	0.0634855	0.7	0.916
nonv_05	971	LG01	93.06		0.27	0.0640709	0.7	0.915
nonv_05	972	LG01	93.16		0.27	0.0646426	0.7	0.914
nonv_05	973	LG01	93.26		0.28	0.0652004	0.7	0.914
nonv_05	974	LG01	93.36		0.28	0.065744	0.8	0.914
nonv_05	975	LG01	93.46		0.29	0.0662733	0.8	0.914
nonv_05	976	LG01	93.56		0.29	0.0667883	0.8	0.915
nonv_05	977	LG01	93.66		0.3	0.0672889	0.8	0.916
nonv_05	978	LG01	93.76		0.3	0.0677749	0.8	0.918
nonv_05	979	LG01	93.86		0.31	0.0682464	0.8	0.92
nonv_05	980	LG01	93.96		0.31	0.0687034	0.8	0.923
nonv_05	981	LG01	94.06		0.32	0.0691457	0.8	0.925
nonv_05	982	LG01	94.16		0.32	0.0695736	0.8	0.929
nonv_05	983	LG01	94.26		0.33	0.0699869	0.9	0.932
nonv_05	984	LG01	94.36		0.33	0.0703858	0.9	0.936
nonv_05	985	LG01	94.46		0.33	0.0707703	0.9	0.941
nonv_05	986	LG01	94.56		0.34	0.0711404	0.9	0.946
nonv_05	987	LG01	94.66		0.34	0.0714964	0.9	0.951
nonv_05	988	LG01	94.76		0.35	0.0718383	0.9	0.957
nonv_05	989	LG01	94.85	TP75472	0.35	0.072134	0.9	0.962
nonv_05	990	LG01	94.95		0.35	0.0717057	0.9	0.959
nonv_05	991	LG01	95.05		0.34	0.0712669	0.9	0.96
nonv_05	992	LG01	95.15		0.34	0.0708176	0.9	0.964
nonv_05	993	LG01	95.17	TP27636	0.34	0.0707265	0.9	0.966
nonv_05	994	LG01	95.27		0.35	0.0723456	0.9	0.96
nonv_05	995	LG01	95.37		0.37	0.0739245	1	0.957
nonv_05	996	LG01	95.47		0.39	0.0754618	1	0.959
nonv_05	997	LG01	95.53	TP234556	0.39	0.0763639	1	0.961
nonv_05	998	LG01	95.63		0.36	0.0736524	0.9	0.954
nonv_05	999	LG01	95.73		0.33	0.0705827	0.9	0.95
nonv_05	1000	LG01	95.83		0.3	0.067144	0.8	0.949
nonv_05	1001	LG01	95.93		0.27	0.0633421	0.7	0.952
nonv_05	1002	LG01	96.03		0.23	0.0592059	0.6	0.957
nonv_05	1003	LG01	96.11	lPms-516002	0.21	0.0556924	0.5	0.963
nonv_05	1004	LG01	96.21		0.23	0.0579356	0.6	0.959
nonv_05	1005	LG01	96.31		0.24	0.0599753	0.6	0.957
nonv_05	1006	LG01	96.41		0.26	0.0618091	0.7	0.956
nonv_05	1007	LG01	96.51		0.27	0.0634419	0.7	0.956
nonv_05	1008	LG01	96.61		0.28	0.0648838	0.7	0.958
nonv_05	1009	LG01	96.69	lPms-515272	0.29	0.0659086	0.8	0.96
nonv_05	1010	LG01	96.79		0.3	0.0663263	0.8	0.955
nonv_05	1011	LG01	96.89		0.3	0.0667381	0.8	0.951
nonv_05	1012	LG01	96.99		0.3	0.0671438	0.8	0.947
nonv_05	1013	LG01	97.09		0.31	0.0675431	0.8	0.943
nonv_05	1014	LG01	97.19		0.31	0.067936	0.8	0.939
nonv_05	1015	LG01	97.29		0.31	0.0683222	0.8	0.936
nonv_05	1016	LG01	97.39		0.31	0.0687016	0.8	0.932
nonv_05	1017	LG01	97.49		0.32	0.069074	0.8	0.929
nonv_05	1018	LG01	97.59		0.32	0.0694392	0.8	0.926
nonv_05	1019	LG01	97.69		0.32	0.0697972	0.9	0.923
nonv_05	1020	LG01	97.79		0.32	0.0701477	0.9	0.921
nonv_05	1021	LG01	97.89		0.33	0.0704906	0.9	0.918
nonv_05	1022	LG01	97.99		0.33	0.0708258	0.9	0.916
nonv_05	1023	LG01	98.09		0.33	0.0711532	0.9	0.914
nonv_05	1024	LG01	98.19		0.33	0.0714725	0.9	0.912
nonv_05	1025	LG01	98.29		0.34	0.0717838	0.9	0.911
nonv_05	1026	LG01	98.39		0.34	0.0720868	0.9	0.909
nonv_05	1027	LG01	98.49		0.34	0.0723815	0.9	0.908
nonv_05	1028	LG01	98.59		0.34	0.0726678	0.9	0.907
nonv_05	1029	LG01	98.69		0.35	0.0729456	0.9	0.906
nonv_05	1030	LG01	98.79		0.35	0.0732147	0.9	0.905
nonv_05	1031	LG01	98.89		0.35	0.0734751	0.9	0.905
nonv_05	1032	LG01	98.99		0.35	0.0737267	1	0.905
nonv_05	1033	LG01	99.09		0.36	0.0739695	1	0.904
nonv_05	1034	LG01	99.19		0.36	0.0742033	1	0.904
nonv_05	1035	LG01	99.29		0.36	0.0744281	1	0.905
nonv_05	1036	LG01	99.39		0.36	0.0746438	1	0.905
nonv_05	1037	LG01	99.49		0.36	0.0748504	1	0.906
nonv_05	1038	LG01	99.59		0.37	0.0750478	1	0.907
nonv_05	1039	LG01	99.69		0.37	0.075236	1	0.908
nonv_05	1040	LG01	99.79		0.37	0.0754149	1	0.909
nonv_05	1041	LG01	99.89		0.37	0.0755845	1	0.91
nonv_05	1042	LG01	99.99		0.37	0.0757448	1	0.912
nonv_05	1043	LG01	100.09		0.38	0.0758958	1	0.913
nonv_05	1044	LG01	100.19		0.38	0.0760374	1	0.915
nonv_05	1045	LG01	100.29		0.38	0.0761696	1	0.917
nonv_05	1046	LG01	100.39		0.38	0.0762924	1	0.92
nonv_05	1047	LG01	100.49		0.38	0.0764059	1	0.922
nonv_05	1048	LG01	100.59		0.39	0.0765099	1	0.925
nonv_05	1049	LG01	100.69		0.39	0.0766045	1	0.928
nonv_05	1050	LG01	100.79		0.39	0.0766898	1	0.931
nonv_05	1051	LG01	100.89		0.39	0.0767657	1	0.934
nonv_05	1052	LG01	100.99		0.39	0.0768323	1	0.938
nonv_05	1053	LG01	101.09		0.39	0.0768895	1	0.941
nonv_05	1054	LG01	101.19		0.4	0.0769375	1	0.945
nonv_05	1055	LG01	101.29		0.4	0.0769762	1	0.949
nonv_05	1056	LG01	101.39		0.4	0.0770057	1	0.953
nonv_05	1057	LG01	101.47	M66E32B99	0.4	0.0770226	1	0.957
nonv_05	1058	LG01	101.57		0.4	0.0768751	1	0.954
nonv_05	1059	LG01	101.67		0.39	0.0766793	1	0.951
nonv_05	1060	LG01	101.77		0.39	0.0764353	1	0.949
nonv_05	1061	LG01	101.87		0.39	0.0761435	1	0.948
nonv_05	1062	LG01	101.97		0.38	0.0758041	1	0.947
nonv_05	1063	LG01	102.07		0.38	0.0754176	1	0.946
nonv_05	1064	LG01	102.17		0.37	0.0749844	1	0.946
nonv_05	1065	LG01	102.27		0.37	0.0745051	1	0.947
nonv_05	1066	LG01	102.37		0.36	0.0739803	1	0.948
nonv_05	1067	LG01	102.47		0.36	0.0734107	0.9	0.949
nonv_05	1068	LG01	102.57		0.35	0.0727972	0.9	0.951
nonv_05	1069	LG01	102.67		0.35	0.0721407	0.9	0.954
nonv_05	1070	LG01	102.77		0.34	0.0714424	0.9	0.957
nonv_05	1071	LG01	102.87		0.34	0.0707034	0.9	0.96
nonv_05	1072	LG01	102.97		0.33	0.069925	0.9	0.964
nonv_05	1073	LG01	103.07		0.33	0.0691088	0.8	0.969
nonv_05	1074	LG01	103.12	M47E41A117	0.32	0.068687	0.8	0.971
nonv_05	1075	LG01	103.22		0.32	0.0684261	0.8	0.965
nonv_05	1076	LG01	103.32		0.32	0.068105	0.8	0.96
nonv_05	1077	LG01	103.42		0.31	0.0677233	0.8	0.957
nonv_05	1078	LG01	103.52		0.31	0.0672805	0.8	0.957
nonv_05	1079	LG01	103.62		0.3	0.0667766	0.8	0.959
nonv_05	1080	LG01	103.72		0.3	0.0662117	0.8	0.962
nonv_05	1081	LG01	103.82		0.29	0.0655864	0.8	0.968
nonv_05	1082	LG01	103.92		0.29	0.0649015	0.7	0.976
nonv_05	1083	LG01	103.94	TP309118	0.29	0.0647574	0.7	0.977
nonv_05	1084	LG01	104.04		0.29	0.0649342	0.7	0.972
nonv_05	1085	LG01	104.14		0.29	0.0650662	0.7	0.97
nonv_05	1086	LG01	104.24		0.29	0.0651534	0.7	0.971
nonv_05	1087	LG01	104.28	TP341464	0.29	0.0651756	0.7	0.973
nonv_05	1088	LG01	104.38		0.3	0.0674199	0.8	0.967
nonv_05	1089	LG01	104.48		0.32	0.06962	0.8	0.962
nonv_05	1090	LG01	104.58		0.34	0.0717698	0.9	0.958
nonv_05	1091	LG01	104.68		0.36	0.073864	0.9	0.956
nonv_05	1092	LG01	104.78		0.38	0.0758978	1	0.956
nonv_05	1093	LG01	104.88		0.4	0.0778676	1.1	0.957
nonv_05	1094	LG01	104.98		0.42	0.07977	1.1	0.959
nonv_05	1095	LG01	105.08		0.44	0.0816029	1.2	0.963
nonv_05	1096	LG01	105.13	TP414709	0.45	0.0824927	1.2	0.966
nonv_05	1097	LG01	105.23		0.47	0.0848633	1.2	0.96
nonv_05	1098	LG01	105.33		0.49	0.0868995	1.3	0.958
nonv_05	1099	LG01	105.43		0.51	0.088619	1.4	0.959
nonv_05	1100	LG01	105.53		0.53	0.0900444	1.4	0.963
nonv_05	1101	LG01	105.56	TP411606	0.54	0.0904183	1.4	0.965
nonv_05	1102	LG01	105.66		0.52	0.0889113	1.4	0.96
nonv_05	1103	LG01	105.76		0.5	0.0871849	1.3	0.958
nonv_05	1104	LG01	105.86		0.48	0.0852382	1.3	0.96
nonv_05	1105	LG01	105.96		0.46	0.0830746	1.2	0.966
nonv_05	1106	LG01	106	TP27739	0.45	0.08215	1.2	0.969
nonv_05	1107	LG01	106.1		0.48	0.0849599	1.3	0.956
nonv_05	1108	LG01	106.2		0.51	0.0876885	1.3	0.945
nonv_05	1109	LG01	106.3		0.54	0.0903258	1.4	0.936
nonv_05	1110	LG01	106.4		0.57	0.0928635	1.5	0.928
nonv_05	1111	LG01	106.5		0.59	0.095295	1.6	0.922
nonv_05	1112	LG01	106.6		0.62	0.0976155	1.7	0.918
nonv_05	1113	LG01	106.7		0.65	0.0998217	1.7	0.915
nonv_05	1114	LG01	106.8		0.68	0.101912	1.8	0.914
nonv_05	1115	LG01	106.9		0.71	0.103885	1.9	0.915
nonv_05	1116	LG01	107		0.73	0.105741	2	0.917
nonv_05	1117	LG01	107.1		0.76	0.107481	2	0.921
nonv_05	1118	LG01	107.2		0.79	0.109106	2.1	0.926
nonv_05	1119	LG01	107.3		0.81	0.110619	2.1	0.934
nonv_05	1120	LG01	107.4		0.84	0.112022	2.2	0.942
nonv_05	1121	LG01	107.45	TP292881	0.85	0.112683	2.2	0.947
nonv_05	1122	LG01	107.55		0.85	0.112972	2.2	0.942
nonv_05	1123	LG01	107.65		0.85	0.113229	2.2	0.937
nonv_05	1124	LG01	107.75		0.85	0.113453	2.3	0.932
nonv_05	1125	LG01	107.85		0.84	0.113643	2.3	0.927
nonv_05	1126	LG01	107.95		0.84	0.113799	2.3	0.923
nonv_05	1127	LG01	108.05		0.84	0.11392	2.3	0.919
nonv_05	1128	LG01	108.15		0.83	0.114004	2.3	0.915
nonv_05	1129	LG01	108.25		0.83	0.114053	2.3	0.912
nonv_05	1130	LG01	108.35		0.83	0.114063	2.3	0.909
nonv_05	1131	LG01	108.45		0.82	0.114036	2.3	0.906
nonv_05	1132	LG01	108.55		0.82	0.113969	2.3	0.904
nonv_05	1133	LG01	108.65		0.81	0.113861	2.3	0.902
nonv_05	1134	LG01	108.75		0.81	0.113713	2.3	0.9
nonv_05	1135	LG01	108.85		0.8	0.113522	2.2	0.898
nonv_05	1136	LG01	108.95		0.79	0.113286	2.2	0.897
nonv_05	1137	LG01	109.05		0.79	0.113006	2.2	0.896
nonv_05	1138	LG01	109.15		0.78	0.112679	2.2	0.896
nonv_05	1139	LG01	109.25		0.77	0.112304	2.2	0.896
nonv_05	1140	LG01	109.35		0.76	0.111878	2.2	0.896
nonv_05	1141	LG01	109.45		0.76	0.111401	2.2	0.896
nonv_05	1142	LG01	109.55		0.75	0.110871	2.1	0.897
nonv_05	1143	LG01	109.65		0.74	0.110284	2.1	0.897
nonv_05	1144	LG01	109.75		0.73	0.10964	2.1	0.899
nonv_05	1145	LG01	109.85		0.72	0.108936	2.1	0.9
nonv_05	1146	LG01	109.95		0.71	0.10817	2	0.902
nonv_05	1147	LG01	110.05		0.7	0.107339	2	0.904
nonv_05	1148	LG01	110.15		0.69	0.106442	2	0.907
nonv_05	1149	LG01	110.25		0.68	0.105477	1.9	0.91
nonv_05	1150	LG01	110.35		0.67	0.104441	1.9	0.913
nonv_05	1151	LG01	110.45		0.66	0.103332	1.9	0.916
nonv_05	1152	LG01	110.55		0.65	0.102151	1.8	0.92
nonv_05	1153	LG01	110.65		0.64	0.100894	1.8	0.924
nonv_05	1154	LG01	110.75		0.62	0.099563	1.7	0.928
nonv_05	1155	LG01	110.85		0.61	0.0981573	1.7	0.933
nonv_05	1156	LG01	110.95		0.6	0.0966783	1.6	0.938
nonv_05	1157	LG01	111.05		0.59	0.0951273	1.6	0.943
nonv_05	1158	LG01	111.15		0.57	0.0935096	1.5	0.948
nonv_05	1159	LG01	111.25		0.56	0.0918279	1.5	0.954
nonv_05	1160	LG01	111.31	TP254133	0.55	0.0907903	1.4	0.958
nonv_05	1161	LG01	111.41		0.57	0.0923769	1.5	0.951
nonv_05	1162	LG01	111.51		0.59	0.0939411	1.5	0.945
nonv_05	1163	LG01	111.61		0.6	0.0954813	1.6	0.939
nonv_05	1164	LG01	111.71		0.62	0.0969955	1.6	0.934
nonv_05	1165	LG01	111.81		0.64	0.0984821	1.7	0.929
nonv_05	1166	LG01	111.91		0.65	0.0999398	1.7	0.924
nonv_05	1167	LG01	112.01		0.67	0.101367	1.8	0.92
nonv_05	1168	LG01	112.11		0.69	0.102763	1.8	0.917
nonv_05	1169	LG01	112.21		0.7	0.104127	1.9	0.914
nonv_05	1170	LG01	112.31		0.72	0.105458	1.9	0.911
nonv_05	1171	LG01	112.41		0.74	0.106754	2	0.908
nonv_05	1172	LG01	112.51		0.76	0.108015	2	0.907
nonv_05	1173	LG01	112.61		0.77	0.109241	2.1	0.905
nonv_05	1174	LG01	112.71		0.79	0.110432	2.1	0.904
nonv_05	1175	LG01	112.81		0.81	0.111587	2.2	0.904
nonv_05	1176	LG01	112.91		0.82	0.112706	2.2	0.904
nonv_05	1177	LG01	113.01		0.84	0.11379	2.3	0.904
nonv_05	1178	LG01	113.11		0.86	0.114837	2.3	0.905
nonv_05	1179	LG01	113.21		0.87	0.115849	2.3	0.906
nonv_05	1180	LG01	113.31		0.89	0.116825	2.4	0.908
nonv_05	1181	LG01	113.41		0.91	0.117767	2.4	0.91
nonv_05	1182	LG01	113.51		0.92	0.118673	2.5	0.912
nonv_05	1183	LG01	113.61		0.94	0.119544	2.5	0.915
nonv_05	1184	LG01	113.71		0.95	0.120382	2.5	0.919
nonv_05	1185	LG01	113.81		0.97	0.121187	2.6	0.923
nonv_05	1186	LG01	113.91		0.99	0.121958	2.6	0.927
nonv_05	1187	LG01	114.01		1	0.122696	2.6	0.932
nonv_05	1188	LG01	114.11		1.02	0.123403	2.7	0.937
nonv_05	1189	LG01	114.21		1.03	0.124078	2.7	0.942
nonv_05	1190	LG01	114.31		1.05	0.124721	2.7	0.949
nonv_05	1191	LG01	114.39	TP263136	1.06	0.125214	2.7	0.954
nonv_05	1192	LG01	114.49		1.18	0.135428	3.2	0.946
nonv_05	1193	LG01	114.59		1.3	0.144059	3.6	0.939
nonv_05	1194	LG01	114.69		1.41	0.151098	4	0.934
nonv_05	1195	LG01	114.79		1.52	0.156776	4.3	0.93
nonv_05	1196	LG01	114.89		1.62	0.161367	4.6	0.928
nonv_05	1197	LG01	114.99		1.71	0.165107	4.8	0.928
nonv_05	1198	LG01	115.09		1.8	0.168174	5	0.929
nonv_05	1199	LG01	115.19		1.88	0.170702	5.1	0.932
nonv_05	1200	LG01	115.29		1.96	0.17279	5.2	0.936
nonv_05	1201	LG01	115.39		2.03	0.17451	5.3	0.941
nonv_05	1202	LG01	115.49		2.09	0.175916	5.4	0.949
nonv_05	1203	LG01	115.56	TP65060	2.14	0.176736	5.5	0.955
nonv_05	1204	LG01	115.66		2.07	0.17461	5.3	0.948
nonv_05	1205	LG01	115.76		2	0.171965	5.2	0.946
nonv_05	1206	LG01	115.86		1.92	0.168606	5	0.947
nonv_05	1207	LG01	115.94	TP233474	1.85	0.165219	4.8	0.951
nonv_05	1208	LG01	116.04		1.85	0.165765	4.8	0.944
nonv_05	1209	LG01	116.14		1.85	0.166185	4.8	0.939
nonv_05	1210	LG01	116.24		1.84	0.166479	4.8	0.934
nonv_05	1211	LG01	116.34		1.84	0.166646	4.9	0.929
nonv_05	1212	LG01	116.44		1.83	0.16668	4.9	0.926
nonv_05	1213	LG01	116.54		1.82	0.166577	4.9	0.923
nonv_05	1214	LG01	116.64		1.8	0.166326	4.8	0.921
nonv_05	1215	LG01	116.74		1.79	0.165916	4.8	0.92
nonv_05	1216	LG01	116.84		1.77	0.16533	4.8	0.919
nonv_05	1217	LG01	116.94		1.76	0.164546	4.7	0.919
nonv_05	1218	LG01	117.04		1.73	0.163537	4.7	0.92
nonv_05	1219	LG01	117.14		1.71	0.162267	4.6	0.922
nonv_05	1220	LG01	117.24		1.68	0.160691	4.5	0.924
nonv_05	1221	LG01	117.34		1.66	0.158755	4.4	0.927
nonv_05	1222	LG01	117.44		1.62	0.156395	4.3	0.931
nonv_05	1223	LG01	117.54		1.59	0.153542	4.1	0.936
nonv_05	1224	LG01	117.58	TP158056	1.57	0.152247	4.1	0.938
nonv_05	1225	LG01	117.68		1.6	0.154353	4.2	0.934
nonv_05	1226	LG01	117.78		1.63	0.156114	4.3	0.932
nonv_05	1227	LG01	117.88		1.66	0.157573	4.4	0.932
nonv_05	1228	LG01	117.98		1.69	0.158767	4.4	0.933
nonv_05	1229	LG01	118.08		1.71	0.159729	4.5	0.936
nonv_05	1230	LG01	118.18		1.73	0.160488	4.5	0.94
nonv_05	1231	LG01	118.25	TP147107	1.74	0.16091	4.5	0.944
nonv_05	1232	LG01	118.35		1.89	0.170587	5.1	0.938
nonv_05	1233	LG01	118.45		2.02	0.177738	5.5	0.934
nonv_05	1234	LG01	118.55		2.14	0.183069	5.9	0.931
nonv_05	1235	LG01	118.65		2.25	0.187158	6.1	0.93
nonv_05	1236	LG01	118.75		2.35	0.190391	6.3	0.93
nonv_05	1237	LG01	118.85		2.45	0.193013	6.5	0.932
nonv_05	1238	LG01	118.95		2.53	0.195183	6.7	0.936
nonv_05	1239	LG01	119.05		2.61	0.197009	6.8	0.941
nonv_05	1240	LG01	119.15		2.69	0.198563	6.9	0.948
nonv_05	1241	LG01	119.25		2.76	0.199898	7	0.956
nonv_05	1242	LG01	119.25	TP91541	2.76	0.199898	7	0.956
nonv_05	1243	LG01	119.35		2.77	0.201425	7.1	0.949
nonv_05	1244	LG01	119.45		2.78	0.202432	7.2	0.944
nonv_05	1245	LG01	119.55		2.78	0.203014	7.2	0.94
nonv_05	1246	LG01	119.65		2.78	0.203241	7.2	0.937
nonv_05	1247	LG01	119.75		2.78	0.203159	7.2	0.935
nonv_05	1248	LG01	119.85		2.77	0.202802	7.2	0.934
nonv_05	1249	LG01	119.95		2.76	0.202189	7.2	0.935
nonv_05	1250	LG01	120.05		2.74	0.201331	7.1	0.937
nonv_05	1251	LG01	120.15		2.72	0.20023	7	0.94
nonv_05	1252	LG01	120.25		2.7	0.198882	6.9	0.945
nonv_05	1253	LG01	120.35		2.67	0.197276	6.8	0.95
nonv_05	1254	LG01	120.42	TP56841	2.65	0.195992	6.7	0.955
nonv_05	1255	LG01	120.52		2.56	0.193538	6.6	0.95
nonv_05	1256	LG01	120.62		2.44	0.189427	6.3	0.951
nonv_05	1257	LG01	120.71	TP276531	2.3	0.182744	5.9	0.955
nonv_05	1258	LG01	120.81		2.28	0.182139	5.8	0.948
nonv_05	1259	LG01	120.91		2.27	0.181473	5.8	0.945
nonv_05	1260	LG01	121.01		2.25	0.180743	5.7	0.943
nonv_05	1261	LG01	121.11		2.23	0.179947	5.7	0.945
nonv_05	1262	LG01	121.21		2.21	0.17908	5.6	0.949
nonv_05	1263	LG01	121.3	TP266356	2.19	0.178237	5.6	0.955
nonv_05	1264	LG01	121.4		2.19	0.178525	5.6	0.949
nonv_05	1265	LG01	121.5		2.18	0.178721	5.6	0.944
nonv_05	1266	LG01	121.6		2.17	0.178827	5.6	0.939
nonv_05	1267	LG01	121.7		2.16	0.178843	5.6	0.935
nonv_05	1268	LG01	121.8		2.15	0.178769	5.6	0.931
nonv_05	1269	LG01	121.9		2.13	0.178607	5.6	0.928
nonv_05	1270	LG01	122		2.12	0.178357	5.6	0.926
nonv_05	1271	LG01	122.1		2.1	0.178017	5.5	0.924
nonv_05	1272	LG01	122.2		2.09	0.177589	5.5	0.922
nonv_05	1273	LG01	122.3		2.07	0.177071	5.5	0.921
nonv_05	1274	LG01	122.4		2.05	0.176463	5.4	0.921
nonv_05	1275	LG01	122.5		2.03	0.175763	5.4	0.921
nonv_05	1276	LG01	122.6		2.01	0.174971	5.3	0.922
nonv_05	1277	LG01	122.7		1.99	0.174085	5.3	0.923
nonv_05	1278	LG01	122.8		1.97	0.173104	5.2	0.925
nonv_05	1279	LG01	122.9		1.95	0.172027	5.1	0.928
nonv_05	1280	LG01	123		1.93	0.170853	5	0.931
nonv_05	1281	LG01	123.1		1.9	0.169579	5	0.934
nonv_05	1282	LG01	123.2		1.88	0.168206	4.9	0.938
nonv_05	1283	LG01	123.3		1.85	0.166731	4.8	0.943
nonv_05	1284	LG01	123.39	TP53875	1.83	0.165317	4.7	0.947
nonv_05	1285	LG01	123.49		1.82	0.166739	4.8	0.938
nonv_05	1286	LG01	123.59		1.8	0.167234	4.8	0.932
nonv_05	1287	LG01	123.69		1.75	0.166454	4.8	0.931
nonv_05	1288	LG01	123.79		1.68	0.163563	4.7	0.935
nonv_05	1289	LG01	123.89		1.57	0.156429	4.3	0.944
nonv_05	1290	LG01	123.96	TP234755	1.46	0.146528	3.8	0.952
nonv_05	1291	LG01	124.06		1.45	0.146002	3.7	0.948
nonv_05	1292	LG01	124.16		1.43	0.145412	3.7	0.945
nonv_05	1293	LG01	124.26		1.42	0.144753	3.7	0.943
nonv_05	1294	LG01	124.36		1.4	0.144019	3.6	0.943
nonv_05	1295	LG01	124.46		1.39	0.143201	3.6	0.943
nonv_05	1296	LG01	124.56		1.37	0.142293	3.5	0.943
nonv_05	1297	LG01	124.65	TP309662	1.35	0.141391	3.5	0.945
nonv_05	1298	LG01	124.75		1.36	0.141852	3.5	0.941
nonv_05	1299	LG01	124.85		1.36	0.142277	3.5	0.937
nonv_05	1300	LG01	124.95		1.36	0.142668	3.6	0.933
nonv_05	1301	LG01	125.05		1.37	0.143024	3.6	0.93
nonv_05	1302	LG01	125.15		1.37	0.143344	3.6	0.926
nonv_05	1303	LG01	125.25		1.37	0.143629	3.6	0.924
nonv_05	1304	LG01	125.35		1.37	0.143877	3.6	0.921
nonv_05	1305	LG01	125.45		1.37	0.144088	3.6	0.919
nonv_05	1306	LG01	125.55		1.37	0.144262	3.6	0.917
nonv_05	1307	LG01	125.65		1.37	0.144399	3.7	0.915
nonv_05	1308	LG01	125.75		1.37	0.144498	3.7	0.913
nonv_05	1309	LG01	125.85		1.37	0.14456	3.7	0.912
nonv_05	1310	LG01	125.95		1.37	0.144582	3.7	0.911
nonv_05	1311	LG01	126.05		1.37	0.144566	3.7	0.911
nonv_05	1312	LG01	126.15		1.37	0.144511	3.7	0.91
nonv_05	1313	LG01	126.25		1.37	0.144416	3.7	0.91
nonv_05	1314	LG01	126.35		1.37	0.14428	3.7	0.911
nonv_05	1315	LG01	126.45		1.36	0.144104	3.6	0.911
nonv_05	1316	LG01	126.55		1.36	0.143887	3.6	0.912
nonv_05	1317	LG01	126.65		1.36	0.143628	3.6	0.913
nonv_05	1318	LG01	126.75		1.35	0.143327	3.6	0.914
nonv_05	1319	LG01	126.85		1.35	0.142983	3.6	0.916
nonv_05	1320	LG01	126.95		1.35	0.142596	3.6	0.918
nonv_05	1321	LG01	127.05		1.34	0.142166	3.6	0.92
nonv_05	1322	LG01	127.15		1.34	0.141691	3.5	0.923
nonv_05	1323	LG01	127.25		1.33	0.141172	3.5	0.925
nonv_05	1324	LG01	127.35		1.33	0.140609	3.5	0.928
nonv_05	1325	LG01	127.45		1.32	0.139999	3.5	0.932
nonv_05	1326	LG01	127.55		1.31	0.139345	3.4	0.935
nonv_05	1327	LG01	127.65		1.31	0.138645	3.4	0.939
nonv_05	1328	LG01	127.75		1.3	0.137899	3.4	0.944
nonv_05	1329	LG01	127.85		1.29	0.137108	3.3	0.948
nonv_05	1330	LG01	127.95		1.28	0.13627	3.3	0.953
nonv_05	1331	LG01	127.99	lPms-749866	1.28	0.135922	3.3	0.955
nonv_05	1332	LG01	128.09		1.3	0.137046	3.3	0.952
nonv_05	1333	LG01	128.19		1.32	0.138068	3.4	0.95
nonv_05	1334	LG01	128.29		1.34	0.138996	3.4	0.949
nonv_05	1335	LG01	128.39		1.35	0.13984	3.5	0.949
nonv_05	1336	LG01	128.49		1.37	0.140607	3.5	0.95
nonv_05	1337	LG01	128.59		1.39	0.141304	3.5	0.952
nonv_05	1338	LG01	128.64	lPms-749124	1.4	0.141629	3.5	0.954
nonv_05	1339	LG01	128.74		1.39	0.141595	3.5	0.95
nonv_05	1340	LG01	128.84		1.39	0.141514	3.5	0.948
nonv_05	1341	LG01	128.94		1.38	0.141385	3.5	0.945
nonv_05	1342	LG01	129.04		1.37	0.14121	3.5	0.943
nonv_05	1343	LG01	129.14		1.37	0.140989	3.5	0.942
nonv_05	1344	LG01	129.24		1.36	0.140723	3.5	0.94
nonv_05	1345	LG01	129.34		1.35	0.140412	3.5	0.939
nonv_05	1346	LG01	129.44		1.35	0.140057	3.5	0.939
nonv_05	1347	LG01	129.54		1.34	0.139658	3.4	0.939
nonv_05	1348	LG01	129.64		1.33	0.139215	3.4	0.939
nonv_05	1349	LG01	129.74		1.32	0.138728	3.4	0.94
nonv_05	1350	LG01	129.84		1.31	0.138198	3.4	0.941
nonv_05	1351	LG01	129.94		1.3	0.137625	3.3	0.943
nonv_05	1352	LG01	130.04		1.29	0.137008	3.3	0.945
nonv_05	1353	LG01	130.14		1.28	0.136348	3.3	0.947
nonv_05	1354	LG01	130.24		1.27	0.135644	3.2	0.95
nonv_05	1355	LG01	130.34		1.26	0.134897	3.2	0.953
nonv_05	1356	LG01	130.44		1.25	0.134106	3.2	0.956
nonv_05	1357	LG01	130.54		1.24	0.133271	3.1	0.96
nonv_05	1358	LG01	130.64		1.22	0.132392	3.1	0.964
nonv_05	1359	LG01	130.74		1.21	0.131469	3	0.969
nonv_05	1360	LG01	130.78	TP318284	1.21	0.131088	3	0.971
nonv_05	1361	LG01	130.88		1.24	0.133169	3.1	0.967
nonv_05	1362	LG01	130.98		1.28	0.134932	3.2	0.966
nonv_05	1363	LG01	131.08		1.31	0.136434	3.3	0.969
nonv_05	1364	LG01	131.11	TP77424	1.32	0.136841	3.3	0.971
nonv_05	1365	LG01	131.21		1.36	0.139143	3.4	0.966
nonv_05	1366	LG01	131.31		1.39	0.141336	3.5	0.962
nonv_05	1367	LG01	131.41		1.43	0.143425	3.6	0.958
nonv_05	1368	LG01	131.51		1.47	0.145411	3.7	0.955
nonv_05	1369	LG01	131.61		1.5	0.147299	3.8	0.953
nonv_05	1370	LG01	131.71		1.54	0.149093	3.9	0.951
nonv_05	1371	LG01	131.81		1.58	0.150798	4	0.95
nonv_05	1372	LG01	131.91		1.61	0.152417	4.1	0.95
nonv_05	1373	LG01	132.01		1.64	0.153956	4.2	0.951
nonv_05	1374	LG01	132.11		1.68	0.155419	4.3	0.952
nonv_05	1375	LG01	132.21		1.71	0.156809	4.3	0.954
nonv_05	1376	LG01	132.31		1.74	0.15813	4.4	0.957
nonv_05	1377	LG01	132.34	TP5681	1.75	0.158514	4.4	0.958
nonv_05	1378	LG01	132.44		1.77	0.159249	4.5	0.954
nonv_05	1379	LG01	132.54		1.78	0.159946	4.5	0.951
nonv_05	1380	LG01	132.64		1.79	0.160602	4.5	0.949
nonv_05	1381	LG01	132.74		1.8	0.161219	4.6	0.947
nonv_05	1382	LG01	132.84		1.81	0.161796	4.6	0.946
nonv_05	1383	LG01	132.94		1.82	0.162332	4.6	0.945
nonv_05	1384	LG01	133.04		1.83	0.162827	4.7	0.944
nonv_05	1385	LG01	133.14		1.84	0.163282	4.7	0.944
nonv_05	1386	LG01	133.24		1.85	0.163695	4.7	0.945
nonv_05	1387	LG01	133.34		1.86	0.164067	4.7	0.946
nonv_05	1388	LG01	133.44		1.86	0.164395	4.7	0.948
nonv_05	1389	LG01	133.54		1.87	0.164681	4.8	0.95
nonv_05	1390	LG01	133.64		1.88	0.164922	4.8	0.953
nonv_05	1391	LG01	133.74		1.88	0.165119	4.8	0.956
nonv_05	1392	LG01	133.84		1.89	0.165269	4.8	0.96
nonv_05	1393	LG01	133.86	lPms-751673	1.89	0.165293	4.8	0.961
nonv_05	1394	LG01	133.96		1.93	0.167165	4.9	0.958
nonv_05	1395	LG01	134.06		1.96	0.168593	5	0.958
nonv_05	1396	LG01	134.16		1.98	0.169659	5	0.959
nonv_05	1397	LG01	134.26		2.01	0.170423	5.1	0.961
nonv_05	1398	LG01	134.36		2.03	0.170933	5.1	0.965
nonv_05	1399	LG01	134.46		2.04	0.171223	5.1	0.97
nonv_05	1400	LG01	134.51	TP25188	2.05	0.171293	5.1	0.974
nonv_05	1401	LG01	134.61		2.05	0.17164	5.1	0.968
nonv_05	1402	LG01	134.71		2.05	0.171903	5.2	0.964
nonv_05	1403	LG01	134.81		2.05	0.17208	5.2	0.96
nonv_05	1404	LG01	134.91		2.05	0.17217	5.2	0.957
nonv_05	1405	LG01	135.01		2.05	0.172167	5.2	0.955
nonv_05	1406	LG01	135.11		2.04	0.172068	5.2	0.953
nonv_05	1407	LG01	135.21		2.04	0.171868	5.2	0.953
nonv_05	1408	LG01	135.31		2.03	0.171559	5.1	0.953
nonv_05	1409	LG01	135.41		2.02	0.171136	5.1	0.954
nonv_05	1410	LG01	135.51		2.02	0.170589	5.1	0.955
nonv_05	1411	LG01	135.61		2	0.169909	5	0.957
nonv_05	1412	LG01	135.71		1.99	0.169083	5	0.961
nonv_05	1413	LG01	135.77	PT1b	1.98	0.168512	5	0.963
nonv_05	1414	LG01	135.87		2.02	0.170122	5.1	0.96
nonv_05	1415	LG01	135.97		2.05	0.171574	5.1	0.959
nonv_05	1416	LG01	136.07		2.09	0.172887	5.2	0.959
nonv_05	1417	LG01	136.17		2.12	0.174079	5.3	0.961
nonv_05	1418	LG01	136.27		2.15	0.175162	5.4	0.964
nonv_05	1419	LG01	136.31	PT1a	2.16	0.175568	5.4	0.966
nonv_05	1420	LG01	136.41		2.1	0.17453	5.3	0.956
nonv_05	1421	LG01	136.51		2.04	0.172946	5.2	0.949
nonv_05	1422	LG01	136.61		1.97	0.170716	5.1	0.945
nonv_05	1423	LG01	136.71		1.88	0.167706	4.9	0.944
nonv_05	1424	LG01	136.81		1.79	0.163741	4.6	0.946
nonv_05	1425	LG01	136.91		1.7	0.158623	4.3	0.951
nonv_05	1426	LG01	136.99	TP129700	1.61	0.153567	4.1	0.958
nonv_05	1427	LG01	137.09		1.59	0.153052	4	0.949
nonv_05	1428	LG01	137.19		1.56	0.152329	4	0.941
nonv_05	1429	LG01	137.29		1.54	0.151385	4	0.936
nonv_05	1430	LG01	137.39		1.51	0.150201	3.9	0.933
nonv_05	1431	LG01	137.49		1.47	0.14876	3.8	0.932
nonv_05	1432	LG01	137.59		1.44	0.147043	3.7	0.933
nonv_05	1433	LG01	137.69		1.4	0.145032	3.6	0.936
nonv_05	1434	LG01	137.79		1.36	0.142708	3.5	0.941
nonv_05	1435	LG01	137.89		1.32	0.140057	3.4	0.949
nonv_05	1436	LG01	137.99		1.28	0.137069	3.3	0.958
nonv_05	1437	LG01	138.09		1.24	0.133742	3.1	0.97
nonv_05	1438	LG01	138.12	M65E41B298	1.22	0.132679	3.1	0.973
nonv_05	1439	LG01	138.22		1.23	0.133371	3.1	0.969
nonv_05	1440	LG01	138.32		1.24	0.134034	3.1	0.965
nonv_05	1441	LG01	138.42		1.24	0.134668	3.2	0.961
nonv_05	1442	LG01	138.52		1.25	0.135275	3.2	0.958
nonv_05	1443	LG01	138.62		1.26	0.135854	3.2	0.954
nonv_05	1444	LG01	138.72		1.26	0.136406	3.2	0.951
nonv_05	1445	LG01	138.82		1.27	0.136931	3.3	0.948
nonv_05	1446	LG01	138.92		1.28	0.13743	3.3	0.945
nonv_05	1447	LG01	139.02		1.28	0.137903	3.3	0.943
nonv_05	1448	LG01	139.12		1.29	0.138352	3.3	0.94
nonv_05	1449	LG01	139.22		1.29	0.138776	3.4	0.938
nonv_05	1450	LG01	139.32		1.3	0.139175	3.4	0.936
nonv_05	1451	LG01	139.42		1.31	0.139552	3.4	0.935
nonv_05	1452	LG01	139.52		1.31	0.139905	3.4	0.933
nonv_05	1453	LG01	139.62		1.32	0.140236	3.4	0.932
nonv_05	1454	LG01	139.72		1.32	0.140544	3.4	0.931
nonv_05	1455	LG01	139.82		1.33	0.140831	3.4	0.93
nonv_05	1456	LG01	139.92		1.33	0.141098	3.5	0.93
nonv_05	1457	LG01	140.02		1.33	0.141343	3.5	0.929
nonv_05	1458	LG01	140.12		1.34	0.141569	3.5	0.929
nonv_05	1459	LG01	140.22		1.34	0.141775	3.5	0.929
nonv_05	1460	LG01	140.32		1.35	0.141962	3.5	0.929
nonv_05	1461	LG01	140.42		1.35	0.142129	3.5	0.93
nonv_05	1462	LG01	140.52		1.36	0.142279	3.5	0.93
nonv_05	1463	LG01	140.62		1.36	0.142411	3.5	0.931
nonv_05	1464	LG01	140.72		1.36	0.142524	3.5	0.932
nonv_05	1465	LG01	140.82		1.37	0.142621	3.5	0.934
nonv_05	1466	LG01	140.92		1.37	0.142701	3.5	0.935
nonv_05	1467	LG01	141.02		1.37	0.142764	3.5	0.937
nonv_05	1468	LG01	141.12		1.37	0.142811	3.5	0.939
nonv_05	1469	LG01	141.22		1.38	0.142842	3.5	0.941
nonv_05	1470	LG01	141.32		1.38	0.142857	3.5	0.943
nonv_05	1471	LG01	141.42		1.38	0.142857	3.5	0.946
nonv_05	1472	LG01	141.52		1.38	0.142842	3.5	0.949
nonv_05	1473	LG01	141.62		1.39	0.142813	3.5	0.952
nonv_05	1474	LG01	141.72		1.39	0.142768	3.5	0.955
nonv_05	1475	LG01	141.82		1.39	0.14271	3.5	0.958
nonv_05	1476	LG01	141.92		1.39	0.142637	3.5	0.962
nonv_05	1477	LG01	141.98	TP157026	1.39	0.142587	3.5	0.964
nonv_05	1478	LG01	142.08		1.38	0.142561	3.5	0.956
nonv_05	1479	LG01	142.18		1.37	0.142472	3.5	0.948
nonv_05	1480	LG01	142.28		1.36	0.14232	3.5	0.94
nonv_05	1481	LG01	142.38		1.35	0.142103	3.5	0.933
nonv_05	1482	LG01	142.48		1.34	0.14182	3.5	0.927
nonv_05	1483	LG01	142.58		1.32	0.141472	3.5	0.921
nonv_05	1484	LG01	142.68		1.31	0.141057	3.5	0.916
nonv_05	1485	LG01	142.78		1.3	0.140572	3.4	0.911
nonv_05	1486	LG01	142.88		1.28	0.140018	3.4	0.907
nonv_05	1487	LG01	142.98		1.27	0.139393	3.4	0.904
nonv_05	1488	LG01	143.08		1.25	0.138696	3.4	0.901
nonv_05	1489	LG01	143.18		1.23	0.137925	3.3	0.899
nonv_05	1490	LG01	143.28		1.22	0.13708	3.3	0.897
nonv_05	1491	LG01	143.38		1.2	0.136158	3.2	0.896
nonv_05	1492	LG01	143.48		1.18	0.13516	3.2	0.896
nonv_05	1493	LG01	143.58		1.16	0.134084	3.1	0.896
nonv_05	1494	LG01	143.68		1.14	0.132929	3.1	0.896
nonv_05	1495	LG01	143.78		1.12	0.131694	3	0.898
nonv_05	1496	LG01	143.88		1.1	0.130379	3	0.899
nonv_05	1497	LG01	143.98		1.08	0.128985	2.9	0.902
nonv_05	1498	LG01	144.08		1.06	0.127511	2.9	0.905
nonv_05	1499	LG01	144.18		1.04	0.125958	2.8	0.908
nonv_05	1500	LG01	144.28		1.02	0.124327	2.7	0.912
nonv_05	1501	LG01	144.38		1	0.12262	2.6	0.917
nonv_05	1502	LG01	144.48		0.98	0.120841	2.6	0.922
nonv_05	1503	LG01	144.58		0.95	0.118992	2.5	0.928
nonv_05	1504	LG01	144.64	TP76111	0.94	0.117851	2.4	0.932
nonv_05	1505	LG01	144.74		1	0.122321	2.6	0.921
nonv_05	1506	LG01	144.84		1.05	0.126533	2.8	0.912
nonv_05	1507	LG01	144.94		1.11	0.130456	3	0.905
nonv_05	1508	LG01	145.04		1.16	0.134075	3.1	0.899
nonv_05	1509	LG01	145.14		1.21	0.137384	3.3	0.895
nonv_05	1510	LG01	145.24		1.27	0.140387	3.4	0.892
nonv_05	1511	LG01	145.34		1.32	0.143091	3.6	0.891
nonv_05	1512	LG01	145.44		1.37	0.145511	3.7	0.891
nonv_05	1513	LG01	145.54		1.41	0.147661	3.8	0.893
nonv_05	1514	LG01	145.64		1.46	0.149558	3.9	0.896
nonv_05	1515	LG01	145.74		1.5	0.151217	4	0.901
nonv_05	1516	LG01	145.84		1.54	0.152654	4	0.907
nonv_05	1517	LG01	145.94		1.58	0.153882	4.1	0.915
nonv_05	1518	LG01	145.94	TP407751	1.58	0.153882	4.1	0.915
nonv_05	1519	LG01	146.04		1.56	0.153482	4.1	0.908
nonv_05	1520	LG01	146.14		1.54	0.153005	4.1	0.901
nonv_05	1521	LG01	146.24		1.52	0.152453	4	0.894
nonv_05	1522	LG01	146.34		1.5	0.151825	4	0.889
nonv_05	1523	LG01	146.44		1.48	0.151122	4	0.884
nonv_05	1524	LG01	146.54		1.46	0.150345	3.9	0.879
nonv_05	1525	LG01	146.64		1.44	0.149493	3.9	0.876
nonv_05	1526	LG01	146.74		1.42	0.148567	3.8	0.873
nonv_05	1527	LG01	146.84		1.39	0.147568	3.8	0.871
nonv_05	1528	LG01	146.94		1.37	0.146495	3.7	0.869
nonv_05	1529	LG01	147.04		1.35	0.145351	3.6	0.868
nonv_05	1530	LG01	147.14		1.32	0.144134	3.6	0.868
nonv_05	1531	LG01	147.24		1.3	0.142847	3.5	0.868
nonv_05	1532	LG01	147.34		1.27	0.14149	3.5	0.869
nonv_05	1533	LG01	147.44		1.25	0.140065	3.4	0.871
nonv_05	1534	LG01	147.54		1.22	0.138572	3.3	0.874
nonv_05	1535	LG01	147.64		1.19	0.137013	3.2	0.877
nonv_05	1536	LG01	147.74		1.17	0.13539	3.2	0.881
nonv_05	1537	LG01	147.84		1.14	0.133705	3.1	0.885
nonv_05	1538	LG01	147.94		1.12	0.131959	3	0.89
nonv_05	1539	LG01	148.04		1.09	0.130156	2.9	0.896
nonv_05	1540	LG01	148.14		1.06	0.128297	2.8	0.903
nonv_05	1541	LG01	148.24		1.04	0.126385	2.7	0.91
nonv_05	1542	LG01	148.27	TP139553	1.03	0.125802	2.7	0.912
nonv_05	1543	LG01	148.37		1.05	0.12728	2.8	0.91
nonv_05	1544	LG01	148.47		1.07	0.128413	2.8	0.91
nonv_05	1545	LG01	148.57		1.08	0.129238	2.9	0.913
nonv_05	1546	LG01	148.67		1.1	0.12979	2.9	0.918
nonv_05	1547	LG01	148.77		1.11	0.1301	2.9	0.925
nonv_05	1548	LG01	148.87	TP57652	1.12	0.130195	2.9	0.935
nonv_05	1549	LG01	148.97		1.13	0.130871	2.9	0.929
nonv_05	1550	LG01	149.07		1.13	0.131405	3	0.924
nonv_05	1551	LG01	149.17		1.13	0.131807	3	0.92
nonv_05	1552	LG01	149.27		1.14	0.132082	3	0.917
nonv_05	1553	LG01	149.37		1.14	0.132235	3	0.915
nonv_05	1554	LG01	149.47		1.14	0.132272	3	0.914
nonv_05	1555	LG01	149.57		1.14	0.132197	3	0.914
nonv_05	1556	LG01	149.67		1.14	0.132015	3	0.915
nonv_05	1557	LG01	149.77		1.13	0.131729	3	0.917
nonv_05	1558	LG01	149.87		1.13	0.131339	3	0.919
nonv_05	1559	LG01	149.97		1.13	0.13085	3	0.923
nonv_05	1560	LG01	150.07		1.12	0.130263	2.9	0.928
nonv_05	1561	LG01	150.17		1.11	0.129579	2.9	0.934
nonv_05	1562	LG01	150.27		1.11	0.128798	2.9	0.94
nonv_05	1563	LG01	150.36	TP30276	1.1	0.128014	2.8	0.947
nonv_05	1564	LG01	150.46		1.07	0.126974	2.8	0.94
nonv_05	1565	LG01	150.56		1.03	0.125741	2.7	0.934
nonv_05	1566	LG01	150.66		0.99	0.124286	2.7	0.929
nonv_05	1567	LG01	150.76		0.95	0.122575	2.6	0.925
nonv_05	1568	LG01	150.86		0.91	0.120566	2.5	0.922
nonv_05	1569	LG01	150.96		0.86	0.118209	2.4	0.92
nonv_05	1570	LG01	151.06		0.82	0.115446	2.3	0.918
nonv_05	1571	LG01	151.16		0.77	0.112211	2.2	0.918
nonv_05	1572	LG01	151.26		0.72	0.108438	2	0.919
nonv_05	1573	LG01	151.36		0.66	0.104068	1.9	0.92
nonv_05	1574	LG01	151.46		0.61	0.0990724	1.7	0.923
nonv_05	1575	LG01	151.56		0.55	0.0934725	1.5	0.926
nonv_05	1576	LG01	151.66		0.5	0.0873646	1.3	0.931
nonv_05	1577	LG01	151.71	TP445060	0.47	0.0841721	1.2	0.933
nonv_05	1578	LG01	151.81		0.46	0.0833211	1.2	0.932
nonv_05	1579	LG01	151.91		0.45	0.0824535	1.2	0.931
nonv_05	1580	LG01	152.01		0.44	0.0815692	1.2	0.931
nonv_05	1581	LG01	152.11		0.43	0.0806685	1.1	0.931
nonv_05	1582	LG01	152.21		0.42	0.0797512	1.1	0.932
nonv_05	1583	LG01	152.31		0.41	0.0788175	1.1	0.933
nonv_05	1584	LG01	152.41		0.4	0.0778676	1.1	0.935
nonv_05	1585	LG01	152.51		0.39	0.0769016	1	0.938
nonv_05	1586	LG01	152.61		0.38	0.0759199	1	0.941
nonv_05	1587	LG01	152.71		0.37	0.0749226	1	0.944
nonv_05	1588	LG01	152.81		0.37	0.0739101	0.9	0.948
nonv_05	1589	LG01	152.91		0.36	0.0728828	0.9	0.953
nonv_05	1590	LG01	152.94	TP171606	0.35	0.0725718	0.9	0.954
nonv_05	1591	LG01	153.04		0.33	0.0703373	0.9	0.947
nonv_05	1592	LG01	153.14		0.31	0.068043	0.8	0.94
nonv_05	1593	LG01	153.24		0.28	0.0656897	0.7	0.934
nonv_05	1594	LG01	153.34		0.26	0.0632784	0.7	0.928
nonv_05	1595	LG01	153.44		0.24	0.0608103	0.6	0.923
nonv_05	1596	LG01	153.54		0.22	0.0582874	0.6	0.919
nonv_05	1597	LG01	153.64		0.2	0.0557117	0.5	0.916
nonv_05	1598	LG01	153.74		0.18	0.0530859	0.5	0.913
nonv_05	1599	LG01	153.84		0.16	0.0504131	0.4	0.911
nonv_05	1600	LG01	153.94		0.15	0.0476968	0.4	0.909
nonv_05	1601	LG01	154.04		0.13	0.0449409	0.3	0.909
nonv_05	1602	LG01	154.14		0.11	0.0421498	0.3	0.908
nonv_05	1603	LG01	154.24		0.1	0.0393281	0.3	0.909
nonv_05	1604	LG01	154.34		0.08	0.0364811	0.2	0.91
nonv_05	1605	LG01	154.44		0.07	0.0336139	0.2	0.912
nonv_05	1606	LG01	154.54		0.06	0.0307322	0.2	0.914
nonv_05	1607	LG01	154.64		0.05	0.0278416	0.1	0.917
nonv_05	1608	LG01	154.74		0.04	0.0249479	0.1	0.921
nonv_05	1609	LG01	154.82	TP251789	0.03	0.0226346	0.1	0.925
nonv_05	1610	LG01	154.92		0.03	0.0223855	0.1	0.923
nonv_05	1611	LG01	155.02		0.03	0.0221125	0.1	0.921
nonv_05	1612	LG01	155.12		0.03	0.0218166	0.1	0.92
nonv_05	1613	LG01	155.22		0.03	0.0214989	0.1	0.92
nonv_05	1614	LG01	155.32		0.03	0.0211607	0.1	0.921
nonv_05	1615	LG01	155.42		0.03	0.0208035	0.1	0.923
nonv_05	1616	LG01	155.52		0.03	0.0204284	0.1	0.925
nonv_05	1617	LG01	155.62		0.03	0.0200371	0.1	0.929
nonv_05	1618	LG01	155.72		0.03	0.019631	0.1	0.933
nonv_05	1619	LG01	155.82		0.02	0.0192109	0.1	0.938
nonv_05	1620	LG01	155.92		0.02	0.0187799	0.1	0.943
nonv_05	1621	LG01	156.02		0.02	0.0183385	0.1	0.95
nonv_05	1622	LG01	156.12		0.02	0.0178883	0.1	0.957
nonv_05	1623	LG01	156.17	TP233010	0.02	0.0176603	0.1	0.961
nonv_05	1624	LG01	156.27		0.02	0.0169164	0	0.955
nonv_05	1625	LG01	156.37		0.02	0.0161629	0	0.95
nonv_05	1626	LG01	156.47		0.02	0.0154005	0	0.945
nonv_05	1627	LG01	156.57		0.01	0.0146297	0	0.94
nonv_05	1628	LG01	156.67		0.01	0.0138508	0	0.936
nonv_05	1629	LG01	156.77		0.01	0.0130645	0	0.933
nonv_05	1630	LG01	156.87		0.01	0.0122713	0	0.929
nonv_05	1631	LG01	156.97		0.01	0.0114718	0	0.927
nonv_05	1632	LG01	157.07		0.01	0.0106665	0	0.924
nonv_05	1633	LG01	157.17		0.01	0.00985614	0	0.922
nonv_05	1634	LG01	157.27		0.01	0.00904122	0	0.92
nonv_05	1635	LG01	157.37		0	0.00822241	0	0.919
nonv_05	1636	LG01	157.47		0	0.00740037	0	0.918
nonv_05	1637	LG01	157.57		0	0.00657573	0	0.918
nonv_05	1638	LG01	157.67		0	0.00574917	0	0.918
nonv_05	1639	LG01	157.77		0	0.00492135	0	0.918
nonv_05	1640	LG01	157.87		0	0.00409294	0	0.919
nonv_05	1641	LG01	157.97		0	0.0032646	0	0.92
nonv_05	1642	LG01	158.07		0	0.002437	0	0.922
nonv_05	1643	LG01	158.17		0	0.00161081	0	0.924
nonv_05	1644	LG01	158.27		0	0.000786375	0	0.926
nonv_05	1645	LG01	158.37		0	-3.45495e-05	0	0.929
nonv_05	1646	LG01	158.47		0	-0.00085251	0	0.932
nonv_05	1647	LG01	158.49	TP415517	0	-0.00101562	0	0.933
nonv_05	1648	LG01	158.59		0	-0.00113792	0	0.932
nonv_05	1649	LG01	158.69		0	-0.00126038	0	0.931
nonv_05	1650	LG01	158.79		0	-0.00138295	0	0.93
nonv_05	1651	LG01	158.89		0	-0.00150559	0	0.93
nonv_05	1652	LG01	158.99		0	-0.00162891	0	0.929
nonv_05	1653	LG01	159.09		0	-0.00175169	0	0.929
nonv_05	1654	LG01	159.19		0	-0.00187445	0	0.928
nonv_05	1655	LG01	159.29		0	-0.00199716	0	0.928
nonv_05	1656	LG01	159.39		0	-0.00211979	0	0.928
nonv_05	1657	LG01	159.49		0	-0.00224231	0	0.928
nonv_05	1658	LG01	159.59		0	-0.00236468	0	0.928
nonv_05	1659	LG01	159.69		0	-0.00248687	0	0.929
nonv_05	1660	LG01	159.79		0	-0.00260886	0	0.929
nonv_05	1661	LG01	159.89		0	-0.0027306	0	0.93
nonv_05	1662	LG01	159.99		0	-0.00285207	0	0.93
nonv_05	1663	LG01	160.09		0	-0.00297323	0	0.931
nonv_05	1664	LG01	160.19		0	-0.00309405	0	0.932
nonv_05	1665	LG01	160.29		0	-0.00321451	0	0.933
nonv_05	1666	LG01	160.39		0	-0.00333456	0	0.934
nonv_05	1667	LG01	160.49		0	-0.00345418	0	0.935
nonv_05	1668	LG01	160.59		0	-0.00357334	0	0.936
nonv_05	1669	LG01	160.69		0	-0.00369201	0	0.938
nonv_05	1670	LG01	160.79		0	-0.00381015	0	0.939
nonv_05	1671	LG01	160.89		0	-0.00392775	0	0.941
nonv_05	1672	LG01	160.99		0	-0.00404476	0	0.943
nonv_05	1673	LG01	161.09		0	-0.00416116	0	0.945
nonv_05	1674	LG01	161.19		0	-0.00427692	0	0.947
nonv_05	1675	LG01	161.28	PDC	0	-0.00438054	0	0.949
nonv_05	1676	LG01	161.38		0	-0.00475608	0	0.946
nonv_05	1677	LG01	161.48		0	-0.00513131	0	0.944
nonv_05	1678	LG01	161.58		0	-0.005506	0	0.942
nonv_05	1679	LG01	161.68		0	-0.0058799	0	0.941
nonv_05	1680	LG01	161.78		0	-0.00625279	0	0.94
nonv_05	1681	LG01	161.88		0	-0.00662441	0	0.94
nonv_05	1682	LG01	161.98		0	-0.00699455	0	0.94
nonv_05	1683	LG01	162.08		0	-0.00736296	0	0.94
nonv_05	1684	LG01	162.18		0	-0.00772942	0	0.941
nonv_05	1685	LG01	162.28		0	-0.00809369	0	0.942
nonv_05	1686	LG01	162.38		0	-0.00845556	0	0.943
nonv_05	1687	LG01	162.48		0.01	-0.0088148	0	0.945
nonv_05	1688	LG01	162.58		0.01	-0.0091712	0	0.948
nonv_05	1689	LG01	162.68		0.01	-0.00952455	0	0.951
nonv_05	1690	LG01	162.78		0.01	-0.00987463	0	0.954
nonv_05	1691	LG01	162.88		0.01	-0.0102213	0	0.958
nonv_05	1692	LG01	162.98		0.01	-0.0105642	0	0.962
nonv_05	1693	LG01	163.08		0.01	-0.0109033	0	0.966
nonv_05	1694	LG01	163.18		0.01	-0.0112384	0	0.971
nonv_05	1695	LG01	163.2	TP268302	0.01	-0.0113049	0	0.972
nonv_05	1696	LG01	163.3		0.01	-0.0117842	0	0.967
nonv_05	1697	LG01	163.4		0.01	-0.0122634	0	0.962
nonv_05	1698	LG01	163.5		0.01	-0.0127416	0	0.958
nonv_05	1699	LG01	163.6		0.01	-0.0132184	0	0.954
nonv_05	1700	LG01	163.7		0.01	-0.013693	0	0.951
nonv_05	1701	LG01	163.8		0.01	-0.0141646	0	0.948
nonv_05	1702	LG01	163.9		0.01	-0.0146327	0	0.946
nonv_05	1703	LG01	164		0.02	-0.0150965	0	0.944
nonv_05	1704	LG01	164.1		0.02	-0.0155553	0	0.943
nonv_05	1705	LG01	164.2		0.02	-0.0160084	0	0.942
nonv_05	1706	LG01	164.3		0.02	-0.0164553	0	0.942
nonv_05	1707	LG01	164.4		0.02	-0.0168952	0	0.942
nonv_05	1708	LG01	164.5		0.02	-0.0173276	0.1	0.943
nonv_05	1709	LG01	164.6		0.02	-0.0177517	0.1	0.944
nonv_05	1710	LG01	164.7		0.02	-0.0181672	0.1	0.946
nonv_05	1711	LG01	164.8		0.02	-0.0185733	0.1	0.948
nonv_05	1712	LG01	164.9		0.02	-0.0189696	0.1	0.951
nonv_05	1713	LG01	165		0.02	-0.0193557	0.1	0.955
nonv_05	1714	LG01	165.08	M78E38B315	0.03	-0.0196567	0.1	0.958
nonv_05	1715	LG01	165.18		0.03	-0.021882	0.1	0.955
nonv_05	1716	LG01	165.28		0.04	-0.0240959	0.1	0.954
nonv_05	1717	LG01	165.38		0.05	-0.0262946	0.1	0.952
nonv_05	1718	LG01	165.48		0.05	-0.0284743	0.1	0.952
nonv_05	1719	LG01	165.58		0.06	-0.0306312	0.2	0.952
nonv_05	1720	LG01	165.68		0.07	-0.0327616	0.2	0.953
nonv_05	1721	LG01	165.78		0.08	-0.0348624	0.2	0.955
nonv_05	1722	LG01	165.88		0.09	-0.0369304	0.2	0.957
nonv_05	1723	LG01	165.98		0.1	-0.038963	0.3	0.96
nonv_05	1724	LG01	166.08		0.11	-0.0409578	0.3	0.964
nonv_05	1725	LG01	166.18		0.13	-0.0429124	0.3	0.968
nonv_05	1726	LG01	166.28		0.14	-0.0448256	0.4	0.973
nonv_05	1727	LG01	166.33	TP268656	0.14	-0.0457661	0.4	0.976
nonv_05	1728	LG01	166.43		0.14	-0.0452584	0.4	0.969
nonv_05	1729	LG01	166.53		0.14	-0.0447423	0.3	0.962
nonv_05	1730	LG01	166.63		0.13	-0.0442174	0.3	0.955
nonv_05	1731	LG01	166.73		0.13	-0.043684	0.3	0.948
nonv_05	1732	LG01	166.83		0.12	-0.0431419	0.3	0.942
nonv_05	1733	LG01	166.93		0.12	-0.0425913	0.3	0.935
nonv_05	1734	LG01	167.03		0.12	-0.0420321	0.3	0.929
nonv_05	1735	LG01	167.13		0.11	-0.0414643	0.3	0.923
nonv_05	1736	LG01	167.23		0.11	-0.040888	0.3	0.917
nonv_05	1737	LG01	167.33		0.11	-0.0403031	0.3	0.912
nonv_05	1738	LG01	167.43		0.1	-0.0397098	0.3	0.906
nonv_05	1739	LG01	167.53		0.1	-0.0391079	0.3	0.901
nonv_05	1740	LG01	167.63		0.1	-0.0384977	0.3	0.896
nonv_05	1741	LG01	167.73		0.09	-0.037879	0.3	0.891
nonv_05	1742	LG01	167.83		0.09	-0.0372521	0.2	0.886
nonv_05	1743	LG01	167.93		0.09	-0.0366168	0.2	0.881
nonv_05	1744	LG01	168.03		0.08	-0.0359733	0.2	0.877
nonv_05	1745	LG01	168.13		0.08	-0.0353216	0.2	0.873
nonv_05	1746	LG01	168.23		0.08	-0.0346619	0.2	0.869
nonv_05	1747	LG01	168.33		0.07	-0.0339942	0.2	0.865
nonv_05	1748	LG01	168.43		0.07	-0.0333185	0.2	0.861
nonv_05	1749	LG01	168.53		0.07	-0.0326349	0.2	0.858
nonv_05	1750	LG01	168.63		0.06	-0.0319437	0.2	0.854
nonv_05	1751	LG01	168.73		0.06	-0.0312447	0.2	0.851
nonv_05	1752	LG01	168.83		0.06	-0.0305383	0.2	0.848
nonv_05	1753	LG01	168.93		0.05	-0.0298244	0.2	0.845
nonv_05	1754	LG01	169.03		0.05	-0.0291032	0.1	0.843
nonv_05	1755	LG01	169.13		0.05	-0.0283748	0.1	0.84
nonv_05	1756	LG01	169.23		0.05	-0.0276393	0.1	0.838
nonv_05	1757	LG01	169.33		0.04	-0.0268969	0.1	0.836
nonv_05	1758	LG01	169.43		0.04	-0.0261478	0.1	0.834
nonv_05	1759	LG01	169.53		0.04	-0.025392	0.1	0.832
nonv_05	1760	LG01	169.63		0.04	-0.0246297	0.1	0.83
nonv_05	1761	LG01	169.73		0.03	-0.0238611	0.1	0.829
nonv_05	1762	LG01	169.83		0.03	-0.0230864	0.1	0.827
nonv_05	1763	LG01	169.93		0.03	-0.0223056	0.1	0.826
nonv_05	1764	LG01	170.03		0.03	-0.021519	0.1	0.825
nonv_05	1765	LG01	170.13		0.03	-0.0207268	0.1	0.824
nonv_05	1766	LG01	170.23		0.02	-0.0199292	0.1	0.824
nonv_05	1767	LG01	170.33		0.02	-0.0191262	0.1	0.823
nonv_05	1768	LG01	170.43		0.02	-0.0183182	0.1	0.823
nonv_05	1769	LG01	170.53		0.02	-0.0175052	0.1	0.823
nonv_05	1770	LG01	170.63		0.02	-0.0166876	0	0.823
nonv_05	1771	LG01	170.73		0.01	-0.0158655	0	0.823
nonv_05	1772	LG01	170.83		0.01	-0.0150391	0	0.824
nonv_05	1773	LG01	170.93		0.01	-0.0142086	0	0.824
nonv_05	1774	LG01	171.03		0.01	-0.0133743	0	0.825
nonv_05	1775	LG01	171.07	Lup146	0.01	-0.0130395	0	0.825
nonv_05	1776	LG02	0	TP23903	2.43	0.192471	6.4	0.918
nonv_05	1777	LG02	0.1		2.44	0.192712	6.4	0.921
nonv_05	1778	LG02	0.2		2.45	0.192917	6.4	0.924
nonv_05	1779	LG02	0.3		2.46	0.193088	6.4	0.929
nonv_05	1780	LG02	0.38	TP222136	2.47	0.193201	6.4	0.933
nonv_05	1781	LG02	0.48		2.42	0.19233	6.4	0.928
nonv_05	1782	LG02	0.58		2.37	0.191293	6.3	0.925
nonv_05	1783	LG02	0.68		2.31	0.190022	6.2	0.923
nonv_05	1784	LG02	0.78		2.24	0.188408	6.1	0.922
nonv_05	1785	LG02	0.88		2.17	0.186261	6	0.922
nonv_05	1786	LG02	0.98		2.08	0.183224	5.8	0.924
nonv_05	1787	LG02	1.08		1.97	0.178595	5.5	0.927
nonv_05	1788	LG02	1.18		1.84	0.170912	5.1	0.931
nonv_05	1789	LG02	1.26	TP94529	1.71	0.160966	4.5	0.935
nonv_05	1790	LG02	1.36		1.72	0.161497	4.5	0.93
nonv_05	1791	LG02	1.46		1.73	0.161861	4.6	0.927
nonv_05	1792	LG02	1.56		1.73	0.162064	4.6	0.925
nonv_05	1793	LG02	1.66		1.74	0.162112	4.6	0.925
nonv_05	1794	LG02	1.76		1.74	0.162004	4.6	0.928
nonv_05	1795	LG02	1.86		1.74	0.161741	4.6	0.932
nonv_05	1796	LG02	1.93	TP2471	1.74	0.161463	4.5	0.936
nonv_05	1797	LG02	2.03		1.72	0.162271	4.6	0.929
nonv_05	1798	LG02	2.13		1.71	0.162448	4.6	0.923
nonv_05	1799	LG02	2.23		1.68	0.16194	4.6	0.92
nonv_05	1800	LG02	2.33		1.64	0.160613	4.5	0.919
nonv_05	1801	LG02	2.43		1.59	0.158214	4.4	0.92
nonv_05	1802	LG02	2.53		1.52	0.154308	4.1	0.923
nonv_05	1803	LG02	2.63		1.45	0.148239	3.8	0.928
nonv_05	1804	LG02	2.64	TP291372	1.44	0.147484	3.8	0.928
nonv_05	1805	LG02	2.74		1.52	0.154384	4.1	0.92
nonv_05	1806	LG02	2.84		1.61	0.160512	4.5	0.912
nonv_05	1807	LG02	2.94		1.69	0.165866	4.8	0.905
nonv_05	1808	LG02	3.04		1.76	0.170507	5.1	0.899
nonv_05	1809	LG02	3.14		1.84	0.17453	5.3	0.894
nonv_05	1810	LG02	3.24		1.91	0.178029	5.5	0.89
nonv_05	1811	LG02	3.34		1.97	0.181086	5.7	0.887
nonv_05	1812	LG02	3.44		2.04	0.183766	5.9	0.884
nonv_05	1813	LG02	3.54		2.1	0.186122	6	0.883
nonv_05	1814	LG02	3.64		2.16	0.188195	6.2	0.882
nonv_05	1815	LG02	3.74		2.21	0.190014	6.3	0.883
nonv_05	1816	LG02	3.84		2.26	0.191604	6.4	0.884
nonv_05	1817	LG02	3.94		2.31	0.192981	6.5	0.887
nonv_05	1818	LG02	4.04		2.36	0.194154	6.5	0.89
nonv_05	1819	LG02	4.14		2.4	0.195134	6.6	0.894
nonv_05	1820	LG02	4.24		2.44	0.195921	6.7	0.899
nonv_05	1821	LG02	4.34		2.48	0.196515	6.7	0.905
nonv_05	1822	LG02	4.44		2.51	0.196909	6.7	0.911
nonv_05	1823	LG02	4.54		2.54	0.197095	6.7	0.919
nonv_05	1824	LG02	4.64		2.57	0.197059	6.7	0.928
nonv_05	1825	LG02	4.74	TP38227	2.6	0.196782	6.7	0.937
nonv_05	1826	LG02	4.84		2.52	0.19523	6.6	0.931
nonv_05	1827	LG02	4.94		2.43	0.193455	6.5	0.925
nonv_05	1828	LG02	5.04		2.35	0.191413	6.4	0.92
nonv_05	1829	LG02	5.14		2.25	0.18905	6.2	0.916
nonv_05	1830	LG02	5.24		2.16	0.186297	6	0.913
nonv_05	1831	LG02	5.34		2.05	0.183066	5.8	0.911
nonv_05	1832	LG02	5.44		1.94	0.179234	5.6	0.911
nonv_05	1833	LG02	5.54		1.83	0.17465	5.3	0.911
nonv_05	1834	LG02	5.64		1.7	0.169112	5	0.912
nonv_05	1835	LG02	5.74		1.58	0.162375	4.6	0.914
nonv_05	1836	LG02	5.84		1.44	0.15418	4.1	0.918
nonv_05	1837	LG02	5.94		1.3	0.144356	3.6	0.922
nonv_05	1838	LG02	6.04		1.16	0.13304	3.1	0.927
nonv_05	1839	LG02	6.05	TP8164	1.15	0.131844	3	0.928
nonv_05	1840	LG02	6.15		1.14	0.131794	3	0.921
nonv_05	1841	LG02	6.25		1.14	0.131629	3	0.918
nonv_05	1842	LG02	6.35		1.13	0.131337	3	0.916
nonv_05	1843	LG02	6.45		1.12	0.130901	3	0.917
nonv_05	1844	LG02	6.52	TP22620	1.12	0.130501	3	0.919
nonv_05	1845	LG02	6.62		1.11	0.130465	3	0.912
nonv_05	1846	LG02	6.72		1.1	0.130396	3	0.906
nonv_05	1847	LG02	6.82		1.09	0.130295	3	0.899
nonv_05	1848	LG02	6.92		1.08	0.13016	3	0.894
nonv_05	1849	LG02	7.02		1.07	0.129991	2.9	0.888
nonv_05	1850	LG02	7.12		1.06	0.129787	2.9	0.883
nonv_05	1851	LG02	7.22		1.05	0.129547	2.9	0.878
nonv_05	1852	LG02	7.32		1.04	0.129272	2.9	0.873
nonv_05	1853	LG02	7.42		1.03	0.128959	2.9	0.869
nonv_05	1854	LG02	7.52		1.02	0.12861	2.9	0.865
nonv_05	1855	LG02	7.62		1.01	0.128222	2.9	0.861
nonv_05	1856	LG02	7.72		1	0.127795	2.8	0.858
nonv_05	1857	LG02	7.82		0.99	0.127329	2.8	0.855
nonv_05	1858	LG02	7.92		0.98	0.126822	2.8	0.852
nonv_05	1859	LG02	8.02		0.97	0.126275	2.8	0.85
nonv_05	1860	LG02	8.12		0.95	0.125685	2.8	0.848
nonv_05	1861	LG02	8.22		0.94	0.125053	2.7	0.846
nonv_05	1862	LG02	8.32		0.93	0.124377	2.7	0.844
nonv_05	1863	LG02	8.42		0.92	0.123657	2.7	0.843
nonv_05	1864	LG02	8.52		0.9	0.122892	2.6	0.842
nonv_05	1865	LG02	8.62		0.89	0.12208	2.6	0.842
nonv_05	1866	LG02	8.72		0.88	0.121226	2.6	0.842
nonv_05	1867	LG02	8.82		0.86	0.12032	2.5	0.842
nonv_05	1868	LG02	8.92		0.85	0.119366	2.5	0.843
nonv_05	1869	LG02	9.02		0.83	0.118363	2.4	0.843
nonv_05	1870	LG02	9.12		0.82	0.117311	2.4	0.844
nonv_05	1871	LG02	9.22		0.8	0.116208	2.4	0.846
nonv_05	1872	LG02	9.32		0.79	0.115051	2.3	0.848
nonv_05	1873	LG02	9.42		0.77	0.113846	2.3	0.85
nonv_05	1874	LG02	9.52		0.76	0.11259	2.2	0.852
nonv_05	1875	LG02	9.62		0.74	0.111283	2.2	0.855
nonv_05	1876	LG02	9.72		0.73	0.109924	2.1	0.858
nonv_05	1877	LG02	9.82		0.71	0.108515	2.1	0.861
nonv_05	1878	LG02	9.92		0.69	0.107056	2	0.865
nonv_05	1879	LG02	10.02		0.68	0.105548	1.9	0.869
nonv_05	1880	LG02	10.12		0.66	0.103992	1.9	0.873
nonv_05	1881	LG02	10.22		0.65	0.102391	1.8	0.878
nonv_05	1882	LG02	10.32		0.63	0.100745	1.8	0.883
nonv_05	1883	LG02	10.42		0.61	0.0990586	1.7	0.888
nonv_05	1884	LG02	10.52		0.6	0.0973333	1.7	0.894
nonv_05	1885	LG02	10.62		0.58	0.0955727	1.6	0.9
nonv_05	1886	LG02	10.72		0.57	0.0937803	1.5	0.906
nonv_05	1887	LG02	10.82		0.55	0.0919593	1.5	0.913
nonv_05	1888	LG02	10.88	TP330531	0.54	0.0908557	1.4	0.917
nonv_05	1889	LG02	10.98		0.57	0.0939345	1.5	0.911
nonv_05	1890	LG02	11.08		0.61	0.0967467	1.6	0.908
nonv_05	1891	LG02	11.18		0.64	0.0993038	1.7	0.907
nonv_05	1892	LG02	11.28		0.67	0.10162	1.8	0.907
nonv_05	1893	LG02	11.38		0.7	0.103715	1.9	0.91
nonv_05	1894	LG02	11.48		0.73	0.105611	2	0.915
nonv_05	1895	LG02	11.58		0.76	0.107328	2	0.923
nonv_05	1896	LG02	11.67	TP156253	0.79	0.108735	2.1	0.931
nonv_05	1897	LG02	11.77		0.78	0.108803	2.1	0.92
nonv_05	1898	LG02	11.87		0.77	0.108591	2.1	0.914
nonv_05	1899	LG02	11.97		0.76	0.108101	2.1	0.911
nonv_05	1900	LG02	12.07		0.75	0.107333	2	0.913
nonv_05	1901	LG02	12.13	TP76043	0.74	0.106741	2	0.916
nonv_05	1902	LG02	12.23		0.78	0.109282	2.1	0.912
nonv_05	1903	LG02	12.33		0.82	0.111665	2.2	0.911
nonv_05	1904	LG02	12.43		0.85	0.113891	2.3	0.913
nonv_05	1905	LG02	12.53		0.89	0.115965	2.4	0.919
nonv_05	1906	LG02	12.6	TP259052	0.91	0.117328	2.4	0.925
nonv_05	1907	LG02	12.7		1.06	0.12946	3	0.915
nonv_05	1908	LG02	12.8		1.18	0.136595	3.3	0.911
nonv_05	1909	LG02	12.9		1.28	0.140946	3.5	0.912
nonv_05	1910	LG02	13		1.36	0.143774	3.6	0.919
nonv_05	1911	LG02	13.02	TP113073	1.37	0.144217	3.7	0.921
nonv_05	1912	LG02	13.12		1.32	0.142149	3.6	0.915
nonv_05	1913	LG02	13.22		1.27	0.139865	3.4	0.91
nonv_05	1914	LG02	13.32		1.22	0.137347	3.3	0.907
nonv_05	1915	LG02	13.42		1.17	0.134578	3.2	0.905
nonv_05	1916	LG02	13.52		1.11	0.131538	3	0.905
nonv_05	1917	LG02	13.62		1.05	0.128208	2.9	0.907
nonv_05	1918	LG02	13.72		1	0.124574	2.7	0.91
nonv_05	1919	LG02	13.82		0.94	0.120627	2.5	0.914
nonv_05	1920	LG02	13.92		0.88	0.116366	2.4	0.92
nonv_05	1921	LG02	14.02		0.82	0.111803	2.2	0.928
nonv_05	1922	LG02	14.1	TP1839	0.78	0.107954	2	0.935
nonv_05	1923	LG02	14.2		0.76	0.107152	2	0.928
nonv_05	1924	LG02	14.3		0.74	0.106256	2	0.922
nonv_05	1925	LG02	14.4		0.73	0.105262	1.9	0.918
nonv_05	1926	LG02	14.5		0.71	0.104168	1.9	0.915
nonv_05	1927	LG02	14.6		0.69	0.102969	1.9	0.913
nonv_05	1928	LG02	14.7		0.67	0.101663	1.8	0.913
nonv_05	1929	LG02	14.8		0.65	0.100247	1.8	0.913
nonv_05	1930	LG02	14.9		0.63	0.0987196	1.7	0.915
nonv_05	1931	LG02	15		0.61	0.0970778	1.6	0.918
nonv_05	1932	LG02	15.1		0.59	0.0953213	1.6	0.923
nonv_05	1933	LG02	15.2		0.57	0.0934503	1.5	0.929
nonv_05	1934	LG02	15.3		0.55	0.0914667	1.5	0.936
nonv_05	1935	LG02	15.35	TP238590	0.54	0.0904336	1.4	0.94
nonv_05	1936	LG02	15.45		0.55	0.0914232	1.5	0.932
nonv_05	1937	LG02	15.55		0.56	0.092346	1.5	0.928
nonv_05	1938	LG02	15.65		0.57	0.0932031	1.5	0.926
nonv_05	1939	LG02	15.75		0.58	0.0939958	1.5	0.927
nonv_05	1940	LG02	15.85		0.59	0.0947257	1.6	0.931
nonv_05	1941	LG02	15.95		0.6	0.0953947	1.6	0.937
nonv_05	1942	LG02	15.97	TP325389	0.61	0.0955213	1.6	0.939
nonv_05	1943	LG02	16.07		0.6	0.0949581	1.6	0.935
nonv_05	1944	LG02	16.17		0.59	0.0943763	1.6	0.933
nonv_05	1945	LG02	16.27		0.58	0.0937755	1.5	0.934
nonv_05	1946	LG02	16.37		0.58	0.0931553	1.5	0.937
nonv_05	1947	LG02	16.41	TP390179	0.57	0.0929017	1.5	0.938
nonv_05	1948	LG02	16.51		0.57	0.0934687	1.5	0.932
nonv_05	1949	LG02	16.61		0.57	0.0937108	1.5	0.929
nonv_05	1950	LG02	16.71		0.57	0.0936261	1.5	0.928
nonv_05	1951	LG02	16.81		0.57	0.0932105	1.5	0.93
nonv_05	1952	LG02	16.91		0.56	0.092458	1.5	0.934
nonv_05	1953	LG02	16.98	TP413110	0.56	0.0917269	1.5	0.938
nonv_05	1954	LG02	17.08		0.56	0.0916213	1.5	0.932
nonv_05	1955	LG02	17.18		0.55	0.0915072	1.5	0.927
nonv_05	1956	LG02	17.28		0.55	0.0913845	1.5	0.922
nonv_05	1957	LG02	17.38		0.55	0.0912531	1.5	0.919
nonv_05	1958	LG02	17.48		0.55	0.091113	1.5	0.916
nonv_05	1959	LG02	17.58		0.55	0.090964	1.4	0.914
nonv_05	1960	LG02	17.68		0.54	0.0908062	1.4	0.912
nonv_05	1961	LG02	17.78		0.54	0.0906394	1.4	0.911
nonv_05	1962	LG02	17.88		0.54	0.0904637	1.4	0.912
nonv_05	1963	LG02	17.98		0.54	0.090279	1.4	0.913
nonv_05	1964	LG02	18.08		0.54	0.0900852	1.4	0.914
nonv_05	1965	LG02	18.18		0.53	0.0898823	1.4	0.917
nonv_05	1966	LG02	18.28		0.53	0.0896702	1.4	0.92
nonv_05	1967	LG02	18.38		0.53	0.089449	1.4	0.924
nonv_05	1968	LG02	18.48		0.53	0.0892186	1.4	0.929
nonv_05	1969	LG02	18.58		0.52	0.088979	1.4	0.934
nonv_05	1970	LG02	18.66	TP281869	0.52	0.0887806	1.4	0.939
nonv_05	1971	LG02	18.76		0.41	0.0803247	1.1	0.926
nonv_05	1972	LG02	18.86		0.3	0.0688002	0.8	0.926
nonv_05	1973	LG02	18.96		0.19	0.0540333	0.5	0.938
nonv_05	1974	LG02	18.97	TP213551	0.18	0.0524398	0.5	0.94
nonv_05	1975	LG02	19.07		0.2	0.0560893	0.5	0.929
nonv_05	1976	LG02	19.17		0.23	0.0592341	0.6	0.926
nonv_05	1977	LG02	19.27		0.25	0.0618183	0.7	0.932
nonv_05	1978	LG02	19.31	TP261526	0.26	0.0626889	0.7	0.936
nonv_05	1979	LG02	19.41		0.26	0.0628109	0.7	0.93
nonv_05	1980	LG02	19.51		0.26	0.0629092	0.7	0.923
nonv_05	1981	LG02	19.61		0.25	0.0629829	0.7	0.917
nonv_05	1982	LG02	19.71		0.25	0.0630315	0.7	0.912
nonv_05	1983	LG02	19.81		0.25	0.0630541	0.7	0.907
nonv_05	1984	LG02	19.91		0.25	0.0630503	0.7	0.902
nonv_05	1985	LG02	20.01		0.25	0.0630194	0.7	0.898
nonv_05	1986	LG02	20.11		0.25	0.0629608	0.7	0.895
nonv_05	1987	LG02	20.21		0.25	0.0628756	0.7	0.891
nonv_05	1988	LG02	20.31		0.25	0.0627603	0.7	0.889
nonv_05	1989	LG02	20.41		0.24	0.0626158	0.7	0.886
nonv_05	1990	LG02	20.51		0.24	0.0624417	0.7	0.884
[truncated: 180,818 more rows]

## Sheet: cim
Supplementary file 10. White lupin QTL mapping results (LOD, explained phenotypic variance and additive effect) - composite interval mapping
nonv_05	Time to flowering (1-early, 6-late) of non-vernalized plants in Perth, Australia
nonv_15	Time to flowering (days) of non-vernalized plants in Przebędowo, Poland
nonv_16	Time to flowering (days) of non-vernalized plants in Poznań, Poland
vern_15	Time to flowering (days) of vernalized plants in Przebędowo, Poland
antr_04	Anthracnose resistance in Perth, Australia, 20_04 (1-resistant, 5-susceptible)
antr_05	Anthracnose resistance in Perth, Australia, 20_05 (1-resistant, 5-susceptible)
No	Trait	Group	Position cM	LOD	% expl	Additive effect
1	antr_04	ALB01	0.01	0.105231	0.17908	0.0445675
2	antr_04	ALB01	0.51	0.128777	0.21816	0.0491644
3	antr_04	ALB01	0.97	0.15063	0.25155	0.0527937
4	antr_04	ALB01	1.32	0.151303	0.25172	0.0527289
5	antr_04	ALB01	1.67	0.148045	0.24567	0.0520637
6	antr_04	ALB01	2.01	0.146224	0.24269	0.0517456
7	antr_04	ALB01	2.51	0.0497211	0.08555	0.0307023
8	antr_04	ALB01	2.67	0.0277668	0.0459	0.0224895
9	antr_04	ALB01	3.17	8.10217e-05	0.00014	-0.001228
10	antr_04	ALB01	3.28	0.00196878	0.00323	-0.0059882
11	antr_04	ALB01	3.61	0.00325572	0.00533	-0.0077312
12	antr_04	ALB01	4.11	0.0057108	0.00959	-0.0103571
13	antr_04	ALB01	4.61	0.00872848	0.01466	-0.012798
14	antr_04	ALB01	5.11	0.0121053	0.01984	-0.0148919
15	antr_04	ALB01	5.19	0.0130932	0.02137	-0.0154551
16	antr_04	ALB01	5.69	0.0498977	0.08211	-0.0303098
17	antr_04	ALB01	5.74	0.053502	0.08793	-0.0313679
18	antr_04	ALB01	6.24	0.0417343	0.07151	-0.0282939
19	antr_04	ALB01	6.74	0.0303824	0.05317	-0.0244122
20	antr_04	ALB01	7.24	0.0201916	0.03526	-0.0199011
21	antr_04	ALB01	7.74	0.0118186	0.02009	-0.0150467
22	antr_04	ALB01	8.01	0.00837913	0.01392	-0.0125369
23	antr_04	ALB01	8.51	0.0108308	0.01776	-0.0141636
24	antr_04	ALB01	8.68	0.0114026	0.0186	-0.0144955
25	antr_04	ALB01	9.18	0.00215211	0.00356	-0.0063248
26	antr_04	ALB01	9.35	0.0009895	0.00161	-0.0042566
27	antr_04	ALB01	9.65	0.0289204	0.04678	-0.0230153
28	antr_04	ALB01	10.15	0.0574518	0.09452	-0.0327617
29	antr_04	ALB01	10.56	0.0839756	0.13434	-0.0391027
30	antr_04	ALB01	11.06	0.0661401	0.10603	-0.0346656
31	antr_04	ALB01	11.43	0.0538076	0.08579	-0.0311389
32	antr_04	ALB01	11.93	0.0319005	0.05148	-0.0241627
33	antr_04	ALB01	12.43	0.0153332	0.02476	-0.0167922
34	antr_04	ALB01	12.94	0.00470904	0.00751	-0.0092721
35	antr_04	ALB01	13.44	0.00569924	0.00911	-0.0101633
36	antr_04	ALB01	13.84	0.0064473	0.01022	-0.0107384
37	antr_04	ALB01	14.29	0.0051223	0.0081	-0.0096101
38	antr_04	ALB01	14.79	0.00873948	0.01384	-0.0125494
39	antr_04	ALB01	15.29	0.0132647	0.02092	-0.0154203
40	antr_04	ALB01	15.52	0.0151943	0.0239	-0.0164772
41	antr_04	ALB01	16.02	0.00303696	0.00485	-0.0074057
42	antr_04	ALB01	16.52	0.000185913	0.0003	0.0018225
43	antr_04	ALB01	16.96	0.00522674	0.00821	0.0095906
44	antr_04	ALB01	17.39	0.0077798	0.01212	0.0116456
45	antr_04	ALB01	17.89	0.00339426	0.00532	0.0077134
46	antr_04	ALB01	18.39	0.000789913	0.00124	0.0037235
47	antr_04	ALB01	18.89	4.43478e-06	1e-05	-0.0002735
48	antr_04	ALB01	19.39	0.0010378	0.00162	-0.0042542
49	antr_04	ALB01	19.89	0.00371589	0.00574	-0.0080203
50	antr_04	ALB01	20.39	0.00122302	0.0019	-0.0046142
51	antr_04	ALB01	20.89	7.76087e-05	0.00012	-0.0011612
52	antr_04	ALB01	21.39	0.000302304	0.00047	0.002294
53	antr_04	ALB01	21.65	0.000894826	0.00138	0.0039465
54	antr_04	ALB01	22.15	7.84783e-06	1e-05	0.0003674
55	antr_04	ALB01	22.65	0.000598	0.00094	-0.0032429
56	antr_04	ALB01	23.15	0.00267626	0.00419	-0.0068645
57	antr_04	ALB01	23.65	0.00622654	0.00973	-0.0104568
58	antr_04	ALB01	24.15	0.0112067	0.01741	-0.013984
59	antr_04	ALB01	24.54	0.0159042	0.02453	-0.0166015
60	antr_04	ALB01	24.86	0.0156726	0.02417	-0.0164779
61	antr_04	ALB01	25.36	0.0108421	0.0168	-0.0137596
62	antr_04	ALB01	25.86	0.00685943	0.01065	-0.0109731
63	antr_04	ALB01	26.36	0.00376446	0.00583	-0.0081367
64	antr_04	ALB01	26.77	0.00174641	0.0027	-0.0055453
65	antr_04	ALB01	27.27	0.00631528	0.0104	0.0108666
66	antr_04	ALB01	27.77	0.038526	0.06002	0.0260684
67	antr_04	ALB01	27.83	0.0444088	0.06858	0.0278613
68	antr_04	ALB01	28.19	0.116409	0.18303	0.0454997
69	antr_04	ALB01	28.48	0.190428	0.29275	0.0573175
70	antr_04	ALB01	28.98	0.219019	0.3397	0.061728
71	antr_04	ALB01	29.4	0.242894	0.37617	0.0649542
72	antr_04	ALB01	29.9	0.269441	0.41446	0.0682532
73	antr_04	ALB01	29.98	0.272918	0.41923	0.0686541
74	antr_04	ALB01	30.48	0.262919	0.40506	0.0674786
75	antr_04	ALB01	30.8	0.256484	0.39555	0.0666787
76	antr_04	ALB01	31.3	0.246564	0.3809	0.0654275
77	antr_04	ALB01	31.8	0.23659	0.36541	0.0640805
78	antr_04	ALB01	32.3	0.226589	0.34918	0.0626403
79	antr_04	ALB01	32.5	0.222894	0.34305	0.0620873
80	antr_04	ALB01	33	0.227953	0.35237	0.0628933
81	antr_04	ALB01	33.5	0.232564	0.35984	0.0635305
82	antr_04	ALB01	34	0.236715	0.36541	0.0640027
83	antr_04	ALB01	34.47	0.243148	0.37484	0.0648041
84	antr_04	ALB01	34.97	0.399028	0.65862	0.0854222
85	antr_04	ALB01	35.47	0.532819	0.82626	0.0953748
86	antr_04	ALB01	35.51	0.540099	0.83321	0.0957628
87	antr_04	ALB01	36.01	0.560611	0.88206	0.0986196
88	antr_04	ALB01	36.51	0.573824	0.90703	0.100172
89	antr_04	ALB01	37.01	0.578382	0.90301	0.100196
90	antr_04	ALB01	37.34	0.576724	0.88378	0.09933
91	antr_04	ALB01	37.72	0.59394	0.90729	0.100698
92	antr_04	ALB01	38.16	0.605117	0.92412	0.101592
93	antr_04	ALB01	38.56	0.700221	1.06669	0.108719
94	antr_04	ALB01	39.06	0.568625	0.88106	0.0988403
95	antr_04	ALB01	39.56	0.440453	0.6803	0.0869249
96	antr_04	ALB01	39.79	0.390204	0.59803	0.0815484
97	antr_04	ALB01	40.29	0.575839	0.94046	0.102431
98	antr_04	ALB01	40.79	0.761811	1.23099	0.117409
99	antr_04	ALB01	41.05	0.851566	1.34306	0.122749
100	antr_04	ALB01	41.55	1.06847	1.63533	0.13587
101	antr_04	ALB01	41.68	1.11918	1.69395	0.138378
102	antr_04	ALB01	42.18	1.19628	1.86916	0.145513
103	antr_04	ALB01	42.68	1.25149	1.97601	0.149707
104	antr_04	ALB01	43.18	1.27996	2.00014	0.150612
105	antr_04	ALB01	43.63	1.28254	1.9449	0.148395
106	antr_04	ALB01	44.13	1.42787	2.22304	0.158326
107	antr_04	ALB01	44.63	1.51914	2.32546	0.161964
108	antr_04	ALB01	44.8	1.53974	2.33128	0.162241
109	antr_04	ALB01	45.3	1.62364	2.45831	0.167108
110	antr_04	ALB01	45.8	1.70819	2.57331	0.171745
111	antr_04	ALB01	46.08	1.75203	2.6278	0.174076
112	antr_04	ALB01	46.58	1.63242	2.46046	0.16818
113	antr_04	ALB01	46.71	1.59932	2.40607	0.166248
114	antr_04	ALB01	47.21	1.57365	2.39988	0.165995
115	antr_04	ALB01	47.71	1.54052	2.37171	0.164983
116	antr_04	ALB01	48.21	1.49894	2.31722	0.163039
117	antr_04	ALB01	48.71	1.44773	2.22993	0.159891
118	antr_04	ALB01	49.21	1.38562	2.10128	0.155149
119	antr_04	ALB01	49.35	1.36754	2.05998	0.153599
120	antr_04	ALB01	49.64	1.36145	2.05289	0.153338
121	antr_04	ALB01	49.97	1.15047	1.74297	0.141509
122	antr_04	ALB01	50.47	1.18378	1.82212	0.144192
123	antr_04	ALB01	50.69	1.17032	1.77401	0.142057
124	antr_04	ALB01	51.19	1.09379	1.68666	0.138348
125	antr_04	ALB01	51.69	1.01431	1.58491	0.133941
126	antr_04	ALB01	52.19	0.932384	1.4687	0.12877
127	antr_04	ALB01	52.69	0.848751	1.33906	0.122792
128	antr_04	ALB01	52.77	0.835421	1.31827	0.121817
129	antr_04	ALB01	53.27	0.753146	1.21447	0.117169
130	antr_04	ALB01	53.77	0.661768	1.07253	0.110417
131	antr_04	ALB01	54.27	0.564271	0.89823	0.101419
132	antr_04	ALB01	54.42	0.538402	0.84883	0.0986988
133	antr_04	ALB01	54.92	0.626389	0.98223	0.105691
134	antr_04	ALB01	55.16	0.661153	1.02193	0.107645
135	antr_04	ALB01	55.66	0.652162	1.02184	0.107606
136	antr_04	ALB01	56	0.641743	1.01178	0.107057
137	antr_04	ALB01	56.5	0.565846	0.92699	0.102703
138	antr_04	ALB01	57	0.467965	0.7588	0.0931371
139	antr_04	ALB01	57.25	0.416706	0.6564	0.0867185
140	antr_04	ALB01	57.55	0.429719	0.66755	0.0870603
141	antr_04	ALB01	58.05	0.369293	0.59271	0.0819041
142	antr_04	ALB01	58.55	0.307921	0.50453	0.0754773
143	antr_04	ALB01	59.05	0.247706	0.40828	0.0678432
144	antr_04	ALB01	59.55	0.19103	0.31127	0.0592119
145	antr_04	ALB01	59.78	0.167046	0.26911	0.0550518
146	antr_04	ALB01	60.25	0.134682	0.21058	0.0486893
147	antr_04	ALB01	60.53	0.184442	0.28868	0.0570507
148	antr_04	ALB01	60.94	0.0790655	0.12605	0.0375574
149	antr_04	ALB01	61.44	0.169495	0.27821	0.0558071
150	antr_04	ALB01	61.79	0.241887	0.38541	0.0657166
151	antr_04	ALB01	62.11	0.256786	0.40103	0.0671684
152	antr_04	ALB01	62.61	0.241642	0.37832	0.0652144
153	antr_04	ALB01	63.11	0.22662	0.35477	0.0631443
154	antr_04	ALB01	63.61	0.211778	0.3306	0.0609624
155	antr_04	ALB01	63.68	0.208326	0.3256	0.0605009
156	antr_04	ALB01	64.18	0.123068	0.20258	0.0477128
157	antr_04	ALB01	64.59	0.0628637	0.09822	0.0332268
158	antr_04	ALB01	65.09	0.0669958	0.10914	0.0349305
159	antr_04	ALB01	65.59	0.0705497	0.11807	0.0362428
160	antr_04	ALB01	66.09	0.0733892	0.12439	0.0371198
161	antr_04	ALB01	66.59	0.0754387	0.1278	0.037555
162	antr_04	ALB01	67.09	0.0766839	0.12834	0.0375737
163	antr_04	ALB01	67.59	0.0771615	0.12626	0.0372201
164	antr_04	ALB01	68.09	0.0769456	0.12201	0.0365539
165	antr_04	ALB01	68.39	0.076559	0.1189	0.0360684
166	antr_04	ALB01	68.89	0.0764553	0.12177	0.036482
167	antr_04	ALB01	69.39	0.0743253	0.118	0.0359036
168	antr_04	ALB01	69.89	0.0725902	0.1123	0.035025
169	antr_04	ALB01	70.18	0.137113	0.21146	0.0479654
170	antr_04	ALB01	70.61	0.182685	0.28154	0.0554775
171	antr_04	ALB01	71.11	0.117917	0.18556	0.0450766
172	antr_04	ALB01	71.52	0.0725337	0.11178	0.0350351
173	antr_04	ALB01	72.02	0.0535423	0.08274	0.0301193
174	antr_04	ALB01	72.22	0.0467318	0.07203	0.0280993
175	antr_04	ALB01	72.72	0.0369702	0.05763	0.0251001
176	antr_04	ALB01	73.22	0.0281757	0.04418	0.0219544
177	antr_04	ALB01	73.72	0.0204699	0.03212	0.0187033
178	antr_04	ALB01	74.22	0.0139465	0.02179	0.0153924
179	antr_04	ALB01	74.72	0.00866702	0.0134	0.0120673
180	antr_04	ALB01	74.92	0.00724113	0.01115	0.0110048
181	antr_04	ALB01	75.42	0.0253807	0.04028	0.0209077
182	antr_04	ALB01	75.92	0.0548593	0.08843	0.0309764
183	antr_04	ALB01	76.42	0.0950227	0.15312	0.0407744
184	antr_04	ALB01	76.92	0.14336	0.22768	0.0497524
185	antr_04	ALB01	77.42	0.143545	0.2262	0.0496722
186	antr_04	ALB01	77.83	0.140782	0.21659	0.0487
187	antr_04	ALB01	78.33	0.117487	0.18333	0.0447771
188	antr_04	ALB01	78.83	0.0955282	0.15031	0.0405213
189	antr_04	ALB01	79.33	0.0752817	0.11863	0.0359806
190	antr_04	ALB01	79.83	0.0571013	0.08943	0.0312276
191	antr_04	ALB01	80.01	0.0517106	0.08071	0.0296633
192	antr_04	ALB01	80.51	0.065717	0.10408	0.0336863
193	antr_04	ALB01	81.01	0.0810183	0.12898	0.0375091
194	antr_04	ALB01	81.51	0.0973146	0.15443	0.041059
195	antr_04	ALB01	82.01	0.1143	0.1795	0.0442906
196	antr_04	ALB01	82.04	0.115184	0.18089	0.0444626
197	antr_04	ALB01	82.54	0.124656	0.20029	0.0467694
198	antr_04	ALB01	83.04	0.133378	0.2169	0.0486582
199	antr_04	ALB01	83.54	0.14104	0.22958	0.0500538
200	antr_04	ALB01	84.04	0.147381	0.23743	0.0509008
201	antr_04	ALB01	84.51	0.151486	0.23936	0.0511099
202	antr_04	ALB01	85.01	0.131965	0.21085	0.0479662
203	antr_04	ALB01	85.44	0.116501	0.18744	0.0452366
204	antr_04	ALB01	85.94	0.12975	0.21458	0.0484406
205	antr_04	ALB01	86.44	0.142822	0.24016	0.0513027
206	antr_04	ALB01	86.94	0.155363	0.26282	0.0537407
207	antr_04	ALB01	87.44	0.167052	0.28137	0.0556929
208	antr_04	ALB01	87.94	0.177631	0.29506	0.0571369
209	antr_04	ALB01	88.44	0.18692	0.30358	0.058076
210	antr_04	ALB01	88.92	0.194965	0.30809	0.0586343
211	antr_04	ALB01	89.42	0.223712	0.36572	0.0640115
212	antr_04	ALB01	89.92	0.250437	0.4144	0.0682763
213	antr_04	ALB01	90.42	0.273487	0.44842	0.0711615
214	antr_04	ALB01	90.92	0.291635	0.46445	0.072555
215	antr_04	ALB01	91.07	0.296368	0.46666	0.0727569
216	antr_04	ALB01	91.57	0.328716	0.52337	0.0767636
217	antr_04	ALB01	91.97	0.35456	0.56748	0.0797521
218	antr_04	ALB01	92.47	0.348204	0.5677	0.0798398
219	antr_04	ALB01	92.97	0.339027	0.55811	0.079263
220	antr_04	ALB01	93.47	0.327122	0.53876	0.0780065
221	antr_04	ALB01	93.97	0.312709	0.51029	0.076075
222	antr_04	ALB01	94.47	0.29613	0.47389	0.0734973
223	antr_04	ALB01	94.86	0.281051	0.44011	0.0709774
224	antr_04	ALB01	95.18	0.243357	0.38062	0.0656406
225	antr_04	ALB01	95.54	0.34482	0.53831	0.0779028
226	antr_04	ALB01	96.04	0.327368	0.51135	0.0754673
227	antr_04	ALB01	96.12	0.32356	0.50441	0.0749025
228	antr_04	ALB01	96.62	0.283737	0.44451	0.0704855
229	antr_04	ALB01	96.7	0.278263	0.43592	0.0698325
230	antr_04	ALB01	97.2	0.287824	0.46128	0.0718285
231	antr_04	ALB01	97.7	0.296478	0.48349	0.0735403
232	antr_04	ALB01	98.2	0.304063	0.50193	0.0749407
233	antr_04	ALB01	98.7	0.310439	0.51592	0.0759987
234	antr_04	ALB01	99.2	0.315492	0.52503	0.0766974
235	antr_04	ALB01	99.7	0.319137	0.52894	0.0770236
236	antr_04	ALB01	100.2	0.321322	0.5275	0.0769704
237	antr_04	ALB01	100.7	0.322029	0.52073	0.0765376
238	antr_04	ALB01	101.2	0.321278	0.50879	0.0757298
239	antr_04	ALB01	101.48	0.322264	0.50383	0.0754027
240	antr_04	ALB01	101.98	0.425561	0.67928	0.0874402
241	antr_04	ALB01	102.48	0.533439	0.84577	0.0975168
242	antr_04	ALB01	102.98	0.641302	0.99218	0.105619
243	antr_04	ALB01	103.13	0.670827	1.0297	0.107606
244	antr_04	ALB01	103.63	0.638039	1.00243	0.106166
245	antr_04	ALB01	103.95	0.602851	0.92739	0.102041
246	antr_04	ALB01	104.29	0.829136	1.27157	0.119942
247	antr_04	ALB01	104.79	0.875759	1.3516	0.123548
248	antr_04	ALB01	105.14	0.90404	1.39599	0.125666
249	antr_04	ALB01	105.57	0.745401	1.16188	0.114918
250	antr_04	ALB01	106.01	0.924744	1.43566	0.127412
251	antr_04	ALB01	106.51	0.856368	1.37295	0.123833
252	antr_04	ALB01	107.01	0.775147	1.25828	0.117973
253	antr_04	ALB01	107.46	0.693944	1.11474	0.110683
254	antr_04	ALB01	107.96	0.65034	1.06747	0.10826
255	antr_04	ALB01	108.46	0.604237	1.00855	0.105204
256	antr_04	ALB01	108.96	0.556027	0.93827	0.10147
257	antr_04	ALB01	109.46	0.506261	0.85762	0.0970337
258	antr_04	ALB01	109.96	0.455661	0.76854	0.0919012
259	antr_04	ALB01	110.46	0.405103	0.67393	0.0861258
260	antr_04	ALB01	110.96	0.355565	0.57767	0.0798261
261	antr_04	ALB01	111.32	0.323299	0.51434	0.0753967
262	antr_04	ALB01	111.82	0.387695	0.65766	0.0852769
263	antr_04	ALB01	112.32	0.450334	0.78707	0.093322
264	antr_04	ALB01	112.82	0.507333	0.88785	0.099155
265	antr_04	ALB01	113.32	0.55651	0.9559	0.102929
266	antr_04	ALB01	113.82	0.597127	0.99345	0.104982
267	antr_04	ALB01	114.32	0.629324	1.00503	0.105651
268	antr_04	ALB01	114.4	0.634715	1.00784	0.105807
269	antr_04	ALB01	114.9	0.705969	1.13486	0.112347
270	antr_04	ALB01	115.4	0.76703	1.22116	0.116748
271	antr_04	ALB01	115.57	0.785717	1.24372	0.117899
272	antr_04	ALB01	115.95	0.830767	1.32324	0.121282
273	antr_04	ALB01	116.45	0.945331	1.56005	0.131434
274	antr_04	ALB01	116.95	1.03899	1.71777	0.137783
275	antr_04	ALB01	117.45	1.10486	1.77693	0.140084
276	antr_04	ALB01	117.59	1.12039	1.78267	0.140315
277	antr_04	ALB01	118.09	1.24381	1.98573	0.148414
278	antr_04	ALB01	118.26	1.26142	1.98251	0.148372
279	antr_04	ALB01	118.76	1.20862	1.94725	0.147472
280	antr_04	ALB01	119.26	1.0987	1.72582	0.139698
281	antr_04	ALB01	119.76	1.0624	1.68344	0.137809
282	antr_04	ALB01	120.26	1.0182	1.61315	0.134792
283	antr_04	ALB01	120.43	0.998751	1.57898	0.133335
284	antr_04	ALB01	120.72	0.891149	1.41302	0.126268
285	antr_04	ALB01	121.22	0.811243	1.29596	0.121615
286	antr_04	ALB01	121.31	0.796219	1.26906	0.120461
287	antr_04	ALB01	121.81	0.810605	1.32051	0.122889
288	antr_04	ALB01	122.31	0.815781	1.34041	0.123842
289	antr_04	ALB01	122.81	0.812249	1.33167	0.123484
290	antr_04	ALB01	123.31	0.800685	1.29721	0.121934
291	antr_04	ALB01	123.4	0.797731	1.29012	0.121586
292	antr_04	ALB01	123.9	0.739215	1.18908	0.115857
293	antr_04	ALB01	123.97	0.724224	1.15888	0.114313
294	antr_04	ALB01	124.47	0.498341	0.83919	0.0975989
295	antr_04	ALB01	124.66	0.399989	0.64349	0.0856919
296	antr_04	ALB01	125.16	0.375625	0.60885	0.0832917
297	antr_04	ALB01	125.66	0.350803	0.57071	0.0805901
298	antr_04	ALB01	126.16	0.325717	0.52963	0.0775946
299	antr_04	ALB01	126.66	0.300588	0.48631	0.0743231
300	antr_04	ALB01	127.16	0.275654	0.44159	0.0708017
301	antr_04	ALB01	127.66	0.251161	0.3965	0.0670751
302	antr_04	ALB01	128	0.236663	0.36918	0.0647176
303	antr_04	ALB01	128.5	0.30115	0.47106	0.0731019
304	antr_04	ALB01	128.65	0.318665	0.49561	0.0749907
305	antr_04	ALB01	129.15	0.322755	0.50321	0.0755977
306	antr_04	ALB01	129.65	0.32633	0.50847	0.0760459
307	antr_04	ALB01	130.15	0.329388	0.51146	0.0763419
308	antr_04	ALB01	130.65	0.331936	0.51225	0.0764918
309	antr_04	ALB01	130.79	0.332515	0.5121	0.0765077
310	antr_04	ALB01	131.12	0.331763	0.5112	0.076434
311	antr_04	ALB01	131.62	0.295404	0.46295	0.0725264
312	antr_04	ALB01	132.12	0.256897	0.40287	0.0674888
313	antr_04	ALB01	132.35	0.239691	0.3736	0.0649311
314	antr_04	ALB01	132.85	0.24522	0.38355	0.0658983
315	antr_04	ALB01	133.35	0.250382	0.39165	0.0667266
316	antr_04	ALB01	133.85	0.255124	0.39774	0.0674056
317	antr_04	ALB01	133.87	0.255293	0.39798	0.0674305
318	antr_04	ALB01	134.37	0.257672	0.39977	0.0676635
319	antr_04	ALB01	134.52	0.257522	0.39806	0.0675569
320	antr_04	ALB01	135.02	0.244084	0.38004	0.0660067
321	antr_04	ALB01	135.52	0.230178	0.35931	0.0642197
322	antr_04	ALB01	135.78	0.222275	0.3468	0.0631283
323	antr_04	ALB01	136.28	0.183046	0.28538	0.0574069
324	antr_04	ALB01	136.32	0.182264	0.28462	0.0573379
325	antr_04	ALB01	136.82	0.25895	0.4268	0.0700906
326	antr_04	ALB01	137	0.284972	0.46792	0.0733897
327	antr_04	ALB01	137.5	0.349417	0.58812	0.0830032
328	antr_04	ALB01	138	0.387828	0.61517	0.0857025
329	antr_04	ALB01	138.13	0.392446	0.60708	0.085342
330	antr_04	ALB01	138.63	0.400156	0.63709	0.0872938
331	antr_04	ALB01	139.13	0.405343	0.65959	0.0886989
332	antr_04	ALB01	139.63	0.407709	0.67311	0.0894881
333	antr_04	ALB01	140.13	0.407034	0.67656	0.0896101
334	antr_04	ALB01	140.63	0.403192	0.66921	0.0890224
335	antr_04	ALB01	141.13	0.396177	0.65082	0.0876985
336	antr_04	ALB01	141.63	0.386118	0.62176	0.0856331
337	antr_04	ALB01	141.99	0.37697	0.59578	0.0837647
338	antr_04	ALB01	142.49	0.351059	0.58358	0.0827222
339	antr_04	ALB01	142.99	0.318291	0.54407	0.0797384
340	antr_04	ALB01	143.49	0.280694	0.483	0.0750388
341	antr_04	ALB01	143.99	0.240672	0.40871	0.0689761
342	antr_04	ALB01	144.49	0.200639	0.32997	0.0619613
343	antr_04	ALB01	144.65	0.189023	0.30746	0.059811
344	antr_04	ALB01	145.15	0.185888	0.32541	0.0614746
345	antr_04	ALB01	145.65	0.169427	0.2971	0.0587245
346	antr_04	ALB01	145.95	0.154987	0.26327	0.0552862
347	antr_04	ALB01	146.45	0.158768	0.29514	0.0583043
348	antr_04	ALB01	146.95	0.156365	0.30703	0.0592496
349	antr_04	ALB01	147.45	0.146971	0.2921	0.057596
350	antr_04	ALB01	147.95	0.131439	0.2519	0.0533204
351	antr_04	ALB01	148.28	0.116757	0.213	0.0489401
352	antr_04	ALB01	148.78	0.0216143	0.03702	0.0203737
353	antr_04	ALB01	148.88	0.0127344	0.0213	0.0154504
354	antr_04	ALB01	149.38	0.0150649	0.02522	0.0167909
355	antr_04	ALB01	149.88	0.0174988	0.02912	0.0180301
356	antr_04	ALB01	150.37	0.020114	0.03308	0.0192124
357	antr_04	ALB01	150.87	0.0324796	0.05366	0.024394
358	antr_04	ALB01	151.37	0.0476228	0.07862	0.0294584
359	antr_04	ALB01	151.72	0.0595245	0.09793	0.0328395
360	antr_04	ALB01	152.22	0.0651248	0.10693	0.0343564
361	antr_04	ALB01	152.72	0.0708293	0.11569	0.0357861
362	antr_04	ALB01	152.95	0.0739454	0.12046	0.0365393
363	antr_04	ALB01	153.45	0.10599	0.17584	0.0440772
364	antr_04	ALB01	153.95	0.143416	0.2402	0.0514468
365	antr_04	ALB01	154.45	0.185553	0.31105	0.0584806
366	antr_04	ALB01	154.83	0.219497	0.36632	0.0634249
367	antr_04	ALB01	155.33	0.227992	0.38181	0.0648193
368	antr_04	ALB01	155.83	0.231483	0.38055	0.0648192
369	antr_04	ALB01	156.18	0.229602	0.36737	0.0637858
370	antr_04	ALB01	156.68	0.179205	0.29436	0.0571407
371	antr_04	ALB01	157.18	0.132349	0.22073	0.0495212
372	antr_04	ALB01	157.68	0.0908085	0.15158	0.0410726
373	antr_04	ALB01	158.18	0.056244	0.09242	0.0321009
374	antr_04	ALB01	158.5	0.0389105	0.06282	0.0264806
375	antr_04	ALB01	159	0.0413494	0.06745	0.0274705
376	antr_04	ALB01	159.5	0.0437546	0.07178	0.0283749
377	antr_04	ALB01	160	0.0461018	0.07573	0.0291855
378	antr_04	ALB01	160.5	0.0483687	0.07922	0.0298939
379	antr_04	ALB01	161	0.050535	0.08217	0.0304947
380	antr_04	ALB01	161.29	0.0516865	0.08355	0.030779
381	antr_04	ALB01	161.79	0.051041	0.08217	0.0305246
382	antr_04	ALB01	162.29	0.0502423	0.08019	0.0301625
383	antr_04	ALB01	162.79	0.049305	0.07771	0.0297068
384	antr_04	ALB01	163.21	0.0483281	0.07518	0.0292365
385	antr_04	ALB01	163.71	0.0425782	0.06685	0.0275757
386	antr_04	ALB01	164.21	0.0370048	0.05837	0.0257766
387	antr_04	ALB01	164.71	0.0316749	0.04996	0.0238569
388	antr_04	ALB01	165.09	0.0281798	0.04431	0.0224742
389	antr_04	ALB01	165.59	0.0423318	0.06693	0.0276693
390	antr_04	ALB01	166.09	0.0591389	0.09323	0.0327243
391	antr_04	ALB01	166.34	0.068139	0.10704	0.0351025
392	antr_04	ALB01	166.84	0.0720144	0.11686	0.0366444
393	antr_04	ALB01	167.34	0.0760238	0.12719	0.0381997
394	antr_04	ALB01	167.84	0.0801552	0.13796	0.0397575
395	antr_04	ALB01	168.34	0.0843938	0.14914	0.0413135
396	antr_04	ALB01	168.84	0.0887226	0.1606	0.0428525
397	antr_04	ALB01	169.34	0.0931222	0.17229	0.0443695
398	antr_04	ALB01	169.84	0.0975715	0.18405	0.0458484
399	antr_04	ALB01	170.34	0.102047	0.19581	0.047284
400	antr_04	ALB01	170.84	0.106526	0.20739	0.0486607
6807	nonv_15	ALB01	0.01	0.395245	0.61042	-0.250767
6808	nonv_15	ALB01	0.51	0.334648	0.51825	-0.230836
6809	nonv_15	ALB01	0.97	0.277501	0.42119	-0.207922
6810	nonv_15	ALB01	1.32	0.244274	0.37055	-0.195005
6811	nonv_15	ALB01	1.67	0.226861	0.34324	-0.187648
6812	nonv_15	ALB01	2.01	0.244077	0.36893	-0.194498
6813	nonv_15	ALB01	2.51	0.288706	0.43668	-0.211632
6814	nonv_15	ALB01	2.67	0.303937	0.45881	-0.216949
6815	nonv_15	ALB01	3.17	0.39747	0.60344	-0.248595
6816	nonv_15	ALB01	3.28	0.407439	0.614	-0.250782
6817	nonv_15	ALB01	3.61	0.216484	0.32612	-0.183261
6818	nonv_15	ALB01	4.11	0.195939	0.30155	-0.176237
6819	nonv_15	ALB01	4.61	0.172891	0.26649	-0.16583
6820	nonv_15	ALB01	5.11	0.148516	0.22458	-0.152511
6821	nonv_15	ALB01	5.19	0.144198	0.21717	-0.150016
6822	nonv_15	ALB01	5.69	0.102745	0.15575	-0.12671
6823	nonv_15	ALB01	5.74	0.0989307	0.15006	-0.124346
6824	nonv_15	ALB01	6.24	0.0648774	0.10251	-0.102654
6825	nonv_15	ALB01	6.74	0.0363595	0.05869	-0.0776098
6826	nonv_15	ALB01	7.24	0.0154123	0.02484	-0.0504612
6827	nonv_15	ALB01	7.74	0.00327759	0.00515	-0.0229722
6828	nonv_15	ALB01	8.01	0.000519391	0.0008	-0.0090381
6829	nonv_15	ALB01	8.51	9.82609e-05	0.00015	-0.0038922
6830	nonv_15	ALB01	8.68	3.50652e-05	5e-05	-0.0023126
6831	nonv_15	ALB01	9.18	0.000111239	0.00017	-0.0041825
6832	nonv_15	ALB01	9.35	0.000263543	0.0004	-0.0063819
6833	nonv_15	ALB01	9.65	0.019439	0.02911	-0.0547895
6834	nonv_15	ALB01	10.15	0.000778587	0.00123	-0.0112608
6835	nonv_15	ALB01	10.56	0.0040152	0.00597	0.0247481
6836	nonv_15	ALB01	11.06	0.0137371	0.02054	0.0459653
6837	nonv_15	ALB01	11.43	0.0244463	0.03635	0.061254
6838	nonv_15	ALB01	11.93	0.0370983	0.05719	0.0767556
6839	nonv_15	ALB01	12.43	0.0513102	0.0794	0.090376
6840	nonv_15	ALB01	12.94	0.0653187	0.09816	0.100434
6841	nonv_15	ALB01	13.44	0.045353	0.06869	0.0841605
6842	nonv_15	ALB01	13.84	0.0316979	0.04715	0.0698465
6843	nonv_15	ALB01	14.29	0.043077	0.06353	0.0809991
6844	nonv_15	ALB01	14.79	0.0367603	0.05428	0.0748864
6845	nonv_15	ALB01	15.29	0.0308596	0.04545	0.0685561
6846	nonv_15	ALB01	15.52	0.0281325	0.0414	0.0654403
6847	nonv_15	ALB01	16.02	0.0154175	0.02373	0.0495659
6848	nonv_15	ALB01	16.52	0.0059038	0.00908	0.0306958
6849	nonv_15	ALB01	16.96	0.0012728	0.00188	0.0139967
6850	nonv_15	ALB01	17.39	0.00197713	0.00289	0.0173644
6851	nonv_15	ALB01	17.89	0.000983848	0.00148	0.0124224
6852	nonv_15	ALB01	18.39	0.000315565	0.00048	0.0070776
6853	nonv_15	ALB01	18.89	1.55652e-05	2e-05	0.001557
6854	nonv_15	ALB01	19.39	9.56087e-05	0.00014	-0.0038567
6855	nonv_15	ALB01	19.89	0.000480826	0.0007	-0.0085389
6856	nonv_15	ALB01	20.39	0.000632609	0.00095	0.009942
6857	nonv_15	ALB01	20.89	0.00531591	0.00801	0.0289747
6858	nonv_15	ALB01	21.39	0.0143873	0.02139	0.0474079
6859	nonv_15	ALB01	21.65	0.020182	0.02961	0.055825
6860	nonv_15	ALB01	22.15	0.0109481	0.01648	0.0416221
6861	nonv_15	ALB01	22.65	0.00435085	0.00665	0.026432
6862	nonv_15	ALB01	23.15	0.000707696	0.00109	0.0106706
6863	nonv_15	ALB01	23.65	0.000163935	0.00025	-0.0051037
6864	nonv_15	ALB01	24.15	0.00266426	0.00399	-0.02044
6865	nonv_15	ALB01	24.54	0.00646717	0.00948	-0.0315149
6866	nonv_15	ALB01	24.86	0.00675935	0.00991	-0.0322236
6867	nonv_15	ALB01	25.36	0.00771083	0.01136	-0.0345363
6868	nonv_15	ALB01	25.86	0.00871683	0.01286	-0.0368018
6869	nonv_15	ALB01	26.36	0.009772	0.0144	-0.0390116
6870	nonv_15	ALB01	26.77	0.0103894	0.01527	-0.0402339
6871	nonv_15	ALB01	27.27	0.00140665	0.00211	-0.0149102
6872	nonv_15	ALB01	27.77	0.000748174	0.0011	0.0107367
6873	nonv_15	ALB01	27.83	0.00124139	0.00182	0.0138094
6874	nonv_15	ALB01	28.19	0.00779889	0.01142	0.0346599
6875	nonv_15	ALB01	28.48	0.00815404	0.01192	0.0354784
6876	nonv_15	ALB01	28.98	0.016692	0.02463	0.0510106
6877	nonv_15	ALB01	29.4	0.025856	0.038	0.0634325
6878	nonv_15	ALB01	29.9	0.0282508	0.0414	0.0663323
6879	nonv_15	ALB01	29.98	0.0284015	0.0416	0.0665037
6880	nonv_15	ALB01	30.48	0.0198815	0.02918	0.0557368
6881	nonv_15	ALB01	30.8	0.0151986	0.02231	0.0487516
6882	nonv_15	ALB01	31.3	0.00925243	0.01361	0.0380636
6883	nonv_15	ALB01	31.8	0.00476096	0.00699	0.0272762
6884	nonv_15	ALB01	32.3	0.00174928	0.00256	0.0164899
6885	nonv_15	ALB01	32.5	0.0010342	0.00151	0.0126584
6886	nonv_15	ALB01	33	0.00410176	0.00608	0.0254307
6887	nonv_15	ALB01	33.5	0.0092188	0.01374	0.0382529
6888	nonv_15	ALB01	34	0.0162878	0.02415	0.0507627
6889	nonv_15	ALB01	34.47	0.0238782	0.03499	0.0611852
6890	nonv_15	ALB01	34.97	0.00562041	0.00872	0.0305274
6891	nonv_15	ALB01	35.47	7.9587e-05	0.00012	-0.0036137
6892	nonv_15	ALB01	35.51	0.000172391	0.00027	-0.0053248
6893	nonv_15	ALB01	36.01	0.000777065	0.00124	0.0115134
6894	nonv_15	ALB01	36.51	0.00476604	0.00762	0.0284984
6895	nonv_15	ALB01	37.01	0.011699	0.01802	0.0437997
6896	nonv_15	ALB01	37.34	0.017064	0.02522	0.0518114
6897	nonv_15	ALB01	37.72	0.0111158	0.0163	0.0416307
6898	nonv_15	ALB01	38.16	0.00896393	0.01314	0.0375451
6899	nonv_15	ALB01	38.56	0.00194085	0.00284	0.0174268
6900	nonv_15	ALB01	39.06	5.91304e-06	1e-05	0.0009643
6901	nonv_15	ALB01	39.56	0.00155517	0.00232	-0.0156675
6902	nonv_15	ALB01	39.79	0.00339011	0.00495	-0.0228725
6903	nonv_15	ALB01	40.29	0.0126583	0.01953	-0.0452885
6904	nonv_15	ALB01	40.79	0.0271025	0.04164	-0.0659379
6905	nonv_15	ALB01	41.05	0.0345589	0.05191	-0.0735289
6906	nonv_15	ALB01	41.55	0.00271057	0.00399	-0.0204096
6907	nonv_15	ALB01	41.68	0.000410913	0.00059	-0.0078799
6908	nonv_15	ALB01	42.18	0.000598696	0.00089	-0.0096327
6909	nonv_15	ALB01	42.68	0.000815283	0.00122	-0.0112892
6910	nonv_15	ALB01	43.18	0.0010515	0.00156	-0.012776
6911	nonv_15	ALB01	43.63	0.00123713	0.0018	-0.0137293
6912	nonv_15	ALB01	44.13	0.000198391	0.00029	-0.0054844
6913	nonv_15	ALB01	44.63	4.78478e-05	7e-05	0.0026742
6914	nonv_15	ALB01	44.8	0.000229587	0.00033	0.0058744
6915	nonv_15	ALB01	45.3	0.00860157	0.01262	0.0361409
6916	nonv_15	ALB01	45.8	0.0288361	0.04209	0.0659643
6917	nonv_15	ALB01	46.08	0.0442923	0.06408	0.0813911
6918	nonv_15	ALB01	46.58	0.0395122	0.05721	0.0767564
6919	nonv_15	ALB01	46.71	0.0385649	0.05584	0.0758041
6920	nonv_15	ALB01	47.21	0.0468792	0.06833	0.083824
6921	nonv_15	ALB01	47.71	0.055933	0.08178	0.0916816
6922	nonv_15	ALB01	48.21	0.0656677	0.09601	0.0993204
6923	nonv_15	ALB01	48.71	0.0760168	0.11079	0.106685
6924	nonv_15	ALB01	49.21	0.0869078	0.12591	0.113731
6925	nonv_15	ALB01	49.35	0.0887447	0.12837	0.114844
6926	nonv_15	ALB01	49.64	0.062963	0.09142	0.0970823
6927	nonv_15	ALB01	49.97	0.163101	0.23606	0.155842
6928	nonv_15	ALB01	50.47	0.159384	0.23468	0.155442
6929	nonv_15	ALB01	50.69	0.15454	0.22394	0.151924
6930	nonv_15	ALB01	51.19	0.17101	0.25401	0.161723
6931	nonv_15	ALB01	51.69	0.187241	0.28245	0.170483
6932	nonv_15	ALB01	52.19	0.202858	0.30799	0.178001
6933	nonv_15	ALB01	52.69	0.217523	0.32955	0.184139
6934	nonv_15	ALB01	52.77	0.219884	0.33287	0.185071
6935	nonv_15	ALB01	53.27	0.239534	0.36476	0.193718
6936	nonv_15	ALB01	53.77	0.258108	0.39191	0.200801
6937	nonv_15	ALB01	54.27	0.275176	0.41304	0.206168
6938	nonv_15	ALB01	54.42	0.280713	0.41938	0.207755
6939	nonv_15	ALB01	54.92	0.335096	0.49697	0.226294
6940	nonv_15	ALB01	55.16	0.36131	0.53211	0.234249
6941	nonv_15	ALB01	55.66	0.418954	0.63559	0.255986
6942	nonv_15	ALB01	56	0.455842	0.69346	0.267378
6943	nonv_15	ALB01	56.5	0.528571	0.82324	0.290851
6944	nonv_15	ALB01	57	0.579448	0.88155	0.300715
6945	nonv_15	ALB01	57.25	0.602774	0.89453	0.302862
6946	nonv_15	ALB01	57.55	0.819042	1.1961	0.350318
6947	nonv_15	ALB01	58.05	0.615183	0.96839	0.314894
6948	nonv_15	ALB01	58.55	0.413052	0.68787	0.265121
6949	nonv_15	ALB01	59.05	0.232495	0.39084	0.19965
6950	nonv_15	ALB01	59.55	0.0982183	0.15529	0.125754
6951	nonv_15	ALB01	59.78	0.0590385	0.08922	0.0952982
6952	nonv_15	ALB01	60.25	0.118751	0.1745	0.133574
6953	nonv_15	ALB01	60.53	0.142656	0.20973	0.146653
6954	nonv_15	ALB01	60.94	0.107171	0.15954	0.128073
6955	nonv_15	ALB01	61.44	0.135462	0.20347	0.144634
6956	nonv_15	ALB01	61.79	0.158839	0.23801	0.156465
6957	nonv_15	ALB01	62.11	0.274692	0.40989	0.205279
6958	nonv_15	ALB01	62.61	0.278732	0.42125	0.20847
6959	nonv_15	ALB01	63.11	0.278483	0.41965	0.208494
6960	nonv_15	ALB01	63.61	0.273581	0.40363	0.204943
6961	nonv_15	ALB01	63.68	0.272763	0.40091	0.204303
6962	nonv_15	ALB01	64.18	0.276809	0.40882	0.205877
6963	nonv_15	ALB01	64.59	0.279882	0.41417	0.2069
6964	nonv_15	ALB01	65.09	0.288483	0.43823	0.212892
6965	nonv_15	ALB01	65.59	0.295267	0.45655	0.217421
6966	nonv_15	ALB01	66.09	0.299998	0.46815	0.22035
6967	nonv_15	ALB01	66.59	0.302522	0.4724	0.221594
6968	nonv_15	ALB01	67.09	0.302781	0.46913	0.221134
6969	nonv_15	ALB01	67.59	0.300811	0.45862	0.219007
6970	nonv_15	ALB01	68.09	0.296736	0.4415	0.215304
6971	nonv_15	ALB01	68.39	0.292024	0.42714	0.212032
6972	nonv_15	ALB01	68.89	0.220265	0.3306	0.186044
6973	nonv_15	ALB01	69.39	0.153781	0.23106	0.155258
6974	nonv_15	ALB01	69.89	0.100948	0.14764	0.124004
6975	nonv_15	ALB01	70.18	0.202241	0.29744	0.176144
6976	nonv_15	ALB01	70.61	0.394192	0.57921	0.245693
6977	nonv_15	ALB01	71.11	0.457489	0.67439	0.265451
6978	nonv_15	ALB01	71.52	0.506228	0.73822	0.278164
6979	nonv_15	ALB01	72.02	0.52454	0.75852	0.281325
6980	nonv_15	ALB01	72.22	0.530695	0.7643	0.28217
6981	nonv_15	ALB01	72.72	0.520753	0.76241	0.282362
6982	nonv_15	ALB01	73.22	0.507579	0.75031	0.280699
6983	nonv_15	ALB01	73.72	0.491289	0.72807	0.277142
6984	nonv_15	ALB01	74.22	0.472086	0.69619	0.271692
6985	nonv_15	ALB01	74.72	0.450264	0.65551	0.264371
6986	nonv_15	ALB01	74.92	0.439428	0.63569	0.260632
6987	nonv_15	ALB01	75.42	0.34402	0.51583	0.234436
6988	nonv_15	ALB01	75.92	0.253712	0.38875	0.203221
6989	nonv_15	ALB01	76.42	0.172848	0.26544	0.16769
6990	nonv_15	ALB01	76.92	0.10754	0.16207	0.130882
6991	nonv_15	ALB01	77.42	0.143462	0.21877	0.152744
6992	nonv_15	ALB01	77.83	0.168928	0.24765	0.163238
6993	nonv_15	ALB01	78.33	0.178084	0.26263	0.168355
6994	nonv_15	ALB01	78.83	0.187511	0.27768	0.173437
6995	nonv_15	ALB01	79.33	0.197198	0.29272	0.178474
6996	nonv_15	ALB01	79.83	0.207131	0.30761	0.183434
6997	nonv_15	ALB01	80.01	0.211162	0.3137	0.185429
6998	nonv_15	ALB01	80.51	0.241308	0.36635	0.200842
6999	nonv_15	ALB01	81.01	0.271139	0.41479	0.214224
7000	nonv_15	ALB01	81.51	0.300015	0.45724	0.225496
7001	nonv_15	ALB01	82.01	0.327523	0.49307	0.234809
7002	nonv_15	ALB01	82.04	0.327929	0.49368	0.234982
7003	nonv_15	ALB01	82.54	0.293868	0.45238	0.225059
7004	nonv_15	ALB01	83.04	0.258575	0.40303	0.212595
7005	nonv_15	ALB01	83.54	0.223009	0.34831	0.197845
7006	nonv_15	ALB01	84.04	0.188175	0.29134	0.181181
7007	nonv_15	ALB01	84.51	0.158517	0.24121	0.165102
7008	nonv_15	ALB01	85.01	0.205647	0.31793	0.189892
7009	nonv_15	ALB01	85.44	0.246426	0.37971	0.207893
7010	nonv_15	ALB01	85.94	0.224383	0.35406	0.201311
7011	nonv_15	ALB01	86.44	0.201385	0.32327	0.192977
7012	nonv_15	ALB01	86.94	0.177782	0.28807	0.18283
7013	nonv_15	ALB01	87.44	0.154026	0.24956	0.170863
7014	nonv_15	ALB01	87.94	0.130655	0.20939	0.157223
7015	nonv_15	ALB01	88.44	0.108257	0.16957	0.1422
7016	nonv_15	ALB01	88.92	0.0884322	0.13424	0.12721
7017	nonv_15	ALB01	89.42	0.0789104	0.12569	0.124343
7018	nonv_15	ALB01	89.92	0.0675373	0.10982	0.117532
7019	nonv_15	ALB01	90.42	0.0550882	0.08876	0.106986
7020	nonv_15	ALB01	90.92	0.0425647	0.06591	0.0934763
7021	nonv_15	ALB01	91.07	0.0389489	0.05936	0.0890796
7022	nonv_15	ALB01	91.57	0.0275823	0.04278	0.0755634
7023	nonv_15	ALB01	91.97	0.0194954	0.03006	0.0633437
7024	nonv_15	ALB01	92.47	0.0132813	0.02122	0.0530524
7025	nonv_15	ALB01	92.97	0.00800691	0.01304	0.0414753
7026	nonv_15	ALB01	93.47	0.00395357	0.00645	0.0291145
7027	nonv_15	ALB01	93.97	0.0013008	0.00209	0.0165355
7028	nonv_15	ALB01	94.47	9.38913e-05	0.00014	0.0043522
7029	nonv_15	ALB01	94.86	8.75435e-05	0.00013	-0.0041258
7030	nonv_15	ALB01	95.18	3e-06	0	0.0007515
7031	nonv_15	ALB01	95.54	2.02391e-05	3e-05	-0.0019708
7032	nonv_15	ALB01	96.04	0.0202918	0.03053	-0.0631071
7033	nonv_15	ALB01	96.12	0.0253938	0.03796	-0.0703692
7034	nonv_15	ALB01	96.62	0.00441478	0.00665	-0.0295711
7035	nonv_15	ALB01	96.7	0.00283241	0.00424	-0.0236301
7036	nonv_15	ALB01	97.2	0.00325965	0.00495	-0.0255593
7037	nonv_15	ALB01	97.7	0.00371691	0.0057	-0.027472
7038	nonv_15	ALB01	98.2	0.00420209	0.0065	-0.0293708
7039	nonv_15	ALB01	98.7	0.00471254	0.00732	-0.0312206
7040	nonv_15	ALB01	99.2	0.00524517	0.00816	-0.0330233
7041	nonv_15	ALB01	99.7	0.0057965	0.00899	-0.0347459
7042	nonv_15	ALB01	100.2	0.00636263	0.00981	-0.0363819
7043	nonv_15	ALB01	100.7	0.00693954	0.01061	-0.0379186
7044	nonv_15	ALB01	101.2	0.00752304	0.01136	-0.0393445
7045	nonv_15	ALB01	101.48	0.00785009	0.01176	-0.0400886
7046	nonv_15	ALB01	101.98	0.00837765	0.01256	-0.0411721
7047	nonv_15	ALB01	102.48	0.00888743	0.01326	-0.0420683
7048	nonv_15	ALB01	102.98	0.00937472	0.01387	-0.0427914
7049	nonv_15	ALB01	103.13	0.00971752	0.01434	-0.0434533
7050	nonv_15	ALB01	103.63	0.023384	0.03471	-0.0685862
7051	nonv_15	ALB01	103.95	0.0349617	0.05151	-0.0843764
7052	nonv_15	ALB01	104.29	0.0373915	0.05588	-0.0873693
7053	nonv_15	ALB01	104.79	0.019973	0.03128	-0.0648318
7054	nonv_15	ALB01	105.14	0.0108056	0.01645	-0.0468271
7055	nonv_15	ALB01	105.57	0.0350591	0.05403	-0.0859069
7056	nonv_15	ALB01	106.01	0.116242	0.17328	-0.155716
7057	nonv_15	ALB01	106.51	0.16264	0.25085	-0.191389
7058	nonv_15	ALB01	107.01	0.217134	0.33738	-0.227471
7059	nonv_15	ALB01	107.46	0.270443	0.41402	-0.258223
7060	nonv_15	ALB01	107.96	0.279551	0.45114	-0.272139
7061	nonv_15	ALB01	108.46	0.286196	0.48148	-0.283994
7062	nonv_15	ALB01	108.96	0.289558	0.50117	-0.292845
7063	nonv_15	ALB01	109.46	0.288917	0.50668	-0.297769
7064	nonv_15	ALB01	109.96	0.283789	0.49569	-0.298028
7065	nonv_15	ALB01	110.46	0.274057	0.46773	-0.293167
7066	nonv_15	ALB01	110.96	0.260056	0.42484	-0.283191
7067	nonv_15	ALB01	111.32	1.03475	1.65052	0.409878
7068	nonv_15	ALB01	111.82	0.958201	1.56685	0.39929
7069	nonv_15	ALB01	112.32	0.876722	1.4643	0.386001
7070	nonv_15	ALB01	112.82	0.790391	1.33994	0.369303
7071	nonv_15	ALB01	113.32	0.699767	1.19146	0.348354
7072	nonv_15	ALB01	113.82	0.606272	1.01983	0.322454
7073	nonv_15	ALB01	114.32	0.512543	0.83283	0.2916
7074	nonv_15	ALB01	114.4	0.502822	0.81251	0.288065
7075	nonv_15	ALB01	114.9	0.663838	1.10865	0.337222
7076	nonv_15	ALB01	115.4	0.809996	1.32242	0.369258
7077	nonv_15	ALB01	115.57	0.849478	1.36816	0.375939
7078	nonv_15	ALB01	115.95	0.758423	1.2886	0.364281
7079	nonv_15	ALB01	116.45	0.973278	1.69776	0.418123
7080	nonv_15	ALB01	116.95	1.18197	2.0335	0.45774
7081	nonv_15	ALB01	117.45	1.37834	2.30023	0.48704
7082	nonv_15	ALB01	117.59	1.43076	2.36528	0.493947
7083	nonv_15	ALB01	118.09	1.59684	2.57964	0.516744
7084	nonv_15	ALB01	118.26	1.64482	2.6322	0.522413
7085	nonv_15	ALB01	118.76	1.62588	2.62923	0.525003
7086	nonv_15	ALB01	119.26	1.57505	2.50828	0.516258
7087	nonv_15	ALB01	119.76	1.98942	3.30724	0.590518
7088	nonv_15	ALB01	120.26	2.33747	3.82446	0.633332
7089	nonv_15	ALB01	120.43	2.44283	3.96307	0.644214
7090	nonv_15	ALB01	120.72	2.58248	4.19905	0.662314
7091	nonv_15	ALB01	121.22	2.71051	4.43413	0.682324
7092	nonv_15	ALB01	121.31	2.7204	4.43145	0.682191
7093	nonv_15	ALB01	121.81	3.16413	5.41149	0.754085
7094	nonv_15	ALB01	122.31	3.51718	5.99044	0.793654
7095	nonv_15	ALB01	122.81	3.78728	6.30038	0.813995
7096	nonv_15	ALB01	123.31	3.98016	6.39256	0.819715
7097	nonv_15	ALB01	123.4	4.00787	6.40141	0.820071
7098	nonv_15	ALB01	123.9	3.92189	6.30037	0.811122
7099	nonv_15	ALB01	123.97	3.86373	6.14114	0.800988
7100	nonv_15	ALB01	124.47	3.63622	5.88946	0.784988
7101	nonv_15	ALB01	124.66	3.47219	5.53415	0.761526
7102	nonv_15	ALB01	125.16	3.4162	5.50845	0.759145
7103	nonv_15	ALB01	125.66	3.34318	5.44025	0.753815
7104	nonv_15	ALB01	126.16	3.25132	5.32107	0.744865
7105	nonv_15	ALB01	126.66	3.13852	5.13888	0.731288
7106	nonv_15	ALB01	127.16	3.0026	4.87772	0.711639
7107	nonv_15	ALB01	127.66	2.84208	4.52038	0.684102
7108	nonv_15	ALB01	128	2.72749	4.23637	0.661496
7109	nonv_15	ALB01	128.5	2.9112	4.5209	0.682517
7110	nonv_15	ALB01	128.65	2.9519	4.56772	0.685975
7111	nonv_15	ALB01	129.15	3.03939	4.77212	0.702236
7112	nonv_15	ALB01	129.65	3.09792	4.87164	0.710561
7113	nonv_15	ALB01	130.15	3.13431	4.90322	0.71389
7114	nonv_15	ALB01	130.65	3.15304	4.88662	0.713731
7115	nonv_15	ALB01	130.79	3.15	4.86932	0.712701
7116	nonv_15	ALB01	131.12	2.9515	4.5788	0.689109
7117	nonv_15	ALB01	131.62	3.04397	4.78136	0.703116
7118	nonv_15	ALB01	132.12	3.09686	4.85891	0.708234
7119	nonv_15	ALB01	132.35	3.10734	4.86073	0.70823
7120	nonv_15	ALB01	132.85	2.9808	4.66936	0.694523
7121	nonv_15	ALB01	133.35	2.84353	4.43243	0.677214
7122	nonv_15	ALB01	133.85	2.69508	4.1435	0.655511
7123	nonv_15	ALB01	133.87	3.65217e-06	1e-05	0.0013102
7124	nonv_15	ALB01	134.37	0.000373783	0.00059	0.0132274
7125	nonv_15	ALB01	134.52	0.000473239	0.00074	0.0146274
7126	nonv_15	ALB01	135.02	0.0065735	0.01075	-0.0549995
7127	nonv_15	ALB01	135.52	0.0333438	0.05497	-0.122772
7128	nonv_15	ALB01	135.78	0.0537928	0.08793	-0.154398
7129	nonv_15	ALB01	136.28	0.0615627	0.10004	-0.167035
7130	nonv_15	ALB01	136.32	0.0595427	0.0974	-0.16468
7131	nonv_15	ALB01	136.82	0.000655543	0.00122	0.0168101
7132	nonv_15	ALB01	137	0.0119928	0.0216	0.0688044
7133	nonv_15	ALB01	137.5	0.00760343	0.01449	0.0548299
7134	nonv_15	ALB01	138	0.00340743	0.0055	0.0330263
7135	nonv_15	ALB01	138.13	0.00270126	0.0041	0.0283956
7136	nonv_15	ALB01	138.63	0.00454528	0.00746	0.0384706
7137	nonv_15	ALB01	139.13	0.00697046	0.01216	0.0493661
7138	nonv_15	ALB01	139.63	0.00993198	0.018	0.0604213
7139	nonv_15	ALB01	140.13	0.0132945	0.0244	0.07082
7140	nonv_15	ALB01	140.63	0.0168478	0.03051	0.0797973
7141	nonv_15	ALB01	141.13	0.0203522	0.03546	0.0867701
7142	nonv_15	ALB01	141.63	0.0235916	0.03867	0.0914777
7143	nonv_15	ALB01	141.99	0.0249273	0.03878	0.092238
7144	nonv_15	ALB01	142.49	0.00196454	0.00343	0.0267
7145	nonv_15	ALB01	142.99	0.00560004	0.01045	-0.045448
7146	nonv_15	ALB01	143.49	0.0362321	0.06757	-0.113069
7147	nonv_15	ALB01	143.99	0.0865827	0.15309	-0.166932
7148	nonv_15	ALB01	144.49	0.146838	0.23913	-0.205095
7149	nonv_15	ALB01	144.65	0.164516	0.26092	-0.213174
7150	nonv_15	ALB01	145.15	0.111542	0.18797	-0.178998
7151	nonv_15	ALB01	145.65	0.0644308	0.11074	-0.136077
7152	nonv_15	ALB01	145.95	0.0416431	0.07087	-0.108289
7153	nonv_15	ALB01	146.45	0.0207702	0.03725	-0.0774714
7154	nonv_15	ALB01	146.95	0.00662022	0.01203	-0.0434766
7155	nonv_15	ALB01	147.45	0.0003645	0.00064	-0.0099383
7156	nonv_15	ALB01	147.95	0.00158546	0.00266	0.0200005
7157	nonv_15	ALB01	148.28	0.00632535	0.01016	0.0388271
7158	nonv_15	ALB01	148.78	0.093069	0.1467	0.144937
7159	nonv_15	ALB01	148.88	0.116749	0.18114	0.160582
7160	nonv_15	ALB01	149.38	0.0960972	0.14991	0.144528
7161	nonv_15	ALB01	149.88	0.0769119	0.11899	0.127588
7162	nonv_15	ALB01	150.37	0.0596575	0.09046	0.110389
7163	nonv_15	ALB01	150.87	0.0312298	0.04835	0.0801535
7164	nonv_15	ALB01	151.37	0.0116503	0.01804	0.0486786
7165	nonv_15	ALB01	151.72	0.00380204	0.00582	0.027561
7166	nonv_15	ALB01	152.22	0.00589048	0.009	0.0343182
7167	nonv_15	ALB01	152.72	0.00837072	0.01264	0.0407507
7168	nonv_15	ALB01	152.95	0.00974483	0.01462	0.0438538
7169	nonv_15	ALB01	153.45	0.0205298	0.0318	0.0641381
7170	nonv_15	ALB01	153.95	0.0349463	0.05481	0.0835712
7171	nonv_15	ALB01	154.45	0.052268	0.08147	0.10121
7172	nonv_15	ALB01	154.83	0.0660032	0.10133	0.112367
7173	nonv_15	ALB01	155.33	0.0469618	0.07191	0.0943297
7174	nonv_15	ALB01	155.83	0.0310068	0.04683	0.0758833
7175	nonv_15	ALB01	156.18	0.0220021	0.03273	0.0633094
7176	nonv_15	ALB01	156.68	0.0188316	0.02839	0.0586974
7177	nonv_15	ALB01	157.18	0.0158198	0.02402	0.0537627
7178	nonv_15	ALB01	157.68	0.0130127	0.01978	0.0485841
7179	nonv_15	ALB01	158.18	0.0104483	0.01581	0.0432678
7180	nonv_15	ALB01	158.5	0.00893646	0.01344	0.0398038
7181	nonv_15	ALB01	159	0.00631759	0.00951	0.0334805
7182	nonv_15	ALB01	159.5	0.00414828	0.00624	0.0271132
7183	nonv_15	ALB01	160	0.00243367	0.00365	0.0207448
7184	nonv_15	ALB01	160.5	0.00117554	0.00176	0.014386
7185	nonv_15	ALB01	161	0.000372304	0.00055	0.0080637
7186	nonv_15	ALB01	161.29	0.00013363	0.0002	0.0048169
7187	nonv_15	ALB01	161.79	0.0018507	0.00275	0.018083
7188	nonv_15	ALB01	162.29	0.00557954	0.0083	0.0315209
7189	nonv_15	ALB01	162.79	0.0113145	0.01676	0.0449451
7190	nonv_15	ALB01	163.21	0.0176222	0.02591	0.0560498
7191	nonv_15	ALB01	163.71	0.0258349	0.03876	0.0681002
7192	nonv_15	ALB01	164.21	0.0353218	0.05342	0.0794557
7193	nonv_15	ALB01	164.71	0.0457847	0.06899	0.089785
7194	nonv_15	ALB01	165.09	0.0544004	0.08119	0.0970303
7195	nonv_15	ALB01	165.59	0.0784614	0.11704	0.116709
7196	nonv_15	ALB01	166.09	0.106384	0.15745	0.135636
7197	nonv_15	ALB01	166.34	0.120987	0.17812	0.144402
7198	nonv_15	ALB01	166.84	0.119584	0.18323	0.14629
7199	nonv_15	ALB01	167.34	0.117696	0.18696	0.147621
7200	nonv_15	ALB01	167.84	0.115295	0.18904	0.148307
7201	nonv_15	ALB01	168.34	0.112366	0.18929	0.148294
7202	nonv_15	ALB01	168.84	0.108904	0.18752	0.147505
7203	nonv_15	ALB01	169.34	0.104925	0.18368	0.145913
7204	nonv_15	ALB01	169.84	0.100461	0.17774	0.143478
7205	nonv_15	ALB01	170.34	0.0955625	0.16984	0.140213
7206	nonv_15	ALB01	170.84	0.090298	0.16019	0.136149
13613	vern_15	ALB01	0.01	0.00701596	0.01435	0.0535054
13614	vern_15	ALB01	0.51	0.0121848	0.02472	0.070234
13615	vern_15	ALB01	0.97	0.0182649	0.03663	0.0855333
13616	vern_15	ALB01	1.32	0.0311177	0.06231	0.111892
13617	vern_15	ALB01	1.67	0.051923	0.10377	0.14447
13618	vern_15	ALB01	2.01	0.0377276	0.07537	0.123209
13619	vern_15	ALB01	2.51	0.0603311	0.12074	0.156176
13620	vern_15	ALB01	2.67	0.0666958	0.1331	0.164049
13621	vern_15	ALB01	3.17	0.0189127	0.03807	0.087573
13622	vern_15	ALB01	3.28	0.0119483	0.02386	0.0693204
13623	vern_15	ALB01	3.61	3.56522e-06	1e-05	-0.001177
13624	vern_15	ALB01	4.11	0.00563237	0.01165	0.0486088
13625	vern_15	ALB01	4.61	0.0231607	0.04793	0.0986273
13626	vern_15	ALB01	5.11	0.0508905	0.1017	0.14377
13627	vern_15	ALB01	5.19	0.0545845	0.10837	0.148431
13628	vern_15	ALB01	5.69	0.020202	0.04028	0.0907433
13629	vern_15	ALB01	5.74	0.0178968	0.0356	0.0853316
13630	vern_15	ALB01	6.24	0.00860774	0.01728	0.0593499
13631	vern_15	ALB01	6.74	0.00264926	0.00533	0.0329356
13632	vern_15	ALB01	7.24	0.000102435	0.0002	0.0064434
13633	vern_15	ALB01	7.74	0.00096163	0.00192	-0.0197193
13634	vern_15	ALB01	8.01	0.00289411	0.00575	-0.0341324
13635	vern_15	ALB01	8.51	0.0173541	0.03445	-0.0834997
13636	vern_15	ALB01	8.68	0.0248722	0.04912	-0.0996889
13637	vern_15	ALB01	9.18	0.0533498	0.10606	-0.146326
13638	vern_15	ALB01	9.35	0.0642457	0.12721	-0.16022
13639	vern_15	ALB01	9.65	0.0598969	0.11769	-0.154484
13640	vern_15	ALB01	10.15	0.0613914	0.12041	-0.156682
13641	vern_15	ALB01	10.56	0.062777	0.12302	-0.158753
13642	vern_15	ALB01	11.06	0.0681469	0.13681	-0.167385
13643	vern_15	ALB01	11.43	0.0685976	0.13388	-0.165634
13644	vern_15	ALB01	11.93	0.0482169	0.0953	-0.139746
13645	vern_15	ALB01	12.43	0.0308457	0.06091	-0.111734
13646	vern_15	ALB01	12.94	0.017089	0.03324	-0.0825747
13647	vern_15	ALB01	13.44	0.0149557	0.02921	-0.0775391
13648	vern_15	ALB01	13.84	0.012711	0.02462	-0.0712975
13649	vern_15	ALB01	14.29	0.000116087	0.00022	-0.0067743
13650	vern_15	ALB01	14.79	3.34783e-06	1e-05	-0.0011317
13651	vern_15	ALB01	15.29	5.0587e-05	0.0001	0.0044554
13652	vern_15	ALB01	15.52	0.000140587	0.00027	0.0074429
13653	vern_15	ALB01	16.02	0.00278267	0.00537	0.0332261
13654	vern_15	ALB01	16.52	0.00872307	0.01683	0.0586747
13655	vern_15	ALB01	16.96	0.016394	0.03137	0.0800113
13656	vern_15	ALB01	17.39	0.0185183	0.03514	0.0846143
13657	vern_15	ALB01	17.89	0.0205675	0.0392	0.0892129
13658	vern_15	ALB01	18.39	0.022683	0.0433	0.0936047
13659	vern_15	ALB01	18.89	0.0248517	0.04736	0.0977607
13660	vern_15	ALB01	19.39	0.02706	0.05135	0.101657
13661	vern_15	ALB01	19.89	0.0291225	0.05489	0.10499
13662	vern_15	ALB01	20.39	0.0230306	0.0438	0.0938909
13663	vern_15	ALB01	20.89	0.0175278	0.03348	0.0821783
13664	vern_15	ALB01	21.39	0.0126958	0.02423	0.0699963
13665	vern_15	ALB01	21.65	0.0105698	0.02012	0.0638256
13666	vern_15	ALB01	22.15	0.0114305	0.02192	0.0665205
13667	vern_15	ALB01	22.65	0.0123066	0.0237	0.0690865
13668	vern_15	ALB01	23.15	0.013193	0.02545	0.0715053
13669	vern_15	ALB01	23.65	0.0140843	0.02713	0.0737613
13670	vern_15	ALB01	24.15	0.0149754	0.02873	0.0758413
13671	vern_15	ALB01	24.54	0.0156211	0.02983	0.077228
13672	vern_15	ALB01	24.86	0.0145648	0.02782	0.074581
13673	vern_15	ALB01	25.36	0.00667043	0.01286	0.0506994
13674	vern_15	ALB01	25.86	0.0017808	0.00344	0.0262175
13675	vern_15	ALB01	26.36	7.02174e-06	1e-05	0.0016237
13676	vern_15	ALB01	26.77	0.000727761	0.00139	-0.0166458
13677	vern_15	ALB01	27.27	0.00412528	0.00802	0.0401001
13678	vern_15	ALB01	27.77	0.0239358	0.04573	0.0959576
13679	vern_15	ALB01	27.83	0.0264311	0.05031	0.10067
13680	vern_15	ALB01	28.19	0.0164758	0.03134	0.0794103
13681	vern_15	ALB01	28.48	0.0130839	0.02487	0.0707316
13682	vern_15	ALB01	28.98	0.00201541	0.00388	0.0278622
13683	vern_15	ALB01	29.4	0.000156196	0.0003	-0.0076859
13684	vern_15	ALB01	29.9	0.000421326	0.0008	-0.0126219
13685	vern_15	ALB01	29.98	0.000464652	0.00088	-0.0132548
13686	vern_15	ALB01	30.48	0.0002845	0.00054	-0.010394
13687	vern_15	ALB01	30.8	0.000189413	0.00036	-0.0084843
13688	vern_15	ALB01	31.3	2.46739e-05	5e-05	-0.0030501
13689	vern_15	ALB01	31.8	1.46522e-05	3e-05	0.0023478
13690	vern_15	ALB01	32.3	0.00015787	0.0003	0.0076971
13691	vern_15	ALB01	32.5	0.000247935	0.00047	0.0096398
13692	vern_15	ALB01	33	0.000103087	0.00019	0.0062352
13693	vern_15	ALB01	33.5	2.02174e-05	4e-05	0.002757
13694	vern_15	ALB01	34	1.36957e-06	0	-0.0007058
13695	vern_15	ALB01	34.47	3.87826e-05	7e-05	-0.0037958
13696	vern_15	ALB01	34.97	2.17391e-08	0	7.88e-05
13697	vern_15	ALB01	35.47	4.36957e-05	8e-05	0.0040919
13698	vern_15	ALB01	35.51	5.86957e-05	0.00011	0.0047438
13699	vern_15	ALB01	36.01	0.00168102	0.00323	0.0255733
13700	vern_15	ALB01	36.51	0.00552176	0.01063	0.0463501
13701	vern_15	ALB01	37.01	0.0114794	0.0219	0.0665187
13702	vern_15	ALB01	37.34	0.0164187	0.03097	0.0791185
13703	vern_15	ALB01	37.72	0.0204813	0.0384	0.0880708
13704	vern_15	ALB01	38.16	0.0159207	0.02985	0.077715
13705	vern_15	ALB01	38.56	0.0228936	0.04293	0.0933023
13706	vern_15	ALB01	39.06	0.0196335	0.03736	0.0869996
13707	vern_15	ALB01	39.56	0.0162621	0.03074	0.0789285
13708	vern_15	ALB01	39.79	0.0144433	0.02705	0.0740564
13709	vern_15	ALB01	40.29	0.00219352	0.00418	0.0290257
13710	vern_15	ALB01	40.79	0.000738174	0.0014	-0.0167929
13711	vern_15	ALB01	41.05	0.00391733	0.00741	-0.0385556
13712	vern_15	ALB01	41.55	2.47826e-06	0	0.0009441
13713	vern_15	ALB01	41.68	0.000281391	0.00052	0.0102715
13714	vern_15	ALB01	42.18	0.000121739	0.00023	0.006786
13715	vern_15	ALB01	42.68	2.72826e-05	5e-05	0.0031967
13716	vern_15	ALB01	43.18	3.47826e-07	0	-0.0003495
13717	vern_15	ALB01	43.63	3.51304e-05	7e-05	-0.0036146
13718	vern_15	ALB01	44.13	0.000338457	0.00064	-0.0112795
13719	vern_15	ALB01	44.63	0.000951	0.00179	-0.018906
13720	vern_15	ALB01	44.8	0.00119483	0.00225	-0.021177
13721	vern_15	ALB01	45.3	0.000525065	0.00099	-0.0141092
13722	vern_15	ALB01	45.8	0.000122043	0.00023	-0.0067815
13723	vern_15	ALB01	46.08	2.98478e-05	6e-05	-0.0033326
13724	vern_15	ALB01	46.58	0.00216883	0.00406	-0.028551
13725	vern_15	ALB01	46.71	0.00320759	0.006	-0.0346853
13726	vern_15	ALB01	47.21	0.00488539	0.00927	-0.0430626
13727	vern_15	ALB01	47.71	0.00690002	0.01319	-0.051327
13728	vern_15	ALB01	48.21	0.00921957	0.01764	-0.0592898
13729	vern_15	ALB01	48.71	0.0118007	0.02244	-0.0668116
13730	vern_15	ALB01	49.21	0.0145918	0.02739	-0.073765
13731	vern_15	ALB01	49.35	0.015222	0.02845	-0.0751689
13732	vern_15	ALB01	49.64	0.0110033	0.02063	-0.0641172
13733	vern_15	ALB01	49.97	0.00218776	0.00409	0.0285946
13734	vern_15	ALB01	50.47	0.0117902	0.02225	0.0665292
13735	vern_15	ALB01	50.69	0.0179666	0.03373	0.0818895
13736	vern_15	ALB01	51.19	0.0172748	0.03329	0.0813787
13737	vern_15	ALB01	51.69	0.0164475	0.03224	0.080125
13738	vern_15	ALB01	52.19	0.0154979	0.03062	0.0781311
13739	vern_15	ALB01	52.69	0.0144471	0.02849	0.0754294
13740	vern_15	ALB01	52.77	0.0142997	0.02818	0.0750197
13741	vern_15	ALB01	53.27	0.0145729	0.02887	0.0758517
13742	vern_15	ALB01	53.77	0.0147628	0.0292	0.0762128
13743	vern_15	ALB01	54.27	0.014867	0.02915	0.0761009
13744	vern_15	ALB01	54.42	0.0152737	0.02984	0.0769891
13745	vern_15	ALB01	54.92	0.0412089	0.08025	0.126336
13746	vern_15	ALB01	55.16	0.0573315	0.11077	0.148491
13747	vern_15	ALB01	55.66	0.0733704	0.14055	0.167269
13748	vern_15	ALB01	56	0.0843957	0.16034	0.178668
13749	vern_15	ALB01	56.5	0.0676281	0.12919	0.160466
13750	vern_15	ALB01	57	0.0524236	0.10012	0.141401
13751	vern_15	ALB01	57.25	0.0464691	0.08859	0.133098
13752	vern_15	ALB01	57.55	0.0689549	0.1315	0.162478
13753	vern_15	ALB01	58.05	0.0434195	0.08556	0.130819
13754	vern_15	ALB01	58.55	0.0229195	0.04593	0.0957006
13755	vern_15	ALB01	59.05	0.00863317	0.01728	0.0586257
13756	vern_15	ALB01	59.55	0.00118402	0.00232	0.021472
13757	vern_15	ALB01	59.78	0.000149261	0.00029	0.0075576
13758	vern_15	ALB01	60.25	0.0239097	0.04549	0.0950228
13759	vern_15	ALB01	60.53	0.00852007	0.01622	0.0568068
13760	vern_15	ALB01	60.94	0.0185595	0.03578	0.0841642
13761	vern_15	ALB01	61.44	0.0112211	0.02197	0.0659702
13762	vern_15	ALB01	61.79	0.00731354	0.01405	0.052779
13763	vern_15	ALB01	62.11	0.0187635	0.03575	0.08417
13764	vern_15	ALB01	62.61	0.0221465	0.04283	0.0922798
13765	vern_15	ALB01	63.11	0.0255437	0.04945	0.0993477
13766	vern_15	ALB01	63.61	0.0288171	0.05503	0.10503
13767	vern_15	ALB01	63.68	0.0290655	0.05538	0.105383
13768	vern_15	ALB01	64.18	0.02281	0.04376	0.0935436
13769	vern_15	ALB01	64.59	0.0181021	0.0347	0.0832088
13770	vern_15	ALB01	65.09	0.0127831	0.02655	0.0727585
13771	vern_15	ALB01	65.59	0.00787672	0.0174	0.0589004
13772	vern_15	ALB01	66.09	0.00385335	0.00883	0.0419797
13773	vern_15	ALB01	66.59	0.00114996	0.00265	0.0230212
13774	vern_15	ALB01	67.09	2.95e-05	7e-05	0.0036282
13775	vern_15	ALB01	67.59	0.000490522	0.00105	-0.0145135
13776	vern_15	ALB01	68.09	0.0022902	0.00456	-0.0302945
13777	vern_15	ALB01	68.39	0.0038543	0.00729	-0.0383359
13778	vern_15	ALB01	68.89	0.00690326	0.01321	-0.0514411
13779	vern_15	ALB01	69.39	0.0107415	0.02051	-0.0639605
13780	vern_15	ALB01	69.89	0.0154964	0.02917	-0.0761973
13781	vern_15	ALB01	70.18	0.026786	0.05037	-0.100258
13782	vern_15	ALB01	70.61	0.0189865	0.03567	-0.0844145
13783	vern_15	ALB01	71.11	0.0139902	0.02627	-0.0726468
13784	vern_15	ALB01	71.52	0.0106672	0.01998	-0.0635497
13785	vern_15	ALB01	72.02	0.0188016	0.03528	-0.0843787
13786	vern_15	ALB01	72.22	0.0223932	0.0419	-0.0919399
13787	vern_15	ALB01	72.72	0.0209446	0.03944	-0.0892526
13788	vern_15	ALB01	73.22	0.0195037	0.03687	-0.0863522
13789	vern_15	ALB01	73.72	0.0180787	0.03422	-0.0832555
13790	vern_15	ALB01	74.22	0.0166777	0.03153	-0.0799819
13791	vern_15	ALB01	74.72	0.0153086	0.02883	-0.0765533
13792	vern_15	ALB01	74.92	0.014951	0.02812	-0.0756299
13793	vern_15	ALB01	75.42	0.0235799	0.04567	-0.0963685
13794	vern_15	ALB01	75.92	0.0339462	0.0665	-0.116314
13795	vern_15	ALB01	76.42	0.0456032	0.08878	-0.134472
13796	vern_15	ALB01	76.92	0.0571881	0.109	-0.149141
13797	vern_15	ALB01	77.42	0.0313675	0.06119	-0.111657
13798	vern_15	ALB01	77.83	0.0151913	0.02874	-0.0765034
13799	vern_15	ALB01	78.33	0.0122573	0.02333	-0.0689667
13800	vern_15	ALB01	78.83	0.00961711	0.0184	-0.0612725
13801	vern_15	ALB01	79.33	0.0072815	0.01397	-0.0534326
13802	vern_15	ALB01	79.83	0.00525987	0.01011	-0.0454949
13803	vern_15	ALB01	80.01	0.0046443	0.00894	-0.0427888
13804	vern_15	ALB01	80.51	0.00454235	0.00906	-0.0430584
13805	vern_15	ALB01	81.01	0.00435622	0.00883	-0.042516
13806	vern_15	ALB01	81.51	0.00409367	0.00826	-0.0411361
13807	vern_15	ALB01	82.01	0.00377096	0.00744	-0.0390551
13808	vern_15	ALB01	82.04	0.00363152	0.00716	-0.0383156
13809	vern_15	ALB01	82.54	5.87174e-05	0.00012	-0.0049149
13810	vern_15	ALB01	83.04	0.00212117	0.00435	0.0298767
13811	vern_15	ALB01	83.54	0.00993809	0.02033	0.0645871
13812	vern_15	ALB01	84.04	0.0231126	0.0464	0.0976026
13813	vern_15	ALB01	84.51	0.0388272	0.07574	0.124736
13814	vern_15	ALB01	85.01	0.0193119	0.03875	0.0889699
13815	vern_15	ALB01	85.44	0.00770843	0.01525	0.0556829
13816	vern_15	ALB01	85.94	0.00999211	0.02049	0.0645259
13817	vern_15	ALB01	86.44	0.0125167	0.02628	0.0730561
13818	vern_15	ALB01	86.94	0.0152	0.03224	0.0809082
13819	vern_15	ALB01	87.44	0.0179416	0.0379	0.0877361
13820	vern_15	ALB01	87.94	0.0206349	0.04283	0.0932881
13821	vern_15	ALB01	88.44	0.0231801	0.04665	0.0973915
13822	vern_15	ALB01	88.92	0.0254043	0.04914	0.0999986
13823	vern_15	ALB01	89.42	0.0273584	0.05344	0.104241
13824	vern_15	ALB01	89.92	0.0292223	0.05722	0.107843
13825	vern_15	ALB01	90.42	0.0309598	0.06034	0.110731
13826	vern_15	ALB01	90.92	0.0325402	0.06268	0.112856
13827	vern_15	ALB01	91.07	0.0330777	0.0636	0.113674
13828	vern_15	ALB01	91.57	0.0372688	0.07592	0.124063
13829	vern_15	ALB01	91.97	0.0368573	0.07092	0.119897
13830	vern_15	ALB01	92.47	0.0333687	0.06477	0.114593
13831	vern_15	ALB01	92.97	0.0299296	0.05834	0.108801
13832	vern_15	ALB01	93.47	0.0265765	0.05177	0.102577
13833	vern_15	ALB01	93.97	0.0233445	0.04524	0.0959921
13834	vern_15	ALB01	94.47	0.0202662	0.03888	0.0891231
13835	vern_15	ALB01	94.86	0.0180292	0.03421	0.0837178
13836	vern_15	ALB01	95.18	0.0179102	0.03392	0.0833443
13837	vern_15	ALB01	95.54	0.0343054	0.06509	0.114986
13838	vern_15	ALB01	96.04	0.00176817	0.00336	0.0260983
13839	vern_15	ALB01	96.12	0.000523022	0.00099	0.0141434
13840	vern_15	ALB01	96.62	0.00483698	0.00917	0.0431224
13841	vern_15	ALB01	96.7	0.00582198	0.01103	0.0472975
13842	vern_15	ALB01	97.2	0.00793628	0.01531	0.05568
13843	vern_15	ALB01	97.7	0.010388	0.02031	0.0641101
13844	vern_15	ALB01	98.2	0.0131648	0.02598	0.0724839
13845	vern_15	ALB01	98.7	0.0162469	0.03223	0.0807143
13846	vern_15	ALB01	99.2	0.0196072	0.03896	0.0887185
13847	vern_15	ALB01	99.7	0.023212	0.04598	0.0963803
13848	vern_15	ALB01	100.2	0.0270227	0.05316	0.103627
13849	vern_15	ALB01	100.7	0.0309968	0.06031	0.110385
13850	vern_15	ALB01	101.2	0.0350896	0.06727	0.116594
13851	vern_15	ALB01	101.48	0.0373223	0.07089	0.119701
13852	vern_15	ALB01	101.98	0.0365555	0.07027	0.118996
13853	vern_15	ALB01	102.48	0.0353742	0.06789	0.11684
13854	vern_15	ALB01	102.98	0.0338295	0.06401	0.11338
13855	vern_15	ALB01	103.13	0.033705	0.06343	0.112853
13856	vern_15	ALB01	103.63	0.0536891	0.10217	0.143572
13857	vern_15	ALB01	103.95	0.0660972	0.124	0.158459
13858	vern_15	ALB01	104.29	0.0347512	0.06562	0.115313
13859	vern_15	ALB01	104.79	0.078144	0.16436	0.18167
13860	vern_15	ALB01	105.14	0.101565	0.19546	0.197708
13861	vern_15	ALB01	105.57	0.0586782	0.12156	0.156006
13862	vern_15	ALB01	106.01	0.00108502	0.00205	0.0202803
13863	vern_15	ALB01	106.51	0.000588196	0.00114	0.0151074
13864	vern_15	ALB01	107.01	0.000232587	0.00045	0.0095332
13865	vern_15	ALB01	107.46	4.82826e-05	9e-05	0.0043193
13866	vern_15	ALB01	107.96	5.02826e-05	0.0001	-0.0045025
13867	vern_15	ALB01	108.46	0.00046587	0.00097	-0.0139367
13868	vern_15	ALB01	108.96	0.00131667	0.00278	-0.0236408
13869	vern_15	ALB01	109.46	0.00259372	0.00549	-0.0332682
13870	vern_15	ALB01	109.96	0.00425589	0.00891	-0.0424524
13871	vern_15	ALB01	110.46	0.00623383	0.01275	-0.050849
13872	vern_15	ALB01	110.96	0.0084387	0.01666	-0.0581902
13873	vern_15	ALB01	111.32	0.00995872	0.01905	-0.0622996
13874	vern_15	ALB01	111.82	0.0053033	0.01033	-0.0458482
13875	vern_15	ALB01	112.32	0.00204924	0.00404	-0.0286426
13876	vern_15	ALB01	112.82	0.000301935	0.0006	-0.0109982
13877	vern_15	ALB01	113.32	0.000111935	0.00022	0.0066752
13878	vern_15	ALB01	113.82	0.00146859	0.00287	0.0241394
13879	vern_15	ALB01	114.32	0.00430161	0.00828	0.0409757
13880	vern_15	ALB01	114.4	0.00500811	0.00963	0.0441888
13881	vern_15	ALB01	114.9	0.0201567	0.04083	0.0908172
13882	vern_15	ALB01	115.4	0.0433513	0.08525	0.131065
13883	vern_15	ALB01	115.57	0.0515431	0.09883	0.141071
13884	vern_15	ALB01	115.95	0.04928	0.09542	0.13883
13885	vern_15	ALB01	116.45	0.051455	0.10224	0.143617
13886	vern_15	ALB01	116.95	0.0524494	0.10435	0.145051
13887	vern_15	ALB01	117.45	0.0521389	0.10116	0.142815
13888	vern_15	ALB01	117.59	0.0515896	0.0991	0.141351
13889	vern_15	ALB01	118.09	0.0379564	0.07374	0.121661
13890	vern_15	ALB01	118.26	0.033746	0.06482	0.114002
13891	vern_15	ALB01	118.76	0.0457108	0.08899	0.133687
13892	vern_15	ALB01	119.26	0.0582025	0.1114	0.149906
13893	vern_15	ALB01	119.76	0.0787994	0.15266	0.175186
13894	vern_15	ALB01	120.26	0.100877	0.19381	0.197183
13895	vern_15	ALB01	120.43	0.108022	0.20618	0.203338
13896	vern_15	ALB01	120.72	0.106373	0.203	0.201799
13897	vern_15	ALB01	121.22	0.0938119	0.17916	0.190727
13898	vern_15	ALB01	121.31	0.0925586	0.17677	0.189662
13899	vern_15	ALB01	121.81	0.135761	0.27046	0.234585
13900	vern_15	ALB01	122.31	0.187373	0.38431	0.279673
13901	vern_15	ALB01	122.81	0.246114	0.51182	0.322855
13902	vern_15	ALB01	123.31	0.310125	0.64387	0.362288
13903	vern_15	ALB01	123.4	0.321813	0.66714	0.368825
13904	vern_15	ALB01	123.9	0.376869	0.77671	0.39949
13905	vern_15	ALB01	123.97	0.382191	0.78659	0.4023
13906	vern_15	ALB01	124.47	0.311675	0.6487	0.365443
13907	vern_15	ALB01	124.66	0.283243	0.58271	0.346471
13908	vern_15	ALB01	125.16	0.27129	0.56615	0.341093
13909	vern_15	ALB01	125.66	0.256895	0.5386	0.332347
13910	vern_15	ALB01	126.16	0.240486	0.5018	0.320519
13911	vern_15	ALB01	126.66	0.222578	0.45783	0.305951
13912	vern_15	ALB01	127.16	0.203729	0.40915	0.289089
13913	vern_15	ALB01	127.66	0.18451	0.3584	0.270485
13914	vern_15	ALB01	128	0.172668	0.32651	0.258136
13915	vern_15	ALB01	128.5	0.212599	0.40245	0.285961
13916	vern_15	ALB01	128.65	0.224009	0.42319	0.293104
13917	vern_15	ALB01	129.15	0.226504	0.43503	0.297501
13918	vern_15	ALB01	129.65	0.227165	0.43957	0.299437
13919	vern_15	ALB01	130.15	0.225886	0.43622	0.298743
13920	vern_15	ALB01	130.65	0.222646	0.42487	0.295339
13921	vern_15	ALB01	130.79	0.22079	0.41934	0.293519
13922	vern_15	ALB01	131.12	0.199532	0.37938	0.278065
13923	vern_15	ALB01	131.62	0.230697	0.44546	0.300691
13924	vern_15	ALB01	132.12	0.26042	0.50178	0.318639
13925	vern_15	ALB01	132.35	0.272684	0.52255	0.324995
13926	vern_15	ALB01	132.85	0.265502	0.50756	0.320552
13927	vern_15	ALB01	133.35	0.257582	0.48905	0.31495
13928	vern_15	ALB01	133.85	0.249026	0.46752	0.308282
13929	vern_15	ALB01	133.87	0.247409	0.46451	0.30731
13930	vern_15	ALB01	134.37	0.177987	0.33525	0.261974
13931	vern_15	ALB01	134.52	0.159497	0.29923	0.247813
13932	vern_15	ALB01	135.02	0.144348	0.27389	0.236975
13933	vern_15	ALB01	135.52	0.128317	0.24318	0.223261
13934	vern_15	ALB01	135.78	0.121172	0.22832	0.216336
13935	vern_15	ALB01	136.28	0.178393	0.33611	0.262159
13936	vern_15	ALB01	136.32	0.184242	0.34753	0.266526
13937	vern_15	ALB01	136.82	0.301574	0.59345	0.345856
13938	vern_15	ALB01	137	0.34081	0.6614	0.364449
13939	vern_15	ALB01	137.5	0.405424	0.80207	0.402199
13940	vern_15	ALB01	138	0.451183	0.86139	0.418114
13941	vern_15	ALB01	138.13	0.457874	0.86004	0.418174
13942	vern_15	ALB01	138.63	0.42383	0.80783	0.405049
13943	vern_15	ALB01	139.13	0.389725	0.75165	0.390512
13944	vern_15	ALB01	139.63	0.355798	0.69226	0.374605
13945	vern_15	ALB01	140.13	0.322312	0.63044	0.357363
13946	vern_15	ALB01	140.63	0.289539	0.56728	0.338894
13947	vern_15	ALB01	141.13	0.257759	0.50384	0.319322
13948	vern_15	ALB01	141.63	0.227246	0.44141	0.298848
13949	vern_15	ALB01	141.99	0.206646	0.39894	0.28409
13950	vern_15	ALB01	142.49	0.19891	0.39603	0.282869
13951	vern_15	ALB01	142.99	0.189092	0.3842	0.27849
13952	vern_15	ALB01	143.49	0.177344	0.36335	0.270762
13953	vern_15	ALB01	143.99	0.163968	0.33448	0.259771
13954	vern_15	ALB01	144.49	0.149402	0.29935	0.245783
13955	vern_15	ALB01	144.65	0.145038	0.28861	0.241335
13956	vern_15	ALB01	145.15	0.150757	0.31071	0.249789
13957	vern_15	ALB01	145.65	0.151618	0.31209	0.250061
13958	vern_15	ALB01	145.95	0.149955	0.30408	0.246802
13959	vern_15	ALB01	146.45	0.150852	0.32455	0.254886
13960	vern_15	ALB01	146.95	0.14825	0.32971	0.256986
13961	vern_15	ALB01	147.45	0.142152	0.31844	0.252807
13962	vern_15	ALB01	147.95	0.133038	0.29295	0.242879
13963	vern_15	ALB01	148.28	0.125951	0.271	0.233929
13964	vern_15	ALB01	148.78	0.122288	0.25275	0.226039
13965	vern_15	ALB01	148.88	0.121587	0.24882	0.224345
13966	vern_15	ALB01	149.38	0.134693	0.27801	0.237
13967	vern_15	ALB01	149.88	0.146333	0.29959	0.245957
13968	vern_15	ALB01	150.37	0.155227	0.31083	0.250539
13969	vern_15	ALB01	150.87	0.130065	0.26159	0.229795
13970	vern_15	ALB01	151.37	0.106767	0.21468	0.208223
13971	vern_15	ALB01	151.72	0.0920167	0.18446	0.1931
13972	vern_15	ALB01	152.22	0.0880776	0.17658	0.189257
13973	vern_15	ALB01	152.72	0.0841513	0.16837	0.185159
13974	vern_15	ALB01	152.95	0.0827244	0.16536	0.183668
13975	vern_15	ALB01	153.45	0.097773	0.19986	0.202287
13976	vern_15	ALB01	153.95	0.113215	0.23369	0.219186
13977	vern_15	ALB01	154.45	0.128518	0.26435	0.23365
13978	vern_15	ALB01	154.83	0.139009	0.28289	0.242146
13979	vern_15	ALB01	155.33	0.117149	0.2398	0.223027
13980	vern_15	ALB01	155.83	0.0950874	0.19175	0.199539
13981	vern_15	ALB01	156.18	0.0804169	0.15859	0.181538
13982	vern_15	ALB01	156.68	0.0714355	0.14622	0.173667
13983	vern_15	ALB01	157.18	0.0615423	0.12828	0.162132
13984	vern_15	ALB01	157.68	0.051235	0.10643	0.147262
13985	vern_15	ALB01	158.18	0.0411047	0.08318	0.129858
13986	vern_15	ALB01	158.5	0.0351717	0.06924	0.118316
13987	vern_15	ALB01	159	0.0353753	0.06946	0.118408
13988	vern_15	ALB01	159.5	0.0355416	0.06947	0.118326
13989	vern_15	ALB01	160	0.0356708	0.06926	0.118074
13990	vern_15	ALB01	160.5	0.0357636	0.06884	0.117647
13991	vern_15	ALB01	161	0.0358209	0.06825	0.117074
13992	vern_15	ALB01	161.29	0.0357435	0.06767	0.116544
13993	vern_15	ALB01	161.79	0.0311078	0.05914	0.109107
13994	vern_15	ALB01	162.29	0.0266648	0.05066	0.101147
13995	vern_15	ALB01	162.79	0.0224671	0.04245	0.0927483
13996	vern_15	ALB01	163.21	0.0193777	0.03631	0.0858998
13997	vern_15	ALB01	163.71	0.0266981	0.05044	0.101064
13998	vern_15	ALB01	164.21	0.035089	0.06648	0.115837
13999	vern_15	ALB01	164.71	0.0444481	0.08404	0.130041
14000	vern_15	ALB01	165.09	0.0518209	0.09755	0.139959
14001	vern_15	ALB01	165.59	0.0464959	0.08801	0.132854
14002	vern_15	ALB01	166.09	0.0411299	0.0776	0.124694
14003	vern_15	ALB01	166.34	0.0383934	0.07213	0.120205
14004	vern_15	ALB01	166.84	0.0297915	0.05767	0.107506
14005	vern_15	ALB01	167.34	0.0220317	0.04385	0.093771
14006	vern_15	ALB01	167.84	0.0152433	0.03112	0.0790247
14007	vern_15	ALB01	168.34	0.00955541	0.01996	0.063314
14008	vern_15	ALB01	168.84	0.00509198	0.01085	0.0467092
14009	vern_15	ALB01	169.34	0.00196776	0.00426	0.0292915
14010	vern_15	ALB01	169.84	0.000283761	0.00062	0.0112002
14011	vern_15	ALB01	170.34	0.000122891	0.00027	-0.0074066
14012	vern_15	ALB01	170.84	0.00154661	0.00347	-0.0264709
20419	nonv_05	ALB01	0.01	0.0339537	0.03216	-0.0138306
20420	nonv_05	ALB01	0.51	0.0313034	0.02942	-0.0132404
20421	nonv_05	ALB01	0.97	0.0286988	0.02667	-0.0126239
20422	nonv_05	ALB01	1.32	0.021155	0.01963	-0.0108255
20423	nonv_05	ALB01	1.67	0.0361886	0.03348	-0.0141921
20424	nonv_05	ALB01	2.01	0.0331127	0.0306	-0.0135433
20425	nonv_05	ALB01	2.51	0.000434717	0.0004	-0.0015381
20426	nonv_05	ALB01	2.67	0.000632283	0.00057	0.0018432
20427	nonv_05	ALB01	3.17	0.00691543	0.00635	-0.0061548
20428	nonv_05	ALB01	3.28	0.0118638	0.01088	-0.0080641
20429	nonv_05	ALB01	3.61	0.0589228	0.054	-0.0180367
20430	nonv_05	ALB01	4.11	0.0243999	0.02276	-0.011682
20431	nonv_05	ALB01	4.61	0.00464013	0.0043	-0.0050737
20432	nonv_05	ALB01	5.11	0.000379674	0.00034	0.0014276
20433	nonv_05	ALB01	5.19	0.00107478	0.00096	0.0023984
20434	nonv_05	ALB01	5.69	0.00854065	0.00783	0.0068486
20435	nonv_05	ALB01	5.74	0.0096043	0.00882	0.0072656
20436	nonv_05	ALB01	6.24	0.0193066	0.01824	0.0104335
20437	nonv_05	ALB01	6.74	0.0322427	0.03085	0.01355
20438	nonv_05	ALB01	7.24	0.0479271	0.04568	0.0164717
20439	nonv_05	ALB01	7.74	0.0656546	0.06132	0.0190732
20440	nonv_05	ALB01	8.01	0.0757075	0.0696	0.0203157
20441	nonv_05	ALB01	8.51	0.0904767	0.08207	0.0220721
20442	nonv_05	ALB01	8.68	0.0947797	0.08538	0.0225196
20443	nonv_05	ALB01	9.18	0.0740958	0.06687	0.0198882
20444	nonv_05	ALB01	9.35	0.0679135	0.06117	0.0190149
20445	nonv_05	ALB01	9.65	0.0690765	0.06199	0.0192567
20446	nonv_05	ALB01	10.15	0.0551414	0.04961	0.0172111
20447	nonv_05	ALB01	10.56	0.0449232	0.04009	0.0154685
20448	nonv_05	ALB01	11.06	0.0583598	0.05211	0.0177225
20449	nonv_05	ALB01	11.43	0.0694439	0.06188	0.0193912
20450	nonv_05	ALB01	11.93	0.0826463	0.07519	0.0213547
20451	nonv_05	ALB01	12.43	0.0959809	0.08771	0.0230571
20452	nonv_05	ALB01	12.94	0.108679	0.0984	0.0244269
20453	nonv_05	ALB01	13.44	0.0932307	0.08481	0.0227196
20454	nonv_05	ALB01	13.84	0.0791537	0.07075	0.020791
20455	nonv_05	ALB01	14.29	0.0335975	0.02977	0.0134619
20456	nonv_05	ALB01	14.79	0.0213789	0.01908	0.0107801
20457	nonv_05	ALB01	15.29	0.0117217	0.01039	0.0079575
20458	nonv_05	ALB01	15.52	0.00826474	0.00729	0.006667
20459	nonv_05	ALB01	16.02	0.0039235	0.00357	0.0046574
20460	nonv_05	ALB01	16.52	0.00109807	0.00099	0.0024527
20461	nonv_05	ALB01	16.96	5.21957e-05	4e-05	0.0005128
20462	nonv_05	ALB01	17.39	6.37391e-05	5e-05	-0.0005614
20463	nonv_05	ALB01	17.89	3.56087e-05	3e-05	0.0004208
20464	nonv_05	ALB01	18.39	0.000400196	0.00035	0.0014501
20465	nonv_05	ALB01	18.89	0.00115898	0.00102	0.0024825
20466	nonv_05	ALB01	19.39	0.00230589	0.00202	0.0034971
20467	nonv_05	ALB01	19.89	0.00372504	0.00325	0.0044468
20468	nonv_05	ALB01	20.39	0.00107528	0.00094	0.002389
20469	nonv_05	ALB01	20.89	1.89348e-05	1e-05	0.0002987
20470	nonv_05	ALB01	21.39	0.000577935	0.0005	-0.0017397
20471	nonv_05	ALB01	21.65	0.001442	0.00125	-0.0027584
20472	nonv_05	ALB01	22.15	0.000807152	0.00071	-0.0020719
20473	nonv_05	ALB01	22.65	0.000351043	0.00031	-0.0013617
20474	nonv_05	ALB01	23.15	8.1087e-05	7e-05	-0.000638
20475	nonv_05	ALB01	23.65	4.78261e-07	0	4.21e-05
20476	nonv_05	ALB01	24.15	0.000107522	9e-05	0.0007437
20477	nonv_05	ALB01	24.54	0.000384957	0.00033	0.0014144
20478	nonv_05	ALB01	24.86	0.00664035	0.00579	0.0059043
20479	nonv_05	ALB01	25.36	0.0133445	0.0118	0.0084292
20480	nonv_05	ALB01	25.86	0.0223365	0.01981	0.0109269
20481	nonv_05	ALB01	26.36	0.0334691	0.02959	0.0133688
20482	nonv_05	ALB01	26.77	0.0433518	0.03798	0.0151616
20483	nonv_05	ALB01	27.27	0.0248889	0.02195	0.0115119
20484	nonv_05	ALB01	27.77	0.0112872	0.00987	0.0077156
20485	nonv_05	ALB01	27.83	0.0106282	0.00929	0.0074833
20486	nonv_05	ALB01	28.19	0.0296313	0.02587	0.0124777
20487	nonv_05	ALB01	28.48	0.0317212	0.02764	0.0128516
20488	nonv_05	ALB01	28.98	0.0448262	0.03951	0.0153895
20489	nonv_05	ALB01	29.4	0.0567092	0.04972	0.0172983
20490	nonv_05	ALB01	29.9	0.0546082	0.04784	0.0169965
20491	nonv_05	ALB01	29.98	0.0540011	0.04729	0.0169034
20492	nonv_05	ALB01	30.48	0.0397229	0.03487	0.0145124
20493	nonv_05	ALB01	30.8	0.0318359	0.02794	0.0129888
20494	nonv_05	ALB01	31.3	0.0279479	0.02458	0.0121718
20495	nonv_05	ALB01	31.8	0.0242584	0.02135	0.0113369
20496	nonv_05	ALB01	32.3	0.0207921	0.01826	0.0104785
20497	nonv_05	ALB01	32.5	0.0198637	0.01743	0.0102334
20498	nonv_05	ALB01	33	0.039592	0.03526	0.0145418
20499	nonv_05	ALB01	33.5	0.0657762	0.0587	0.0187497
20500	nonv_05	ALB01	34	0.0977077	0.08652	0.0227582
20501	nonv_05	ALB01	34.47	0.130423	0.1137	0.0260918
20502	nonv_05	ALB01	34.97	0.0863422	0.07739	0.0214836
20503	nonv_05	ALB01	35.47	0.0489714	0.04349	0.016087
20504	nonv_05	ALB01	35.51	0.0470742	0.04175	0.0157623
20505	nonv_05	ALB01	36.01	0.0493177	0.0445	0.0162903
20506	nonv_05	ALB01	36.51	0.0509567	0.04603	0.0165915
20507	nonv_05	ALB01	37.01	0.0519264	0.04628	0.0166662
20508	nonv_05	ALB01	37.34	0.0519486	0.04556	0.0165587
20509	nonv_05	ALB01	37.72	0.0430448	0.03753	0.0150218
20510	nonv_05	ALB01	38.16	0.0280676	0.02448	0.0121561
20511	nonv_05	ALB01	38.56	0.0444463	0.03878	0.0152708
20512	nonv_05	ALB01	39.06	0.0876941	0.07949	0.0218281
20513	nonv_05	ALB01	39.56	0.140298	0.12488	0.0273603
20514	nonv_05	ALB01	39.79	0.163022	0.14196	0.0291853
20515	nonv_05	ALB01	40.29	0.0903793	0.08297	0.0222973
20516	nonv_05	ALB01	40.79	0.0355937	0.03312	0.0140911
20517	nonv_05	ALB01	41.05	0.0170353	0.01567	0.0096988
20518	nonv_05	ALB01	41.55	0.00952222	0.00841	0.0071081
20519	nonv_05	ALB01	41.68	0.00785387	0.00683	0.0064053
20520	nonv_05	ALB01	42.18	0.00178563	0.00157	0.0030704
20521	nonv_05	ALB01	42.68	2.30652e-05	2e-05	-0.0003254
20522	nonv_05	ALB01	43.18	0.00269826	0.00238	-0.0037774
20523	nonv_05	ALB01	43.63	0.00833722	0.0073	-0.0066231
20524	nonv_05	ALB01	44.13	7.19565e-05	6e-05	-0.0006026
20525	nonv_05	ALB01	44.63	0.00560261	0.00496	0.0054579
20526	nonv_05	ALB01	44.8	0.0104993	0.00929	0.0074753
20527	nonv_05	ALB01	45.3	0.0242803	0.02171	0.011431
20528	nonv_05	ALB01	45.8	0.0431945	0.03814	0.0151776
20529	nonv_05	ALB01	46.08	0.0549653	0.04786	0.0170263
20530	nonv_05	ALB01	46.58	0.0456891	0.03978	0.0155063
20531	nonv_05	ALB01	46.71	0.0437228	0.03806	0.0151651
20532	nonv_05	ALB01	47.21	0.0512697	0.04484	0.0164714
20533	nonv_05	ALB01	47.71	0.0593898	0.05206	0.017763
20534	nonv_05	ALB01	48.21	0.0680515	0.05971	0.0190438
20535	nonv_05	ALB01	48.71	0.0772166	0.06755	0.0202826
20536	nonv_05	ALB01	49.21	0.0868418	0.07556	0.0214833
20537	nonv_05	ALB01	49.35	0.0908689	0.07897	0.0219709
20538	nonv_05	ALB01	49.64	0.137378	0.11948	0.0269916
20539	nonv_05	ALB01	49.97	0.244763	0.21239	0.035985
20540	nonv_05	ALB01	50.47	0.236869	0.20639	0.0354184
20541	nonv_05	ALB01	50.69	0.2331	0.20327	0.0351404
20542	nonv_05	ALB01	51.19	0.21055	0.18616	0.033608
20543	nonv_05	ALB01	51.69	0.188025	0.16766	0.0318844
20544	nonv_05	ALB01	52.19	0.165807	0.14822	0.0299776
20545	nonv_05	ALB01	52.69	0.144201	0.12837	0.0279055
20546	nonv_05	ALB01	52.77	0.141901	0.12631	0.027682
20547	nonv_05	ALB01	53.27	0.175017	0.16111	0.0312744
20548	nonv_05	ALB01	53.77	0.206801	0.19093	0.0340738
20549	nonv_05	ALB01	54.27	0.235124	0.21184	0.0359413
20550	nonv_05	ALB01	54.42	0.243485	0.21719	0.0364062
20551	nonv_05	ALB01	54.92	0.30609	0.27481	0.0407672
20552	nonv_05	ALB01	55.16	0.335057	0.29925	0.0424766
20553	nonv_05	ALB01	55.66	0.359894	0.32364	0.0441852
20554	nonv_05	ALB01	56	0.376822	0.33955	0.0452716
20555	nonv_05	ALB01	56.5	0.402044	0.36447	0.0468346
20556	nonv_05	ALB01	57	0.426923	0.38721	0.0482412
20557	nonv_05	ALB01	57.25	0.437806	0.3967	0.0488215
20558	nonv_05	ALB01	57.55	0.410225	0.37163	0.0471333
20559	nonv_05	ALB01	58.05	0.382205	0.36021	0.0463288
20560	nonv_05	ALB01	58.55	0.348778	0.33676	0.0447462
20561	nonv_05	ALB01	59.05	0.311007	0.30247	0.0423832
20562	nonv_05	ALB01	59.55	0.270494	0.25996	0.0392926
20563	nonv_05	ALB01	59.78	0.250649	0.23796	0.0376028
20564	nonv_05	ALB01	60.25	0.178729	0.16422	0.0313496
20565	nonv_05	ALB01	60.53	0.148711	0.13677	0.0285851
20566	nonv_05	ALB01	60.94	0.170619	0.15874	0.030843
20567	nonv_05	ALB01	61.44	0.0810057	0.07658	0.0213778
20568	nonv_05	ALB01	61.79	0.0380044	0.0354	0.0145219
20569	nonv_05	ALB01	62.11	0.0433506	0.0399	0.0153871
20570	nonv_05	ALB01	62.61	0.0443266	0.04201	0.0158183
20571	nonv_05	ALB01	63.11	0.0441442	0.04184	0.0158224
20572	nonv_05	ALB01	63.61	0.0428448	0.03956	0.0154264
20573	nonv_05	ALB01	63.68	0.0435586	0.04006	0.0155272
20574	nonv_05	ALB01	64.18	0.102241	0.09529	0.0238612
20575	nonv_05	ALB01	64.59	0.162729	0.14875	0.0297545
20576	nonv_05	ALB01	65.09	0.163337	0.15139	0.0299817
20577	nonv_05	ALB01	65.59	0.163335	0.15269	0.0300856
20578	nonv_05	ALB01	66.09	0.162718	0.15261	0.0300651
20579	nonv_05	ALB01	66.59	0.161498	0.15118	0.0299216
20580	nonv_05	ALB01	67.09	0.1597	0.14845	0.0296599
20581	nonv_05	ALB01	67.59	0.157364	0.14453	0.0292868
20582	nonv_05	ALB01	68.09	0.154539	0.13947	0.0288007
20583	nonv_05	ALB01	68.39	0.152855	0.1365	0.0285132
20584	nonv_05	ALB01	68.89	0.157429	0.14596	0.0293977
20585	nonv_05	ALB01	69.39	0.155337	0.14277	0.0290047
20586	nonv_05	ALB01	69.89	0.14704	0.12871	0.0274839
20587	nonv_05	ALB01	70.18	0.135891	0.1189	0.0263794
20588	nonv_05	ALB01	70.61	0.0937998	0.08201	0.0219512
20589	nonv_05	ALB01	71.11	0.0812538	0.07103	0.0204759
20590	nonv_05	ALB01	71.52	0.0716407	0.06243	0.0192485
20591	nonv_05	ALB01	72.02	0.0654722	0.05703	0.0184144
20592	nonv_05	ALB01	72.22	0.0629561	0.05479	0.0180572
20593	nonv_05	ALB01	72.72	0.0529735	0.04667	0.0166443
20594	nonv_05	ALB01	73.22	0.0436438	0.03877	0.0151559
20595	nonv_05	ALB01	73.72	0.0350636	0.03126	0.0136035
20596	nonv_05	ALB01	74.22	0.0273204	0.02429	0.0119909
20597	nonv_05	ALB01	74.72	0.0204879	0.01811	0.0103579
20598	nonv_05	ALB01	74.92	0.0180936	0.01596	0.0097258
20599	nonv_05	ALB01	75.42	0.0154767	0.01442	0.0092386
20600	nonv_05	ALB01	75.92	0.0126308	0.01218	0.0084873
20601	nonv_05	ALB01	76.42	0.00975309	0.00943	0.0074723
20602	nonv_05	ALB01	76.92	0.00721813	0.00685	0.0063774
20603	nonv_05	ALB01	77.42	0.0134491	0.01269	0.008675
20604	nonv_05	ALB01	77.83	0.0190911	0.01707	0.0100694
20605	nonv_05	ALB01	78.33	0.0293846	0.02674	0.0126017
20606	nonv_05	ALB01	78.83	0.0417579	0.03824	0.0150706
20607	nonv_05	ALB01	79.33	0.0559512	0.05115	0.0174377
20608	nonv_05	ALB01	79.83	0.0716349	0.06474	0.019632
20609	nonv_05	ALB01	80.01	0.0770553	0.06928	0.0203157
20610	nonv_05	ALB01	80.51	0.0675644	0.06185	0.0192376
20611	nonv_05	ALB01	81.01	0.058042	0.05363	0.0179619
20612	nonv_05	ALB01	81.51	0.0487027	0.04498	0.0165012
20613	nonv_05	ALB01	82.01	0.0397811	0.03628	0.0148721
20614	nonv_05	ALB01	82.04	0.0397279	0.03622	0.0148618
20615	nonv_05	ALB01	82.54	0.055613	0.0517	0.0177075
20616	nonv_05	ALB01	83.04	0.073854	0.06926	0.0204463
20617	nonv_05	ALB01	83.54	0.0940755	0.0883	0.0230399
20618	nonv_05	ALB01	84.04	0.115846	0.10782	0.0254205
20619	nonv_05	ALB01	84.51	0.137101	0.12588	0.0274361
20620	nonv_05	ALB01	85.01	0.149242	0.13814	0.0287541
20621	nonv_05	ALB01	85.44	0.15958	0.14845	0.0298313
20622	nonv_05	ALB01	85.94	0.149661	0.14253	0.0292287
20623	nonv_05	ALB01	86.44	0.138713	0.13426	0.0283729
20624	nonv_05	ALB01	86.94	0.126932	0.12364	0.0272396
20625	nonv_05	ALB01	87.44	0.114578	0.11121	0.0258535
20626	nonv_05	ALB01	87.94	0.101961	0.09751	0.0242327
20627	nonv_05	ALB01	88.44	0.0894147	0.08345	0.0224464
20628	nonv_05	ALB01	88.92	0.0790754	0.07148	0.0208063
20629	nonv_05	ALB01	89.42	0.144501	0.13955	0.029115
20630	nonv_05	ALB01	89.92	0.227345	0.22473	0.0370366
20631	nonv_05	ALB01	90.42	0.319744	0.31029	0.0436679
20632	nonv_05	ALB01	90.92	0.41254	0.38003	0.0485481
20633	nonv_05	ALB01	91.07	0.436101	0.39416	0.0495137
20634	nonv_05	ALB01	91.57	0.358512	0.3331	0.0453615
20635	nonv_05	ALB01	91.97	0.290239	0.26294	0.040212
20636	nonv_05	ALB01	92.47	0.337072	0.31095	0.0437274
20637	nonv_05	ALB01	92.97	0.385749	0.35877	0.0469913
20638	nonv_05	ALB01	93.47	0.435462	0.40486	0.0499616
20639	nonv_05	ALB01	93.97	0.485464	0.44804	0.0526234
20640	nonv_05	ALB01	94.47	0.535112	0.48695	0.054946
20641	nonv_05	ALB01	94.86	0.57096	0.51201	0.0564087
20642	nonv_05	ALB01	95.18	0.529525	0.4731	0.0539188
20643	nonv_05	ALB01	95.54	0.493547	0.44252	0.0521314
20644	nonv_05	ALB01	96.04	0.254733	0.23207	0.0376584
20645	nonv_05	ALB01	96.12	0.226623	0.20399	0.0353026
20646	nonv_05	ALB01	96.62	0.345795	0.31397	0.0438681
20647	nonv_05	ALB01	96.7	0.36222	0.32696	0.0447757
20648	nonv_05	ALB01	97.2	0.37686	0.34787	0.0461698
20649	nonv_05	ALB01	97.7	0.39046	0.36645	0.0473781
20650	nonv_05	ALB01	98.2	0.402796	0.38253	0.0484041
20651	nonv_05	ALB01	98.7	0.413668	0.39524	0.0492072
20652	nonv_05	ALB01	99.2	0.422911	0.40439	0.049787
20653	nonv_05	ALB01	99.7	0.430399	0.40973	0.0501367
20654	nonv_05	ALB01	100.2	0.436051	0.41115	0.0502541
20655	nonv_05	ALB01	100.7	0.439832	0.40865	0.0501415
20656	nonv_05	ALB01	101.2	0.441751	0.40238	0.0498053
20657	nonv_05	ALB01	101.48	0.442328	0.39775	0.0495488
20658	nonv_05	ALB01	101.98	0.454174	0.41319	0.0504588
20659	nonv_05	ALB01	102.48	0.460118	0.41663	0.0506456
20660	nonv_05	ALB01	102.98	0.460538	0.4099	0.050231
20661	nonv_05	ALB01	103.13	0.461647	0.40841	0.0501461
20662	nonv_05	ALB01	103.63	0.548949	0.49092	0.0552409
20663	nonv_05	ALB01	103.95	0.58997	0.51954	0.0570497
20664	nonv_05	ALB01	104.29	0.445183	0.39364	0.0496867
20665	nonv_05	ALB01	104.79	0.527004	0.46868	0.0539213
20666	nonv_05	ALB01	105.14	0.583343	0.51677	0.0564742
20667	nonv_05	ALB01	105.57	0.591087	0.52578	0.056904
20668	nonv_05	ALB01	106.01	0.509293	0.45405	0.0530102
20669	nonv_05	ALB01	106.51	0.57367	0.52685	0.0570755
20670	nonv_05	ALB01	107.01	0.633519	0.58719	0.0603448
20671	nonv_05	ALB01	107.46	0.68074	0.62748	0.0625599
20672	nonv_05	ALB01	107.96	0.680536	0.65658	0.064118
20673	nonv_05	ALB01	108.46	0.671695	0.67031	0.064915
20674	nonv_05	ALB01	108.96	0.653582	0.66731	0.0649055
20675	nonv_05	ALB01	109.46	0.625886	0.64568	0.0639884
20676	nonv_05	ALB01	109.96	0.588702	0.60473	0.0620776
20677	nonv_05	ALB01	110.46	0.542757	0.54455	0.0590693
20678	nonv_05	ALB01	110.96	0.489773	0.46777	0.0549186
20679	nonv_05	ALB01	111.32	0.448719	0.40709	0.0513604
20680	nonv_05	ALB01	111.82	0.382785	0.35722	0.048159
20681	nonv_05	ALB01	112.32	0.318119	0.30304	0.0444255
20682	nonv_05	ALB01	112.82	0.256206	0.24683	0.0401853
20683	nonv_05	ALB01	113.32	0.198621	0.19145	0.0355026
20684	nonv_05	ALB01	113.82	0.146876	0.13998	0.030483
20685	nonv_05	ALB01	114.32	0.102245	0.09511	0.0252563
20686	nonv_05	ALB01	114.4	0.098739	0.09178	0.0248325
20687	nonv_05	ALB01	114.9	0.231359	0.23409	0.039956
20688	nonv_05	ALB01	115.4	0.386338	0.36882	0.0505961
20689	nonv_05	ALB01	115.57	0.433124	0.40134	0.0529303
20690	nonv_05	ALB01	115.95	0.362692	0.33668	0.0481474
20691	nonv_05	ALB01	116.45	0.379952	0.36465	0.0502419
20692	nonv_05	ALB01	116.95	0.389775	0.37837	0.0513728
20693	nonv_05	ALB01	117.45	0.39027	0.37299	0.0512695
20694	nonv_05	ALB01	117.59	0.390236	0.36977	0.0511337
20695	nonv_05	ALB01	118.09	0.461766	0.43768	0.0558318
20696	nonv_05	ALB01	118.26	0.484536	0.45577	0.0570431
20697	nonv_05	ALB01	118.76	0.59547	0.56559	0.0640277
20698	nonv_05	ALB01	119.26	0.699977	0.65081	0.0691996
20699	nonv_05	ALB01	119.76	0.688213	0.64825	0.0695731
20700	nonv_05	ALB01	120.26	0.667225	0.62704	0.0689103
20701	nonv_05	ALB01	120.43	0.653128	0.61228	0.0682344
20702	nonv_05	ALB01	120.72	0.479637	0.44937	0.0580778
20703	nonv_05	ALB01	121.22	0.484533	0.4563	0.0592076
20704	nonv_05	ALB01	121.31	0.485355	0.45628	0.0593259
20705	nonv_05	ALB01	121.81	0.543666	0.51702	0.0635329
20706	nonv_05	ALB01	122.31	0.604764	0.57778	0.0676336
20707	nonv_05	ALB01	122.81	0.668097	0.63683	0.0715671
20708	nonv_05	ALB01	123.31	0.733077	0.69237	0.0752731
20709	nonv_05	ALB01	123.4	0.739329	0.69912	0.0757654
20710	nonv_05	ALB01	123.9	0.423073	0.4241	0.0598691
20711	nonv_05	ALB01	123.97	0.372103	0.35401	0.0548524
20712	nonv_05	ALB01	124.47	0.405834	0.39003	0.0576969
20713	nonv_05	ALB01	124.66	0.418981	0.40374	0.0587554
20714	nonv_05	ALB01	125.16	0.452714	0.44443	0.0612629
20715	nonv_05	ALB01	125.66	0.483995	0.47891	0.0632535
20716	nonv_05	ALB01	126.16	0.512293	0.50613	0.0647268
20717	nonv_05	ALB01	126.66	0.537258	0.52538	0.0656913
20718	nonv_05	ALB01	127.16	0.558706	0.53705	0.0662067
20719	nonv_05	ALB01	127.66	0.576584	0.54102	0.0662863
20720	nonv_05	ALB01	128	0.588349	0.54182	0.0662392
20721	nonv_05	ALB01	128.5	0.671933	0.62322	0.0705841
20722	nonv_05	ALB01	128.65	0.690314	0.63754	0.0713285
20723	nonv_05	ALB01	129.15	0.6316	0.59343	0.0692552
20724	nonv_05	ALB01	129.65	0.56856	0.53853	0.0664528
20725	nonv_05	ALB01	130.15	0.501946	0.47357	0.0628341
20726	nonv_05	ALB01	130.65	0.433163	0.4001	0.0583072
20727	nonv_05	ALB01	130.79	0.416589	0.38147	0.0570691
20728	nonv_05	ALB01	131.12	0.461837	0.42182	0.0595487
20729	nonv_05	ALB01	131.62	0.51247	0.48074	0.0634787
20730	nonv_05	ALB01	132.12	0.553634	0.51899	0.0659588
20731	nonv_05	ALB01	132.35	0.567294	0.5289	0.0666191
20732	nonv_05	ALB01	132.85	0.490764	0.47002	0.0631138
20733	nonv_05	ALB01	133.35	0.410758	0.39838	0.0584545
20734	nonv_05	ALB01	133.85	0.32991	0.31757	0.052576
20735	nonv_05	ALB01	133.87	0.32895	0.3163	0.0524648
20736	nonv_05	ALB01	134.37	0.355653	0.33274	0.053204
20737	nonv_05	ALB01	134.52	0.362132	0.33454	0.0532294
20738	nonv_05	ALB01	135.02	0.408516	0.39875	0.0586519
20739	nonv_05	ALB01	135.52	0.437595	0.42747	0.0613328
20740	nonv_05	ALB01	135.78	0.443296	0.42426	0.0614577
20741	nonv_05	ALB01	136.28	0.41769	0.39832	0.0605813
20742	nonv_05	ALB01	136.32	0.4131	0.39428	0.0603727
20743	nonv_05	ALB01	136.82	0.25735	0.25177	0.0493169
20744	nonv_05	ALB01	137	0.201977	0.19119	0.0433423
20745	nonv_05	ALB01	137.5	0.145627	0.14176	0.0375637
20746	nonv_05	ALB01	138	0.0930243	0.08923	0.0300415
20747	nonv_05	ALB01	138.13	2.48277	2.32172	0.118951
20748	nonv_05	ALB01	138.63	2.52924	2.39194	0.120636
20749	nonv_05	ALB01	139.13	2.56954	2.44608	0.121912
20750	nonv_05	ALB01	139.63	2.60392	2.48572	0.122829
20751	nonv_05	ALB01	140.13	2.63272	2.51222	0.123424
20752	nonv_05	ALB01	140.63	2.65631	2.5269	0.123734
20753	nonv_05	ALB01	141.13	2.67507	2.53099	0.12379
20754	nonv_05	ALB01	141.63	2.68939	2.52519	0.123609
20755	nonv_05	ALB01	141.99	2.69603	2.51639	0.123371
20756	nonv_05	ALB01	142.49	2.64454	2.50899	0.123245
20757	nonv_05	ALB01	142.99	2.58206	2.47935	0.122622
20758	nonv_05	ALB01	143.49	2.50753	2.42274	0.121373
20759	nonv_05	ALB01	143.99	2.42019	2.33547	0.119385
20760	nonv_05	ALB01	144.49	2.31978	2.21562	0.116575
20761	nonv_05	ALB01	144.65	2.29453	2.18219	0.115795
20762	nonv_05	ALB01	145.15	2.64541	2.58909	0.12595
20763	nonv_05	ALB01	145.65	2.94704	2.87229	0.132613
20764	nonv_05	ALB01	145.95	3.09687	2.97769	0.134991
20765	nonv_05	ALB01	146.45	3.29104	3.21468	0.139909
20766	nonv_05	ALB01	146.95	3.46097	3.39278	0.143462
20767	nonv_05	ALB01	147.45	3.60603	3.51531	0.145826
20768	nonv_05	ALB01	147.95	3.72713	3.58878	0.147198
20769	nonv_05	ALB01	148.28	3.78822	3.61008	0.147561
20770	nonv_05	ALB01	148.78	3.49494	3.33128	0.141153
20771	nonv_05	ALB01	148.88	3.43975	3.26606	0.139666
20772	nonv_05	ALB01	149.38	4.00781	3.95054	0.15371
20773	nonv_05	ALB01	149.88	4.39801	4.24275	0.15943
20774	nonv_05	ALB01	150.37	4.63159	4.3004	0.160601
20775	nonv_05	ALB01	150.87	4.21074	4.12586	0.157329
20776	nonv_05	ALB01	151.37	3.60371	3.69001	0.148968
20777	nonv_05	ALB01	151.72	2.9879	2.90335	0.132522
20778	nonv_05	ALB01	152.22	2.75187	2.67995	0.127589
20779	nonv_05	ALB01	152.72	2.49138	2.38889	0.120798
20780	nonv_05	ALB01	152.95	2.36591	2.23447	0.117004
20781	nonv_05	ALB01	153.45	2.18772	2.10579	0.113522
20782	nonv_05	ALB01	153.95	1.9968	1.94593	0.109095
20783	nonv_05	ALB01	154.45	1.79221	1.74671	0.103359
20784	nonv_05	ALB01	154.83	1.63296	1.57011	0.0980204
20785	nonv_05	ALB01	155.33	1.65389	1.59256	0.0987056
20786	nonv_05	ALB01	155.83	1.66232	1.58878	0.0985837
20787	nonv_05	ALB01	156.18	1.65953	1.57261	0.0980835
20788	nonv_05	ALB01	156.68	1.54161	1.50102	0.0958114
20789	nonv_05	ALB01	157.18	1.41572	1.41018	0.0928639
20790	nonv_05	ALB01	157.68	1.28271	1.29841	0.0891196
20791	nonv_05	ALB01	158.18	1.14409	1.16621	0.084493
20792	nonv_05	ALB01	158.5	1.05519	1.07419	0.081123
20793	nonv_05	ALB01	159	0.995798	1.02842	0.0793782
20794	nonv_05	ALB01	159.5	0.934291	0.97528	0.0773048
20795	nonv_05	ALB01	160	0.871045	0.91506	0.0748876
20796	nonv_05	ALB01	160.5	0.806551	0.84839	0.0721183
20797	nonv_05	ALB01	161	0.741416	0.77604	0.0689886
20798	nonv_05	ALB01	161.29	1.41568	1.413	-0.131331
20799	nonv_05	ALB01	161.79	1.37803	1.39516	-0.130611
20800	nonv_05	ALB01	162.29	1.31172	1.32418	-0.12726
20801	nonv_05	ALB01	162.79	1.21623	1.19339	-0.120714
20802	nonv_05	ALB01	163.21	1.11605	1.04181	-0.112604
20803	nonv_05	ALB01	163.71	0.98636	0.94621	-0.10554
20804	nonv_05	ALB01	164.21	0.857483	0.83605	-0.0975107
20805	nonv_05	ALB01	164.71	0.732567	0.71619	-0.0886856
20806	nonv_05	ALB01	165.09	0.645709	0.6265	-0.0819073
20807	nonv_05	ALB01	165.59	0.694063	0.67852	-0.0859892
20808	nonv_05	ALB01	166.09	0.730476	0.70032	-0.088043
20809	nonv_05	ALB01	166.34	0.741514	0.69813	-0.0881791
20810	nonv_05	ALB01	166.84	0.676128	0.67584	-0.0856754
20811	nonv_05	ALB01	167.34	0.609786	0.64511	-0.0827054
20812	nonv_05	ALB01	167.84	0.542954	0.60567	-0.0792224
20813	nonv_05	ALB01	168.34	0.476237	0.55736	-0.0751683
20814	nonv_05	ALB01	168.84	0.410409	0.50096	-0.0705225
20815	nonv_05	ALB01	169.34	0.346423	0.43799	-0.0652907
20816	nonv_05	ALB01	169.84	0.28539	0.37015	-0.0594624
20817	nonv_05	ALB01	170.34	0.228506	0.30103	-0.0531571
20818	nonv_05	ALB01	170.84	0.176918	0.23437	-0.046526
27225	nonv_16	ALB01	0.01	0.173416	0.15312	0.218492
27226	nonv_16	ALB01	0.51	0.148475	0.12978	0.201251
27227	nonv_16	ALB01	0.97	0.129047	0.11137	0.186642
27228	nonv_16	ALB01	1.32	0.178964	0.15417	0.219021
27229	nonv_16	ALB01	1.67	0.17627	0.1514	0.217887
27230	nonv_16	ALB01	2.01	0.179847	0.15443	0.220333
27231	nonv_16	ALB01	2.51	0.259318	0.22242	0.263451
27232	nonv_16	ALB01	2.67	0.282892	0.24154	0.274456
27233	nonv_16	ALB01	3.17	0.182073	0.15636	0.220341
27234	nonv_16	ALB01	3.28	0.160661	0.13693	0.206195
27235	nonv_16	ALB01	3.61	0.0867852	0.07397	0.151812
27236	nonv_16	ALB01	4.11	0.130787	0.11374	0.187914
27237	nonv_16	ALB01	4.61	0.18156	0.15771	0.221159
27238	nonv_16	ALB01	5.11	0.2366	0.20138	0.250078
27239	nonv_16	ALB01	5.19	0.245121	0.20777	0.254045
27240	nonv_16	ALB01	5.69	0.277302	0.23528	0.269699
27241	nonv_16	ALB01	5.74	0.280604	0.23809	0.271273
27242	nonv_16	ALB01	6.24	0.314676	0.26857	0.288407
27243	nonv_16	ALB01	6.74	0.350327	0.29969	0.305085
27244	nonv_16	ALB01	7.24	0.387348	0.3309	0.321147
27245	nonv_16	ALB01	7.74	0.425507	0.36173	0.336489
27246	nonv_16	ALB01	8.01	0.446945	0.3785	0.344638
27247	nonv_16	ALB01	8.51	0.507576	0.42863	0.367424
27248	nonv_16	ALB01	8.68	0.526047	0.44282	0.373678
27249	nonv_16	ALB01	9.18	0.492125	0.41839	0.36264
27250	nonv_16	ALB01	9.35	0.479245	0.40526	0.356811
27251	nonv_16	ALB01	9.65	0.523109	0.43844	0.37223
27252	nonv_16	ALB01	10.15	0.413364	0.36041	0.336301
27253	nonv_16	ALB01	10.56	0.309498	0.25853	0.284208
27254	nonv_16	ALB01	11.06	0.313698	0.27112	0.291181
27255	nonv_16	ALB01	11.43	0.29773	0.24768	0.278633
27256	nonv_16	ALB01	11.93	0.313422	0.26218	0.28575
27257	nonv_16	ALB01	12.43	0.327833	0.27371	0.291247
27258	nonv_16	ALB01	12.94	0.341292	0.28245	0.295354
27259	nonv_16	ALB01	13.44	0.365516	0.30186	0.306168
27260	nonv_16	ALB01	13.84	0.386079	0.31774	0.315025
27261	nonv_16	ALB01	14.29	0.418484	0.34222	0.326096
27262	nonv_16	ALB01	14.79	0.407402	0.33267	0.321724
27263	nonv_16	ALB01	15.29	0.396526	0.32292	0.317277
27264	nonv_16	ALB01	15.52	0.392412	0.31959	0.315802
27265	nonv_16	ALB01	16.02	0.413593	0.3557	0.333356
27266	nonv_16	ALB01	16.52	0.415006	0.35854	0.335087
27267	nonv_16	ALB01	16.96	0.398635	0.33284	0.323357
27268	nonv_16	ALB01	17.39	0.327798	0.26523	0.288643
27269	nonv_16	ALB01	17.89	0.30603	0.25066	0.280431
27270	nonv_16	ALB01	18.39	0.283232	0.23349	0.270535
27271	nonv_16	ALB01	18.89	0.259673	0.21404	0.258949
27272	nonv_16	ALB01	19.39	0.235687	0.19279	0.245736
27273	nonv_16	ALB01	19.89	0.212038	0.17079	0.231309
27274	nonv_16	ALB01	20.39	0.20666	0.16738	0.228818
27275	nonv_16	ALB01	20.89	0.200812	0.16297	0.225648
27276	nonv_16	ALB01	21.39	0.194527	0.15759	0.221798
27277	nonv_16	ALB01	21.65	0.191632	0.15491	0.219866
27278	nonv_16	ALB01	22.15	0.211959	0.17251	0.231864
27279	nonv_16	ALB01	22.65	0.232831	0.19004	0.243247
27280	nonv_16	ALB01	23.15	0.254094	0.20721	0.253931
27281	nonv_16	ALB01	23.65	0.275598	0.22376	0.263854
27282	nonv_16	ALB01	24.15	0.297199	0.23945	0.272976
27283	nonv_16	ALB01	24.54	0.320109	0.25685	0.282761
27284	nonv_16	ALB01	24.86	0.508327	0.40392	0.354247
27285	nonv_16	ALB01	25.36	0.507657	0.40732	0.355364
27286	nonv_16	ALB01	25.86	0.504366	0.40605	0.354668
27287	nonv_16	ALB01	26.36	0.498197	0.39944	0.351862
27288	nonv_16	ALB01	26.77	0.492076	0.39097	0.348379
27289	nonv_16	ALB01	27.27	0.536803	0.43182	0.366602
27290	nonv_16	ALB01	27.77	0.56879	0.45051	0.374924
27291	nonv_16	ALB01	27.83	0.573554	0.45321	0.376075
27292	nonv_16	ALB01	28.19	0.656594	0.51962	0.402187
27293	nonv_16	ALB01	28.48	0.802192	0.62899	0.441308
27294	nonv_16	ALB01	28.98	0.75203	0.59493	0.430516
27295	nonv_16	ALB01	29.4	0.707617	0.56	0.41909
27296	nonv_16	ALB01	29.9	0.682243	0.54074	0.412461
27297	nonv_16	ALB01	29.98	0.677805	0.53726	0.411231
27298	nonv_16	ALB01	30.48	0.63583	0.50476	0.398642
27299	nonv_16	ALB01	30.8	0.609261	0.48314	0.390071
27300	nonv_16	ALB01	31.3	0.594468	0.47193	0.385197
27301	nonv_16	ALB01	31.8	0.579356	0.45952	0.379835
27302	nonv_16	ALB01	32.3	0.563939	0.44596	0.373991
27303	nonv_16	ALB01	32.5	0.558943	0.44131	0.371978
27304	nonv_16	ALB01	33	0.60639	0.48125	0.388585
27305	nonv_16	ALB01	33.5	0.654689	0.52028	0.404326
27306	nonv_16	ALB01	34	0.703577	0.55788	0.419112
27307	nonv_16	ALB01	34.47	0.74769	0.59101	0.431891
27308	nonv_16	ALB01	34.97	0.674514	0.56586	0.423211
27309	nonv_16	ALB01	35.47	0.580269	0.49304	0.396599
27310	nonv_16	ALB01	35.51	0.572512	0.48664	0.394143
27311	nonv_16	ALB01	36.01	0.480842	0.42206	0.366871
27312	nonv_16	ALB01	36.51	0.380023	0.33442	0.326478
27313	nonv_16	ALB01	37.01	0.279711	0.23715	0.274949
27314	nonv_16	ALB01	37.34	0.220189	0.17794	0.238226
27315	nonv_16	ALB01	37.72	0.204506	0.16438	0.228923
27316	nonv_16	ALB01	38.16	0.242188	0.19439	0.248862
27317	nonv_16	ALB01	38.56	0.332072	0.26566	0.291495
27318	nonv_16	ALB01	39.06	0.495961	0.40208	0.357771
27319	nonv_16	ALB01	39.56	0.677701	0.54029	0.414278
27320	nonv_16	ALB01	39.79	0.757183	0.59602	0.435006
27321	nonv_16	ALB01	40.29	0.586519	0.48783	0.39232
27322	nonv_16	ALB01	40.79	0.414134	0.35046	0.331886
27323	nonv_16	ALB01	41.05	0.333716	0.27963	0.29631
27324	nonv_16	ALB01	41.55	0.344859	0.27849	0.294983
27325	nonv_16	ALB01	41.68	0.343048	0.27137	0.291049
27326	nonv_16	ALB01	42.18	0.319052	0.25695	0.283028
27327	nonv_16	ALB01	42.68	0.292647	0.23739	0.271987
27328	nonv_16	ALB01	43.18	0.264516	0.21364	0.258097
27329	nonv_16	ALB01	43.63	0.240489	0.19184	0.244727
27330	nonv_16	ALB01	44.13	0.315962	0.26177	0.286259
27331	nonv_16	ALB01	44.63	0.384954	0.31299	0.313927
27332	nonv_16	ALB01	44.8	0.405271	0.32497	0.320304
27333	nonv_16	ALB01	45.3	0.433231	0.34831	0.333549
27334	nonv_16	ALB01	45.8	0.459384	0.36671	0.344706
27335	nonv_16	ALB01	46.08	0.471511	0.3737	0.34953
27336	nonv_16	ALB01	46.58	0.411776	0.32787	0.327336
27337	nonv_16	ALB01	46.71	0.397296	0.3158	0.321277
27338	nonv_16	ALB01	47.21	0.412895	0.33077	0.328567
27339	nonv_16	ALB01	47.71	0.427651	0.34383	0.33478
27340	nonv_16	ALB01	48.21	0.441454	0.35481	0.339887
27341	nonv_16	ALB01	48.71	0.45422	0.36358	0.343882
27342	nonv_16	ALB01	49.21	0.465893	0.37009	0.346784
27343	nonv_16	ALB01	49.35	0.465636	0.36925	0.346349
27344	nonv_16	ALB01	49.64	0.377217	0.30006	0.312324
27345	nonv_16	ALB01	49.97	0.472368	0.3742	0.347437
27346	nonv_16	ALB01	50.47	0.422002	0.33581	0.329544
27347	nonv_16	ALB01	50.69	0.400512	0.31856	0.321278
27348	nonv_16	ALB01	51.19	0.374217	0.30102	0.312519
27349	nonv_16	ALB01	51.69	0.347693	0.2819	0.302719
27350	nonv_16	ALB01	52.19	0.32112	0.26144	0.291897
27351	nonv_16	ALB01	52.69	0.294689	0.23996	0.280095
27352	nonv_16	ALB01	52.77	0.290654	0.23671	0.278269
27353	nonv_16	ALB01	53.27	0.271028	0.22462	0.271506
27354	nonv_16	ALB01	53.77	0.248162	0.20647	0.26088
27355	nonv_16	ALB01	54.27	0.222551	0.18262	0.246053
27356	nonv_16	ALB01	54.42	0.216911	0.17684	0.242315
27357	nonv_16	ALB01	54.92	0.313879	0.25836	0.291327
27358	nonv_16	ALB01	55.16	0.357943	0.29026	0.308322
27359	nonv_16	ALB01	55.66	0.38184	0.30958	0.318455
27360	nonv_16	ALB01	56	0.39741	0.3216	0.324625
27361	nonv_16	ALB01	56.5	0.396763	0.32806	0.326276
27362	nonv_16	ALB01	57	0.386999	0.31906	0.320566
27363	nonv_16	ALB01	57.25	0.384428	0.31379	0.317482
27364	nonv_16	ALB01	57.55	0.536425	0.43642	0.375306
27365	nonv_16	ALB01	58.05	0.595373	0.49906	0.40111
27366	nonv_16	ALB01	58.55	0.649969	0.55252	0.422007
27367	nonv_16	ALB01	59.05	0.697545	0.59176	0.436878
27368	nonv_16	ALB01	59.55	0.735764	0.61267	0.444871
27369	nonv_16	ALB01	59.78	0.75547	0.62108	0.448175
27370	nonv_16	ALB01	60.25	1.03104	0.83502	0.52194
27371	nonv_16	ALB01	60.53	0.994678	0.80718	0.51304
27372	nonv_16	ALB01	60.94	0.812715	0.6681	0.469973
27373	nonv_16	ALB01	61.44	0.849892	0.71228	0.483694
27374	nonv_16	ALB01	61.79	0.874682	0.73077	0.489272
27375	nonv_16	ALB01	62.11	1.2682	1.03037	0.577844
27376	nonv_16	ALB01	62.61	1.1907	0.98402	0.564673
27377	nonv_16	ALB01	63.11	1.09813	0.91068	0.54384
27378	nonv_16	ALB01	63.61	0.991433	0.80878	0.513792
27379	nonv_16	ALB01	63.68	0.981833	0.7983	0.510602
27380	nonv_16	ALB01	64.18	1.18488	0.97039	0.560848
27381	nonv_16	ALB01	64.59	1.34476	1.09181	0.594073
27382	nonv_16	ALB01	65.09	1.33777	1.14397	0.60618
27383	nonv_16	ALB01	65.59	1.31142	1.16907	0.611149
27384	nonv_16	ALB01	66.09	1.26375	1.16296	0.608154
27385	nonv_16	ALB01	66.59	1.19312	1.12084	0.595887
27386	nonv_16	ALB01	67.09	1.09853	1.03614	0.572031
27387	nonv_16	ALB01	67.59	0.980964	0.9028	0.53333
27388	nonv_16	ALB01	68.09	0.846235	0.72575	0.477859
27389	nonv_16	ALB01	68.39	0.761937	0.61232	0.438861
27390	nonv_16	ALB01	68.89	0.603901	0.50059	0.396748
27391	nonv_16	ALB01	69.39	0.448493	0.37397	0.343256
27392	nonv_16	ALB01	69.89	0.30789	0.24874	0.280568
27393	nonv_16	ALB01	70.18	0.282717	0.2279	0.267542
27394	nonv_16	ALB01	70.61	0.229889	0.18528	0.242012
27395	nonv_16	ALB01	71.11	0.273289	0.22038	0.263984
27396	nonv_16	ALB01	71.52	0.307528	0.24568	0.279061
27397	nonv_16	ALB01	72.02	0.261426	0.20906	0.257233
27398	nonv_16	ALB01	72.22	0.244054	0.19442	0.248008
27399	nonv_16	ALB01	72.72	0.248117	0.20009	0.251786
27400	nonv_16	ALB01	73.22	0.251604	0.2046	0.254873
27401	nonv_16	ALB01	73.72	0.254464	0.20784	0.257229
27402	nonv_16	ALB01	74.22	0.256652	0.20972	0.258813
27403	nonv_16	ALB01	74.72	0.258132	0.21017	0.259591
27404	nonv_16	ALB01	74.92	0.25928	0.21069	0.260101
27405	nonv_16	ALB01	75.42	0.298593	0.24694	0.280661
27406	nonv_16	ALB01	75.92	0.338121	0.28122	0.298729
27407	nonv_16	ALB01	76.42	0.376844	0.31165	0.313871
27408	nonv_16	ALB01	76.92	0.414093	0.337	0.325965
27409	nonv_16	ALB01	77.42	0.463275	0.37377	0.342977
27410	nonv_16	ALB01	77.83	0.503377	0.40151	0.355787
27411	nonv_16	ALB01	78.33	0.504087	0.40781	0.358848
27412	nonv_16	ALB01	78.83	0.503511	0.41149	0.360858
27413	nonv_16	ALB01	79.33	0.501541	0.41223	0.361699
27414	nonv_16	ALB01	79.83	0.498089	0.40976	0.361261
27415	nonv_16	ALB01	80.01	0.497077	0.40877	0.361091
27416	nonv_16	ALB01	80.51	0.52145	0.43787	0.374363
27417	nonv_16	ALB01	81.01	0.542836	0.46138	0.385121
27418	nonv_16	ALB01	81.51	0.560396	0.47753	0.392877
27419	nonv_16	ALB01	82.01	0.573336	0.48466	0.397136
27420	nonv_16	ALB01	82.04	0.574926	0.48612	0.397762
27421	nonv_16	ALB01	82.54	0.630895	0.54928	0.4213
27422	nonv_16	ALB01	83.04	0.67945	0.59744	0.438003
27423	nonv_16	ALB01	83.54	0.718894	0.628	0.447801
27424	nonv_16	ALB01	84.04	0.748429	0.64053	0.451079
27425	nonv_16	ALB01	84.51	0.768941	0.63907	0.449598
27426	nonv_16	ALB01	85.01	0.870271	0.72893	0.481007
27427	nonv_16	ALB01	85.44	0.944161	0.78267	0.499151
27428	nonv_16	ALB01	85.94	0.871595	0.73052	0.481942
27429	nonv_16	ALB01	86.44	0.79872	0.67427	0.462801
27430	nonv_16	ALB01	86.94	0.726179	0.61473	0.441769
27431	nonv_16	ALB01	87.44	0.654672	0.553	0.418969
27432	nonv_16	ALB01	87.94	0.58493	0.49041	0.394617
27433	nonv_16	ALB01	88.44	0.517687	0.42835	0.368975
27434	nonv_16	ALB01	88.92	0.457095	0.37189	0.344079
27435	nonv_16	ALB01	89.42	0.439371	0.37155	0.345381
27436	nonv_16	ALB01	89.92	0.414959	0.35902	0.341338
27437	nonv_16	ALB01	90.42	0.384353	0.33448	0.331672
27438	nonv_16	ALB01	90.92	0.348631	0.29954	0.31646
27439	nonv_16	ALB01	91.07	0.336133	0.287	0.310581
27440	nonv_16	ALB01	91.57	0.247214	0.21733	0.270712
27441	nonv_16	ALB01	91.97	0.182275	0.15969	0.232732
27442	nonv_16	ALB01	92.47	0.225821	0.20081	0.260277
27443	nonv_16	ALB01	92.97	0.271909	0.24263	0.285461
27444	nonv_16	ALB01	93.47	0.319201	0.2826	0.307537
27445	nonv_16	ALB01	93.97	0.366319	0.31831	0.325968
27446	nonv_16	ALB01	94.47	0.411945	0.34773	0.340414
27447	nonv_16	ALB01	94.86	0.441791	0.3624	0.347413
27448	nonv_16	ALB01	95.18	0.343759	0.27865	0.305429
27449	nonv_16	ALB01	95.54	0.325432	0.26534	0.298169
27450	nonv_16	ALB01	96.04	0.113516	0.09425	0.177335
27451	nonv_16	ALB01	96.12	0.0918675	0.07512	0.158293
27452	nonv_16	ALB01	96.62	0.141477	0.1162	0.196611
27453	nonv_16	ALB01	96.7	0.148731	0.12178	0.201247
27454	nonv_16	ALB01	97.2	0.151303	0.12603	0.204431
27455	nonv_16	ALB01	97.7	0.153491	0.12952	0.206978
27456	nonv_16	ALB01	98.2	0.155263	0.13218	0.208859
27457	nonv_16	ALB01	98.7	0.156597	0.13397	0.210062
27458	nonv_16	ALB01	99.2	0.15748	0.13483	0.210553
27459	nonv_16	ALB01	99.7	0.157906	0.13474	0.210342
27460	nonv_16	ALB01	100.2	0.157878	0.13374	0.209443
27461	nonv_16	ALB01	100.7	0.157409	0.13185	0.207871
27462	nonv_16	ALB01	101.2	0.156519	0.12915	0.20568
27463	nonv_16	ALB01	101.48	0.156731	0.12817	0.204876
27464	nonv_16	ALB01	101.98	0.201317	0.16759	0.234222
27465	nonv_16	ALB01	102.48	0.247603	0.20503	0.259164
27466	nonv_16	ALB01	102.98	0.293783	0.23801	0.279458
27467	nonv_16	ALB01	103.13	0.307451	0.2471	0.284882
27468	nonv_16	ALB01	103.63	0.354959	0.28653	0.309655
27469	nonv_16	ALB01	103.95	0.384877	0.30947	0.323868
27470	nonv_16	ALB01	104.29	0.38573	0.31242	0.323677
27471	nonv_16	ALB01	104.79	0.728469	0.62336	0.455712
27472	nonv_16	ALB01	105.14	0.930185	0.751	0.499189
27473	nonv_16	ALB01	105.57	0.8588	0.74018	0.494597
27474	nonv_16	ALB01	106.01	0.708124	0.57311	0.435886
27475	nonv_16	ALB01	106.51	0.662324	0.55824	0.431815
27476	nonv_16	ALB01	107.01	0.600164	0.51241	0.415604
27477	nonv_16	ALB01	107.46	0.534072	0.45065	0.391659
27478	nonv_16	ALB01	107.96	0.473594	0.40936	0.373906
27479	nonv_16	ALB01	108.46	0.413315	0.36409	0.353319
27480	nonv_16	ALB01	108.96	0.354131	0.31598	0.329896
27481	nonv_16	ALB01	109.46	0.297034	0.26655	0.303799
27482	nonv_16	ALB01	109.96	0.243062	0.21764	0.275343
27483	nonv_16	ALB01	110.46	0.193225	0.17117	0.245022
27484	nonv_16	ALB01	110.96	0.148412	0.12893	0.213472
27485	nonv_16	ALB01	111.32	0.119549	0.10198	0.190415
27486	nonv_16	ALB01	111.82	0.0799215	0.06938	0.15714
27487	nonv_16	ALB01	112.32	0.047614	0.04184	0.122183
27488	nonv_16	ALB01	112.82	0.0232826	0.02058	0.0858698
27489	nonv_16	ALB01	113.32	0.00743259	0.00657	0.0486434
27490	nonv_16	ALB01	113.82	0.000379717	0.00033	0.0109758
27491	nonv_16	ALB01	114.32	0.00222583	0.00193	-0.0265585
27492	nonv_16	ALB01	114.4	0.0029803	0.00258	-0.0307547
27493	nonv_16	ALB01	114.9	0.00190024	0.00171	0.0252931
27494	nonv_16	ALB01	115.4	0.0206904	0.01841	0.0837657
27495	nonv_16	ALB01	115.57	0.0290315	0.02548	0.098899
27496	nonv_16	ALB01	115.95	0.00018937	0.00017	-0.007972
27497	nonv_16	ALB01	116.45	0.000447217	0.0004	-0.0124648
27498	nonv_16	ALB01	116.95	0.000817435	0.00074	-0.017019
27499	nonv_16	ALB01	117.45	0.0012918	0.00116	-0.0214505
27500	nonv_16	ALB01	117.59	0.00149972	0.00134	-0.0231026
27501	nonv_16	ALB01	118.09	0.0070547	0.00627	-0.0501015
27502	nonv_16	ALB01	118.26	0.00970237	0.00859	-0.0587057
27503	nonv_16	ALB01	118.76	0.0106311	0.00945	-0.0617027
27504	nonv_16	ALB01	119.26	0.011791	0.01042	-0.065107
27505	nonv_16	ALB01	119.76	0.0276705	0.02499	-0.101459
27506	nonv_16	ALB01	120.26	0.0497024	0.04444	-0.136237
27507	nonv_16	ALB01	120.43	0.0569173	0.05042	-0.145403
27508	nonv_16	ALB01	120.72	0.0354978	0.03138	-0.114141
27509	nonv_16	ALB01	121.22	0.0812312	0.07243	-0.176269
27510	nonv_16	ALB01	121.31	0.090226	0.08035	-0.1862
27511	nonv_16	ALB01	121.81	0.0935257	0.09305	-0.201632
27512	nonv_16	ALB01	122.31	0.092124	0.09732	-0.207804
27513	nonv_16	ALB01	122.81	0.0852632	0.09025	-0.20195
27514	nonv_16	ALB01	123.31	0.07385	0.07362	-0.184381
27515	nonv_16	ALB01	123.4	0.0720035	0.07076	-0.181167
27516	nonv_16	ALB01	123.9	0.0855152	0.08629	-0.204679
27517	nonv_16	ALB01	123.97	0.0883752	0.0894	-0.209042
27518	nonv_16	ALB01	124.47	0.152166	0.15754	-0.278036
27519	nonv_16	ALB01	124.66	0.175076	0.17861	-0.296264
27520	nonv_16	ALB01	125.16	0.157106	0.16966	-0.287535
27521	nonv_16	ALB01	125.66	0.135924	0.15141	-0.270499
27522	nonv_16	ALB01	126.16	0.112933	0.12603	-0.245782
27523	nonv_16	ALB01	126.66	0.089916	0.09752	-0.215342
27524	nonv_16	ALB01	127.16	0.0685866	0.07028	-0.182131
27525	nonv_16	ALB01	127.66	0.0501518	0.04747	-0.149183
27526	nonv_16	ALB01	128	0.039	0.03477	-0.127416
27527	nonv_16	ALB01	128.5	0.00703954	0.00636	-0.054228
27528	nonv_16	ALB01	128.65	0.00275122	0.00244	-0.0335365
27529	nonv_16	ALB01	129.15	0.0105166	0.00972	-0.0676369
27530	nonv_16	ALB01	129.65	0.0237413	0.02231	-0.103628
27531	nonv_16	ALB01	130.15	0.042102	0.03917	-0.138916
27532	nonv_16	ALB01	130.65	0.0645557	0.05798	-0.171102
27533	nonv_16	ALB01	130.79	0.0695827	0.06175	-0.177078
27534	nonv_16	ALB01	131.12	0.0327489	0.0289	-0.119233
27535	nonv_16	ALB01	131.62	0.00601546	0.00556	-0.0523014
27536	nonv_16	ALB01	132.12	0.000889935	0.00081	0.0199873
27537	nonv_16	ALB01	132.35	0.00589557	0.00524	0.0509468
27538	nonv_16	ALB01	132.85	0.0128808	0.01158	0.0760892
27539	nonv_16	ALB01	133.35	0.0226893	0.02048	0.10176
27540	nonv_16	ALB01	133.85	0.0353066	0.03174	0.127531
27541	nonv_16	ALB01	133.87	0.0360528	0.0324	0.128837
27542	nonv_16	ALB01	134.37	0.0621754	0.05503	0.165771
27543	nonv_16	ALB01	134.52	0.0700038	0.06161	0.174894
27544	nonv_16	ALB01	135.02	0.0519071	0.0489	0.157587
27545	nonv_16	ALB01	135.52	0.0330636	0.03141	0.127915
27546	nonv_16	ALB01	135.78	0.0241441	0.0224	0.108801
27547	nonv_16	ALB01	136.28	0.0120821	0.0113	0.0789047
27548	nonv_16	ALB01	136.32	0.0117799	0.01104	0.0781561
27549	nonv_16	ALB01	136.82	0.034848	0.03644	0.146937
27550	nonv_16	ALB01	137	0.0467515	0.04944	0.173677
27551	nonv_16	ALB01	137.5	0.107096	0.12001	0.272683
27552	nonv_16	ALB01	138	0.165434	0.16342	0.322359
27553	nonv_16	ALB01	138.13	3.01521	2.44455	0.879601
27554	nonv_16	ALB01	138.63	3.021	2.49821	0.888467
27555	nonv_16	ALB01	139.13	3.01254	2.52771	0.893059
27556	nonv_16	ALB01	139.63	2.98981	2.53401	0.893566
27557	nonv_16	ALB01	140.13	2.95254	2.51696	0.889942
27558	nonv_16	ALB01	140.63	2.90026	2.475	0.881846
27559	nonv_16	ALB01	141.13	2.83226	2.40536	0.86866
27560	nonv_16	ALB01	141.63	2.7478	2.30432	0.849492
27561	nonv_16	ALB01	141.99	2.68133	2.21696	0.832734
27562	nonv_16	ALB01	142.49	2.80405	2.40195	0.867675
27563	nonv_16	ALB01	142.99	2.89878	2.53181	0.892046
27564	nonv_16	ALB01	143.49	2.96437	2.60774	0.906801
27565	nonv_16	ALB01	143.99	3.00023	2.631	0.912589
27566	nonv_16	ALB01	144.49	3.00533	2.59898	0.909145
27567	nonv_16	ALB01	144.65	3.00887	2.58611	0.907557
27568	nonv_16	ALB01	145.15	3.39265	2.94107	0.965003
27569	nonv_16	ALB01	145.65	3.71484	3.16906	1.00038
27570	nonv_16	ALB01	145.95	3.88225	3.26947	1.01556
27571	nonv_16	ALB01	146.45	4.14151	3.68365	1.0732
27572	nonv_16	ALB01	146.95	4.23478	3.76243	1.0826
27573	nonv_16	ALB01	147.45	4.23767	3.71935	1.07531
27574	nonv_16	ALB01	147.95	4.17656	3.59338	1.05661
27575	nonv_16	ALB01	148.28	4.11578	3.47929	1.03999
27576	nonv_16	ALB01	148.78	4.29528	3.57173	1.05839
27577	nonv_16	ALB01	148.88	4.30139	3.55021	1.05644
27578	nonv_16	ALB01	149.38	4.19765	3.51388	1.0496
27579	nonv_16	ALB01	149.88	4.05105	3.41301	1.03455
27580	nonv_16	ALB01	150.37	3.84686	3.20168	1.00441
27581	nonv_16	ALB01	150.87	3.67234	3.12936	0.992836
27582	nonv_16	ALB01	151.37	3.44489	2.96937	0.968547
27583	nonv_16	ALB01	151.72	3.2551	2.78871	0.941096
27584	nonv_16	ALB01	152.22	3.3411	2.87855	0.956349
27585	nonv_16	ALB01	152.72	3.38164	2.88966	0.959364
27586	nonv_16	ALB01	152.95	3.38579	2.87599	0.957868
27587	nonv_16	ALB01	153.45	3.25937	2.81616	0.947639
27588	nonv_16	ALB01	153.95	3.11067	2.72152	0.931434
27589	nonv_16	ALB01	154.45	2.93307	2.57305	0.905792
27590	nonv_16	ALB01	154.83	2.77582	2.40741	0.876729
27591	nonv_16	ALB01	155.33	2.66851	2.33835	0.863765
27592	nonv_16	ALB01	155.83	2.5219	2.20468	0.838108
27593	nonv_16	ALB01	156.18	2.39231	2.05383	0.808162
27594	nonv_16	ALB01	156.68	2.38893	2.07145	0.81044
27595	nonv_16	ALB01	157.18	2.3764	2.07158	0.809564
27596	nonv_16	ALB01	157.68	2.35448	2.05367	0.80536
27597	nonv_16	ALB01	158.18	2.32292	2.01666	0.797528
27598	nonv_16	ALB01	158.5	2.29751	1.98275	0.790522
27599	nonv_16	ALB01	159	2.25312	1.94512	0.782849
27600	nonv_16	ALB01	159.5	2.20722	1.9024	0.774152
27601	nonv_16	ALB01	160	2.15987	1.85462	0.764406
27602	nonv_16	ALB01	160.5	2.11117	1.80189	0.753586
27603	nonv_16	ALB01	161	2.06122	1.74453	0.741711
27604	nonv_16	ALB01	161.29	0.0144157	0.01341	0.085121
27605	nonv_16	ALB01	161.79	0.00605448	0.00569	0.0557133
27606	nonv_16	ALB01	162.29	0.00119778	0.00113	0.0249184
27607	nonv_16	ALB01	162.79	8.35435e-05	8e-05	-0.0065598
27608	nonv_16	ALB01	163.21	0.00197361	0.00183	-0.032105
27609	nonv_16	ALB01	163.71	0.00011787	0.00011	-0.0077289
27610	nonv_16	ALB01	164.21	0.000484239	0.00045	0.015514
27611	nonv_16	ALB01	164.71	0.00287998	0.00268	0.0371791
27612	nonv_16	ALB01	165.09	0.00573863	0.00526	0.0515961
27613	nonv_16	ALB01	165.59	0.00345691	0.00318	0.0403715
27614	nonv_16	ALB01	166.09	0.0017043	0.00155	0.0283657
27615	nonv_16	ALB01	166.34	0.00114311	0.00103	0.0231949
27616	nonv_16	ALB01	166.84	0.0073647	0.00697	0.0596733
[truncated: 38,844 more rows]
