# Supplementary material for: A high-density consensus linkage map of white lupin highlights synteny with narrow-leafed lupin and provides markers tagging key agronomic traits
Source: Sci Rep. 2017 Nov 10;7:15335. doi: 10.1038/s41598-017-15625-w (PMC5681670; doi:10.1038/s41598-017-15625-w)
Supplement: Supplementary file 11 — Supplementary Table S11 [file 41598_2017_15625_MOESM11_ESM.xlsx]

## Sheet: Arkusz4
A high-density consensus linkage map of white lupin highlights synteny with narrow-leafed lupin and provides markers tagging key agronomic traits
Michał Książkiewicz, Nelson Nazzicari, Hua’an Yang, Matthew N. Nelson, Daniel Renshaw, Sandra Rychel, Barbara Ferrari, Maria Carelli, Magdalena Tomaszewska, Stanisław Stawiński, Barbara Naganowska, Bogdan Wolko, Paolo Annicchiarico
Supplementary Table S11. Temperature, precipitation and day length data for white lupin vernalization responsiveness assays.
Week from sowing	Perth (from 23.05.2004)				Perth (from 23.05.2005)					Przebędowo (from 21.04.2015)
	Average maximum temperature (°C)	Average minimum temperature (°C)	Average daily temperature (°C)	Total precipitation (mm)	Average maximum temperature (°C)	Average minimum temperature (°C)	Average daily temperature (°C)	Total precipitation (mm)	Day length* (hh:mm)	Average maximum temperature (°C)	Average minimum temperature (°C)	Average daily temperature (°C)	Total precipitation (mm)	Day length* (hh:mm)
1	20.3571	4.11429	11.7286	0	23.7571	11.8714	17.5714	0	10:20:00	20.5143	5.25714	13.3714	10.5	14:15
2	18.8286	6.54286	12.9857	24.4	21.6143	13.4429	17.1429	15.2	10:13:00	16.3857	4.1	9.75714	13.7	14:41
3	19.9143	10.8286	15.4429	71	18.0429	9.7	13.0714	161	10:08	20.3714	8.58571	14.1857	18.1	15:07
4	20.3571	9.12857	14.4286	6.6	16.4286	5.87143	10.6286	35	10:05	18.7429	6.58571	12.1571	10	15:31
5	20.9857	10	15.1714	18.8	18.0429	6.22857	11.9286	48	10:04	20.4714	7.75714	14.3286	4.3	15:52
6	18.2286	8.65714	13.4143	37.6	19.1571	7.17143	12.7	28	10:05	19.5429	9.37143	14.0571	4.8	16:11
7	18.2	7.3	12.6714	41.4	16.0571	4.04286	9.81429	5.8	10:07	26.4714	11.8	18.0429	19.9	16:27
8	18.3571	3.84286	11.0286	0	18.2	5.41429	11.6857	20.4	10:12	22.8714	11.5714	16.7143	32.8	16:38
9	18.4286	7.12857	12.7286	21	20.0571	8.11429	13.7429	24.2	10:18	18.3286	9.22857	13.3857	35.8	16:44
10	18.3143	5.31429	11.3	23.4	20.7857	8.18571	13.6143	2	10:26	19.5143	11.4286	15.0571	24.6	16:45
11	17.4429	6.87143	11.6	29.4	19.8286	6.37143	12.3714	22.2	10:36	29.2714	15.7857	22.0143	6.8	16:42
12	18.7714	6.41429	12.3571	41.2	19.5286	6.55714	12.5571	36	10:46	23.7143	12.7857	17.4857	38.6	16:33
13	18.1286	6.32857	12.0143	25.8	17.5714	5.04286	10.7	52	10:57	26.2429	15.4714	20.1286	28.1	16:20
14	17.5143	8.7	12.9571	67.8	19.4143	9.24286	14.6143	14.2	11:09	25.9714	15.3571	19.6714	43.8	16:02
15	20.8571	5.8	13.1429	4	18.3	6.32857	12.3286	6.6	11:22:00	23.9286	12.0857	18.0714	0.4	15:42
16	17.9857	6.11429	11.7286	20.2	18.6429	9.44286	13.5143	41	11:34:00	32.8714	19.1143	25.7714	2.8	15:19
week 1-4	19.8643	7.65357	13.6464	102	19.9607	10.2214	14.6036	211.2	10:10	19.0036	6.13214	12.3679	52.3	14:53
week 5-8	18.9429	7.45	13.0714	97.8	17.8643	5.71429	11.5321	102.2	10:05	22.3393	10.125	15.7857	61.8	16:19
week 9-12	18.2393	6.43214	11.9964	115	20.05	7.30714	13.0714	84.4	10:31	22.7071	12.3071	16.9857	105.8	16:41
week 13-16	18.6214	6.73571	12.4607	117.8	18.4821	7.51429	12.7893	113.8	11:16	27.2536	15.5071	20.9107	75.1	15:54
*theoretical day length based on geographic latitude
