# Supplementary material for: A high-density consensus linkage map of white lupin highlights synteny with narrow-leafed lupin and provides markers tagging key agronomic traits
Source: Sci Rep. 2017 Nov 10;7:15335. doi: 10.1038/s41598-017-15625-w (PMC5681670; doi:10.1038/s41598-017-15625-w)
Supplement: Supplementary file 13 — Supplementary Table S13 [file 41598_2017_15625_MOESM13_ESM.xlsx]

## Sheet: all_traits
A high-density consensus linkage map of white lupin highlights synteny with narrow-leafed lupin and provides markers tagging key agronomic traits
Michał Książkiewicz, Nelson Nazzicari, Hua’an Yang, Matthew N. Nelson, Daniel Renshaw, Sandra Rychel, Barbara Ferrari, Maria Carelli, Magdalena Tomaszewska, Stanisław Stawiński, Barbara Naganowska, Bogdan Wolko, Paolo Annicchiarico
Supplementary Table S13. Results of white lupin QTL permutation test.
nonv_05	Time to flowering (1-early, 6-late) of non-vernalized plants in Perth, Australia
nonv_15	Time to flowering (days) of non-vernalized plants in Przebędowo, Poland
nonv_16	Time to flowering (days) of non-vernalized plants in Poznań, Poland
vern_15	Time to flowering (days) of vernalized plants in Przebędowo, Poland
antr_04	Anthracnose resistance in Perth, Australia, 2004 (1-resistant, 5-susceptible)
antr_05	Anthracnose resistance in Perth, Australia, 2005 (1-resistant, 5-susceptible)
Group	vern_15 LOD interval	vern_15 relative cumulative count	nonv_15 LOD interval	nonv_15 relative cumulative count	nonv_16 LOD interval	nonv_16 relative cumulative count	nonv_05 LOD Interval	nonv_05 relative cumulative count	antr_04 LOD interval	antr_04 relative cumulative count	antr_05 LOD interval	antr_05 relative cumulative count
LG01	2.2	0.958	2.3	0.954	2.2	0.957	2.3	0.959	2.2	0.958	2.2	0.958
LG02	2	0.952	2.2	0.96	2.2	0.959	2.1	0.952	2.1	0.957	2.1	0.962
LG03	2	0.956	2.1	0.95	2.2	0.952	2.1	0.958	2.1	0.957	2	0.951
LG04	2	0.957	2	0.958	2	0.953	2.2	0.956	2.2	0.963	2.2	0.959
LG05	2	0.954	2.1	0.954	2	0.956	2	0.952	2.1	0.954	1.9	0.953
LG06	2.1	0.956	2	0.951	2.1	0.951	2.1	0.953	2.1	0.957	2.1	0.956
LG07	2	0.953	2.1	0.96	2.1	0.955	2.1	0.952	1.9	0.95	2.1	0.959
LG08	2.1	0.955	2.1	0.951	2	0.95	2.1	0.961	2	0.951	2.1	0.959
LG09	2.1	0.964	2.1	0.958	2	0.956	2	0.956	1.9	0.952	2	0.95
LG10	2	0.952	2.1	0.956	2.1	0.955	2	0.953	2.1	0.958	2.1	0.951
LG11	2.1	0.958	2	0.959	2	0.964	2	0.961	2	0.95	2	0.958
LG12	2	0.96	2	0.952	1.9	0.959	2	0.959	2.1	0.956	2	0.954
LG13	2	0.958	2.1	0.963	1.9	0.95	1.9	0.959	2.1	0.955	2	0.954
LG14	2	0.956	2	0.951	1.9	0.957	2.1	0.963	2	0.952	2	0.95
LG15	2	0.951	2.1	0.955	2.1	0.952	2.1	0.951	1.9	0.95	1.9	0.955
LG16	2.2	0.958	2	0.953	2.1	0.954	2	0.951	2.1	0.957	2.2	0.962
LG17	2	0.953	2	0.955	1.9	0.955	2	0.958	1.9	0.953	2.1	0.956
LG18	2.1	0.959	2.2	0.957	2.1	0.95	2.1	0.951	2.2	0.954	2.1	0.952
LG19	2	0.958	2	0.962	2	0.956	2	0.953	2	0.958	2.1	0.954
LG20	2.1	0.964	2.1	0.955	2	0.954	2	0.958	2	0.952	2.1	0.953
LG21	2	0.959	2	0.955	1.9	0.952	2	0.95	1.9	0.951	2.1	0.957
LG22	1.8	0.954	2	0.951	1.9	0.951	2	0.957	2	0.951	1.9	0.951
LG23	1.9	0.955	1.9	0.951	1.9	0.954	1.9	0.95	2	0.952	1.9	0.954
LG24	1.9	0.953	2.1	0.959	1.9	0.95	1.8	0.95	2	0.955	2	0.963
LG25	2	0.952	1.9	0.95	2.1	0.95	2	0.95	2	0.951	2	0.953
Max	2.2		2.3		2.2		2.3		2.2		2.2
Min	1.8		1.9		1.9		1.8		1.9		1.9
GW	3.4	0.955	3.6	0.955	3.5	0.952	3.6	0.964	3.6	0.955	3.5	0.951
