# Supplementary material for: A high-density consensus linkage map of white lupin highlights synteny with narrow-leafed lupin and provides markers tagging key agronomic traits
Source: Sci Rep. 2017 Nov 10;7:15335. doi: 10.1038/s41598-017-15625-w (PMC5681670; doi:10.1038/s41598-017-15625-w)
Supplement: Supplementary file 14 — Supplementary Table S14 [file 41598_2017_15625_MOESM14_ESM.xlsx]

## Sheet: Arkusz1
A high-density consensus linkage map of white lupin highlights synteny with narrow-leafed lupin and provides markers tagging key agronomic traits
Michał Książkiewicz, Nelson Nazzicari, Hua’an Yang, Matthew N. Nelson, Daniel Renshaw, Sandra Rychel, Barbara Ferrari, Maria Carelli, Magdalena Tomaszewska, Stanisław Stawiński, Barbara Naganowska, Bogdan Wolko, Paolo Annicchiarico
Supplementary Table S14. Markers designed for white lupin QTL testing
Locus	Group	Position	Template sequence	Forward primer name	Forward primer sequence	Reverse primer name	Reverse primer sequence	Annealing temperature	PCR product length (bp) estimated by agarose gel electrophoresis	PCR product length (bp) revealed by sequencing Kiev	PCR product length (bp) revealed by sequencing P27174	Comments
TP114679	ALB13	66.3	LAGI01_31630	ALB13_TP114679_F	CAGCCATTGGTGTCTTCCTGG	ALB13_TP114679_R	TCTGTTCTCTATTTCTTTCTTCCCAGC	63	150	156	156
TP12311	ALB02	100.6	LAGI01_71758	ALB02_TP12311_F	TTTCATCTTCTTCTTTGAGAGCGG	ALB02_TP12311_R	TCAATGGCCGAAGATGAATTTGATT	55	1500	587	587	partial sequence
TP150413	ALB10	0	LAGI01_5532	ALB10_TP150413_F	ATAATCTCAGGAGTGTGCTTTGTTG	ALB10_TP150413_R	AGTGCTATCCATTCAAGAATTAAAGGT	55	300	284	284
TP1928	ALB10	39.31	P_comp40124_c0_seq1	ALB10_TP1928_F	CCTTATGCCACCAAGTTAGTCAAAG	ALB10_TP1928_R	TTGTACCAACCACAGCTACAAATAG	62	200	217	217
TP208459	ALB10	10.27	K_comp48157_c0_seq1	ALB10_TP208459_F	TGTGTTCTGACCATCGGTTAACTAA	ALB10_TP208459_R	ATGATCAATAGAGCTGTGCCTAAGG	61.5	200	209	209
TP222136	ALB02	0.38	LAGI01_42695	ALB02_TP222136_F	CTTCACCCAGTCTCTATCTGCAC	ALB02_TP222136_R	AATGAGCATGCTTAATCTTGTTGCA	63	200	210	210
TP233608	ALB23	63.93	LAGI01_17609	ALB23_TP233608_F	ATTTCCATGGACCCAATGAGAGTAT	ALB23_TP233608_R	TGTTGCAGCTCAAATCTACTTTCAG	62	200	183	183
TP251482	ALB10	23.95	LAGI01_13427	ALB10_TP251482_F	ACATCCAGGTATTCTTACATGCAGT	ALB10_TP251482_R	TTCTAAGTCCCTCAGGCAAGTCTTT	55	200	204	204
TP252015	ALB10	30.29	LAGI01_22063	ALB10_TP252015_F	AACAGAAAGGAAAGCTAGAATCCAG	ALB10_TP252015_R	TCTCTGTTGAAAGAACACCTCGTT	55	250	270	270
TP253114	ALB16	0.97	LAGI01_68341	ALB16_TP253114_F	GCAGAAGAAATGGATGGTTCATTTG	ALB16_TP253114_R	AAACTCCAGCATTCCCATCTGG	62	1200	1055	1055
TP26007	ALB04	127.3	LAGI01_59788	ALB04_TP26007_F	TGTTTAGAGTGGCGGCAGATT	ALB04_TP26007_R	GATTTCGGTTCAGCTGCCATAGAT	61	200	202	202
TP288595	ALB13	97.85	LAGI01_30547	ALB13_TP288595_F	CTGAAGAAGCCAGATAAATTGGTCC	ALB13_TP288595_R	GAGGTCGAGTTCTTGTTCTTTCGTC	63	200	194	194
TP345457	ALB13	94.06	LAGI01_13490	ALB13_TP345457_F	CACAATTCACTACCACAGATCAACC	ALB13_TP345457_R	GAAGAATCCTTGGATGGACGAAATC	63	200	200	200
TP37582	ALB17	51.13	LAGI01_20131	ALB17_TP37582_F	ATTTGGAATCACAACAACAATGGCA	ALB17_TP37582_R	GGTGAGGACAGTGAGGTCATTT	63	200	214	214
TP56963	ALB02	107.61	LAGI01_2487	ALB02_TP56963_F	GGATAAGCTGAATAAGTTCCACATGG	ALB02_TP56963_R	ACCAGAACATTCTTCTAACACATGAA	55	1200/1000	1263	970
TP61122	ALB04	113.03	LAGI01_32421	ALB04_TP61122_F	TTAGGTGCAAAGTTGTCAATGTTGT	ALB04_TP61122_R	CTATTTGCTTGCCGATCCTTGAAA	61	200	202	202
TP69581	ALB10	5.66	LAGI01_64224	ALB10_TP69581_F	TTCTTACACTTGACTGAATTGAGCAG	ALB10_TP69581_R	TGGATATTACTTGAAGCCATGATTCTC	55	200	200	200
